# Supplementary material for: Li/Al‐LDH Reinforced Polyacrylamide/Xanthan Gum Semi‐Interpenetrating Network Nano‐Conductive Hydrogels for Stress Sensing and Wearable Device Applications
Source: Adv Sci (Weinh). 2025 Sep 30;12(47):e11903. doi: 10.1002/advs.202511903 (PMC12713048; doi:10.1002/advs.202511903)
Supplement: Supplementary file 2 — Supporting Information [file ADVS-12-e11903-s004.zip]

Archive with 52 entries (52 files):
- Figure 3h.xlsx
- Figure 3i.xlsx
- Figure 3j.xlsx
- Figure 4b.xlsx
- Figure 4c.xlsx
- Figure 4d.xlsx
- Figure 4e.xlsx
- Figure 4f.xlsx
- Figure 4g.xlsx
- Figure 4h.xlsx
- Figure 4i.xlsx
- Figure 4j.xlsx
- Figure 5c.xlsx
- Figure 5d.xlsx
- Figure 5e.xlsx
- Figure 5f.xlsx
- Figure 5g.xlsx
- Figure 5h.xlsx
- Figure 6a.xlsx
- Figure 6b.xlsx
- Figure 6c.xlsx
- Figure 6d.xlsx
- Figure 6e.xlsx
- Figure 6f.xlsx
- Figure 6g.xlsx
- Figure 6h.xlsx
- Figure 6i.xlsx
- Figure S3b.xlsx
- Figure S5a.xlsx
- Figure S5b.xlsx
- Figure S6a.xlsx
- Figure S9b.xlsx
- Figure S9c.xlsx
- Figure S10.xlsx
- Figure S12a.xlsx
- Figure S12b.xlsx
- Figure S13.xlsx
- Figure S14.xlsx
- Figure S15a.xlsx
- Figure S15b.xlsx
- Figure S15c.xlsx
- Figure S18a.xlsx
- Figure S18b.xlsx
- Figure S18c.xlsx
- Figure 2h.xlsx
- Figure 2i.xlsx
- Figure 3b.xlsx
- Figure 3c.xlsx
- Figure 3d.xlsx
- Figure 3e.xlsx
- Figure 3f.xlsx
- Figure 3g.xlsx
