# Supplementary material for: Li/Al‐LDH Reinforced Polyacrylamide/Xanthan Gum Semi‐Interpenetrating Network Nano‐Conductive Hydrogels for Stress Sensing and Wearable Device Applications
Source: Adv Sci (Weinh). 2025 Sep 30;12(47):e11903. doi: 10.1002/advs.202511903 (PMC12713048; doi:10.1002/advs.202511903)
Supplement: Supplementary file 2 — Supporting Information [file ADVS-12-e11903-s004.zip › Figure 3h.xlsx]

## Sheet: Sheet1
0	0	0	0	0	0	0	0	0	0	0	0	0	0	0	0
0.316	0.05	0.01	0.15	0.294	0.05	0.278	0.05	0.134	0.05	2.07	0.05	1.156	0.05	6.254	0.05
0.552	0.1	0.02	0.2	0.376	0.05	0.572	0.05	0.438	0.05	2.332	0.05	1.428	0.05	6.562	0.05
0.91	0.15	0.04	0.2	0.422	0.1	0.85	0.1	0.986	0.1	2.666	0.1	1.82	0.05	6.858	0.1
1.226	0.2	0.924	0.2	0.95	0.1	1.374	0.1	1.318	0.1	2.982	0.1	2.12	0.1	7.216	0.1
1.516	0.25	1.482	0.15	1.262	0.15	1.702	0.1	1.58	0.15	3.232	0.15	2.396	0.1	7.484	0.1
1.814	0.35	1.736	0.2	1.586	0.15	2.008	0.15	1.814	0.15	4.068	0.15	2.764	0.1	7.776	0.15
2.154	0.4	2.088	0.25	2.134	0.15	2.278	0.15	2.196	0.2	4.378	0.2	3.038	0.15	8.056	0.25
2.508	0.6	2.636	0.4	2.46	0.2	2.63	0.2	2.48	0.2	4.674	0.25	3.346	0.15	8.37	0.35
2.764	0.65	2.958	0.5	2.78	0.3	2.944	0.25	2.81	0.25	4.982	0.3	3.734	0.2	8.688	0.4
3.118	0.7	3.316	0.6	3.104	0.4	3.258	0.35	3.178	0.25	5.226	0.45	3.998	0.2	9.006	0.5
3.458	0.75	3.6	0.65	3.416	0.45	3.62	0.45	3.446	0.3	5.46	0.5	4.316	0.25	9.334	0.6
3.78	0.85	3.918	0.75	3.75	0.55	3.874	0.5	3.794	0.3	5.718	0.6	4.664	0.25	9.652	0.7
4.048	0.9	4.24	0.85	4.034	0.65	4.216	0.6	4.132	0.35	6.062	0.65	5.202	0.3	9.99	0.8
4.386	1.05	4.53	0.9	4.418	0.75	4.582	0.7	4.436	0.4	6.394	0.75	5.51	0.3	10.268	0.85
4.618	1.1	4.884	1	4.752	0.85	4.908	0.8	4.938	0.55	6.658	0.8	5.862	0.35	10.628	0.95
4.862	1.2	5.224	1.1	5.074	0.95	5.218	0.85	5.716	0.7	6.988	0.9	6.166	0.35	10.916	1
5.15	1.3	5.53	1.25	5.342	1.05	5.5	0.95	5.968	0.8	7.622	1.1	6.52	0.4	11.254	1.15
5.42	1.35	6.068	1.4	5.67	1.1	5.846	1.05	6.352	0.9	7.988	1.15	6.832	0.5	11.85	1.3
5.716	1.45	6.436	1.5	5.962	1.25	6.136	1.2	6.634	1.05	8.28	1.25	7.12	0.55	12.174	1.4
6.012	1.5	6.722	1.6	6.3	1.35	6.454	1.3	6.918	1.15	8.624	1.35	7.478	0.65	12.502	1.5
6.304	1.6	7.042	1.65	6.672	1.45	6.784	1.35	7.244	1.2	8.916	1.45	7.752	0.7	12.808	1.6
6.63	1.65	7.35	1.75	6.912	1.55	7.146	1.45	7.55	1.3	9.26	1.55	8.118	0.8	13.098	1.7
6.872	1.75	7.706	1.8	7.26	1.6	7.454	1.55	8.082	1.45	9.538	1.65	8.404	0.9	13.418	1.75
7.158	1.8	7.966	1.9	7.626	1.7	7.738	1.6	8.39	1.5	9.862	1.75	8.956	1.05	13.73	1.85
7.42	1.85	8.304	1.95	7.918	1.75	8.014	1.7	8.682	1.6	10.458	1.9	9.318	1.2	14.096	1.95
7.742	1.95	8.522	2.05	8.214	1.85	8.304	1.75	8.952	1.65	10.726	1.95	9.632	1.25	14.376	2.05
8.032	2	8.876	2.1	8.548	1.9	8.618	1.85	9.284	1.75	11.09	2.05	9.906	1.35	14.742	2.1
8.304	2.05	9.23	2.2	9.104	2.05	8.936	1.95	9.574	1.85	11.76	2.25	10.154	1.45	15.29	2.25
8.622	2.15	9.56	2.3	9.458	2.1	9.298	2.1	9.916	1.95	12.028	2.3	10.44	1.5	15.574	2.35
8.872	2.2	9.852	2.4	9.728	2.2	9.82	2.2	10.282	2	12.394	2.4	10.702	1.55	15.908	2.4
9.11	2.3	10.154	2.45	10.076	2.3	10.186	2.25	10.562	2.1	12.706	2.45	11.036	1.65	16.196	2.5
9.424	2.35	10.468	2.55	10.432	2.4	10.492	2.35	10.88	2.2	13.02	2.55	11.4	1.7	16.54	2.6
9.642	2.4	10.772	2.65	10.754	2.5	10.812	2.45	11.238	2.25	13.298	2.65	11.636	1.8	16.9	2.7
9.974	2.5	11.12	2.75	11.01	2.55	11.1	2.5	11.516	2.35	13.546	2.75	12.036	1.85	17.256	2.8
10.204	2.55	11.448	2.8	11.348	2.65	11.334	2.6	11.88	2.45	13.864	2.8	12.328	1.95	17.574	2.9
10.254	2.6	11.802	2.9	11.666	2.75	11.634	2.65	12.154	2.55	14.192	2.9	12.72	2.05	17.872	3
10.254	2.65	12.108	2.95	11.964	2.8	11.944	2.75	12.472	2.6	14.768	3.05	12.954	2.15	18.52	3.2
10.234	2.7	12.386	3.05	12.348	2.9	12.228	2.8	12.994	2.75	15.108	3.15	13.232	2.2	18.892	3.3
9.98	2.65	12.75	3.15	12.674	3	12.596	2.9	13.282	2.85	15.382	3.25	13.55	2.3	19.18	3.45
9.418	2.65	13.024	3.25	12.984	3.1	12.86	3	13.638	2.9	15.666	3.3	13.828	2.35	19.51	3.55
9.11	2.55	13.342	3.3	13.258	3.2	13.22	3.05	13.924	3	15.988	3.45	14.068	2.45	19.812	3.65
8.798	2.45	13.684	3.45	13.586	3.3	13.492	3.15	14.272	3.1	16.272	3.55	14.322	2.55	20.176	3.8
8.434	2.35	13.994	3.45	13.908	3.4	13.824	3.2	14.598	3.2	16.6	3.65	14.598	2.6	20.498	3.9
8.154	2.2	14.302	3.6	14.206	3.5	14.148	3.3	14.874	3.25	16.932	3.7	14.914	2.7	20.986	4.1
7.578	2.05	14.64	3.7	14.588	3.5	14.5	3.4	15.44	3.4	17.226	3.85	15.212	2.75	21.374	4.2
7.264	1.95	14.998	3.75	14.88	3.6	14.76	3.5	15.744	3.55	17.56	3.95	15.516	2.85	21.69	4.25
6.968	1.85	15.252	3.85	15.232	3.7	14.998	3.6	16.046	3.65	18.096	4.1	15.878	2.95	22.018	4.35
6.624	1.75	15.57	3.95	15.544	3.8	15.378	3.75	16.32	3.75	18.35	4.2	16.4	3.1	22.516	4.5
6.276	1.65	15.958	4.05	15.828	3.9	15.67	3.8	16.634	3.85	18.678	4.25	16.69	3.2	22.898	4.6
5.992	1.55	16.278	4.15	16.162	4	16.01	3.9	16.878	3.9	18.982	4.3	17.078	3.3	23.184	4.7
5.758	1.45	16.544	4.25	16.466	4.1	16.3	4	17.122	4	19.3	4.4	17.374	3.45	23.472	4.8
5.504	1.35	16.878	4.35	16.778	4.2	16.662	4.1	17.594	4.15	19.666	4.5	17.722	3.55	23.816	4.9
5.154	1.3	17.244	4.45	17.112	4.3	16.944	4.2	17.838	4.2	19.994	4.6	18.51	3.75	24.132	5
4.828	1.2	17.496	4.55	17.424	4.4	17.302	4.3	18.092	4.3	20.312	4.7	18.812	3.85	24.466	5.1
4.57	1.15	17.838	4.6	17.738	4.5	17.574	4.35	18.4	4.4	20.592	4.85	19.35	4	24.8	5.25
4.236	1.05	18.15	4.7	18.066	4.6	17.898	4.55	18.938	4.55	20.906	4.95	19.846	4.2	25.092	5.3
3.864	0.9	18.516	4.8	18.426	4.7	18.428	4.65	19.318	4.65	21.22	5.05	20.16	4.3	25.418	5.45
3.616	0.8	18.778	4.9	18.688	4.8	18.736	4.75	19.884	4.8	21.584	5.15	20.478	4.4	25.794	5.55
3.272	0.75	19.112	5	19.006	4.9	19.032	4.85	20.16	4.9	21.816	5.25	20.836	4.5	26.054	5.7
2.906	0.65	19.434	5.1	19.588	5.1	19.382	4.95	20.478	5	22.222	5.35	21.164	4.65	26.366	5.8
2.626	0.55	19.728	5.2	19.936	5.2	19.664	5.05	20.792	5.1	22.55	5.5	21.432	4.75	26.738	6
2.328	0.5	20.046	5.3	20.272	5.3	19.986	5.1	21.156	5.2	22.816	5.6	21.76	4.85	27.028	6.1
1.978	0.4	20.214	5.4	20.532	5.35	20.294	5.25	21.464	5.3	23.054	5.7	22	4.9	27.382	6.2
1.63	0.3	20.224	5.45	20.872	5.5	20.658	5.3	21.798	5.4	23.342	5.85	22.23	5	27.65	6.3
1.362	0.25	20.22	5.5	21.232	5.55	20.974	5.45	22.09	5.55	23.616	5.95	22.472	5.1	27.988	6.4
1.044	0.2	20.134	5.55	21.488	5.65	21.294	5.55	22.404	5.65	23.854	6	22.802	5.2	28.296	6.5
0.716	0.1	19.116	5.45	21.836	5.8	21.616	5.7	22.776	5.85	24.068	6.1	23.038	5.3	28.674	6.6
0.342	0.1	18.548	5.2	22.186	5.9	21.9	5.85	23.016	5.9	24.448	6.2	23.284	5.35	28.928	6.7
0	0	18.344	5.05	22.51	6	22.264	5.95	23.398	6	24.74	6.25	23.512	5.45	29.166	6.8
		17.952	4.85	22.792	6.1	22.528	6.05	23.646	6.1	25.018	6.35	23.8	5.55	29.41	6.9
		17.674	4.75	23.11	6.25	22.9	6.15	23.96	6.2	25.606	6.5	24.074	5.65	29.722	7
		17.318	4.6	23.67	6.4	23.214	6.25	24.228	6.3	25.944	6.6	24.398	5.75	30.05	7.1
		17.058	4.45	23.906	6.5	23.538	6.35	24.488	6.35	26.282	6.75	24.706	5.85	30.414	7.2
		16.724	4.3	24.228	6.6	23.824	6.45	24.806	6.5	26.574	6.85	25.07	5.95	30.918	7.45
		16.44	4.2	24.466	6.7	24.176	6.55	25.16	6.6	27.048	7.05	25.404	6.05	31.294	7.55
		16.122	4.1	25.66	6.95	24.436	6.7	25.474	6.7	27.396	7.15	25.686	6.15	31.568	7.65
		15.858	4	25.972	7.1	24.676	6.8	25.756	6.8	27.756	7.25	25.984	6.25	31.896	7.75
		15.504	3.9	26.53	7.35	24.914	6.9	26.078	6.95	28.032	7.35	26.318	6.35	32.206	7.9
		15.218	3.8	26.858	7.5	25.292	7	26.39	7.05	28.326	7.45	26.64	6.5	33.238	8.3
		14.874	3.65	27.108	7.6	25.618	7.1	26.708	7.15	28.67	7.6	26.932	6.6	33.576	8.4
		14.564	3.55	27.468	7.7	25.9	7.15	27.038	7.25	28.976	7.7	27.286	6.7	33.886	8.5
		14.326	3.35	27.754	7.85	26.192	7.3	27.366	7.35	29.286	7.85	27.64	6.85	34.238	8.65
		14.028	3.25	28.106	7.9	26.462	7.4	27.718	7.5	29.664	7.95	27.922	6.95	34.558	8.85
		13.746	3.15	28.374	8	26.816	7.5	28.002	7.65	29.942	8.1	28.202	7	34.856	9
		13.426	3.1	28.684	8.1	27.108	7.6	28.772	7.9	30.264	8.2	28.522	7.1	35.178	9.1
		13.114	3	29.056	8.3	27.458	7.7	29.156	8	30.592	8.35	29.088	7.3	35.54	9.25
		12.758	2.9	29.33	8.45	27.774	7.85	29.768	8.25	30.902	8.45	29.356	7.4	36.084	9.5
		12.478	2.85	30.16	8.6	28.056	7.95	30.086	8.4	31.266	8.55	29.594	7.5	36.422	9.6
		12.158	2.75	30.226	8.75	28.296	8.05	30.68	8.6	31.586	8.65	29.954	7.6	36.696	9.75
		11.844	2.65	30.106	8.9	28.536	8.2	30.956	8.7	31.902	8.75	30.26	7.75	37.014	9.85
		11.542	2.55	29.798	8.85	28.778	8.2	31.32	8.8	32.17	8.85	30.548	7.85	37.332	10.05
		11.162	2.45	28.37	8.55	29.022	8.35	31.598	8.9	32.498	9	30.882	7.95	37.692	10.2
		10.896	2.4	27.654	8.1	29.336	8.45	32.216	9.15	32.82	9.1	31.24	8.1	37.972	10.35
		10.576	2.3	27.406	7.9	29.622	8.5	32.52	9.25	33.124	9.25	31.494	8.2	38.288	10.6
		10.24	2.2	27.118	7.6	29.902	8.65	32.834	9.4	33.522	9.35	31.852	8.35	38.774	10.9
		9.916	2.1	26.782	7.45	30.234	8.75	33.106	9.5	33.828	9.5	32.484	8.55	39.13	11.05
		9.374	2	26.472	7.3	30.534	8.9	33.354	9.65	34.138	9.6	32.796	8.7	39.452	11.2
		8.988	1.9	26.186	7.2	30.894	9	33.642	9.8	34.408	9.8	33.124	8.8	39.72	11.3
		8.702	1.8	25.888	7.05	31.2	9.1	33.952	9.9	34.742	9.9	33.478	8.9	40.052	11.5
		8.414	1.7	25.552	6.9	31.536	9.35	34.228	10.05	35.074	10.1	33.736	9.05	40.366	11.65
		8.07	1.6	25.236	6.75	32.09	9.45	34.472	10.2	35.712	10.35	34.07	9.2	40.614	11.8
		7.738	1.55	24.712	6.55	32.426	9.55	34.792	10.3	36.07	10.45	34.314	9.35	40.968	12
		7.478	1.45	24.402	6.4	32.696	9.65	35.074	10.4	36.39	10.65	34.688	9.45	41.532	12.35
		7.106	1.4	24.132	6.3	33.024	9.8	35.358	10.6	36.714	10.8	34.994	9.6	41.768	12.5
		6.754	1.3	23.796	6.2	33.464	9.9	35.71	10.7	36.988	10.95	35.602	9.85	42.168	12.65
		6.464	1.25	23.462	6.05	33.726	10.05	35.988	10.8	37.302	11.1	35.94	10	42.494	12.85
		6.166	1.2	23.204	5.9	34.054	10.15	36.228	10.95	37.62	11.25	36.232	10.15	42.782	13.1
		5.842	1.05	22.784	5.7	34.288	10.3	36.47	11.05	37.94	11.35	36.552	10.3	43.132	13.25
		5.526	0.95	22.48	5.6	34.532	10.4	36.748	11.2	38.182	11.55	36.912	10.45	43.418	13.45
		5.216	0.9	22.184	5.45	34.782	10.55	37.08	11.3	38.506	11.7	37.188	10.65	43.712	13.65
		4.898	0.8	21.834	5.3	35.128	10.8	37.39	11.45	38.814	11.85	37.744	10.95	44.054	13.85
		4.524	0.75	21.562	5.2	35.666	10.95	37.68	11.6	39.604	12.25	38.12	11.1	44.414	14.1
		4.226	0.65	21.274	5.1	36.014	11.1	37.998	11.75	39.948	12.45	38.376	11.25	44.728	14.3
		3.924	0.6	20.98	4.95	36.492	11.25	38.316	11.9	40.306	12.6	38.64	11.35	45.052	14.5
		3.59	0.5	20.404	4.8	36.774	11.45	38.63	12.05	40.594	12.8	38.932	11.55	45.404	14.75
		3.302	0.4	20.074	4.7	37.13	11.95	38.868	12.2	40.942	13	39.314	11.7	45.662	14.95
		2.964	0.35	19.792	4.6	38.65	12.3	39.234	12.4	41.216	13.25	39.59	11.85	45.976	15.2
		2.596	0.25	19.468	4.45	39.182	12.5	39.56	12.55	41.56	13.4	39.848	12	46.288	15.45
		2.034	0.15	19.16	4.35	39.42	12.85	39.838	12.75	42.106	13.75	40.194	12.2	46.606	15.75
		1.79	0.1	18.918	4.25	39.692	12.95	40.198	13	42.46	13.95	40.48	12.4	46.854	15.95
		1.432	0.1	18.678	4.15	39.982	13.25	40.47	13.2	42.728	14.15	40.798	12.55	47.174	16.25
		1.118	0.1	18.39	4.1	40.286	13.4	40.718	13.35	43.076	14.35	41.112	12.75	47.488	16.5
		0.834	0.1	18.126	4	40.28	13.45	40.946	13.5	43.622	14.75	41.494	12.9	47.804	16.75
		0.566	0.05	17.842	3.9	40.174	13.4	41.196	13.65	43.994	14.9	41.758	13.1	48.214	17.05
		0.194	0.05	17.512	3.8	39.928	13.35	41.556	13.8	44.274	15.1	42.086	13.3	48.53	17.3
		0	0	17.226	3.7	39.46	13.15	41.874	13.95	44.548	15.35	42.444	13.5	48.858	17.6
				16.914	3.6	39.134	12.8	42.166	14.15	44.864	15.6	42.708	13.7	49.168	17.9
				16.546	3.4	38.808	12.55	42.458	14.35	45.418	15.95	43.072	13.9	49.726	18.45
				16.3	3.3	38.496	12.25	42.698	14.5	45.706	16.2	43.682	14.3	50.1	18.75
				15.916	3.2	38.212	12	43.552	14.9	46.024	16.4	43.996	14.5	50.382	19.05
				15.594	3.15	37.868	11.75	43.874	15.1	46.588	16.8	44.324	14.75	50.938	19.6
				15.274	3.05	37.58	11.5	44.518	15.55	46.958	17.05	44.712	14.95	51.24	19.95
				14.778	2.9	37.262	11.3	44.79	15.8	47.234	17.3	44.954	15.2	51.744	20.5
				14.392	2.8	36.902	11.1	45.026	16.05	47.588	17.55	45.314	15.5	52.096	20.85
				14.114	2.75	36.57	10.9	45.398	16.25	47.896	17.95	45.588	15.7	52.386	21.15
				13.796	2.65	36.278	10.65	45.876	16.55	48.226	18.3	45.934	15.95	52.732	21.4
				13.482	2.55	35.974	10.45	46.158	16.8	48.496	18.6	46.284	16.15	53.016	21.8
				12.928	2.4	35.636	10.25	46.402	17.05	48.82	18.95	46.61	16.4	53.344	22.15
				12.258	2.25	35.378	10.1	46.844	17.35	49.868	19.75	46.928	16.65	53.648	22.55
				11.956	2.2	35.01	9.85	47.108	17.6	50.192	20.1	47.192	16.9	53.966	22.9
				11.59	2.1	34.64	9.5	47.368	17.9	50.544	20.45	47.76	17.35	54.204	23.3
				11.276	2.05	34.08	9.35	47.726	18.2	50.814	20.85	48.082	17.55	54.522	23.65
				10.94	1.95	33.776	9.2	48.008	18.5	51.192	21.3	48.382	17.85	54.782	24.05
				10.438	1.8	33.478	9.05	48.352	18.8	51.518	21.65	48.766	18.1	55.14	24.4
				10.152	1.7	33.174	8.9	48.862	19.15	51.784	22	49.076	18.4	55.418	24.85
				9.846	1.65	32.936	8.8	49.122	19.5	52.224	22.35	49.406	18.75	55.738	25.25
				9.554	1.6	32.606	8.65	49.442	19.8	52.542	22.75	49.714	19.1	56.094	25.65
				9.194	1.5	32.308	8.5	49.754	20.2	52.842	23.15	49.988	19.45	56.364	26.05
				8.936	1.45	31.962	8.35	50.202	20.75	53.418	23.6	50.252	19.75	56.66	26.45
				8.552	1.35	31.62	8.2	50.226	20.95	53.748	24.05	50.584	20.15	56.946	26.85
				8.23	1.25	31.338	8.05	50.034	21.05	54.022	24.5	50.92	20.45	57.288	27.3
				7.898	1.2	31.092	7.9	49.482	20.9	54.394	25	51.206	20.75	57.552	27.7
				7.588	1.1	30.758	7.8	48.71	20.1	54.652	25.45	51.5	21.05	57.856	28.1
				7.3	1	30.47	7.65	48.402	19.55	55.022	25.85	51.838	21.4	58.19	28.6
				7.006	0.9	30.136	7.55	48.044	19.1	55.288	26.25	52.156	21.75	58.496	29.1
				6.748	0.9	29.86	7.4	47.526	18.1	55.628	26.75	52.5	22.1	58.78	29.65
				6.43	0.8	29.58	7.3	47.272	17.75	55.96	27.2	52.83	22.5	59.1	30.1
				6.092	0.75	29.294	7.15	46.746	17.05	56.458	27.8	53.158	22.9	59.412	30.6
				5.756	0.7	29.016	7.05	46.11	16.4	56.788	28.3	53.47	23.25	59.73	31.1
				5.47	0.6	28.724	6.95	45.842	16.05	57.102	28.85	53.802	23.6	60.064	31.6
				4.918	0.5	28.454	6.85	45.56	15.65	57.378	29.4	54.092	24	60.624	32.6
				4.604	0.4	28.146	6.75	45.274	15.4	57.616	29.9	54.434	24.4	61.21	33.55
				4.37	0.35	27.844	6.65	44.97	15	57.86	30.3	54.698	24.85	61.774	34.6
				3.99	0.3	27.57	6.5	44.686	14.75	58.16	30.75	55.042	25.25	62.1	35.05
				3.714	0.2	27.256	6.4	44.372	14.5	58.626	31.4	55.334	25.65	62.408	35.6
				3.396	0.15	26.904	6.3	43.836	14	59.012	31.9	55.682	26.05	62.688	36.05
				2.79	0.15	26.62	6.2	43.478	13.75	59.458	32.4	56.004	26.5	62.942	36.6
				2.278	0.15	26.268	6.05	43.2	13.5	59.74	32.9	56.35	26.95	63.21	37.1
				1.974	0.1	25.934	5.95	42.882	13.25	60.064	33.5	56.622	27.45	64.008	38.35
				1.59	0.1	25.644	5.75	42.568	13	60.212	34.1	56.96	27.95	64.296	39
				1.308	0.05	25.352	5.65	42.206	12.7	60.228	34.55	57.268	28.4	64.654	39.65
				0.958	0.05	25.004	5.55	41.884	12.45	60.222	34.75	57.516	28.85	64.988	40.45
				0.448	0.05	24.656	5.4	41.564	12.25	60.152	34.8	57.88	29.3	65.302	41.55
				0	0	24.388	5.3	41.248	12	59.616	34.4	58.134	29.8	65.582	42.3
						24.074	5.2	40.958	11.8	58.656	32.6	58.488	30.3	65.876	43.05
						23.834	5.1	40.604	11.6	58.416	31.85	58.842	30.85	66.21	43.85
						23.454	5	40.332	11.4	58.174	31.1	59.114	31.4	66.468	44.6
						23.164	4.85	39.962	11.2	57.94	30.2	59.388	32.05	67.132	45.8
						22.816	4.75	39.634	11.05	57.692	29.1	59.722	32.65	67.364	46.55
						22.492	4.65	39.316	10.85	57.134	28.05	59.984	33.2	67.752	47.4
						22.21	4.55	39.006	10.65	56.588	26.95	60.318	33.75	68.378	49.15
						21.896	4.35	38.728	10.4	56.214	26.4	60.676	34.35	68.742	50.15
						21.328	4.2	38.47	10.25	55.878	25.65	61.012	34.85	69.026	51.2
						20.776	4.1	38.124	10.05	55.608	25.1	61.316	35.35	69.338	52.1
						20.468	4	37.844	9.9	55.288	24.35	61.65	35.9	69.65	53.3
						20.154	3.9	37.59	9.75	54.732	23.3	61.964	36.45	69.93	54.3
						19.822	3.8	37.296	9.6	54.25	22.4	62.226	37.05	70.208	55.3
						19.454	3.75	36.958	9.45	53.932	21.9	62.51	37.65	70.446	56.3
						19.166	3.6	36.598	9.25	53.572	21.35	62.844	38.25	70.68	57.1
						18.862	3.4	36.342	9.1	53.286	20.9	63.152	38.9	70.93	57.85
						18.296	3.3	36.004	8.95	52.968	20.4	63.482	39.55	71.164	58.6
						17.938	3.2	35.636	8.8	52.658	19.9	63.774	40.15	71.65	59.85
						17.682	3.15	35.318	8.65	52.292	19.45	64.352	41.25	71.9	60.65
						17.304	3.05	34.544	8.35	51.972	19	64.634	41.95	72.254	61.45
						16.968	2.95	34.224	8.15	51.654	18.55	64.892	42.6	72.532	62.2
						16.68	2.85	33.88	8.05	51.334	18.15	65.244	43.3	72.912	63.3
						16.376	2.75	33.558	7.95	51.052	17.75	65.562	44.15	73.172	64.05
						16.028	2.65	33.248	7.75	50.768	17.35	65.868	44.85	73.524	64.9
						15.744	2.55	32.966	7.65	50.5	17.05	66.15	45.5	73.85	65.8
						15.456	2.45	32.602	7.5	50.21	16.75	66.394	46.2	74.112	66.55
						15.166	2.4	32.334	7.4	49.934	16.45	66.716	46.95	74.406	67.25
						14.854	2.3	32.016	7.25	49.696	16.15	67.042	47.7	74.724	68
						14.53	2.25	31.674	7.1	49.332	15.9	67.354	48.6	75.058	68.75
						14.242	2.15	31.32	7	49.048	15.55	67.906	49.55	75.34	69.5
						13.9	2.1	31.056	6.9	48.49	14.95	68.224	50.6	75.874	71.15
						13.572	2.05	30.818	6.75	48.13	14.65	68.464	51.6	76.206	72.2
						13.208	1.95	30.21	6.6	47.802	14.35	68.838	52.65	76.73	74.15
						12.892	1.85	29.672	6.45	47.512	14.1	69.1	53.65	77.054	75.55
						12.338	1.8	29.196	6.25	47.192	13.75	69.916	55.6	77.37	76.95
						12.038	1.75	28.634	6.1	46.9	13.55	70.218	56.35	77.652	78.4
						11.696	1.65	28.288	6	46.298	13.1	70.298	57.05	78.016	80
						11.408	1.55	27.958	5.9	46.02	12.8	70.292	57.6	78.284	81.35
						11.04	1.45	27.646	5.75	45.726	12.55	70.08	58.1	78.842	83.3
						10.496	1.35	27.362	5.65	45.416	12.3	69.572	56.9	79.214	84.25
						10.224	1.3	27.034	5.5	45.13	12	69.21	55.8	79.712	86.1
						9.956	1.25	26.728	5.4	44.816	11.8	68.906	54.3	80.066	87.5
						9.638	1.1	26.364	5.3	44.572	11.6	68.324	51.3	80.26	88.9
						9.054	1	26.084	5.2	44.292	11.45	68.05	49.75	80.268	89.9
						8.788	0.95	25.76	5.1	44.02	11.25	67.764	48.3	80.266	90.7
						8.49	0.85	25.456	5	43.738	11.15	67.442	46.95	80.13	91
						7.976	0.75	24.98	4.8	43.434	10.95	67.124	45.35	79.846	90.65
						7.658	0.7	24.67	4.7	43.134	10.8	66.624	43.1	79.528	89.3
						7.33	0.65	24.368	4.65	42.792	10.6	66.38	42	78.808	84.75
						7.012	0.55	24.036	4.55	42.444	10.4	66.046	40.85	78.48	82.6
						6.698	0.5	23.756	4.45	42.18	10.2	65.738	39.75	78.266	80.85
						6.332	0.4	23.408	4.35	41.82	10.05	65.4	38.45	77.86	78.55
						6.056	0.35	23.128	4.25	41.548	9.85	65.082	37.4	77.578	75.95
						5.68	0.3	22.88	4.2	41.202	9.7	64.784	36.35	77.288	74.25
						5.202	0.3	22.53	4.1	40.85	9.5	64.446	35.45	77.016	72.65
						4.7	0.25	22.244	4	40.534	9.35	64.086	34.5	76.734	70.85
						4.46	0.25	21.916	3.9	40.266	9.15	63.798	33.5	76.414	69
						4.17	0.2	21.612	3.85	39.918	9	63.52	32.65	76.136	67
						3.882	0.2	21.244	3.75	39.59	8.8	63.2	31.75	75.858	65.1
						3.596	0.15	20.926	3.65	39.296	8.65	62.938	31	75.578	63.1
						3.252	0.15	20.648	3.55	38.926	8.45	62.594	30.3	75.334	61.3
						2.934	0.15	20.154	3.3	38.62	8.35	62.236	29.55	75.046	59.8
						2.584	0.1	19.836	3.2	38.3	8.2	61.894	28.9	74.76	58.45
						2.298	0.1	19.578	3.15	37.972	8.05	61.602	28.2	74.45	57.05
						2.014	0.05	19.234	3.05	37.648	7.9	61.278	27.5	74.142	55.6
						1.688	0.05	18.922	3	37.334	7.8	60.958	26.75	73.814	54.05
						1.184	0.05	18.588	2.9	37.044	7.65	60.67	26.1	73.472	52.4
						0.9	0	18.32	2.85	36.73	7.5	60.352	25.5	73.206	50.85
						0.61	0	18.026	2.75	36.412	7.35	60.064	24.95	72.834	49.25
						0.314	0	17.618	2.7	36.1	7.25	59.826	24.4	72.472	47.65
						0	0	17.36	2.65	35.816	7.1	59.346	23.6	72.206	46.35
								17.038	2.55	35.496	6.95	59.11	23.2	71.854	45.1
								16.67	2.45	35.218	6.85	58.774	22.8	71.546	44
								16.364	2.4	34.89	6.75	58.154	21.9	70.78	41.55
								16.078	2.3	34.328	6.55	57.896	21.45	70.452	40.45
								15.704	2.2	33.732	6.35	57.558	20.95	70.088	39.35
								15.44	2.1	33.472	6.25	57.202	20.45	69.806	38
								15.112	2.05	33.134	6.1	56.926	19.85	69.446	36.4
								14.744	1.95	32.766	6	56.632	19.45	69.168	35.25
								14.512	1.9	32.448	5.85	56.358	19.1	68.612	33.45
								14.272	1.85	32.124	5.7	56.054	18.7	68.278	32.6
								13.462	1.7	31.804	5.6	55.722	18.4	67.942	31.8
								13.124	1.6	31.48	5.55	55.368	18	67.606	31
								12.804	1.55	30.93	5.4	54.766	17.3	67.29	30.05
								12.438	1.5	30.638	5.3	54.396	16.95	66.968	29.15
								11.94	1.35	30.274	5.2	54.126	16.6	66.708	28.3
								11.228	1.25	30.012	5.15	53.816	16.3	66.368	27.5
								10.964	1.2	29.694	5.05	53.532	15.95	66.06	26.75
								10.602	1.05	29.44	4.95	53.206	15.6	65.808	26.1
								10.334	1	28.434	4.7	52.922	15.3	65.46	25.45
								9.96	0.9	28.196	4.65	52.634	14.95	65.196	24.85
								9.65	0.85	27.814	4.55	52.36	14.7	64.852	24.25
								9.33	0.8	27.488	4.45	51.792	14.15	64.484	23.65
								9.02	0.75	27.212	4.3	51.484	13.9	64.172	23.1
								8.722	0.65	26.936	4.2	51.162	13.6	63.846	22.55
								8.254	0.55	26.656	4.1	50.784	13.35	63.524	21.9
								8.032	0.5	26.416	4	50.53	13	63.216	21.3
								7.42	0.4	26.13	3.95	50.216	12.7	62.928	20.8
								7.086	0.35	25.812	3.85	49.978	12.45	62.568	20.25
								6.804	0.25	25.486	3.8	49.646	12.2	62.316	19.7
								6.568	0.2	25.234	3.7	49.104	11.75	61.968	19.25
								6.048	0.2	24.894	3.65	48.516	11.4	61.606	18.8
								5.808	0.15	24.534	3.5	48.158	11.2	61.288	18.35
								5.412	0.15	24.278	3.4	47.838	10.95	61.028	17.95
								5.118	0.15	23.894	3.35	47.53	10.75	60.526	17.15
								4.84	0.1	23.57	3.25	47.248	10.5	59.974	16.65
								4.554	0.1	23.246	3.15	47.01	10.3	59.604	16.4
								4.198	0.1	22.936	3.1	46.718	10.15	59.312	16.05
								3.904	0.05	22.648	3	46.398	10	58.944	15.75
								3.596	0.05	22.288	2.95	46.124	9.85	58.692	15.3
								3.24	0.05	22.01	2.85	45.768	9.7	58.372	14.95
								2.72	0.05	20.986	2.6	45.492	9.5	57.98	14.6
								2.48	0	20.512	2.45	45.116	9.3	57.602	14.2
								2.202	0	20.274	2.4	44.842	9.1	57.294	13.9
								1.924	0	19.962	2.3	44.486	8.95	56.984	13.6
								1.568	0	19.454	2.15	44.172	8.75	56.696	13.35
								1.288	0	19.234	2.05	43.518	8.4	56.412	13.1
								0.74	0	19	2	43.266	8.25	56.09	12.8
								0.36	0	18.696	1.95	42.922	8.05	55.826	12.5
								0	0	18.404	1.9	42.558	7.9	55.488	12.25
										18.176	1.8	42.274	7.75	55.134	11.95
										17.972	1.75	41.758	7.5	54.872	11.7
										17.604	1.65	41.444	7.35	54.49	11.45
										17.252	1.6	41.172	7.25	54.17	11.25
										16.932	1.55	40.618	7.1	53.844	11
										16.61	1.45	40.244	6.95	53.53	10.75
										16.32	1.4	39.968	6.85	53.25	10.55
										16.004	1.3	39.668	6.75	52.922	10.3
										15.694	1.25	39.192	6.5	52.614	10.1
										15.138	1.15	38.914	6.4	52.276	9.9
										14.804	1	38.292	6.2	51.968	9.7
										14.522	0.95	37.968	6.1	51.64	9.5
										14.136	0.9	37.72	5.95	51.272	9.35
										13.844	0.8	37.56	5.8	51.012	9.15
										13.526	0.75	37.21	5.7	50.734	9
										13.218	0.7	36.64	5.55	50.452	8.8
										12.88	0.6	36.352	5.45	50.128	8.6
										12.586	0.6	36.034	5.4	49.82	8.4
										12.244	0.5	35.732	5.3	49.476	8.25
										11.924	0.45	35.492	5.2	49.13	8.1
										11.606	0.4	35.158	5.15	48.808	7.85
										11.274	0.35	34.85	5.05	48.456	7.75
										10.93	0.35	34.482	4.95	48.204	7.6
										10.652	0.3	34.198	4.85	47.88	7.45
										10.358	0.3	33.882	4.75	47.572	7.3
										10.084	0.25	33.562	4.65	47.208	7.1
										9.736	0.25	33.19	4.6	46.936	6.95
										9.448	0.25	32.676	4.4	46.558	6.8
										9.12	0.2	32.324	4.3	46.25	6.65
										8.818	0.2	32.012	4.2	45.96	6.5
										8.26	0.15	31.678	4.1	45.686	6.35
										7.936	0.15	31.41	4.05	45.418	6.2
										7.682	0.1	31.144	3.95	45.168	6.1
										6.41	0.1	30.842	3.9	44.806	5.95
										6.126	0.1	30.604	3.8	44.518	5.8
										5.858	0.05	30.294	3.75	44.2	5.65
										5.58	0.05	30.006	3.7	43.588	5.45
										4.456	0.05	29.68	3.6	43.208	5.35
										4.124	0	29.182	3.45	42.688	5.2
										3.858	0	28.838	3.3	42.2	5
										3.562	0	28.51	3.25	41.608	4.85
										3.292	0	28.152	3.2	41.336	4.75
										2.432	0	27.894	3.1	41.016	4.65
										2.088	0	27.606	3.05	40.548	4.45
										1.766	0	27.306	2.95	40.31	4.35
										1.476	0	26.956	2.9	39.928	4.3
										1.128	0	26.674	2.8	39.654	4.2
										0	0	26.356	2.7	39.368	4.1
												26.064	2.65	39.082	4
												25.794	2.55	38.764	3.85
												25.266	2.45	38.452	3.6
												24.472	2.3	38.138	3.35
												23.9	2.15	37.9	3.15
												23.568	2.05	37.574	2.95
												23.232	1.95	37.322	2.85
												22.926	1.9	37.014	2.8
												22.556	1.8	36.77	2.75
												22.294	1.75	36.476	2.7
												21.918	1.65	36.208	2.65
												21.658	1.6	35.842	2.6
												21.292	1.55	35.56	2.55
												21.016	1.45	35.192	2.5
												20.728	1.4	34.914	2.45
												20.404	1.35	34.518	2.35
												20.092	1.25	34.198	2.3
												19.802	1.2	33.89	2.25
												19.468	1.15	33.508	2.2
												19.118	1.1	33.202	2.15
												18.836	0.95	32.92	2.1
												18.52	0.9	32.55	2
												18.206	0.8	32.284	1.95
												17.892	0.75	31.688	1.8
												17.42	0.65	31.364	1.75
												17.092	0.55	31.076	1.7
												16.81	0.5	30.504	1.65
												16.516	0.45	30.168	1.55
												16.202	0.4	29.882	1.5
												15.888	0.3	29.256	1.35
												15.52	0.3	28.922	1.3
												15.278	0.2	28.618	1.25
												14.874	0.15	28.248	1.15
												14.556	0.1	27.908	1.1
												14.248	0.1	27.65	1
												13.98	0.05	27.322	1
												0	0	27.014	0.85
														26.696	0.8
														26.222	0.65
														25.988	0.6
														25.726	0.55
														25.368	0.5
														25.078	0.45
														24.766	0.4
														24.432	0.4
														23.894	0.35
														23.642	0.35
														23.088	0.35
														22.736	0.35
														20.092	0.35
														19.802	0.3
														19.468	0.3
														19.118	0.25
														18.836	0.25
														18.52	0.25
														18.206	0.2
														17.892	0.2
														17.42	0.15
														17.092	0.15
														16.81	0.15
														16.516	0.1
														16.202	0.1
														15.888	0.1
														15.52	0.05
														15.278	0.05
														14.874	0
														14.556	0
														14.248	0
														13.98	0
														0	0
