# Supplementary material for: Li/Al‐LDH Reinforced Polyacrylamide/Xanthan Gum Semi‐Interpenetrating Network Nano‐Conductive Hydrogels for Stress Sensing and Wearable Device Applications
Source: Adv Sci (Weinh). 2025 Sep 30;12(47):e11903. doi: 10.1002/advs.202511903 (PMC12713048; doi:10.1002/advs.202511903)
Supplement: Supplementary file 2 — Supporting Information [file ADVS-12-e11903-s004.zip › Figure 3i.xlsx]

## Sheet: Sheet1
0.114	0.13856	0.044	0.31297	0.04	0.2178	0	-0.0535	0.154	0.30653
0.114	0.13856	0.042	0.31266	0.264	0.2533	0.12	-0.03944	0.174	0.28664
0.114	0.13856	0.116	0.32404	0.518	0.29355	0.17	-0.02559	0.374	0.29436
0.62	0.21197	0.532	0.38802	1.044	0.22086	0.212	-0.01195	0.472	0.28665
1.034	0.27202	0.964	0.30007	1.272	0.25699	0.278	0.00148	0.558	0.27725
1.428	0.17579	1.212	0.33821	1.482	0.29027	0.328	0.0147	0.638	0.26708
1.928	0.24832	1.458	0.22165	1.746	0.17606	0.382	0.0277	0.72	0.25734
2.444	0.16979	1.766	0.26902	1.92	0.20363	0.422	0.0405	0.846	0.25447
3.026	0.10083	2.068	0.31547	2.154	0.24072	0.462	0.05309	0.95	0.24837
3.452	0.16263	2.58	0.23982	2.396	0.12302	0.528	0.06547	1.038	0.23997
3.982	0.08613	2.938	0.29488	2.604	0.15598	0.572	0.07764	1.244	0.24972
4.504	0.16185	3.216	0.18324	2.77	0.18229	0.62	0.0896	1.332	0.24159
5.114	0.09695	3.572	0.23799	2.964	0.21303	0.676	0.10134	1.458	0.23941
6.028	0.07615	3.858	0.28198	3.142	0.08519	0.732	0.11288	1.552	0.23248
6.524	0.14811	4.212	0.18203	3.378	0.12259	0.796	0.12421	1.64	0.22478
6.888	0.04752	4.486	0.22417	3.576	0.15397	0.842	0.13533	1.736	0.21843
7.518	0.13891	4.75	0.26477	3.78	0.1863	0.898	0.14624	1.856	0.21589
7.976	0.05197	5.058	0.15775	3.944	0.05624	0.944	0.15693	1.948	0.20921
8.452	-0.03237	5.384	0.20789	4.192	0.09554	0.984	0.16742	2.03	0.20114
8.91	0.03407	5.694	0.25556	4.36	0.12216	1.042	0.1777	2.124	0.19505
9.468	-0.03837	6.054	0.15654	4.576	0.15639	1.088	0.18777	2.292	0.20039
9.984	0.03648	6.374	0.20575	4.744	0.18302	1.144	0.19762	2.418	0.19945
10.512	0.11308	6.658	0.24943	4.982	0.06469	1.238	0.20727	2.512	0.19377
11.01	0.03193	6.93	0.13687	5.158	0.09258	1.296	0.21671	2.636	0.19281
11.644	0.1239	7.256	0.18701	5.374	0.12681	1.338	0.22594	2.72	0.18589
12.192	0.05001	7.52	0.22761	5.566	0.15723	1.432	0.23495	2.846	0.18551
12.726	0.12748	7.862	0.12581	5.778	0.19083	1.492	0.24643	2.96	0.17915
13.208	0.04401	8.42	0.21164	5.994	0.22506	1.55	0.25264	3.058	0.17082
13.726	0.11916	8.732	0.25962	6.172	0.25326	1.606	0.25933	3.164	0.16439
14.318	0.05165	8.986	0.14429	6.368	0.12828	1.658	0.26637	3.258	0.1615
15.172	0.17553	9.342	0.19904	6.55	0.15712	1.706	0.27363	3.362	0.16025
15.972	0.29159	9.622	0.24211	6.744	0.18786	1.766	0.28099	3.472	0.16026
16.446	0.36035	9.98	0.29717	6.954	0.22114	1.81	0.28833	3.596	0.16299
17	0.5941	10.234	0.18184	7.146	0.25157	1.868	0.29553	3.696	0.16286
17.476	0.81654	10.572	0.23382	7.344	0.1269	1.914	0.30246	3.8	0.15888
18.194	0.9207	10.854	0.2772	7.52	0.15479	2.052	0.30901	3.978	0.16645
18.628	1.13705	11.14	0.32118	7.722	0.1868	2.104	0.32089	4.082	0.16316
19.238	1.22554	11.92	0.28675	7.866	0.20962	2.162	0.32737	4.188	0.16532
19.792	1.45929	12.268	0.34028	8.07	0.24195	2.208	0.33314	4.288	0.16646
20.322	1.53618	12.614	0.23909	8.284	0.11982	2.252	0.34392	4.376	0.16587
21.198	1.81664	12.894	0.28216	8.5	0.15404	2.302	0.35482	4.482	0.16838
21.708	2.04401	13.208	0.33045	8.714	0.18796	2.358	0.36576	4.59	0.16628
22.244	2.27516	13.706	0.25265	8.896	0.2168	2.414	0.37666	4.696	0.16366
23.258	2.57564	13.948	0.28987	9.06	0.24279	2.466	0.38263	4.774	0.15676
23.796	2.65369	14.294	0.49748	9.22	0.26814	2.516	0.3942	4.854	0.15033
24.272	2.87613	14.584	0.54208	9.402	0.29698	2.572	0.40065	4.938	0.14487
25.224	3.16762	15.02	0.60914	9.588	0.17041	2.604	0.40768	5.028	0.14089
25.784	3.24886	15.278	0.80322	9.746	0.19545	2.658	0.41519	5.138	0.1407
26.268	3.47246	16.098	0.92934	9.91	0.22144	2.7	0.42304	5.242	0.14054
26.798	3.70273	16.346	1.12188	10.234	0.27278	2.756	0.43112	5.34	0.14511
27.326	3.77932	16.7	1.17633	10.636	0.18044	2.81	0.43929	5.45	0.1464
27.926	4.01975	16.962	1.21662	10.812	0.20833	2.86	0.44745	5.55	0.14577
28.406	4.24277	17.33	1.42762	11.02	0.24129	2.92	0.45547	5.64	0.14339
29.016	4.33126	17.614	1.4713	11.268	0.28059	2.976	0.46322	5.74	0.14253
29.594	4.5685	17.972	1.52636	11.458	0.3107	3.028	0.47058	5.928	0.15526
30.1	4.79529	18.286	1.72905	11.612	0.33511	3.118	0.48328	6.042	0.15707
30.624	4.87131	18.568	1.77242	11.806	0.20981	3.166	0.49058	6.142	0.1573
31.248	5.11522	19.066	2.00342	11.994	0.2396	3.214	0.50301	6.256	0.16041
31.772	5.34462	19.422	2.05817	12.202	0.27256	3.27	0.51569	6.346	0.15531
32.456	5.59723	19.698	2.10062	12.366	0.29855	3.316	0.52853	6.442	0.15124
32.882	5.81242	20.05	2.15476	12.592	0.49041	3.412	0.54145	6.55	0.15378
33.468	5.89743	20.334	2.35284	12.784	0.52083	3.462	0.54957	6.656	0.1555
33.99	6.12654	20.9	2.43989	13.004	0.55569	3.508	0.55861	6.748	0.15476
34.45	6.34666	21.264	2.65027	13.258	0.59595	3.562	0.56844	6.828	0.15204
34.92	6.56823	21.518	2.68934	13.422	0.62193	3.61	0.57895	6.908	0.14939
35.39	6.7898	21.836	2.73824	13.63	0.81094	3.666	0.59001	7.008	0.15004
35.934	7.0221	22.07	2.92863	13.876	0.84992	3.714	0.60149	7.11	0.15144
36.444	7.24947	22.408	2.98062	14.098	0.8851	3.776	0.61329	7.218	0.14438
37.024	7.487	22.9	3.21069	14.316	0.91965	3.864	0.62527	7.324	0.13777
37.442	7.70103	23.218	3.2596	14.506	0.94976	4.034	0.63731	7.42	0.13049
38.034	7.94029	23.77	3.34449	14.732	1.14162	4.126	0.64929	7.54	0.12786
38.496	8.00731	24.336	3.58594	14.924	1.17204	4.166	0.66108	7.634	0.12235
39.062	8.24281	24.706	3.64285	15.132	1.205	4.226	0.67257	7.754	0.12202
39.646	8.6343	25.036	3.848	15.278	1.22814	4.27	0.68363	7.842	0.11812
40.524	9.06845	25.334	3.89384	15.754	1.45961	4.366	0.69414	8.022	0.12971
41.052	9.29843	25.614	4.0913	15.966	1.49321	4.424	0.70397	8.136	0.13277
41.962	9.73722	25.928	4.13959	16.116	1.51698	4.48	0.71301	8.34	0.14673
42.592	9.982	26.166	4.1762	16.366	1.5566	4.538	0.72112	8.444	0.15266
43.056	10.3561	26.416	4.36905	16.6	1.74972	4.618	0.73405	8.534	0.15381
43.592	10.5872	26.728	4.41703	16.816	1.78395	4.674	0.74689	8.656	0.16275
44.218	10.9848	27.01	4.46041	16.996	1.81247	4.73	0.75956	8.748	0.16462
44.806	11.3769	27.334	4.66464	17.356	1.86952	4.78	0.772	8.87	0.17311
45.348	11.6089	27.634	4.71078	17.544	1.89932	4.834	0.7841	8.974	0.18095
45.896	11.9952	27.932	4.75661	17.778	2.09244	4.968	0.79099	9.086	0.19214
46.458	12.3835	28.256	4.96084	17.966	2.12223	5.022	0.7984	9.17	0.20123
46.936	12.7596	28.58	5.01067	18.132	2.14854	5.084	0.80619	9.376	0.23113
47.662	13.1717	28.894	5.05897	18.32	2.17833	5.122	0.81424	9.474	0.2468
48.134	13.5469	29.206	5.26135	18.534	2.36829	5.186	0.82244	9.588	0.26269
48.646	13.928	29.534	5.3118	18.736	2.4003	5.24	0.83066	9.682	0.27329
49.168	14.4639	29.862	5.51664	19.266	2.48429	5.296	0.83878	9.892	0.30384
49.59	14.8319	30.166	5.5634	19.454	2.51408	5.342	0.84667	10.016	0.32347
50.578	15.5888	30.47	5.76455	19.618	2.69611	5.4	0.85422	10.11	0.34069
51.036	15.8086	30.734	5.80515	19.854	2.73351	5.484	0.8613	10.334	0.37987
51.514	16.1847	31.098	5.86114	20.052	2.76488	5.546	0.86778	10.446	0.40406
52.036	16.7206	31.354	6.05491	20.256	2.79721	5.6	0.87939	10.658	0.44555
52.534	17.0996	31.692	6.1069	20.444	2.98305	5.656	0.88541	10.748	0.47045
53.016	17.6297	32.06	6.31789	20.772	3.03503	5.7	0.89635	10.862	0.50097
53.584	18.0189	32.314	6.35696	20.984	3.06862	5.754	0.90733	10.98	0.52954
54.18	18.5655	32.662	6.56488	21.174	3.09873	5.816	0.91827	11.19	0.57499
54.71	19.1026	33.018	6.61963	21.408	3.13581	5.862	0.92909	11.284	0.60549
55.184	19.6315	33.29	6.81587	21.598	3.32196	5.908	0.9397	11.364	0.63105
55.788	20.3326	33.582	6.86078	21.806	3.35493	5.96	0.95003	11.468	0.66187
56.324	20.8706	33.856	6.90292	21.98	3.3825	6.006	0.95999	11.568	0.69355
56.796	21.3992	34.132	7.09976	22.17	3.41261	6.062	0.9695	11.666	0.72178
57.908	22.4808	34.422	7.14437	22.338	3.43923	6.108	0.97848	11.76	0.7561
58.848	23.5375	34.96	7.38151	22.552	3.62919	6.156	0.98205	11.84	0.78486
59.234	24.0537	35.458	7.6125	22.756	3.66151	6.214	0.98591	11.938	0.81829
59.918	25.0733	35.774	7.8155	22.986	3.69796	6.262	0.98997	12.044	0.8547
60.396	25.9095	36.094	7.86472	23.214	3.73409	6.3	0.99408	12.148	0.89242
61.502	27.4505	36.476	8.07787	23.392	3.91834	6.34	0.99813	12.244	0.93037
61.988	28.2879	36.734	8.27195	23.86	3.99251	6.434	1.002	12.354	0.97177
62.842	29.6389	37.018	8.31563	24.072	4.0261	6.494	1.00556	12.47	1.00974
63.776	31.1549	37.366	8.52355	24.254	4.21099	6.544	1.01454	12.562	1.04403
64.26	32.1454	37.704	8.57553	24.884	4.31082	6.594	1.02406	12.64	1.07597
64.778	33.2943	38.06	8.78469	25.14	4.35139	6.648	1.03402	12.738	1.11056
65.31	34.2918	38.378	8.98799	25.326	4.53691	6.698	1.04434	12.84	1.14066
66.522	37.2286	38.64	9.02829	25.566	4.57494	6.744	1.05496	12.936	1.17
67.05	38.6857	38.972	9.23375	25.78	4.60885	6.798	1.06578	13.044	1.20109
67.644	40.1524	39.334	9.44382	25.954	4.79247	6.862	1.07672	13.148	1.23675
68.076	41.9023	39.9	9.68527	26.186	4.82924	6.924	1.0877	13.254	1.2732
68.522	43.6543	40.146	9.72311	26.382	4.8603	6.972	1.09864	13.438	1.31732
69.03	45.1085	40.544	9.93872	26.61	4.89643	7.032	1.10946	13.614	1.36127
70.144	47.2641	40.858	10.1414	26.844	5.08955	7.072	1.12007	13.79	1.40601
70.62	48.2535	41.122	10.182	27.028	5.11871	7.116	1.1304	13.89	1.43974
71.826	50.5759	41.42	10.3823	27.222	5.14945	7.16	1.14036	14.004	1.47594
72.232	52.1687	41.692	10.5785	27.436	5.18336	7.204	1.14987	14.112	1.51135
72.654	53.7638	41.974	10.7762	27.928	5.41737	7.25	1.15885	14.236	1.54908
73.254	55.3847	42.26	10.8202	28.182	5.45763	7.294	1.16722	14.396	1.59745
73.828	57.3086	42.616	11.0294	28.398	5.49185	7.348	1.17489	14.526	1.63619
74.26	58.445	42.892	11.2262	28.584	5.67737	7.402	1.18179	14.626	1.67057
75.192	61.1878	43.186	11.4259	28.778	5.70812	7.454	1.18782	14.734	1.70712
75.784	62.9609	43.472	11.6242	28.958	5.73664	7.5	1.18812	14.834	1.74319
76.24	64.8678	43.768	11.6698	29.19	5.7734	7.552	1.18839	14.934	1.77975
77.104	69.1346	44.104	11.8758	29.366	5.95734	7.618	1.18852	15.018	1.81414
78.32	74.8329	44.454	12.0841	29.566	5.98903	7.658	1.19423	15.122	1.85162
78.768	77.6589	45.018	12.4796	29.788	6.02421	7.714	1.20064	15.202	1.88524
79.196	80.1752	45.578	12.8745	30.022	6.21734	7.778	1.20766	15.296	1.92058
79.676	83.1592	45.826	13.0671	30.26	6.25505	7.83	1.21521	15.388	1.95497
80.218	86.7658	46.18	13.2759	30.498	6.29277	7.872	1.22321	15.574	2.00379
80.356	89.0866	46.546	13.4866	30.742	6.33144	7.918	1.23158	15.694	2.04339
80.308	90	46.82	13.6831	30.908	6.51379	7.966	1.24023	15.784	2.07902
79.836	84.9372	47.526	14.1005	31.358	6.5851	8.006	1.24909	15.968	2.12938
79.286	82.8957	47.88	14.3094	31.572	6.61901	8.054	1.25807	16.078	2.16859
78.75	79.1681	48.21	14.5145	31.946	6.83432	8.108	1.26709	16.34	2.23093
78.216	74.5203	48.534	14.8732	32.156	7.02364	8.16	1.27607	16.616	2.2951
77.736	70.0306	48.868	15.0789	32.36	7.05597	8.206	1.28492	16.7	2.32944
77.146	65.5315	49.134	15.4286	32.518	7.08101	8.26	1.29358	16.792	2.36422
76.684	61.6569	49.466	15.6341	32.676	7.10604	8.304	1.30194	16.898	2.39564
76.162	58.3907	49.768	15.8349	32.82	7.28491	8.36	1.30994	16.994	2.43072
74.938	51.6893	50.082	16.0376	33.078	7.32579	8.416	1.31269	17.26	2.49222
74.426	49.4977	50.322	16.2289	33.306	7.36192	8.464	1.3159	17.366	2.52952
73.882	47.61	50.65	16.5882	33.514	7.55093	8.512	1.31947	17.444	2.56255
73.43	45.4236	50.894	16.7801	33.682	7.57755	8.568	1.32325	17.564	2.60177
72.938	43.0803	51.252	17.144	33.856	7.60512	8.628	1.32714	17.648	2.63502
72.45	41.5042	51.588	17.35	34.024	7.63175	8.722	1.33101	17.764	2.67796
71.994	39.931	51.888	17.705	34.432	7.85245	8.762	1.33474	17.878	2.7152
71.496	38.3541	52.21	18.0633	34.602	7.87939	8.86	1.34404	17.99	2.75201
70.938	36.4653	52.604	18.2783	34.798	8.06649	8.924	1.35404	18.082	2.78637
70.324	34.2649	52.94	18.6388	34.986	8.09628	8.974	1.36466	18.16	2.81898
69.916	32.2356	53.212	18.9894	35.198	8.12988	9.02	1.3758	18.242	2.85235
69.274	30.0327	53.502	19.3428	35.412	8.31983	9.064	1.3874	18.334	2.88718
68.82	28.3063	53.792	19.6962	35.626	8.35374	9.154	1.39936	18.44	2.92383
68.338	26.7308	54.384	20.096	36.05	8.57698	9.214	1.41161	18.534	2.95812
67.85	25.4615	54.702	20.4537	36.268	8.61153	9.304	1.42406	18.64	2.99347
67.29	24.0327	54.976	20.8047	36.482	8.80148	9.362	1.43664	18.738	3.0266
66.75	22.759	55.548	21.3558	36.724	8.83983	9.408	1.44925	18.844	3.05972
66.276	21.4909	55.856	21.712	36.9	9.02377	9.468	1.45702	18.936	3.09474
65.782	20.0678	56.164	21.9138	37.122	9.05895	9.512	1.47048	19.058	3.12916
65.346	18.9564	56.876	22.6409	37.508	9.27616	9.568	1.48368	19.146	3.15846
64.742	17.8306	57.134	23.1438	37.696	9.30595	9.608	1.49176	19.226	3.18639
64.284	16.7173	57.508	23.5101	37.904	9.49496	9.648	1.50043	19.324	3.21668
63.802	15.7554	57.79	24.0166	38.216	9.5444	9.694	1.50957	19.42	3.25155
63.336	14.9482	58.124	24.5312	38.442	9.73626	9.746	1.51906	19.536	3.28963
62.794	14.1345	58.422	24.8858	38.632	9.76636	9.792	1.52877	19.634	3.32044
62.276	13.3228	58.732	25.3967	38.834	9.79837	9.87	1.53858	19.898	3.37732
61.672	12.6571	59.038	25.7526	39.042	9.98738	9.916	1.54837	19.976	3.4063
61.252	12.0073	59.382	26.2687	39.246	10.0197	9.976	1.55802	20.152	3.45051
60.81	11.3556	59.734	26.6316	39.424	10.204	10.028	1.56741	20.23	3.47981
59.766	10.4985	60.018	27.1385	39.618	10.2347	10.07	1.5764	20.35	3.51532
59.336	10.1546	60.342	27.4971	39.806	10.4205	10.116	1.58489	20.436	3.54522
58.726	9.79518	60.654	28.0083	40.016	10.4538	10.162	1.59274	20.54	3.5827
58.204	9.44334	60.998	28.5244	40.236	10.4887	10.214	1.59984	20.604	3.61421
57.756	8.9445	61.258	29.0276	40.426	10.6748	10.26	1.6119	20.738	3.65184
57.348	8.6025	61.928	29.9026	40.792	10.7328	10.298	1.62405	20.844	3.68589
56.95	8.26136	62.266	30.5722	41.016	10.9244	10.346	1.63619	20.936	3.71826
56.596	7.92402	62.616	31.2436	41.226	10.9576	10.404	1.64826	21.02	3.74963
56.004	7.71953	62.908	31.9061	41.474	11.153	10.448	1.66016	21.12	3.78345
55.468	7.51986	63.34	32.7445	41.728	11.3493	10.506	1.66701	21.224	3.81765
54.95	7.32176	63.662	33.4116	41.942	11.3832	10.558	1.67934	21.344	3.84933
54.474	7.12728	63.936	34.0714	42.15	11.5722	10.612	1.69122	21.438	3.88277
53.934	6.92727	64.226	34.7336	42.34	11.7584	10.708	1.69776	21.544	3.91904
53.454	6.57905	64.488	35.3914	42.528	11.7881	10.752	1.7047	21.666	3.95852
52.942	6.38146	64.738	36.0475	42.712	11.9733	10.814	1.7119	21.846	4.00738
52.42	6.18301	64.968	36.7005	42.95	12.0111	10.866	1.71924	21.926	4.0413
52.008	5.99405	65.216	37.3562	43.134	12.1963	10.91	1.7266	22.03	4.07444
51.484	5.79543	65.448	38.0095	43.504	12.4109	10.96	1.73386	22.218	4.12118
51.072	5.60647	65.684	38.509	43.758	12.4512	11.006	1.74089	22.32	4.15533
50.188	5.37676	65.984	39.1727	43.946	12.637	11.052	1.74758	22.422	4.18972
49.748	5.33878	66.25	39.8312	44.15	12.6694	11.1	1.7538	22.592	4.23995
49.266	5.14378	66.536	40.6472	44.318	12.852	11.14	1.75943	22.698	4.28115
48.752	5.0994	66.86	41.469	44.534	13.0423	11.18	1.77018	22.802	4.32254
48.206	5.05227	67.18	42.2902	44.78	13.0813	11.228	1.78119	22.912	4.36512
47.368	4.82653	67.496	42.9564	44.954	13.1089	11.278	1.79235	23.028	4.40414
46.82	4.62583	67.752	43.6133	45.164	13.2982	11.332	1.8036	23.128	4.44146
46.336	4.43066	68.058	44.278	45.334	13.4812	11.388	1.81485	23.228	4.47927
45.798	4.23083	68.376	44.6357	45.564	13.5176	11.432	1.82601	23.338	4.51881
45.266	4.03151	68.648	44.9863	45.75	13.7031	11.488	1.83701	23.438	4.55677
44.832	3.84065	68.89	45.3324	46.004	13.8994	11.538	1.84777	23.552	4.60202
44.258	3.7911	69.214	45.9998	46.174	13.9264	11.62	1.8534	23.748	4.66022
43.672	3.58712	69.538	46.5128	46.542	14.2968	11.68	1.85961	23.842	4.70303
43.234	3.39592	70.1	47.68	46.766	14.3323	11.722	1.8663	23.93	4.7449
42.604	3.34153	70.67	49.3117	47.164	14.5514	11.786	1.87334	24.044	4.79046
42.136	3.14774	71.462	51.9038	47.358	14.7382	11.83	1.8806	24.154	4.83492
41.614	2.94929	71.74	53.1818	47.56	14.9262	11.89	1.88796	24.318	4.88238
41.216	2.76154	72.01	53.9953	47.72	15.1076	11.94	1.8953	24.428	4.92157
40.75	2.72131	72.246	54.8036	47.97	15.3033	11.994	1.9025	24.536	4.96018
40.26	2.52562	72.49	55.7675	48.148	15.4875	12.044	1.90943	24.616	4.99395
39.754	2.48193	72.744	56.4242	48.368	15.6784	12.1	1.92182	24.72	5.03056
39.29	2.28849	73.052	56.9347	48.6	15.8712	12.146	1.92894	24.94	5.08927
38.86	2.25137	73.346	57.5975	48.98	16.0875	12.2	1.93546	25.044	5.12994
38.42	2.05999	73.662	58.4181	49.154	16.2711	12.252	1.94712	25.272	5.18444
37.942	1.86534	73.928	59.231	49.386	16.3079	12.308	1.95902	25.374	5.21984
37.404	1.81889	74.462	60.7027	49.834	16.691	12.352	1.97108	25.468	5.25389
36.862	1.7721	74.78	61.5236	50.056	16.7262	12.402	1.97843	25.564	5.28785
36.044	1.54809	75.036	62.4894	50.236	16.9107	12.458	1.98677	25.666	5.32753
35.596	1.35603	75.374	63.4678	50.528	17.113	12.52	1.99599	25.78	5.36462
35.012	1.30561	75.694	64.9066	50.698	17.296	12.566	2.00597	25.87	5.39883
34.492	1.26072	75.942	66.1799	50.958	17.4933	12.628	2.01658	25.95	5.43203
34.006	1.06537	76.26	67.6184	51.484	17.8887	12.71	2.0277	26.028	5.46517
33.478	1.01979	76.574	69.0563	51.68	18.0758	12.772	2.0392	26.134	5.50257
32.15	0.59836	76.866	70.4907	52.082	18.4516	12.82	2.05098	26.218	5.53632
31.538	0.54553	77.142	71.7684	52.256	18.6352	12.874	2.0629	26.282	5.56646
31.13	0.51031	77.558	73.3763	52.502	18.8302	12.934	2.07483	26.392	5.59829
30.47	0.45333	77.876	75.1236	52.942	19.3681	12.986	2.08667	26.466	5.62996
29.996	0.25902	78.2	77.0262	53.116	19.5517	13.04	2.09828	26.592	5.67012
29.398	0.36078	78.588	78.9387	53.33	19.7417	13.096	2.10954	26.746	5.71485
28.794	0.30864	78.892	80.8382	53.544	19.9316	13.146	2.12034	26.834	5.74952
28.306	0.26651	79.256	82.7469	53.748	20.12	13.194	2.13054	26.94	5.78668
27.778	0.37431	79.656	84.6612	53.958	20.4654	13.286	2.14587	27.044	5.82303
26.814	0.29109	79.944	86.4039	54.116	20.6465	13.326	2.1556	27.164	5.86201
25.924	0.36764	80.198	88.1414	54.334	20.9931	13.388	2.16442	27.246	5.89608
25.556	0.33587	80.238	90.0003	54.658	21.3565	13.438	2.17803	27.406	5.9427
24.934	0.43556	80.116	84.1581	54.828	21.5395	13.486	2.19157	27.52	5.98266
24.338	0.38411	79.514	82.2535	55.026	21.7269	13.548	2.20494	27.6	6.01753
23.874	0.34405	79.196	79.2926	55.244	21.9175	13.638	2.21326	27.706	6.05619
23.452	0.46101	78.906	76.0253	55.464	22.1084	13.68	2.22226	27.788	6.09624
22.95	0.41767	78.542	72.5973	55.708	22.3031	13.746	2.2318	27.908	6.13788
22.144	0.50147	78.27	69.0227	55.892	22.4883	13.796	2.24178	27.998	6.17596
21.538	0.44916	77.976	66.5271	56.1	22.8334	13.852	2.25206	28.122	6.21998
21.086	0.41013	77.692	64.3411	56.258	23.0145	13.934	2.26253	28.468	6.29836
20.606	0.52208	77.346	62.1497	56.472	23.2044	14.022	2.27306	28.56	6.33818
20.15	0.48272	77.086	60.1202	56.632	23.5419	14.072	2.28353	28.686	6.38314
19.67	0.44128	76.742	58.2378	56.766	23.7191	14.114	2.29381	28.778	6.42258
18.738	0.5142	76.51	56.3651	56.984	23.9097	14.156	2.30379	28.898	6.47119
18.296	0.47605	76.27	54.6461	57.13	24.0889	14.21	2.31333	29.062	6.52216
17.66	0.57453	75.982	53.0773	57.408	24.289	14.256	2.32233	29.192	6.5688
17.17	0.53222	75.718	51.8194	57.624	24.6353	14.296	2.33065	29.286	6.61054
16.6	0.48302	75.484	50.5641	57.806	24.8202	14.332	2.33818	29.416	6.6581
16.162	0.4452	74.988	48.5143	58.048	25.1707	14.376	2.34478	29.53	6.70327
15.534	0.54437	74.65	47.4044	58.222	25.5103	14.416	2.35619	29.642	6.74342
15.106	0.50742	74.346	46.2975	58.458	25.8598	14.46	2.36752	29.754	6.78403
14.182	0.58104	73.986	45.1857	58.874	26.3939	14.512	2.37388	29.842	6.82114
13.548	0.52631	73.704	44.0807	59.094	26.7408	14.564	2.381	29.952	6.86144
13.004	0.47934	73.346	42.9691	59.328	26.9339	14.666	2.38875	30.052	6.89976
12.168	0.56056	73.068	42.1732	59.556	27.1261	14.71	2.39701	30.136	6.94036
11.548	0.50703	72.704	41.2155	59.726	27.4651	14.764	2.40566	30.242	6.97975
10.99	0.45886	72.376	40.4153	60.092	27.9913	14.818	2.41457	30.334	7.01761
10.552	0.42105	72.06	39.4617	60.286	28.4901	14.874	2.42363	30.43	7.05639
10.084	0.53403	71.562	37.7205	60.476	28.8324	14.914	2.43271	30.54	7.09731
9.622	0.49415	71.178	36.4523	60.68	29.3328	14.988	2.44169	30.644	7.13701
9.142	0.45271	70.906	35.0393	60.934	29.6851	15.044	2.45044	30.764	7.17402
8.672	0.41213	70.464	33.6117	61.112	30.0254	15.098	2.45884	30.862	7.21319
8.224	0.52684	70.208	31.8913	61.322	30.2148	15.158	2.46677	30.962	7.25335
7.732	0.48437	69.906	30.6301	61.576	30.4111	15.21	2.47412	31.146	7.30671
6.754	0.39994	69.168	28.4051	61.744	30.7498	15.258	2.48659	31.27	7.34648
6.206	0.35263	68.786	27.4458	62.112	31.1202	15.306	2.49931	31.374	7.38391
5.748	0.46648	68.466	26.4919	62.336	31.4678	15.356	2.51219	31.474	7.42658
5.152	0.41502	68.18	25.3865	62.554	31.8144	15.484	2.52035	31.58	7.4712
4.694	0.37548	67.826	24.2753	62.796	32.3209	15.56	2.52951	31.67	7.51411
4.166	0.3299	67.542	23.4789	63.162	33.1591	15.62	2.53954	31.768	7.55416
3.274	0.40628	66.98	22.3498	63.346	33.6564	15.66	2.55034	31.872	7.59617
2.814	0.36657	66.682	21.7065	63.564	34.1591	15.71	2.56176	32.082	7.65507
2.252	0.31805	66.338	20.9049	63.936	34.9982	15.764	2.5737	32.154	7.69327
1.736	0.2735	65.978	20.102	64.142	35.499	15.804	2.58603	32.27	7.7437
1.144	0.22239	65.664	19.303	64.364	36.0023	15.84	2.59862	32.35	7.78481
0.604	0.32916	65.38	18.8154	64.584	36.5053	15.906	2.61135	32.532	7.84281
0.144	0.28945	65.142	18.3317	64.778	37.1602	15.958	2.62411	32.642	7.8908
0.24	0.29774	64.78	17.683	65.032	37.6686	16.008	2.63676	32.722	7.93485
0.342	0.30654	64.218	16.7082	65.24	38.1697	16.064	2.64919	32.832	7.98376
0.342	0.30654	63.952	16.2221	65.43	38.3559	16.112	2.66127	33.042	8.04336
		63.708	15.5836	65.62	38.542	16.172	2.67288	33.162	8.09526
		63.418	14.941	65.812	38.8845	16.216	2.6839	33.258	8.14466
		63.102	14.4506	66.01	39.384	16.272	2.6894	33.36	8.1958
		62.778	13.9596	66.33	40.371	16.33	2.69506	33.478	8.24986
		62.51	13.6277	66.648	41.6698	16.38	2.70072	33.578	8.2968
		62.262	13.1432	66.9	42.3339	16.43	2.71207	33.674	8.34386
		62.024	12.9683	67.08	42.9866	16.52	2.72417	33.772	8.39157
		61.714	12.6329	67.27	43.3288	16.574	2.7369	33.872	8.44504
		61.466	12.4571	67.458	43.8267	16.626	2.75015	34.042	8.50978
		61.262	12.2852	67.702	44.1775	16.676	2.76378	34.152	8.5611
		60.978	11.952	67.926	44.525	16.72	2.77768	34.244	8.61052
		60.416	11.4404	68.1	44.8647	16.818	2.79172	34.354	8.66315
		60.192	11.2668	68.308	45.3658	16.874	2.80578	34.458	8.71494
		59.9	11.0872	68.522	45.8678	16.93	2.81974	34.578	8.76886
		59.626	10.9093	68.764	46.6864	16.986	2.83348	34.924	8.85659
		59.312	10.7279	68.95	47.34	17.04	2.84687	35.014	8.90515
		58.536	10.3523	69.184	47.8453	17.088	2.85498	35.142	8.96
		58.268	10.0205	69.41	48.3492	17.142	2.8635	35.234	9.00948
		57.94	9.83785	69.582	48.6886	17.192	2.87227	35.348	9.06205
		57.59	9.49895	69.76	48.8728	17.24	2.88112	35.444	9.10671
		57.28	9.16349	69.96	49.2166	17.286	2.88989	35.548	9.15798
		56.99	8.98414	70.168	49.4056	17.342	2.89841	35.66	9.21097
		56.736	8.80789	70.392	49.7532	17.39	2.91237	35.766	9.25865
		56.194	8.45247	70.766	50.5927	17.452	2.92684	35.882	9.30852
		55.814	8.26538	71.006	51.2549	17.574	2.9417	35.992	9.35773
		55.528	8.24078	71.178	52.0624	17.694	2.95682	36.098	9.40616
		55.184	8.05679	71.426	52.8819	17.738	2.97209	36.204	9.45497
		54.89	7.8771	71.648	53.8533	17.798	2.98738	36.298	9.50289
		54.536	7.84665	71.83	54.5063	17.842	3.00256	36.42	9.5556
		54.254	7.66799	72.038	55.3195	17.932	3.01752	36.508	9.60322
		53.932	7.48589	72.256	56.1343	18	3.02733	36.626	9.65058
		53.584	7.30156	72.498	56.7968	18.048	3.03767	36.734	9.70209
		53.314	7.27833	72.67	57.2922	18.104	3.04838	36.944	9.76541
		53.07	7.10294	72.9	57.9528	18.196	3.05929	37.044	9.81321
		52.78	7.078	73.122	58.4561	18.25	3.07025	37.168	9.86547
		52.514	6.90072	73.356	58.9614	18.3	3.08108	37.254	9.91777
		52.272	6.8799	73.562	59.4621	18.344	3.09162	37.38	9.97256
		52.01	6.85736	73.764	59.9623	18.404	3.10172	37.472	10.0236
		51.662	6.67303	73.958	60.4612	18.454	3.11705	37.552	10.0737
		51.372	6.49368	74.162	61.1176	18.498	3.13268	37.656	10.128
		51.032	6.46443	74.41	61.7811	18.556	3.1485	37.81	10.1955
		50.704	6.28182	74.586	62.4332	18.61	3.16438	37.934	10.2545
		50.412	6.2567	74.804	63.0919	18.664	3.1802	38.048	10.3131
		50.098	6.07529	75.032	63.7522	18.708	3.19583	38.138	10.3686
		49.798	6.04948	75.246	64.4103	18.764	3.21116	38.312	10.4327
		49.456	5.86566	75.63	65.7195	18.81	3.22606	38.402	10.4901
		48.958	5.66842	75.86	66.5362	18.918	3.24041	38.482	10.5471
		48.7	5.49183	76.052	67.5029	18.962	3.25408	38.634	10.6114
		47.622	5.3991	76.26	68.4721	19.056	3.26696	38.75	10.6713
		47.304	5.21734	76.474	69.5983	19.118	3.27411	38.868	10.7323
		46.936	5.03129	76.716	70.729	19.166	3.28123	38.962	10.7909
		46.626	5.00462	76.906	71.8514	19.222	3.28814	39.146	10.8648
		46.11	4.65144	77.146	72.8257	19.27	3.29468	39.258	10.9289
		45.89	4.47811	77.326	73.9465	19.318	3.30653	39.336	10.9839
		45.552	4.44904	77.568	75.0772	19.372	3.31878	39.462	11.0474
		45.228	4.42116	77.742	76.041	19.424	3.33129	39.724	11.1378
		44.892	4.23786	77.966	77.1688	19.476	3.34394	39.814	11.2029
		44.354	4.03718	78.176	78.2944	19.53	3.35661	40.136	11.2995
		44.02	4.00845	78.32	79.4095	19.578	3.36918	40.222	11.3611
		43.702	3.98109	78.656	81.1793	19.638	3.38153	40.416	11.4396
		43.356	3.79693	78.898	82.1539	19.69	3.39353	40.51	11.5082
		43.06	3.77147	79.116	83.1247	19.736	3.40506	40.62	11.5797
		42.702	3.58627	79.29	84.2446	19.798	3.41599	40.728	11.6463
		42.424	3.56236	79.514	85.5284	19.842	3.42621	40.858	11.7166
		42.096	3.37974	79.716	86.6527	19.896	3.4356	40.964	11.7831
		41.722	3.34757	79.892	87.6169	19.976	3.44402	41.082	11.8506
		41.222	3.15016	80.09	88.5845	20.03	3.44656	41.18	11.9148
		40.902	3.12263	80.164	89.8446	20.092	3.45474	41.36	11.9917
		40.272	2.91404	80.164	90.0007	20.17	3.46363	41.444	12.0535
		39.898	2.88187	79.9	82.1498	20.214	3.47312	41.564	12.1199
		39.574	2.85399	79.324	78.9839	20.268	3.48308	41.654	12.1813
		39.236	2.67052	79.118	76.3151	20.308	3.49338	41.75	12.2435
		38.95	2.64592	78.926	73.4913	20.372	3.50391	41.864	12.3034
		38.624	2.46347	78.74	70.9801	20.498	3.51454	41.964	12.3665
		38.232	2.42975	78.558	68.3131	20.548	3.52515	42.052	12.428
		37.964	2.4067	78.394	66.7399	20.604	3.53561	42.166	12.4887
		37.144	2.18176	78.18	65.1628	20.662	3.54582	42.24	12.5434
		36.83	2.15475	78.022	63.746	20.708	3.55563	42.326	12.605
		36.586	2.13376	77.856	62.4847	20.762	3.56493	42.406	12.6612
		36.3	1.95476	77.616	61.0616	20.808	3.5736	42.496	12.7193
		36.034	1.93187	77.4	59.7963	20.856	3.58151	42.604	12.78
		35.796	1.9114	77.224	58.5343	20.896	3.5944	42.692	12.8379
		35.556	1.89075	77	57.2684	20.956	3.60255	42.79	12.8979
		35.318	1.71588	76.762	56.0015	21.006	3.61171	42.882	12.958
		34.95	1.68422	76.588	55.0516	21.054	3.62175	42.962	13.0178
		34.656	1.65893	76.36	53.9415	21.11	3.63255	43.058	13.0808
		34.308	1.629	76.12	52.8305	21.16	3.64397	43.156	13.14
		34.016	1.44948	75.91	51.5657	21.224	3.65591	43.254	13.2052
		33.702	1.42247	75.738	50.616	21.268	3.66824	43.348	13.2709
		33.08	1.21456	75.574	49.5109	21.328	3.68083	43.444	13.333
		32.69	1.18101	75.318	48.3986	21.378	3.69356	43.564	13.3949
		32.41	1.00253	75.132	47.4478	21.42	3.70632	43.738	13.4663
		32.036	0.97035	74.938	46.6525	21.468	3.71897	43.86	13.5358
		31.786	0.94885	74.714	45.8547	21.516	3.7314	43.966	13.5992
		31.542	0.92786	74.504	45.2142	21.566	3.74348	44.056	13.6569
		31.19	0.89758	74.336	44.5769	21.624	3.75028	44.15	13.7221
		30.908	0.71892	73.918	43.4519	21.674	3.7575	44.246	13.7895
		30.588	0.69139	73.704	42.811	21.722	3.76496	44.35	13.8547
		30.216	0.65939	73.54	42.1741	21.76	3.7725	44.454	13.9269
		29.684	0.61363	73.386	41.5379	21.802	3.77996	44.584	14.0004
		29.386	0.43359	73.19	40.4303	21.93	3.79302	44.668	14.0689
		29.062	0.40572	72.838	38.9984	21.998	3.80676	44.746	14.1388
		28.772	0.38077	72.446	37.7194	22.04	3.82104	44.906	14.2239
		28.386	0.34757	72.228	37.2343	22.096	3.83576	44.992	14.2952
		28.112	0.324	72.038	36.5952	22.184	3.85078	45.18	14.3897
		27.824	0.45362	71.834	35.9551	22.23	3.86599	45.284	14.4739
		27.54	0.42919	71.62	35.1582	22.284	3.88125	45.388	14.5554
		27.232	0.40269	71.366	34.2021	22.358	3.89646	45.468	14.6352
		26.988	0.3817	71.198	33.4088	22.404	3.91148	45.564	14.7198
		26.744	0.36071	70.93	32.6076	22.464	3.9262	45.668	14.8082
		26.382	0.48397	70.766	31.8146	22.514	3.93568	45.768	14.8933
		26.112	0.46074	70.524	31.0155	22.562	3.94561	45.884	14.9828
		25.824	0.43597	70.174	29.5838	22.622	3.95583	45.976	15.07
		25.552	0.41257	69.97	28.9437	22.666	3.96617	46.094	15.1626
		25.262	0.54202	69.75	28.3023	22.728	3.97647	46.27	15.2613
		24.99	0.51862	69.332	27.3334	22.786	3.98657	46.392	15.3535
		24.7	0.49367	69.114	26.6922	22.836	3.99629	46.5	15.4447
		24.38	0.46614	68.91	26.2081	22.886	4.01134	46.608	15.5371
		24.124	0.44412	68.668	25.7211	22.934	4.02677	46.692	15.6272
		23.58	0.55172	68.446	25.0796	22.996	4.04246	46.964	15.7466
		23.258	0.52402	68.26	24.5969	23.088	4.0583	47.046	15.8323
		22.942	0.49684	68.022	24.1102	23.128	4.07416	47.208	15.9357
		22.666	0.47309	67.642	23.3003	23.19	4.08992	47.292	16.0226
		22.332	0.44436	67.468	22.8186	23.242	4.10065	47.434	16.1242
		21.264	0.50688	67.238	22.4886	23.284	4.11203	47.518	16.2128
		20.936	0.47867	67.03	21.8482	23.384	4.1239	47.756	16.3255
		20.652	0.45424	66.792	21.2054	23.434	4.1361	47.84	16.4153
		20.334	0.58128	66.618	20.5676	23.482	4.14846	47.966	16.5079
		19.978	0.55065	66.444	19.9299	23.536	4.16083	48.054	16.5955
		19.718	0.52829	66.204	19.287	23.586	4.17302	48.168	16.6881
		19.38	0.49921	66.016	18.8041	23.634	4.1849	48.288	16.7827
		19.022	0.46841	65.802	18.3193	23.688	4.19628	48.386	16.8696
		18.7	0.59511	65.592	17.9908	23.73	4.20701	48.5	16.9648
		18.414	0.57051	65.35	17.6598	23.816	4.22276	48.586	17.0515
		18.048	0.53902	65.192	17.4915	23.87	4.23862	48.682	17.1457
		17.654	0.50513	64.942	17.1598	23.96	4.25446	48.78	17.2361
		17.38	0.48156	64.742	16.8321	24.022	4.27016	48.886	17.3239
		17.012	0.6043	64.552	16.3492	24.068	4.28559	48.988	17.4171
		16.734	0.58038	64.34	16.0205	24.124	4.30063	49.332	17.5434
		16.426	0.55389	64.156	15.538	24.174	4.31517	49.456	17.6368
		16.062	0.52258	63.996	15.2134	24.236	4.32426	49.552	17.7267
		15.794	0.49952	63.828	14.8882	24.278	4.3336	49.65	17.823
		15.48	0.47251	63.594	14.5579	24.376	4.34302	49.76	17.9174
		15.146	0.59817	63.42	14.3882	24.426	4.35236	49.844	18.0086
		14.866	0.57409	63.166	14.0563	24.506	4.36145	49.95	18.104
		14.538	0.54587	62.978	13.8856	24.556	4.37014	50.058	18.206
		14.272	0.52299	62.742	13.5551	24.612	4.3841	50.164	18.3041
		13.978	0.4977	62.392	13.2157	24.656	4.39841	50.276	18.404
		13.664	0.62508	62.188	13.0437	24.71	4.41294	50.39	18.5051
		13.134	0.57949	61.978	12.8713	24.768	4.42757	50.496	18.606
		12.778	0.54886	61.728	12.8517	24.816	4.44219	50.63	18.7121
		12.492	0.52426	61.546	12.5254	24.862	4.45666	50.81	18.8216
		12.198	0.49897	61.376	12.3561	24.91	4.47086	50.904	18.9245
		11.86	0.62429	60.978	11.8569	24.956	4.48468	51.038	19.0299
		11.546	0.59728	60.79	11.5302	25	4.49798	51.128	19.1306
		11.308	0.5768	60.42	11.1892	25.058	4.51066	51.232	19.2354
		10.936	0.5448	60.178	11.0142	25.108	4.52257	51.356	19.3395
		10.658	0.52089	59.964	10.8415	25.158	4.52881	51.442	19.4398
		10.424	0.50076	59.774	10.6706	25.204	4.53504	51.62	19.5558
		10.184	0.48011	59.616	10.6583	25.262	4.54111	51.74	19.6648
		9.946	0.45964	59.462	10.4902	25.308	4.54686	51.82	19.7693
		9.66	0.58943	59.27	10.3192	25.362	4.55796	51.936	19.8809
		9.394	0.56655	59.054	10.1463	25.412	4.56949	52.028	19.9858
		9.15	0.54556	58.846	9.97397	25.46	4.58132	52.142	20.0911
		8.91	0.52491	58.65	9.80262	25.506	4.59334	52.242	20.1966
		8.652	0.50272	58.446	9.63065	25.546	4.60542	52.35	20.3064
		8.334	0.47536	58.228	9.45758	25.602	4.61744	52.45	20.418
		7.976	0.44457	57.86	9.2728	25.64	4.62928	52.566	20.5295
		7.692	0.42014	57.488	9.08771	25.686	4.64081	52.674	20.6469
		7.374	0.54718	57.318	9.07444	25.74	4.65191	52.758	20.7622
		7.042	0.51862	57.11	9.0582	25.796	4.65765	52.852	20.8796
		6.456	0.46821	56.896	8.88545	25.84	4.66372	52.968	21.0007
		6.2	0.44618	56.658	8.71082	25.878	4.66996	53.062	21.1186
		5.842	0.41539	56.482	8.54103	25.924	4.67619	53.176	21.2396
		5.55	0.39027	56.164	8.5162	25.972	4.68811	53.28	21.3546
		5.306	0.36928	55.94	8.49871	26.014	4.70078	53.38	21.4697
		5.088	0.50492	55.778	8.48606	26.048	4.71409	53.51	21.5854
		4.704	0.47189	55.536	8.46717	26.116	4.7279	53.614	21.6985
		4.378	0.44384	55.32	8.29426	26.17	4.74211	53.722	21.8144
		4.044	0.41511	55.144	8.28052	26.212	4.75658	53.834	21.9282
		3.784	0.39275	54.892	8.1048	26.262	4.77119	53.932	22.0425
		3.536	0.37141	54.678	7.93204	26.314	4.78583	54.124	22.1736
		3.034	0.32823	54.504	7.76241	26.362	4.80036	54.23	22.2936
		2.736	0.30259	54.306	7.74695	26.416	4.81467	54.32	22.4131
		2.458	0.27868	54.136	7.57764	26.506	4.82863	54.42	22.5357
		2.136	0.40537	53.958	7.40769	26.546	4.83731	54.508	22.6579
		1.82	0.37819	53.726	7.38958	26.596	4.84641	54.606	22.7828
		1.55	0.35496	53.544	7.21932	26.64	4.85575	54.704	22.9095
		0.834	0.29337	53.348	7.20402	26.696	4.86517	55.036	23.0735
		0.6	0.27324	53.146	7.0322	26.754	4.87451	55.166	23.2081
		0.248	0.24296	52.952	7.01706	26.798	4.8836	55.27	23.3353
		0.04	0.22506	52.808	6.84977	26.862	4.89813	55.376	23.4646
				52.47	6.66733	26.908	4.91317	55.474	23.5897
				52.262	6.65109	27.02	4.92861	55.578	23.7178
				52.092	6.48177	27.076	4.9443	55.684	23.8436
				51.884	6.46553	27.13	4.96014	55.788	23.9716
				51.646	6.29091	27.176	4.976	55.908	24.0996
				51.476	6.27763	27.226	4.98695	56.006	24.2269
				51.316	6.26514	27.28	4.99868	56.276	24.3782
				51.142	6.25155	27.34	5.01103	56.392	24.5087
				50.934	6.07927	27.396	5.02382	56.484	24.629
				50.74	6.06412	27.442	5.03689	56.608	24.7579
				50.554	6.0496	27.49	5.05009	56.702	24.8866
				50.396	6.03726	27.546	5.06325	56.802	25.0198
				50.182	6.02055	27.608	5.07621	56.88	25.153
				49.99	6.00556	27.65	5.0888	56.96	25.2901
				49.804	5.99104	27.704	5.10085	57.046	25.4313
				49.594	5.97464	27.772	5.11221	57.13	25.5749
				49.164	5.78502	27.814	5.12856	57.244	25.7306
				48.958	5.76894	27.858	5.14497	57.348	25.8774
				48.73	5.59509	27.916	5.16132	57.456	26.028
				48.496	5.42078	27.958	5.17269	57.558	26.1755
				48.164	5.23881	28.012	5.18474	57.662	26.3263
				47.934	5.22085	28.072	5.19733	57.772	26.4812
				47.686	5.20149	28.17	5.21028	57.884	26.6401
				47.512	5.03186	28.212	5.22344	57.988	26.7973
				47.288	5.01437	28.272	5.23664	58.084	26.9586
				47.088	4.84271	28.328	5.24972	58.204	27.1192
				46.88	4.82647	28.382	5.26251	58.298	27.2819
				46.656	4.80898	28.432	5.27485	58.416	27.4489
				46.418	4.63435	28.514	5.28658	58.506	27.6117
				46.244	4.62076	28.564	5.30338	58.604	27.7795
				46.02	4.60327	28.65	5.32033	58.696	27.9492
				45.81	4.43083	28.732	5.33729	58.806	28.1239
				45.648	4.41818	28.768	5.35415	58.904	28.3025
				45.404	4.39913	28.824	5.37078	59.03	28.4906
				45.234	4.22981	28.886	5.38227	59.136	28.6756
				45.004	4.21186	28.94	5.39428	59.244	28.8655
				44.866	4.20108	28.982	5.40667	59.348	29.0543
				44.602	4.18047	29.042	5.41925	59.446	29.2375
				44.414	4.00974	29.098	5.43188	59.542	29.4214
				44.204	3.99335	29.132	5.44439	59.656	29.6049
				44.002	3.97757	29.176	5.45661	59.778	29.7867
				43.778	3.96008	29.21	5.46838	59.87	29.9611
				43.564	3.78733	29.256	5.47953	60.14	30.1601
				43.314	3.76781	29.306	5.48992	60.26	30.3337
				43.146	3.59865	29.346	5.5052	60.364	30.5024
				42.822	3.57335	29.394	5.51567	60.468	30.6687
				42.658	3.56055	29.478	5.52699	60.566	30.8373
				42.45	3.38826	29.57	5.539	60.686	31.0113
				42.284	3.3753	29.63	5.55155	60.804	31.1862
				42.042	3.3564	29.69	5.56446	60.924	31.3625
				41.876	3.34344	29.732	5.57758	61.02	31.5363
				41.622	3.16757	29.788	5.59074	61.138	31.7101
				41.402	3.15039	29.842	5.60378	61.234	31.8781
				41.192	3.13399	29.892	5.61653	61.342	32.051
				40.984	3.11775	29.952	5.62883	61.456	32.2186
				40.792	2.94672	30.008	5.64052	61.546	32.3829
				40.584	2.93048	30.05	5.65728	61.67	32.5578
				40.414	2.9172	30.092	5.66937	61.754	32.7319
				40.216	2.90174	30.146	5.68249	61.884	32.9181
				39.992	2.88425	30.202	5.69647	61.99	33.1111
				39.75	2.70931	30.254	5.71114	62.084	33.308
				39.54	2.69292	30.304	5.72634	62.176	33.5102
				39.346	2.67777	30.35	5.74191	62.282	33.7101
				39.132	2.66106	30.404	5.75768	62.372	33.9081
				38.888	2.48596	30.502	5.7735	62.486	34.1113
				38.684	2.47003	30.544	5.78919	62.594	34.3056
				38.496	2.45536	30.604	5.8046	62.694	34.5013
				38.252	2.4363	30.654	5.81955	62.818	34.6984
				37.886	2.40773	30.716	5.8339	62.898	34.8969
				37.69	2.23638	30.758	5.84266	63.028	35.107
				37.49	2.22076	30.812	5.85733	63.136	35.3227
				37.322	2.20764	30.874	5.87294	63.238	35.5369
				37.112	2.19125	30.918	5.88933	63.346	35.7617
				36.894	2.17423	30.972	5.90633	63.442	35.9937
				36.66	1.99991	31.026	5.92378	63.524	36.2374
				36.292	1.97118	31.07	5.94151	63.644	36.4956
				36.104	1.9565	31.126	5.95937	63.82	36.7761
				35.912	1.94151	31.17	5.97719	63.938	37.0381
				35.698	1.9248	31.21	5.9948	64.046	37.3059
				35.496	1.75298	31.25	6.00724	64.216	37.595
				35.262	1.73471	31.328	6.02015	64.296	37.8716
				35.08	1.7205	31.374	6.03332	64.39	38.1561
				34.884	1.7052	31.424	6.04656	64.5	38.4479
				34.66	1.68771	31.48	6.05965	64.604	38.7419
				34.442	1.51464	31.534	6.0724	64.694	39.0349
				34.154	1.49215	31.582	6.09044	64.804	39.3355
				33.954	1.47654	31.644	6.10881	64.928	39.6318
				33.494	1.28458	31.692	6.12734	65.012	39.9246
				33.264	1.26662	31.732	6.14587	65.138	40.2307
				33.054	1.25022	31.794	6.15944	65.244	40.5351
				32.842	1.23367	31.842	6.17368	65.35	40.8409
				32.626	1.2168	31.892	6.18838	65.446	41.1375
				32.418	1.04452	31.946	6.20336	65.544	41.4374
				32.196	1.02718	32.008	6.21839	65.664	41.7437
				31.908	1.0047	32.046	6.23328	65.764	42.0498
				31.698	0.9883	32.11	6.24783	65.882	42.3568
				31.486	0.97175	32.168	6.26766	66.056	42.6804
				31.28	0.95566	32.21	6.28783	66.136	42.9875
				31.056	0.93817	32.26	6.30336	66.246	43.2959
				30.876	0.76807	32.312	6.31988	66.35	43.599
				30.718	0.75574	32.366	6.3372	66.454	43.9018
				30.554	0.74293	32.414	6.35512	66.574	44.2012
				30.202	0.71545	32.454	6.37342	66.832	44.5209
				29.994	0.69921	32.504	6.39191	66.902	44.8119
				29.778	0.68234	32.552	6.41037	67.028	45.1066
				29.566	0.66579	32.598	6.42861	67.122	45.3977
				29.38	0.49522	32.652	6.44643	67.204	45.69
				29.226	0.4832	32.692	6.46361	67.39	45.9962
				29.03	0.46789	32.752	6.48099	67.5	46.284
				28.664	0.43932	32.796	6.49942	67.618	46.5713
				28.46	0.42339	32.886	6.51868	67.722	46.8497
				28.252	0.40715	32.996	6.53857	67.932	47.138
				27.834	0.21846	33.042	6.5589	68.022	47.4066
				27.596	0.19988	33.094	6.57945	68.146	47.6838
				27.412	0.18552	33.152	6.60002	68.254	47.9666
				27.192	0.16834	33.228	6.62041	68.344	48.2498
				26.978	0.15163	33.278	6.6404	68.52	48.555
				26.794	0.13726	33.33	6.65501	68.626	48.8588
				26.61	0.27894	33.368	6.66981	68.74	49.168
				26.452	0.2666	33.418	6.68458	68.842	49.4845
				26.328	0.25692	33.468	6.7049	68.94	49.8045
				26.098	0.23896	33.524	6.72578	69.046	50.1338
				25.726	0.20992	33.568	6.747	69.15	50.4704
				25.534	0.19492	33.722	6.76837	69.258	50.8103
				25.326	0.17868	33.772	6.78487	69.448	51.1595
				25.156	0.16541	33.81	6.80211	69.536	51.4848
				24.924	0.30334	33.86	6.81983	69.668	51.8135
				24.708	0.28647	33.912	6.8378	69.756	52.1316
				24.498	0.27008	33.968	6.85578	69.84	52.4665
				24.29	0.25384	34.016	6.8735	69.964	52.8118
				24.098	0.23884	34.072	6.89659	70.07	53.1492
				23.94	0.22651	34.128	6.92002	70.158	53.4935
				23.73	0.36616	34.184	6.94359	70.268	53.8458
				23.54	0.35132	34.224	6.9623	70.372	54.2012
				23.354	0.3368	34.278	6.98174	70.458	54.5519
				23.166	0.32212	34.314	7.00167	70.582	54.9014
				22.98	0.3076	34.372	7.02185	70.756	55.2562
				22.766	0.29089	34.466	7.04203	70.85	55.6058
				22.556	0.27449	34.558	7.06196	70.964	55.9548
				22.344	0.41398	34.616	7.0814	71.084	56.3004
				22.094	0.39446	34.674	7.10596	71.188	56.6429
				21.882	0.37791	34.716	7.12581	71.3	56.9853
				21.708	0.36432	34.756	7.14656	71.392	57.3291
				21.372	0.33809	34.836	7.16796	71.51	57.6814
				21.164	0.32185	34.898	7.18977	71.602	58.0237
				20.936	0.30404	34.95	7.21175	71.87	58.3917
				20.736	0.28843	35.034	7.23364	71.98	58.7391
				20.498	0.42589	35.074	7.25521	72.084	59.0784
				20.324	0.4123	35.206	7.2714	72.164	59.4118
				20.09	0.39403	35.248	7.29362	72.268	59.7412
				19.646	0.35936	35.308	7.31682	72.416	60.0744
				19.43	0.3425	35.338	7.34076	72.512	60.3872
				19.244	0.32797	35.402	7.36518	72.632	60.7011
				19.026	0.31095	35.452	7.38986	72.72	61.0034
				18.658	0.43826	35.492	7.41453	72.842	61.3051
				18.454	0.42234	35.548	7.43415	73.034	61.6173
				18.216	0.40375	35.604	7.45428	73.138	61.9171
				17.972	0.3847	35.646	7.47464	73.246	62.2148
				17.814	0.37236	35.692	7.49494	73.35	62.515
				17.5	0.34785	35.746	7.52073	73.45	62.8185
				17.34	0.4914	35.796	7.54698	73.644	63.1368
				17.116	0.47391	35.89	7.57343	73.75	63.4532
				16.898	0.45689	35.948	7.59984	73.86	63.7827
				16.654	0.43783	35.998	7.62596	73.966	64.1197
				16.476	0.42394	36.062	7.65155	74.062	64.4632
				16.276	0.40832	36.1	7.67156	74.168	64.811
				15.882	0.37756	36.192	7.69155	74.272	65.1612
				15.67	0.361	36.332	7.71123	74.39	65.5173
				15.472	0.34554	36.372	7.73617	74.476	65.8632
				15.242	0.32759	36.426	7.76131	74.59	66.2189
				14.85	0.45302	36.476	7.78641	74.712	66.5721
				14.63	0.43584	36.53	7.81123	74.804	66.9232
				14.406	0.41835	36.586	7.83551	74.908	67.2736
				14.154	0.39868	36.686	7.85422	75.018	67.6095
				13.998	0.3865	36.738	7.8729	75.142	67.9587
				13.776	0.36916	36.786	7.89712	75.226	68.3122
				13.616	0.51271	36.838	7.92183	75.34	68.682
				13.372	0.49366	36.89	7.94679	75.45	69.0548
				13.168	0.47773	36.944	7.97175	75.55	69.4272
				13.008	0.46524	36.984	7.99166	75.644	69.8162
				12.864	0.454	37.03	8.01208	75.754	70.225
				12.642	0.43666	37.122	8.03272	75.856	70.6596
				12.248	0.4059	37.168	8.0533	75.954	71.1051
				12.044	0.38997	37.222	8.07354	76.072	71.5603
				11.82	0.37248	37.276	8.09899	76.166	72.0281
				11.626	0.35733	37.332	8.1246	76.266	72.5118
				11.468	0.50104	37.392	8.15013	76.346	73.0079
				11.15	0.47621	37.426	8.17053	76.43	73.5206
				10.898	0.45654	37.496	8.19135	76.538	74.0425
				10.686	0.43998	37.546	8.21232	76.664	74.5818
				10.466	0.42281	37.604	8.23315	76.748	75.129
				10.284	0.4086	37.672	8.25355	76.87	75.6898
				10.044	0.38986	37.714	8.27908	76.966	76.2584
				9.862	0.37565	37.768	8.30469	77.072	76.8394
				9.62	0.35675	37.864	8.33014	77.176	77.4245
				9.408	0.49624	37.926	8.35038	77.304	78.0214
				9.22	0.48156	37.968	8.37096	77.396	78.6199
				9.03	0.46673	38.03	8.3916	77.484	79.2364
				8.816	0.45002	38.078	8.41202	77.75	79.8983
				8.642	0.43643	38.132	8.43778	77.846	80.5614
				8.44	0.42066	38.182	8.46382	77.946	81.2583
				8.23	0.40426	38.244	8.4899	78.06	82.021
				7.888	0.37756	38.366	8.51577	78.18	82.8403
				7.678	0.36116	38.428	8.5364	78.35	83.6863
				7.486	0.34617	38.484	8.55733	78.434	84.4976
				7.3	0.33165	38.53	8.57828	78.544	85.2891
				7.106	0.3165	38.594	8.60481	78.638	86.0326
				6.922	0.30213	38.634	8.63187	78.752	86.7334
				6.628	0.43522	38.69	8.65922	78.936	87.3946
				6.46	0.4221	38.778	8.68661	79.046	87.9754
				5.99	0.38541	38.824	8.70899	79.154	88.4938
				5.812	0.37151	38.878	8.73192	79.27	88.9441
				5.614	0.35605	38.928	8.75512	79.364	89.3149
				5.42	0.3409	39.022	8.77829	79.456	89.6071
				5.182	0.32232	39.07	8.80116	79.548	89.8189
				5.008	0.30873	39.118	8.82344	79.658	89.9515
				4.842	0.29577	39.158	8.84588	79.762	89.9995
				4.69	0.2839	39.208	8.86924	79.884	89.971
				4.492	0.26844	39.29	8.89324	79.976	83.8929
				4.286	0.25236	39.342	8.91758	80.07	83.7007
				3.954	0.38248	39.404	8.94198	80.154	83.4301
				3.694	0.36218	39.46	8.96135	80.18	83.0834
				3.506	0.3475	39.5	8.98122	80.17	82.6645
				3.272	0.32923	39.562	9.00124	80.09	82.1631
				3.098	0.31564	39.604	9.02695	79.994	81.6181
				2.928	0.30237	39.664	9.04845	79.876	80.9988
				2.736	0.28738	39.724	9.07125	79.696	80.314
				2.368	0.25864	39.778	9.09504	79.518	79.5772
				2.146	0.24131	39.828	9.11948	79.358	78.7947
				1.96	0.22679	39.878	9.14425	79.236	77.9842
				1.74	0.20961	39.928	9.17005	79.126	77.129
				1.536	0.19368	39.982	9.19762	79.04	76.2486
				1.282	0.32989	40.036	9.22661	78.962	75.3293
				1.112	0.31662	40.096	9.25671	78.882	74.3747
				0.904	0.30038	40.142	9.28758	78.778	73.3993
				0.712	0.28539	40.18	9.31891	78.688	72.4115
				0.522	0.27055	40.31	9.35035	78.592	71.4037
				0.286	0.25212	40.35	9.38159	78.504	70.3936
				0.094	0.23713	40.418	9.41815	78.414	69.377
				0.03	0.23214	40.466	9.45013	78.3	68.3647
						40.516	9.48304	78.2	67.367
						40.554	9.51657	78.106	66.3808
						40.602	9.55039	77.992	65.4126
						40.648	9.58416	77.872	64.4724
						40.696	9.61276	77.788	63.5819
						40.75	9.64167	77.674	62.7339
						40.798	9.67637	77.554	61.9354
						40.856	9.70691	77.458	61.2087
						40.902	9.73878	77.354	60.5289
						41.036	9.77161	77.236	59.9072
						41.076	9.80503	77.126	59.3348
						41.166	9.83868	77.028	58.8033
						41.222	9.87218	76.922	58.2605
						41.276	9.90037	76.822	57.6917
						41.326	9.93453	76.728	57.1016
						41.364	9.96949	76.628	56.5138
						41.432	10.0049	76.444	55.9099
						41.478	10.0403	76.346	55.3133
						41.53	10.0755	76.226	54.7147
						41.584	10.1099	76.112	54.1205
						41.644	10.1433	75.888	53.5305
						41.688	10.1764	75.78	52.9629
						41.75	10.2098	75.674	52.4121
						41.8	10.2431	75.554	51.8803
						41.846	10.2759	75.45	51.364
						42.066	10.308	75.27	50.8592
						42.116	10.3389	75.152	50.371
						42.176	10.3693	75.054	49.8952
						42.23	10.3999	74.948	49.4376
						42.29	10.4304	74.754	48.9797
						42.326	10.4602	74.646	48.5307
						42.368	10.4892	74.554	48.0847
						42.514	10.5179	74.36	47.6363
						42.56	10.547	74.258	47.1918
						42.608	10.5762	74.158	46.7544
						42.67	10.6051	74.054	46.3188
						42.718	10.6392	73.934	45.8847
						42.756	10.6733	73.818	45.4498
						42.796	10.7071	73.716	45.02
						42.848	10.7355	73.624	44.5999
						42.896	10.7639	73.542	44.1842
						42.942	10.7979	73.444	43.7938
						42.988	10.8323	73.342	43.3916
						43.036	10.862	73.246	42.9867
						43.076	10.8925	73.164	42.5934
						43.124	10.9233	73.048	42.2016
						43.178	10.9541	72.938	41.7928
						43.228	10.9798	72.85	41.382
						43.282	11.0058	72.728	40.9634
						43.364	11.0317	72.636	40.5415
						43.424	11.0629	72.514	40.1156
						43.478	11.0942	72.41	39.6789
						43.536	11.1205	72.298	39.2434
						43.582	11.1472	72.078	38.7917
						43.64	11.1739	71.98	38.3448
						43.688	11.206	71.884	37.8836
						43.746	11.2384	71.804	37.4244
						43.792	11.2659	71.726	36.9677
						43.846	11.2998	71.632	36.5036
						43.908	11.3348	71.526	36.0441
						43.956	11.3708	71.354	35.5862
						44.006	11.4071	71.244	35.1458
						44.066	11.4388	71.14	34.7079
						44.116	11.4712	71.03	34.2802
						44.16	11.5098	70.93	33.8571
						44.214	11.5494	70.826	33.4316
						44.258	11.5897	70.582	32.9931
						44.314	11.6253	70.462	32.5751
						44.408	11.6619	70.372	32.1715
						44.47	11.699	70.188	31.7689
						44.508	11.7362	70.076	31.3783
						44.572	11.7682	69.996	30.998
						44.622	11.8063	69.874	30.6179
						44.68	11.8454	69.786	30.2448
						44.726	11.8849	69.676	29.8734
						44.772	11.9245	69.552	29.5039
						44.822	11.959	69.462	29.1395
						44.872	11.9937	69.25	28.7753
						44.922	12.0341	69.128	28.4185
						44.97	12.075	69.04	28.0579
						45.016	12.1159	68.916	27.6911
						45.076	12.1516	68.806	27.3324
						45.136	12.1875	68.716	26.9776
						45.18	12.2291	68.622	26.6155
						45.234	12.2663	68.51	26.2613
						45.276	12.3045	68.43	25.9108
						45.328	12.3432	68.31	25.5597
						45.388	12.3772	68.206	25.2242
						45.438	12.4119	68.006	24.892
						45.484	12.4419	67.922	24.5825
						45.536	12.4785	67.768	24.2804
						45.602	12.5163	67.66	23.9961
						45.708	12.55	67.568	23.7055
						45.762	12.5849	67.444	23.4274
						45.814	12.6265	67.358	23.1624
						45.856	12.6644	67.236	22.8935
						45.914	12.7042	67.136	22.6338
						45.972	12.7404	67.016	22.3788
						46.014	12.7842	66.91	22.1314
						46.078	12.8301	66.822	21.8954
						46.134	12.8778	66.724	21.662
						46.19	12.9219	66.634	21.4271
						46.234	12.9676	66.444	21.1861
						46.294	13.0201	66.328	20.9479
						46.348	13.0743	66.23	20.7131
						46.392	13.1295	66.136	20.4866
						46.452	13.1804	66.022	20.2671
						46.538	13.2323	65.942	20.0499
						46.588	13.2904	65.858	19.8424
						46.632	13.3495	65.662	19.6361
						46.686	13.409	65.552	19.4482
						46.734	13.4635	65.46	19.2683
						46.78	13.5183	65.366	19.0886
						46.87	13.5787	65.272	18.9134
						46.96	13.6346	65.162	18.7299
						47.014	13.6913	65.062	18.5432
						47.058	13.748	64.962	18.3516
						47.11	13.7996	64.878	18.1668
						47.216	13.8571	64.78	17.9763
						47.262	13.915	64.684	17.7863
						47.352	13.9729	64.58	17.5959
						47.462	14.0252	64.474	17.4111
						47.524	14.0833	64.354	17.2264
						47.566	14.1415	64.248	17.0498
						47.626	14.1995	64.076	16.8699
						47.682	14.2517	63.994	16.6954
						47.726	14.3035	63.804	16.5195
						47.772	14.36	63.684	16.3469
						47.828	14.4111	63.578	16.1719
						47.95	14.462	63.47	15.9974
						48.012	14.5122	63.38	15.8247
						48.138	14.5561	63.256	15.6535
						48.2	14.6048	63.172	15.4799
						48.244	14.6481	63.068	15.3083
						48.298	14.6913	62.938	15.1388
						48.342	14.7394	62.832	14.9761
						48.446	14.7871	62.74	14.8244
						48.5	14.829	62.63	14.6817
						48.564	14.876	62.5	14.5384
						48.6	14.9228	62.39	14.404
						48.66	14.9747	62.282	14.2731
						48.78	15.0213	62.164	14.1451
						48.83	15.068	62.072	14.0237
						48.904	15.1152	61.968	13.9061
						48.948	15.1634	61.884	13.79
						49.034	15.207	61.766	13.6756
						49.088	15.2571	61.68	13.5689
						49.138	15.3085	61.55	13.4629
						49.182	15.3661	61.46	13.3637
						49.238	15.4199	61.368	13.2727
						49.294	15.4752	61.268	13.1775
						49.342	15.5312	61.164	13.0867
						49.432	15.5932	61.046	12.9986
						49.486	15.656	60.944	12.9149
						49.542	15.714	60.832	12.8325
						49.59	15.7725	60.734	12.7537
						49.634	15.8309	60.612	12.6707
						49.67	15.8896	60.526	12.5888
						49.726	15.9491	60.434	12.51
						49.764	16.0039	60.342	12.4304
						49.804	16.0592	60.248	12.3497
						49.844	16.1097	60.152	12.268
						49.894	16.1662	59.81	12.1646
						49.938	16.2233	59.74	12.0832
						49.978	16.2755	59.622	11.9965
						50.04	16.334	59.512	11.9137
						50.088	16.3883	59.432	11.8309
						50.216	16.4436	59.272	11.7487
						50.272	16.5052	59.194	11.6751
						50.376	16.5626	59.076	11.6041
						50.428	16.6212	58.984	11.5311
						50.47	16.6753	58.856	11.4563
						50.51	16.736	58.756	11.3848
						50.564	16.7977	58.662	11.3147
						50.604	16.8598	58.578	11.2415
						50.652	16.9167	58.472	11.1679
						50.698	16.9795	58.298	11.0908
						50.746	17.0425	58.192	11.0168
						50.8	17.1051	58.09	10.9504
						50.848	17.1725	57.996	10.8817
						50.906	17.2344	57.866	10.8122
						50.954	17.296	57.776	10.7481
						51.004	17.3624	57.672	10.679
						51.046	17.4281	57.558	10.6105
						51.184	17.4935	57.458	10.5444
						51.232	17.5591	57.354	10.4834
						51.272	17.6193	57.204	10.4136
						51.326	17.6794	57.116	10.3484
						51.382	17.7444	56.994	10.274
						51.478	17.8041	56.9	10.2006
						51.532	17.8637	56.796	10.1259
						51.584	17.9224	56.688	10.0553
						51.634	17.9807	56.596	9.98587
						51.684	18.0388	56.492	9.91588
						51.72	18.0971	56.302	9.83981
						51.838	18.156	56.206	9.77349
						51.906	18.2157	56.104	9.7092
						51.972	18.2719	55.996	9.64762
						52.018	18.3297	55.808	9.57773
						52.072	18.3834	55.684	9.51682
						52.146	18.4441	55.598	9.46236
						52.198	18.5014	55.468	9.40616
						52.246	18.5604	55.36	9.34795
						52.32	18.6154	55.264	9.29104
						52.388	18.6715	55.15	9.22704
						52.438	18.7337	55.048	9.15809
						52.486	18.7965	54.952	9.08873
						52.524	18.8543	54.846	9.01813
						52.58	18.9179	54.726	8.94652
						52.668	18.9818	54.54	8.87004
						52.712	19.051	54.364	8.79563
						52.768	19.12	54.27	8.72989
						52.824	19.1939	54.138	8.66325
						52.872	19.2625	54.042	8.60247
						52.926	19.3307	53.942	8.54473
						52.972	19.4037	53.846	8.49124
						53.036	19.4761	53.758	8.4419
						53.092	19.553	53.674	8.39592
						53.148	19.6241	53.584	8.35203
						53.198	19.6945	53.476	8.30328
						53.246	19.7695	53.366	8.25505
						53.304	19.8387	53.26	8.20737
						53.35	19.9132	53.044	8.15115
						53.412	19.9874	52.962	8.10192
						53.458	20.056	52.842	8.05018
						53.508	20.1193	52.59	7.98849
						53.608	20.1883	52.47	7.94402
						53.658	20.2525	52.366	7.90204
						53.698	20.3173	52.25	7.86067
						53.746	20.3769	52.156	7.81779
						53.788	20.4365	52.054	7.77585
						53.828	20.5012	51.958	7.73649
						53.872	20.5605	51.864	7.69434
						53.922	20.6197	51.774	7.6545
						53.984	20.673	51.654	7.61904
						54.038	20.7314	51.55	7.58132
						54.122	20.7845	51.462	7.54078
						54.172	20.8432	51.352	7.49912
						54.22	20.897	51.246	7.45793
						54.276	20.951	51.128	7.41527
						54.326	21.0055	51.034	7.37455
						54.364	21.0606	50.764	7.32385
						54.43	21.1155	50.65	7.28053
						54.47	21.1705	50.546	7.2372
						54.522	21.2258	50.352	7.18585
						54.578	21.2864	50.246	7.14182
						54.636	21.342	50.142	7.09827
						54.694	21.4033	50.032	7.05941
						54.742	21.4708	49.938	7.02203
						54.872	21.5339	49.854	6.98605
						54.926	21.6037	49.754	6.94971
						54.982	21.6698	49.646	6.91311
						55.03	21.7431	49.542	6.87122
						55.072	21.818	49.46	6.83046
						55.134	21.895	49.378	6.78386
						55.184	21.9743	49.286	6.73996
						55.23	22.0551	49.184	6.69364
						55.284	22.1367	49.088	6.64663
						55.34	22.2194	48.992	6.59883
						55.43	22.3036	48.9	6.55093
						55.476	22.3884	48.804	6.50266
						55.53	22.4685	48.7	6.45858
						55.572	22.5487	48.61	6.41546
						55.632	22.6236	48.382	6.36094
						55.728	22.704	48.274	6.31715
						55.784	22.7843	48.088	6.26785
						55.83	22.859	48.004	6.22861
						55.888	22.9283	47.874	6.18192
						55.936	22.9972	47.766	6.13837
						55.996	23.0658	47.66	6.0957
						56.052	23.1343	47.572	6.05467
						56.102	23.1972	47.462	6.00679
						56.156	23.2651	47.368	5.96012
						56.204	23.3276	47.274	5.91818
						56.25	23.3896	47.154	5.87366
						56.304	23.4514	47.06	5.83133
						56.358	23.514	46.94	5.7872
						56.404	23.5776	46.756	5.73296
						56.468	23.6424	46.668	5.68694
						56.508	23.7037	46.552	5.63903
						56.548	23.7723	46.448	5.59748
						56.6	23.8376	46.326	5.55463
						56.642	23.9046	46.24	5.51543
						56.696	23.9781	46.12	5.47437
						56.75	24.0477	46.014	5.43586
						56.792	24.1241	45.91	5.3938
						56.852	24.1968	45.728	5.35082
						56.896	24.2765	45.622	5.31477
						56.984	24.3576	45.542	5.28183
						57.052	24.445	45.458	5.24436
						57.116	24.533	45.384	5.20841
						57.164	24.6266	45.284	5.17129
						57.258	24.7155	45.194	5.13088
						57.308	24.8045	45.11	5.09167
						57.364	24.8987	45.002	5.05594
						57.418	24.9924	44.884	5.01974
						57.466	25.0849	44.792	4.98644
						57.53	25.1763	44.688	4.95318
						57.576	25.2669	44.578	4.91532
						57.632	25.3559	44.474	4.8787
						57.688	25.4435	44.368	4.84295
						57.736	25.5299	44.246	4.8072
						57.78	25.6153	44.14	4.77346
						57.83	25.6952	44.03	4.73938
						57.878	25.7745	43.946	4.7078
						57.92	25.8535	43.868	4.67734
						57.97	25.9275	43.738	4.63794
						58.014	25.9966	43.642	4.6016
						58.054	26.061	43.534	4.56925
						58.106	26.1266	43.434	4.53738
						58.19	26.1885	43.312	4.50377
						58.244	26.2469	43.23	4.47395
						58.298	26.3076	43.03	4.42944
						58.354	26.3706	42.846	4.3863
						58.402	26.4357	42.768	4.35236
						58.464	26.4983	42.648	4.31545
						58.562	26.563	42.462	4.27832
						58.612	26.6346	42.352	4.24773
						58.662	26.7082	42.266	4.21963
						58.716	26.7839	42.156	4.19027
						58.766	26.8665	42.072	4.15869
						58.82	26.95	41.952	4.12444
						58.87	27.0393	41.858	4.09301
						58.92	27.1287	41.752	4.06147
						58.958	27.223	41.63	4.02427
						59.024	27.3165	41.548	3.99086
						59.084	27.414	41.416	3.9584
						59.146	27.5158	41.314	3.92841
						59.196	27.6161	41.204	3.89795
						59.244	27.7199	41.032	3.86276
						59.282	27.8227	40.914	3.83286
						59.336	27.9247	40.818	3.80034
						59.422	28.0308	40.702	3.76641
						59.478	28.1309	40.604	3.73448
						59.526	28.2297	40.504	3.70312
						59.584	28.3277	40.266	3.66111
						59.626	28.4249	40.162	3.63607
						59.666	28.5169	40.072	3.6072
						59.718	28.6096	39.978	3.57772
						59.804	28.6975	39.878	3.5477
						59.862	28.7805	39.764	3.5167
						59.908	28.8589	39.67	3.48779
						59.956	28.9376	39.56	3.4582
						60.004	29.0164	39.462	3.4305
						60.044	29.0908	39.38	3.40976
						60.082	29.1608	39.288	3.3831
						60.162	29.231	39.198	3.35626
						60.202	29.2957	39.084	3.32729
						60.256	29.3607	38.968	3.29826
						60.308	29.4211	38.878	3.27177
						60.372	29.4815	38.774	3.24467
						60.424	29.5419	38.65	3.2167
						60.472	29.5974	38.546	3.19144
						60.528	29.6585	38.434	3.16129
						60.576	29.7202	38.322	3.13162
						60.63	29.7777	38.232	3.10447
						60.68	29.8367	38.128	3.08152
						60.736	29.9028	38.034	3.05952
						60.784	29.9713	37.95	3.03871
						60.848	30.0477	37.82	3.00911
						60.9	30.1273	37.734	2.98301
						60.948	30.2158	37.616	2.9542
						61.028	30.3084	37.496	2.92539
						61.082	30.4061	37.392	2.89829
						61.128	30.5042	37.288	2.87174
						61.182	30.6131	37.18	2.85012
						61.232	30.7281	37.058	2.82732
						61.282	30.8443	36.978	2.80279
						61.328	30.9666	36.87	2.77536
						61.384	31.0947	36.746	2.74621
						61.43	31.2239	36.626	2.71723
						61.48	31.3541	36.532	2.69045
						61.536	31.4899	36.402	2.66086
						61.586	31.6253	36.298	2.63385
						61.65	31.7601	36.208	2.60862
						61.702	31.899	36.118	2.58418
						61.748	32.0359	36.02	2.56004
						61.814	32.1752	35.832	2.52401
						61.868	32.3109	35.716	2.49889
						61.924	32.4475	35.622	2.47518
						62.044	32.5788	35.5	2.44887
						62.082	32.7151	35.408	2.42502
						62.138	32.8455	35.304	2.4003
						62.188	32.9697	35.224	2.37792
						62.248	33.0882	35.1	2.35236
						62.296	33.2017	35	2.32953
						62.356	33.3156	34.888	2.30659
						62.4	33.4197	34.78	2.27959
						62.512	33.5264	34.688	2.25871
						62.566	33.6264	34.59	2.23682
						62.622	33.7259	34.502	2.21543
						62.668	33.8362	34.418	2.19425
						62.726	33.9516	34.304	2.17061
						62.782	34.0667	34.204	2.14839
						62.836	34.1916	34.1	2.12628
						62.964	34.3256	33.994	2.09914
						63.022	34.4681	33.824	2.06642
						63.072	34.6079	33.712	2.03855
						63.18	34.755	33.542	2.00592
						63.226	34.9042	33.418	1.97742
						63.28	35.0606	33.328	1.9522
						63.332	35.2132	33.25	1.92857
						63.374	35.3672	33.164	1.90499
						63.43	35.5279	33.096	1.88381
						63.496	35.689	32.968	1.86313
						63.548	35.8499	32.872	1.84539
						63.604	36.0113	32.782	1.8286
						63.654	36.1736	32.672	1.80526
						63.694	36.3314	32.584	1.78359
						63.784	36.4902	32.484	1.76087
						63.842	36.6445	32.38	1.73793
						63.884	36.7948	32.27	1.71475
						63.932	36.9415	32.102	1.68711
						63.986	37.085	31.996	1.66527
						64.068	37.2314	31.918	1.65102
						64.206	37.3762	31.82	1.63503
						64.25	37.5151	31.652	1.60779
						64.3	37.6587	31.526	1.5834
						64.344	37.8025	31.428	1.56083
						64.46	37.9467	31.336	1.53838
						64.526	38.101	31.22	1.51368
						64.574	38.2597	31.142	1.4921
						64.63	38.4229	31.032	1.4679
						64.798	38.5899	30.912	1.4431
						64.838	38.7597	30.822	1.4212
						64.892	38.9372	30.7	1.39714
						64.932	39.1159	30.504	1.36756
						65.026	39.2996	30.316	1.33948
						65.082	39.477	30.218	1.31998
						65.136	39.6578	30.126	1.30115
						65.192	39.8354	30.004	1.27915
						65.274	40.0138	29.9	1.25817
						65.354	40.1864	29.814	1.23835
						65.394	40.3524	29.644	1.21127
						65.448	40.517	29.534	1.18921
						65.516	40.6852	29.416	1.16658
						65.558	40.8469	29.33	1.14692
						65.608	41.0024	29.148	1.1196
						65.66	41.158	29.058	1.1006
						65.714	41.3151	28.784	1.06136
						65.762	41.4802	28.674	1.03578
						65.812	41.6489	28.57	1.01068
						65.868	41.8113	28.458	0.98952
						65.942	41.9775	28.366	0.96931
						65.986	42.1423	28.258	0.94718
						66.048	42.3005	28.152	0.9248
						66.1	42.4467	28.062	0.9035
						66.146	42.5863	27.954	0.88056
						66.2	42.7294	27.844	0.8575
						66.25	42.8647	27.75	0.83597
						66.308	42.9975	27.656	0.81479
						66.366	43.1223	27.542	0.79243
						66.414	43.2445	27.422	0.77021
						66.468	43.3692	27.314	0.74981
						66.522	43.4851	27.128	0.7238
						66.574	43.5917	27.018	0.69531
						66.624	43.6942	26.93	0.66985
						66.672	43.7928	26.818	0.64363
						66.722	43.8879	26.706	0.61876
						66.772	43.98	26.586	0.59464
						66.826	44.0693	26.456	0.57117
						66.886	44.1611	26.362	0.5523
						66.972	44.2557	26.248	0.5334
						67.01	44.3537	26.154	0.51791
						67.05	44.4555	26.044	0.50287
						67.094	44.5616	25.924	0.48339
						67.136	44.6774	25.836	0.46753
						67.19	44.8084	25.652	0.44458
						67.238	44.9485	25.542	0.42887
						67.294	45.0974	25.436	0.41004
						67.338	45.2551	25.328	0.39307
						67.43	45.4098	25.222	0.3783
						67.486	45.5664	25.14	0.36759
						67.534	45.7249	25.034	0.35689
						67.588	45.8746	24.92	0.34755
						67.644	46.0215	24.802	0.33991
						67.698	46.1607	24.712	0.33665
						67.754	46.2923	24.594	0.33307
						67.802	46.4209	24.502	0.3292
						67.858	46.5466	24.318	0.32508
						67.946	46.6644	24.188	0.31749
						68.048	46.7743	24.11	0.31619
						68.09	46.876	23.98	0.31237
						68.15	46.9743	23.866	0.31165
						68.27	47.069	23.782	0.31514
						68.308	47.155	23.66	0.31705
						68.368	47.2369	23.472	0.31494
						68.42	47.3097	23.384	0.32269
						68.472	47.3801	23.256	0.32847
						68.522	47.4488	23.154	0.33773
						68.576	47.5213	23.064	0.34924
						68.662	47.5869	22.938	0.35886
						68.706	47.651	22.846	0.37242
						68.768	47.7146	22.748	0.38098
						68.832	47.7772	22.632	0.38342
						68.88	47.8386	22.528	0.3876
						68.938	47.8997	22.34	0.38529
						68.99	47.9718	21.982	0.36911
						69.04	48.0452	21.892	0.37573
						69.088	48.1148	21.708	0.37456
						69.134	48.1863	21.468	0.36864
						69.168	48.2604	21.364	0.37397
						69.214	48.3381	21.264	0.3793
						69.272	48.4202	21.154	0.38328
						69.318	48.5015	21.056	0.38762
						69.362	48.5877	20.872	0.38392
						69.412	48.6796	20.658	0.38222
						69.468	48.7779	20.554	0.38969
						69.516	48.8882	20.474	0.39445
						69.558	49.0055	20.378	0.40299
						69.602	49.1307	20.29	0.41172
						69.658	49.2692	20.106	0.40727
						69.74	49.4103	19.976	0.4076
						69.802	49.5645	19.874	0.41036
						69.85	49.7208	19.778	0.41354
						69.9	49.8897	19.68	0.41633
						69.946	50.0604	19.584	0.4189
						69.994	50.2327	19.484	0.4206
						70.054	50.4004	19.38	0.42127
						70.104	50.5669	19.256	0.41941
						70.144	50.7309	19.012	0.41195
						70.192	50.8908	18.888	0.41446
						70.242	51.0451	18.792	0.41906
						70.298	51.1934	18.698	0.42348
						70.348	51.3399	18.61	0.42791
						70.396	51.484	18.514	0.43108
						70.438	51.6262	18.42	0.4292
						70.516	51.7719	18.33	0.42777
						70.556	51.9156	18.236	0.42596
						70.618	52.0569	18.138	0.42912
						70.674	52.1953	18.046	0.42796
						70.716	52.3313	17.942	0.43082
						70.768	52.4703	17.834	0.43375
						70.816	52.6069	17.714	0.43596
						70.864	52.7359	17.62	0.44052
						70.918	52.8627	17.498	0.44279
						70.976	52.9877	17.276	0.43659
						71.008	53.1057	17.152	0.43845
						71.068	53.2278	17.042	0.44121
						71.124	53.3496	16.954	0.44542
						71.18	53.4719	16.838	0.44675
						71.234	53.5891	16.734	0.44395
						71.278	53.7067	16.55	0.43462
						71.316	53.8299	16.446	0.43205
						71.356	53.9534	16.346	0.4297
						71.392	54.0719	16.006	0.41238
						71.456	54.1955	15.896	0.41501
						71.51	54.3189	15.804	0.41963
						71.562	54.4415	15.696	0.42326
						71.618	54.5629	15.572	0.4258
						71.666	54.6884	15.472	0.4305
						71.72	54.8127	15.382	0.43605
						71.77	54.9411	15.258	0.43865
						71.81	55.0734	15.15	0.44238
						71.854	55.2042	15.044	0.44595
						71.904	55.339	14.958	0.44626
						71.944	55.4728	14.752	0.43686
						71.994	55.6109	14.58	0.43054
						72.038	55.7482	14.472	0.42969
						72.092	55.8845	14.372	0.43492
						72.158	56.0195	14.258	0.43427
						72.22	56.1539	14.148	0.43361
						72.268	56.2825	14.054	0.43929
						72.328	56.4157	13.948	0.44432
						72.38	56.5425	13.734	0.44052
						72.428	56.6685	13.62	0.44526
						72.476	56.7884	13.512	0.45052
						72.532	56.9078	13.382	0.45385
						72.584	57.0272	13.304	0.46133
						72.624	57.1474	13.182	0.46478
						72.68	57.2631	12.896	0.454
						72.734	57.3798	12.782	0.45714
						72.792	57.4922	12.588	0.45287
						72.844	57.6057	12.498	0.45656
						72.9	57.7209	12.378	0.45683
						72.942	57.8325	12.184	0.44986
						73.038	57.941	12.084	0.44966
						73.096	58.0528	11.99	0.4497
						73.142	58.1673	11.886	0.454
						73.196	58.2791	11.776	0.45283
						73.238	58.3888	11.662	0.45173
						73.278	58.5015	11.562	0.45209
						73.312	58.6176	11.448	0.45144
						73.4	58.7269	11.354	0.45253
						73.458	58.8404	11.27	0.45441
						73.504	58.9584	11.154	0.45343
						73.568	59.0812	11.06	0.454
						73.61	59.2091	10.98	0.45535
						73.66	59.3425	10.856	0.45249
						73.71	59.4817	10.766	0.45185
						73.76	59.6271	10.686	0.4513
						73.806	59.7789	10.598	0.44922
						73.854	59.9375	10.504	0.45114
						73.912	60.1032	10.326	0.44592
						73.958	60.2705	10.218	0.44643
						74.006	60.4444	10.124	0.4479
						74.058	60.6253	10.02	0.44821
						74.102	60.8077	9.892	0.44612
						74.15	60.9965	9.802	0.44677
						74.198	61.1813	9.702	0.44604
						74.236	61.373	9.552	0.44049
						74.324	61.5659	9.458	0.43445
						74.376	61.7553	9.38	0.42993
						74.426	61.947	9.208	0.41756
						74.516	62.1354	9.018	0.40362
						74.57	62.3308	8.946	0.39943
						74.624	62.5274	8.822	0.39607
						74.682	62.725	8.658	0.38995
						74.728	62.9236	8.552	0.38926
						74.784	63.1276	8.434	0.38801
						74.824	63.3263	8.324	0.38782
						74.868	63.53	8.23	0.38928
						74.912	63.7336	8.132	0.39064
						74.966	63.9426	7.938	0.38407
						75.012	64.1509	7.832	0.38498
						75.062	64.3677	7.748	0.38775
						75.102	64.5868	7.632	0.38774
						75.156	64.808	7.528	0.3886
						75.21	65.026	7.434	0.39006
						75.25	65.2511	7.32	0.38953
						75.29	65.4724	7.22	0.3898
						75.332	65.6954	7.092	0.38725
						75.366	65.9149	6.994	0.38669
						75.406	66.1363	6.888	0.38484
						75.46	66.3592	6.794	0.38331
						75.52	66.5832	6.684	0.37967
						75.574	66.7983	6.566	0.37451
						75.664	67.0215	6.47	0.36577
						75.726	67.2476	6.364	0.36162
						75.772	67.4703	6.266	0.3535
						75.822	67.6949	6.142	0.34843
						75.878	67.922	6.048	0.34654
						75.936	68.1463	5.952	0.34505
						75.982	68.3683	5.84	0.34272
						76.044	68.5992	5.75	0.34266
						76.09	68.8335	5.654	0.34244
						76.146	69.066	5.54	0.34097
						76.244	69.302	5.432	0.3402
						76.29	69.5408	5.34	0.34089
						76.33	69.7771	5.212	0.33859
						76.37	70.016	5.112	0.33861
						76.41	70.2523	4.888	0.32808
						76.448	70.4863	4.8	0.3288
						76.54	70.7183	4.684	0.3269
						76.594	70.9535	4.586	0.32617
						76.678	71.1911	4.47	0.3235
						76.728	71.4303	4.348	0.31982
						76.772	71.6657	4.248	0.31742
						76.822	71.9023	4.148	0.31437
						76.856	72.1345	4.044	0.31026
						76.91	72.3732	3.926	0.30416
						76.992	72.6128	3.838	0.29519
						77.032	72.8526	3.724	0.28951
						77.098	73.0986	3.616	0.28521
						77.15	73.3464	3.512	0.28205
						77.202	73.6011	3.392	0.27828
						77.254	73.8571	3.298	0.27735
						77.346	74.1138	3.182	0.27514
						77.402	74.3715	3.088	0.27527
						77.48	74.6306	2.97	0.27382
						77.514	74.8904	2.86	0.27338
						77.574	75.156	2.752	0.27337
						77.628	75.4219	2.648	0.27232
						77.684	75.6886	2.55	0.27183
						77.736	75.9565	2.434	0.26989
						77.782	76.2248	2.342	0.27003
						77.876	76.4871	2.218	0.26755
						77.976	76.7476	2.124	0.26764
						78.022	77.0006	1.94	0.26023
						78.062	77.2524	1.756	0.25289
						78.1	77.4974	1.66	0.25301
						78.152	77.7359	1.568	0.25352
						78.234	77.9739	1.488	0.25511
						78.276	78.2165	1.362	0.25289
						78.338	78.4534	1.274	0.25393
						78.38	78.6846	1.17	0.25369
						78.444	78.9152	1.058	0.25284
						78.496	79.1513	0.86	0.24481
						78.542	79.3882	0.766	0.2456
						78.592	79.6204	0.662	0.24561
						78.652	79.848	0.564	0.24618
						78.71	80.0818	0.472	0.24733
						78.758	80.3209	0.374	0.24803
						78.812	80.5742	0.294	0.2503
						78.862	80.8448	0.214	0.25264
						78.908	81.1336	0.144	0.25589
						78.956	81.4402	0.114	0.26256
						79.002	81.7686	--
						79.05	82.1456	--
						79.108	82.5132	--
						79.156	82.8911	--
						79.216	83.2563	--
						79.27	83.5935	--
						79.324	83.9009	--
						79.368	84.1814	--
						79.428	84.4362	--
						79.52	84.6407	--
						79.578	84.794	--
						79.628	84.901	--
						79.676	84.9562	--
						79.732	89.9994	--
						79.786	89.9563	--
						79.832	89.862	--
						79.886	89.7129	--
						79.926	89.5191	--
						80.02	89.2767	--
						80.046	88.9775	--
						80.04	88.6308	--
						80.006	88.2423	--
						79.954	87.814	--
						79.9	87.3385	--
						79.848	86.8185	--
						79.802	86.2569	--
						79.668	85.6532	--
						79.612	85.0237	--
						79.508	84.3563	--
						79.45	83.6616	--
						79.404	82.9399	--
						79.35	82.2024	--
						79.29	81.4518	--
						79.204	80.6853	--
						79.144	79.9061	--
						79.09	79.1282	--
						79.04	78.346	--
						78.99	77.5587	--
						78.936	76.7867	--
						78.882	76.0302	--
						78.842	75.2853	--
						78.778	74.5656	--
						78.73	73.8695	--
						78.682	73.2126	--
						78.624	72.5954	--
						78.578	72.0214	--
						78.476	71.4904	--
						78.43	71.0053	--
						78.388	70.5652	--
						78.338	70.1552	--
						78.29	69.7762	--
						78.234	69.4205	--
						78.186	69.0404	--
						78.136	68.6767	--
						78.086	68.3044	--
						78.042	67.9343	--
						77.912	67.5712	--
						77.81	67.2171	--
						77.758	66.8618	--
						77.698	66.4924	--
						77.652	66.1292	--
						77.602	65.7652	--
						77.528	65.4088	--
						77.44	65.0493	--
						77.382	64.6954	--
						77.33	64.3451	--
						77.284	63.9939	--
						77.244	63.6476	--
						77.19	63.3047	--
						77.136	62.9661	--
						77.09	62.6384	--
						77.046	62.3103	--
						76.996	61.9751	--
						76.952	61.6432	--
						76.912	61.314	--
						76.86	60.9917	--
						76.81	60.6724	--
						76.756	60.355	--
						76.708	60.04	--
						76.658	59.7273	--
						76.596	59.4166	--
						76.51	59.1073	--
						76.454	58.7973	--
						76.398	58.4826	--
						76.35	58.1688	--
						76.288	57.8544	--
						76.246	57.5472	--
						76.15	57.2305	--
						76.104	56.9296	--
						76.052	56.6186	--
						76.008	56.3094	--
						75.968	56.0027	--
						75.916	55.6981	--
						75.866	55.4027	--
						75.81	55.1106	--
						75.728	54.8262	--
						75.662	54.5537	--
						75.614	54.2883	--
						75.554	54.0331	--
						75.51	53.7856	--
						75.454	53.5491	--
						75.394	53.3191	--
						75.35	53.1018	--
						75.32	52.891	--
						75.264	52.6831	--
						75.208	52.4799	--
						75.162	52.2808	--
						75.064	52.0782	--
						75.01	51.8783	--
						74.964	51.6837	--
						74.898	51.4867	--
						74.854	51.2901	--
						74.808	51.0973	--
						74.698	50.8873	--
						74.644	50.6854	--
						74.586	50.4814	--
						74.526	50.2757	--
						74.484	50.0808	--
						74.43	49.8934	--
						74.358	49.7019	--
						74.306	49.5191	--
						74.26	49.3372	--
						74.198	49.1588	--
						74.144	48.985	--
						74.098	48.8093	--
						74.042	48.6296	--
						73.992	48.4467	--
						73.882	48.2689	--
						73.824	48.0824	--
						73.774	47.9035	--
						73.716	47.7138	--
						73.636	47.5081	--
						73.59	47.2973	--
						73.534	47.0726	--
						73.48	46.8403	--
						73.43	46.5962	--
						73.368	46.3454	--
						73.288	46.0821	--
						73.246	45.8219	--
						73.198	45.5511	--
						73.138	45.2851	--
						73.082	45.015	--
						72.984	44.7532	--
						72.89	44.4924	--
						72.85	44.2313	--
						72.784	43.969	--
						72.732	43.7038	--
						72.686	43.4403	--
						72.646	43.1785	--
						72.584	42.911	--
						72.534	42.6461	--
						72.478	42.3823	--
						72.352	42.1142	--
						72.29	41.8419	--
						72.134	41.5631	--
						72.088	41.2942	--
						72.034	41.0209	--
						71.972	40.743	--
						71.918	40.4607	--
						71.862	40.178	--
						71.814	39.8909	--
						71.75	39.5984	--
						71.7	39.304	--
						71.646	39.0073	--
						71.582	38.7146	--
						71.534	38.4243	--
						71.48	38.1356	--
						71.392	37.8581	--
						71.344	37.5824	--
						71.296	37.3052	--
						71.238	37.0317	--
						71.186	36.7584	--
						71.138	36.485	--
						71.084	36.2059	--
						71.034	35.9276	--
						70.972	35.6487	--
						70.924	35.3768	--
						70.862	35.0999	--
						70.812	34.8138	--
						70.76	34.5326	--
						70.71	34.2396	--
						70.662	33.9497	--
						70.6	33.6631	--
						70.552	33.3837	--
						70.446	33.1108	--
						70.402	32.8442	--
						70.348	32.5853	--
						70.298	32.3369	--
						70.238	32.0934	--
						70.188	31.8627	--
						70.144	31.6403	--
						70.094	31.4207	--
						69.998	31.2117	--
						69.95	31.0048	--
						69.91	30.8112	--
						69.87	30.6294	--
						69.786	30.4505	--
						69.736	30.2807	--
						69.686	30.1174	--
						69.632	29.9595	--
						69.572	29.8114	--
						69.522	29.664	--
						69.464	29.5206	--
						69.424	29.3773	--
						69.328	29.2386	--
						69.186	29.0945	--
						69.138	28.9561	--
						69.08	28.8254	--
						69.034	28.693	--
						68.894	28.5549	--
						68.846	28.4197	--
						68.788	28.2894	--
						68.736	28.1599	--
						68.662	28.0294	--
						68.6	27.9059	--
						68.552	27.7842	--
						68.49	27.6671	--
						68.448	27.5568	--
						68.392	27.4391	--
						68.298	27.3222	--
						68.24	27.2112	--
						68.2	27.104	--
						68.14	27.0015	--
						68.106	26.9009	--
						68.04	26.8075	--
						67.99	26.7139	--
						67.934	26.6177	--
						67.886	26.5243	--
						67.806	26.4297	--
						67.746	26.333	--
						67.698	26.2329	--
						67.646	26.1276	--
						67.6	26.0173	--
						67.558	25.9073	--
						67.506	25.7911	--
						67.458	25.6587	--
						67.368	25.5222	--
						67.33	25.3851	--
						67.274	25.2373	--
						67.22	25.0916	--
						67.164	24.9376	--
						67.076	24.7838	--
						66.98	24.628	--
						66.942	24.4761	--
						66.882	24.3267	--
						66.83	24.1665	--
						66.782	24.01	--
						66.728	23.8501	--
						66.674	23.6924	--
						66.634	23.5281	--
						66.594	23.3613	--
						66.546	23.1909	--
						66.504	23.0232	--
						66.452	22.847	--
						66.4	22.6741	--
						66.354	22.4998	--
						66.3	22.3235	--
						66.24	22.1517	--
						66.196	21.981	--
						66.106	21.8118	--
						66.04	21.6396	--
						65.986	21.4749	--
						65.908	21.3045	--
						65.862	21.1396	--
						65.8	20.9826	--
						65.754	20.8262	--
						65.706	20.6752	--
						65.654	20.5255	--
						65.604	20.3827	--
						65.554	20.2472	--
						65.492	20.114	--
						65.4	19.9867	--
						65.314	19.8631	--
						65.26	19.7397	--
						65.198	19.6234	--
						65.146	19.5092	--
						65.096	19.3956	--
						65.05	19.288	--
						64.992	19.1736	--
						64.942	19.0641	--
						64.828	18.9478	--
						64.788	18.8361	--
						64.65	18.7201	--
						64.544	18.6046	--
						64.504	18.4924	--
						64.446	18.3816	--
						64.394	18.2742	--
						64.34	18.1697	--
						64.284	18.068	--
						64.236	17.9711	--
						64.172	17.8771	--
						64.126	17.7889	--
						64.07	17.7042	--
						64.014	17.6238	--
						63.96	17.5433	--
						63.838	17.4618	--
						63.798	17.3914	--
						63.758	17.3148	--
						63.7	17.2402	--
						63.53	17.1541	--
						63.476	17.0853	--
						63.42	17.0138	--
						63.36	16.9392	--
						63.316	16.8677	--
						63.254	16.7966	--
						63.2	16.7229	--
						63.152	16.6512	--
						63.102	16.5805	--
						63.042	16.5053	--
						62.996	16.432	--
						62.938	16.3525	--
						62.848	16.2708	--
						62.786	16.1867	--
						62.738	16.1092	--
						62.688	16.0322	--
						62.634	15.9504	--
						62.576	15.8692	--
						62.53	15.7908	--
						62.476	15.7142	--
						62.422	15.635	--
						62.372	15.5638	--
						62.324	15.4953	--
						62.276	15.4243	--
						62.232	15.3614	--
						62.174	15.3	--
						62.088	15.2435	--
						62.038	15.1851	--
						61.988	15.1322	--
						61.944	15.0745	--
						61.884	15.0204	--
						61.838	14.9663	--
						61.79	14.9107	--
						61.738	14.8541	--
						61.69	14.7969	--
						61.63	14.7376	--
						61.586	14.6791	--
						61.524	14.6138	--
						61.4	14.5436	--
						61.336	14.4779	--
						61.292	14.4134	--
						61.246	14.3489	--
						61.188	14.2785	--
						61.136	14.214	--
						61.086	14.1441	--
						61.034	14.074	--
						60.944	14.0014	--
						60.888	13.9319	--
						60.842	13.8631	--
						60.716	13.7885	--
						60.656	13.7147	--
						60.53	13.6365	--
						60.476	13.5647	--
						60.428	13.4936	--
						60.374	13.4227	--
						60.12	13.3314	--
						60.078	13.2582	--
						59.94	13.1789	--
						59.89	13.1031	--
						59.796	13.0256	--
						59.74	12.9535	--
						59.7	12.8798	--
						59.644	12.8072	--
						59.596	12.7383	--
						59.536	12.6718	--
						59.484	12.609	--
						59.438	12.5492	--
						59.388	12.492	--
						59.332	12.4379	--
						59.278	12.388	--
						59.224	12.3427	--
						59.148	12.3056	--
						59.094	12.269	--
						59.034	12.2361	--
						58.974	12.2079	--
						58.93	12.1803	--
						58.874	12.1565	--
						58.77	12.1222	--
						58.722	12.0959	--
						58.676	12.0726	--
						58.622	12.0508	--
						58.556	12.0249	--
						58.516	11.9972	--
						58.396	11.9642	--
						58.354	11.9439	--
						58.296	11.9173	--
						58.244	11.8913	--
						58.184	11.8701	--
						58.136	11.8496	--
						58.088	11.834	--
						58.024	11.811	--
						57.9	11.7819	--
						57.842	11.7622	--
						57.802	11.7426	--
						57.706	11.7116	--
						57.65	11.6822	--
						57.592	11.6562	--
						57.534	11.6282	--
						57.482	11.5934	--
						57.438	11.557	--
						57.39	11.5185	--
						57.342	11.4785	--
						57.304	11.4383	--
						57.256	11.3907	--
						57.124	11.3348	--
						57.076	11.2847	--
						57.026	11.2336	--
						56.97	11.1816	--
						56.906	11.1288	--
						56.866	11.0782	--
						56.748	11.0218	--
						56.694	10.9714	--
						56.652	10.9231	--
						56.534	10.8703	--
						56.488	10.8251	--
						56.43	10.7811	--
						56.34	10.736	--
						56.294	10.6951	--
						56.238	10.6593	--
						56.198	10.6252	--
						56.136	10.5901	--
						56.082	10.5615	--
						56.03	10.5277	--
						55.978	10.4986	--
						55.93	10.469	--
						55.882	10.439	--
						55.822	10.4079	--
						55.764	10.3823	--
						55.654	10.3523	--
						55.608	10.3277	--
						55.558	10.2977	--
						55.504	10.2674	--
						55.448	10.2375	--
						55.392	10.2084	--
						55.344	10.1813	--
						55.282	10.149	--
						55.23	10.1185	--
						55.184	10.0899	--
						55.14	10.0573	--
						55.05	10.0222	--
						55.006	9.98626	--
						54.95	9.95001	--
						54.896	9.91965	--
						54.812	9.88122	--
						54.75	9.84402	--
						54.704	9.80784	--
						54.648	9.77087	--
						54.598	9.72885	--
						54.548	9.69115	--
						54.488	9.65139	--
						54.44	9.61164	--
						54.384	9.57537	--
						54.216	9.52869	--
						54.156	9.48965	--
						54.098	9.45003	--
						54.052	9.41098	--
						53.99	9.37055	--
						53.946	9.33182	--
						53.862	9.29044	--
						53.812	9.25269	--
						53.75	9.21521	--
						53.648	9.17605	--
						53.598	9.14296	--
						53.544	9.11176	--
						53.484	9.08261	--
						53.396	9.05406	--
						53.354	9.0324	--
						53.304	9.00777	--
						53.25	8.98557	--
						53.194	8.96041	--
						53.02	8.92798	--
						52.972	8.9082	--
						52.922	8.88515	--
						52.868	8.86368	--
						52.806	8.83782	--
						52.758	8.81913	--
						52.614	8.79308	--
						52.548	8.77391	--
						52.504	8.75146	--
						52.454	8.72364	--
						52.4	8.69659	--
						52.36	8.67187	--
						52.314	8.64799	--
						52.272	8.63069	--
						52.226	8.61364	--
						52.18	8.59732	--
						52.13	8.58158	--
						52.092	8.56787	--
						52.052	8.55522	--
						51.99	8.54219	--
						51.934	8.5312	--
						51.838	8.5187	--
						51.744	8.51304	--
						51.694	8.50613	--
						51.64	8.49905	--
						51.584	8.49214	--
						51.482	8.48202	--
						51.444	8.4777	--
						51.382	8.47227	--
						51.324	8.4623	--
						51.276	8.45319	--
						51.236	8.44972	--
						51.188	8.43906	--
						51.146	8.42727	--
						51.098	8.41351	--
						51.044	8.39789	--
						50.994	8.38135	--
						50.954	8.36449	--
						50.894	8.34502	--
						50.854	8.32628	--
						50.806	8.30615	--
						50.76	8.29034	--
						50.72	8.27351	--
						50.674	8.25484	--
						50.63	8.23515	--
						50.594	8.21509	--
						50.538	8.19255	--
						50.5	8.17078	--
						50.434	8.14621	--
						50.378	8.12208	--
						50.324	8.10271	--
						50.27	8.08231	--
						50.222	8.06154	--
						50.172	8.03999	--
						50.116	8.01752	--
						50.058	7.99466	--
						49.972	7.96368	--
						49.934	7.93567	--
						49.872	7.9098	--
						49.788	7.88058	--
						49.748	7.85938	--
						49.71	7.83826	--
						49.658	7.81618	--
						49.604	7.79435	--
						49.56	7.76813	--
						49.506	7.74091	--
						49.466	7.71966	--
						49.412	7.69649	--
						49.36	7.67296	--
						49.3	7.6485	--
						49.204	7.62109	--
						49.168	7.59873	--
						49.104	7.57456	--
						49.046	7.54571	--
						48.99	7.51689	--
						48.944	7.48894	--
						48.846	7.46186	--
						48.792	7.4378	--
						48.74	7.41361	--
						48.69	7.38955	--
						48.632	7.36504	--
						48.586	7.34195	--
						48.522	7.31226	--
						48.48	7.2842	--
						48.416	7.25442	--
						48.362	7.23053	--
						48.322	7.20723	--
						48.26	7.18187	--
						48.214	7.15775	--
						48.174	7.13433	--
						48.128	7.11087	--
						48.082	7.08811	--
						48.024	7.05948	--
						47.966	7.03094	--
						47.924	7.004	--
						47.86	6.9758	--
						47.804	6.94896	--
						47.76	6.92881	--
						47.72	6.90911	--
						47.664	6.88848	--
						47.61	6.86863	--
						47.56	6.84411	--
						47.5	6.8188	--
						47.418	6.79195	--
						47.372	6.76843	--
						47.268	6.74086	--
						47.206	6.71752	--
						47.156	6.69619	--
						47.104	6.68074	--
						47.048	6.65958	--
						46.992	6.63803	--
						46.942	6.61678	--
						46.89	6.59539	--
						46.832	6.57374	--
						46.784	6.55332	--
						46.74	6.53386	--
						46.692	6.51492	--
						46.646	6.49614	--
						46.592	6.47587	--
						46.542	6.45529	--
						46.492	6.43429	--
						46.442	6.41306	--
[truncated: 3,729 more rows]
