# Supplementary material for: Li/Al‐LDH Reinforced Polyacrylamide/Xanthan Gum Semi‐Interpenetrating Network Nano‐Conductive Hydrogels for Stress Sensing and Wearable Device Applications
Source: Adv Sci (Weinh). 2025 Sep 30;12(47):e11903. doi: 10.1002/advs.202511903 (PMC12713048; doi:10.1002/advs.202511903)
Supplement: Supplementary file 2 — Supporting Information [file ADVS-12-e11903-s004.zip › Figure 3j.xlsx]

## Sheet: Sheet1
-11.88	0	-11.88	0	-11.8848	0	-9.01538	0	-4.19083	0
-11.8752	0	-11.88	0	-11.88	0	-9.01538	0	-4.17585	0
-11.8512	0	-11.8752	0	-11.8704	0	-9.00615	0	-4.16515	0
-11.844	0	-11.8632	0	-11.856	0	-8.99231	0	-4.15873	0
-11.8392	0	-11.8512	0	-11.8512	0	-8.98769	0	-4.15445	0
-11.8272	0	-11.844	0	-11.8416	0	-8.98077	0	-4.1459	0
-11.8272	0	-11.832	0	-11.8392	0	-8.97615	0	-4.14376	0
-11.8176	0	-11.8272	0	-11.8272	0	-8.96923	0	-4.13306	0
-11.8152	0	-11.8272	0	-11.8272	0	-8.96462	0	-4.13092	0
-11.808	0	-11.8152	0	-11.8224	0	-8.95308	0	-4.1245	0
-11.796	0	-11.808	0	-11.8152	0	-8.94615	0	-4.12236	0
-11.7864	0	-11.8032	0	-11.8056	0	-8.94154	0	-4.11166	0
-11.7792	0	-11.796	0	-11.8032	0	-8.93462	0	-4.10096	0
-11.7744	0	-11.7912	0	-11.7864	0	-8.92538	0	-4.09668	0
-11.7672	0	-11.7864	0	-11.7816	0	-8.91846	0	-4.09668	0
-11.7624	0	-11.7792	0	-11.7792	0	-8.91385	0	-4.08384	0
-11.7504	0	-11.772	0	-11.7624	0	-8.90231	0	-4.07956	0
-11.7456	0	-11.7672	0	-11.7552	0	-8.89538	0	-4.07529	0
-11.7384	0	-11.76	0	-11.7552	0	-8.89077	0	-4.06887	0
-11.7288	0	-11.7504	0	-11.7456	0	-8.88615	0	-4.06245	0
-11.7264	0	-11.7384	0	-11.7384	0	-8.87923	0	-4.05817	0
-11.7192	0	-11.7312	0	-11.7312	0	-8.87231	0	-4.05175	0
-11.7144	0	-11.7264	0	-11.7264	0	-8.86769	0	-4.04747	0
-11.7072	0	-11.7192	0	-11.7192	0	-8.86077	0	-4.03891	0
-11.7024	0	-11.7144	0	-11.7072	0	-8.85615	0	-4.03463	0
-11.6904	0	-11.7072	0	-11.7024	0	-8.84923	0	-4.03249	0
-11.6904	0	-11.7024	0	-11.6952	0	-8.84462	0	-4.02607	0
-11.6832	0	-11.6952	0	-11.6784	0	-8.83308	0	-4.00468	0
-11.676	0	-11.6904	0	-11.6712	0	-8.81462	0	-4.00468	0
-11.6664	0	-11.6832	0	-11.6664	0	-8.81	0	-4.0004	0
-11.6592	0	-11.6784	0	-11.6592	0	-8.80308	0	-3.99398	0
-11.6544	0	-11.6712	0	-11.6496	0	-8.79846	0	-3.9897	0
-11.6424	0	-11.6664	0	-11.6376	0	-8.79385	0	-3.98328	0
-11.6376	0	-11.6544	0	-11.6304	0	-8.78462	0	-3.97686	0
-11.6232	0	-11.6496	0	-11.6184	0	-8.78231	0	-3.97258	0
-11.6184	0	-11.6424	0	-11.6136	0	-8.76846	0	-3.9576	0
-11.616	0	-11.6376	0	-11.6064	0	-8.76385	0	-3.95118	0
-11.6136	0	-11.6304	0	-11.6016	0	-8.76154	0	-3.9469	0
-11.6016	0	-11.6136	0	-11.5944	0	-8.75923	0	-3.94048	0
-11.5944	0	-11.6064	0	-11.5896	0	-8.75	0	-3.93621	0
-11.5896	0	-11.6016	0	-11.5824	0	-8.74077	0	-3.92979	0
-11.5824	0	-11.5944	0	-11.5776	0	-8.73615	0	-3.92551	0
-11.5776	0	-11.5824	0	-11.5704	0	-8.72462	0	-3.91909	0
-11.5704	0	-11.5776	0	-11.5656	0	-8.71769	0	-3.91481	0
-11.5704	0	-11.5776	0	-11.556	0	-8.71769	0	-3.90839	0
-11.5608	0	-11.5704	0	-11.5464	0	-8.71308	0	-3.90411	0
-11.5536	0	-11.5656	0	-11.5416	0	-8.70615	0	-3.89769	0
-11.5416	0	-11.5584	0	-11.5368	0	-8.69462	0	-3.89341	0
-11.5368	0	-11.5536	0	-11.5296	0	-8.69	0	-3.88699	0
-11.5296	0	-11.5416	0	-11.5176	0	-8.68077	0	-3.88271	0
-11.5248	0	-11.5368	0	-11.5176	0	-8.67846	0	-3.87843	0
-11.5128	0	-11.5296	0	-11.5128	0	-8.67385	0	-3.87201	0
-11.5128	0	-11.5248	0	-11.4984	0	-8.66692	0	-3.86774	0
-11.4984	0	-11.5176	0	-11.4936	0	-8.66231	0	-3.86132	0
-11.4912	0	-11.5056	0	-11.4816	0	-8.65538	0	-3.8549	0
-11.4744	0	-11.4984	0	-11.4744	0	-8.64846	0	-3.84848	0
-11.4696	0	-11.4936	0	-11.4624	0	-8.64385	0	-3.83564	0
-11.4624	0	-11.484	0	-11.4576	0	-8.63692	0	-3.82922	0
-11.4624	0	-11.4792	0	-11.4504	0	-8.63231	0	-3.82494	0
-11.4504	0	-11.4696	0	-11.4456	0	-8.62538	0	-3.81852	0
-11.4456	0	-11.4624	0	-11.4408	0	-8.62308	0	-3.81638	0
-11.4408	0	-11.4576	0	-11.4288	0	-8.61385	0	-3.80996	0
-11.4336	0	-11.4504	0	-11.4216	0	-8.60923	0	-3.80782	0
-11.4336	0	-11.4456	0	-11.4144	0	-8.60231	0	-3.79926	0
-11.4192	0	-11.4408	0	-11.4024	0	-8.59769	0	-3.79499	0
-11.4144	0	-11.4288	0	-11.3976	0	-8.59308	0	-3.78643	0
-11.4096	0	-11.4216	0	-11.3904	0	-8.59308	0	-3.78215	0
-11.4	0	-11.4144	0	-11.3784	0	-8.58615	0	-3.77787	0
-11.3976	0	-11.4024	0	-11.3736	0	-8.58154	0	-3.77145	0
-11.388	0	-11.3976	0	-11.3664	0	-8.57462	0	-3.76717	0
-11.3784	0	-11.388	0	-11.3616	0	-8.56769	0	-3.76075	0
-11.3736	0	-11.3784	0	-11.352	0	-8.55615	0	-3.75647	0
-11.3664	0	-11.3736	0	-11.3424	0	-8.55154	0	-3.75005	0
-11.3616	0	-11.3664	0	-11.3376	0	-8.53308	0	-3.74363	0
-11.3544	0	-11.3616	0	-11.3328	0	-8.52846	0	-3.73935	0
-11.3496	0	-11.3544	0	-11.3208	0	-8.52154	0	-3.73293	0
-11.3376	0	-11.3496	0	-11.3136	0	-8.51692	0	-3.72866	0
-11.3328	0	-11.3424	0	-11.3064	0	-8.51	0	-3.72224	0
-11.3304	0	-11.3376	0	-11.304	0	-8.50538	0	-3.71796	0
-11.3232	0	-11.3328	0	-11.2896	0	-8.49846	0	-3.71154	0
-11.3136	0	-11.3256	0	-11.28	0	-8.49385	0	-3.70726	0
-11.3088	0	-11.3208	0	-11.28	0	-8.48923	0	-3.70084	0
-11.304	0	-11.3136	0	-11.268	0	-8.48231	0	-3.69228	0
-11.2968	0	-11.3088	0	-11.256	0	-8.47769	0	-3.68586	0
-11.2896	0	-11.304	0	-11.2488	0	-8.47077	0	-3.68586	0
-11.2848	0	-11.2968	0	-11.2368	0	-8.47077	0	-3.67516	0
-11.28	0	-11.2896	0	-11.2296	0	-8.46385	0	-3.66874	0
-11.2728	0	-11.2848	0	-11.2248	0	-8.46154	0	-3.66446	0
-11.256	0	-11.28	0	-11.22	0	-8.44769	0	-3.65805	0
-11.2488	0	-11.2728	0	-11.2128	0	-8.44769	0	-3.65377	0
-11.2416	0	-11.2608	0	-11.208	0	-8.43846	0	-3.64307	0
-11.2368	0	-11.256	0	-11.2008	0	-8.43154	0	-3.63665	0
-11.2296	0	-11.2488	0	-11.196	0	-8.42692	0	-3.63237	0
-11.2248	0	-11.2416	0	-11.1888	0	-8.42	0	-3.62595	0
-11.22	0	-11.2368	0	-11.184	0	-8.41538	0	-3.62167	0
-11.2008	0	-11.2272	0	-11.1744	0	-8.40846	0	-3.61525	0
-11.196	0	-11.22	0	-11.1648	0	-8.40615	0	-3.61097	0
-11.184	0	-11.2128	0	-11.1552	0	-8.39692	0	-3.60455	0
-11.1768	0	-11.2008	0	-11.1528	0	-8.39	0	-3.60027	0
-11.172	0	-11.196	0	-11.1432	0	-8.38538	0	-3.59599	0
-11.1648	0	-11.1888	0	-11.1336	0	-8.38077	0	-3.58957	0
-11.1576	0	-11.184	0	-11.1288	0	-8.37385	0	-3.5853	0
-11.1528	0	-11.1768	0	-11.1168	0	-8.36923	0	-3.57888	0
-11.1456	0	-11.1672	0	-11.112	0	-8.36	0	-3.5746	0
-11.1432	0	-11.1648	0	-11.1048	0	-8.35077	0	-3.56604	0
-11.1336	0	-11.1528	0	-11.1	0	-8.34615	0	-3.5639	0
-11.1216	0	-11.1456	0	-11.088	0	-8.33462	0	-3.55748	0
-11.1168	0	-11.1432	0	-11.0784	0	-8.32538	0	-3.54892	0
-11.112	0	-11.1336	0	-11.076	0	-8.31615	0	-3.5425	0
-11.1048	0	-11.1216	0	-11.064	0	-8.30923	0	-3.53822	0
-11.0976	0	-11.1168	0	-11.0568	0	-8.30462	0	-3.5318	0
-11.0928	0	-11.112	0	-11.052	0	-8.29769	0	-3.52752	0
-11.088	0	-11.1	0	-11.0448	0	-8.29308	0	-3.5211	0
-11.0808	0	-11.0928	0	-11.0376	0	-8.28615	0	-3.51469	0
-11.076	0	-11.0808	0	-11.0352	0	-8.28154	0	-3.51041	0
-11.0688	0	-11.076	0	-11.0208	0	-8.27692	0	-3.50399	0
-11.064	0	-11.0688	0	-11.016	0	-8.27	0	-3.49971	0
-11.0568	0	-11.064	0	-11.0088	0	-8.26538	0	-3.49543	0
-11.04	0	-11.0568	0	-10.9992	0	-8.25846	0	-3.48901	0
-11.028	0	-11.052	0	-10.992	0	-8.25385	0	-3.48473	0
-11.0208	0	-11.0448	0	-10.9848	0	-8.24692	0	-3.47831	0
-11.016	0	-11.04	0	-10.98	0	-8.24231	0	-3.47403	0
-11.0088	0	-11.0352	0	-10.9752	0	-8.24231	0	-3.46761	0
-11.004	0	-11.0208	0	-10.9656	0	-8.23538	0	-3.46333	0
-10.9992	0	-11.016	0	-10.956	0	-8.22846	0	-3.45691	0
-10.992	0	-11.0088	0	-10.9488	0	-8.21923	0	-3.45263	0
-10.9848	0	-10.9992	0	-10.9368	0	-8.21231	0	-3.44622	0
-10.9776	0	-10.992	0	-10.932	0	-8.19615	0	-3.4398	0
-10.9752	0	-10.9848	0	-10.9248	0	-8.18923	0	-3.43552	0
-10.968	0	-10.9752	0	-10.92	0	-8.18231	0	-3.4291	0
-10.956	0	-10.968	0	-10.9056	0	-8.17769	0	-3.42482	0
-10.9488	0	-10.9608	0	-10.896	0	-8.16846	0	-3.4184	0
-10.944	0	-10.9488	0	-10.8912	0	-8.16154	0	-3.40342	0
-10.9368	0	-10.944	0	-10.8744	0	-8.15462	0	-3.39914	0
-10.932	0	-10.9368	0	-10.8744	0	-8.14538	0	-3.39272	0
-10.92	0	-10.932	0	-10.8672	0	-8.14077	0	-3.38844	0
-10.908	0	-10.9248	0	-10.8504	0	-8.13846	0	-3.38844	0
-10.9008	0	-10.908	0	-10.8432	0	-8.12692	0	-3.38202	0
-10.896	0	-10.908	0	-10.836	0	-8.12	0	-3.37775	0
-10.8864	0	-10.896	0	-10.8312	0	-8.10846	0	-3.37133	0
-10.8792	0	-10.8912	0	-10.8264	0	-8.10846	0	-3.36705	0
-10.8792	0	-10.8864	0	-10.8192	0	-8.10385	0	-3.36063	0
-10.8744	0	-10.8792	0	-10.8072	0	-8.09692	0	-3.35635	0
-10.8672	0	-10.8744	0	-10.8	0	-8.09231	0	-3.34993	0
-10.86	0	-10.86	0	-10.7928	0	-8.08308	0	-3.34565	0
-10.8552	0	-10.8552	0	-10.7832	0	-8.08077	0	-3.33923	0
-10.8504	0	-10.8504	0	-10.7736	0	-8.07154	0	-3.33495	0
-10.8432	0	-10.836	0	-10.7712	0	-8.06923	0	-3.32425	0
-10.836	0	-10.836	0	-10.7592	0	-8.06	0	-3.31783	0
-10.8312	0	-10.8312	0	-10.7544	0	-8.06	0	-3.31355	0
-10.8192	0	-10.8192	0	-10.7472	0	-8.05077	0	-3.30714	0
-10.8144	0	-10.8144	0	-10.7352	0	-8.04154	0	-3.30286	0
-10.8	0	-10.8072	0	-10.7304	0	-8.03462	0	-3.29858	0
-10.7904	0	-10.7952	0	-10.7232	0	-8.03	0	-3.29216	0
-10.776	0	-10.7904	0	-10.716	0	-8.02538	0	-3.28146	0
-10.7712	0	-10.7832	0	-10.7112	0	-8.01846	0	-3.27718	0
-10.764	0	-10.7712	0	-10.704	0	-8.01154	0	-3.27076	0
-10.7592	0	-10.7592	0	-10.6944	0	-8.00692	0	-3.26434	0
-10.7544	0	-10.7544	0	-10.6872	0	-8.00231	0	-3.26006	0
-10.7472	0	-10.7472	0	-10.68	0	-7.99077	0	-3.2515	0
-10.7352	0	-10.74	0	-10.6704	0	-7.98385	0	-3.24936	0
-10.716	0	-10.7352	0	-10.6704	0	-7.97692	0	-3.23225	0
-10.7112	0	-10.7304	0	-10.6608	0	-7.97231	0	-3.22797	0
-10.704	0	-10.7232	0	-10.6584	0	-7.96077	0	-3.22369	0
-10.6944	0	-10.704	0	-10.6536	0	-7.95385	0	-3.21727	0
-10.6872	0	-10.6992	0	-10.6464	0	-7.94923	0	-3.21085	0
-10.68	0	-10.6944	0	-10.6344	0	-7.93308	0	-3.20657	0
-10.6704	0	-10.6872	0	-10.6248	0	-7.92615	0	-3.20015	0
-10.6656	0	-10.6776	0	-10.6224	0	-7.91692	0	-3.19373	0
-10.6536	0	-10.6704	0	-10.6152	0	-7.91231	0	-3.19159	0
-10.6464	0	-10.6656	0	-10.6104	0	-7.91	0	-3.18731	0
-10.6344	0	-10.6584	0	-10.5984	0	-7.90308	0	-3.17447	0
-10.6272	0	-10.6464	0	-10.5864	0	-7.89154	0	-3.17019	0
-10.6224	0	-10.6392	0	-10.5864	0	-7.87769	0	-3.16592	1.81e-05
-10.6152	0	-10.6344	0	-10.5768	0	-7.87077	0	-3.15308	3.61e-05
-10.6104	0	-10.6272	0	-10.5672	0	-7.86846	0	-3.1488	7.21e-05
-10.6032	0	-10.6224	0	-10.5624	0	-7.86154	0	-3.14452	0.000108
-10.5984	0	-10.6104	0	-10.5456	0	-7.85462	0	-3.1381	0.000162
-10.5864	0	-10.6032	0	-10.5384	0	-7.84769	0	-3.13382	0.000215
-10.5792	0	-10.5984	0	-10.5336	0	-7.84769	0	-3.11884	0.000268
-10.5744	0	-10.5912	0	-10.5264	0	-7.84077	0	-3.11456	0.00032
-10.5672	0	-10.5864	0	-10.512	0	-7.83615	0	-3.11242	0.000373
-10.5576	0	-10.5792	0	-10.5072	0	-7.82923	0	-3.106	0.000424
-10.5504	0	-10.5744	0	-10.5	0	-7.82231	0	-3.09745	0.000476
-10.5456	0	-10.5672	0	-10.4904	0	-7.81769	0	-3.09317	0.000527
-10.5384	0	-10.5624	0	-10.4784	0	-7.81077	0	-3.08889	0.000578
-10.536	0	-10.5504	0	-10.4736	0	-7.80615	0	-3.08461	0.000628
-10.5288	0	-10.5456	0	-10.4664	0	-7.79923	0	-3.08033	0.000696
-10.524	0	-10.5384	0	-10.4616	0	-7.79462	0	-3.07391	0.000764
-10.5144	0	-10.5336	0	-10.4544	0	-7.78769	0	-3.06749	0.000831
-10.5072	0	-10.524	0	-10.4448	0	-7.77615	0	-3.05893	0.000898
-10.5024	0	-10.5168	0	-10.4376	0	-7.77154	0	-3.05251	0.000964
-10.4976	0	-10.5072	0	-10.4376	0	-7.77154	0	-3.04609	0.00103
-10.4904	0	-10.5024	0	-10.4256	0	-7.76	0	-3.04181	0.0011
-10.4856	0	-10.5024	0	-10.4184	0	-7.75308	0	-3.03539	0.00116
-10.4784	0	-10.4856	0	-10.4088	0	-7.74846	0	-3.03111	0.00122
-10.4736	0	-10.4784	0	-10.4016	0	-7.74385	0	-3.02684	0.00129
-10.4664	0	-10.4736	0	-10.3944	0	-7.73231	0	-3.02042	0.00135
-10.4616	0	-10.4664	0	-10.3896	0	-7.72538	0	-3.014	0.00141
-10.4544	0	-10.4616	0	-10.3776	0	-7.72077	0	-3.00972	0.00148
-10.4472	0	-10.4496	0	-10.3704	0	-7.71385	0	-3.00544	0.00154
-10.4448	0	-10.4448	0	-10.3656	0	-7.70923	0	-2.99688	0.0016
-10.4352	0	-10.4376	0	-10.3584	0	-7.70231	0	-2.99046	0.00166
-10.428	0	-10.4304	0	-10.3536	0	-7.69538	0	-2.98404	0.00172
-10.4184	0	-10.4256	0	-10.3416	0	-7.69077	0	-2.97762	0.00178
-10.4136	0	-10.416	0	-10.3344	0	-7.68615	0	-2.97334	0.00184
-10.4088	0	-10.4112	0	-10.3176	0	-7.67923	0	-2.96692	0.0019
-10.3944	0	-10.4088	0	-10.3176	0	-7.67	0	-2.9605	0.00196
-10.3824	0	-10.3944	0	-10.3056	0	-7.66769	0	-2.95195	0.00202
-10.3776	0	-10.3896	0	-10.2984	0	-7.66308	0	-2.94553	0.00207
-10.3704	0	-10.3776	0	-10.2936	0	-7.65615	0	-2.94553	0.00213
-10.3656	0	-10.3704	0	-10.2864	0	-7.65154	0	-2.93483	0.00219
-10.3584	0	-10.3704	0	-10.2744	0	-7.64462	0	-2.93055	0.00224
-10.3536	0	-10.3656	0	-10.2696	0	-7.64	0	-2.92413	0.0023
-10.3464	0	-10.3536	0	-10.2576	0	-7.62846	0	-2.92199	0.00235
-10.3344	0	-10.3536	0	-10.2504	0	-7.61692	0	-2.91771	0.00241
-10.3296	0	-10.3464	0	-10.2456	0	-7.61	0	-2.90915	0.00246
-10.3224	0	-10.3344	0	-10.2384	0	-7.60538	0	-2.90487	0.00252
-10.3176	0	-10.3296	0	-10.2336	0	-7.60077	0	-2.89845	0.00257
-10.3104	0	-10.3224	0	-10.2288	0	-7.59154	0	-2.89417	0.00262
-10.3056	0	-10.3152	0	-10.2216	0	-7.58231	0	-2.88776	0.00268
-10.2984	0	-10.3056	0	-10.2168	0	-7.57077	0	-2.88348	0.00273
-10.2936	0	-10.2984	0	-10.2096	0	-7.56385	0	-2.87706	0.00278
-10.2864	0	-10.2936	0	-10.2048	0	-7.55231	0	-2.87278	0.00283
-10.2744	0	-10.2864	0	-10.2	0	-7.54769	0	-2.86636	0.00288
-10.2696	0	-10.2744	0	-10.1928	0	-7.53846	0	-2.85138	0.00293
-10.2624	0	-10.2696	0	-10.1808	0	-7.53615	0	-2.84496	0.00298
-10.2552	0	-10.2624	0	-10.176	0	-7.52462	0	-2.84496	0.00303
-10.2504	0	-10.2576	0	-10.1688	0	-7.52462	0	-2.83426	0.00308
-10.2336	0	-10.2504	0	-10.1568	0	-7.51769	0	-2.82998	0.00312
-10.2288	0	-10.2456	0	-10.152	0	-7.51308	0	-2.82356	0.00317
-10.2216	0	-10.2384	0	-10.1448	0	-7.50615	0	-2.81928	0.00322
-10.2096	0	-10.2336	0	-10.1328	0	-7.50154	0	-2.81287	0.00326
-10.2	0	-10.2288	0	-10.1328	0	-7.49462	0	-2.80859	0.00331
-10.1928	0	-10.2192	0	-10.1208	0	-7.49	0	-2.80431	0.00336
-10.188	0	-10.2168	0	-10.116	0	-7.48308	0	-2.79789	0.0034
-10.1808	0	-10.2	0	-10.1088	0	-7.47154	0	-2.79147	0.00345
-10.176	0	-10.1928	0	-10.104	0	-7.46462	0	-2.78719	0.00349
-10.164	0	-10.1904	0	-10.092	0	-7.45769	0	-2.77649	0.00353
-10.1568	0	-10.188	0	-10.0848	0	-7.44846	0	-2.77649	0.00358
-10.152	0	-10.176	0	-10.08	0	-7.44846	0	-2.75937	0.00362
-10.1448	0	-10.1688	0	-10.0728	0	-7.44154	0	-2.75509	0.00366
-10.14	0	-10.164	0	-10.068	0	-7.43231	0	-2.74868	0.0037
-10.1328	0	-10.1544	0	-10.056	0	-7.42769	0	-2.7444	0.00374
-10.1208	0	-10.152	0	-10.0488	0	-7.42077	0	-2.73798	0.00379
-10.1088	0	-10.14	0	-10.044	0	-7.41615	0	-2.72728	0.00383
-10.104	0	-10.128	0	-10.0368	0	-7.40923	0	-2.723	0.00387
-10.0968	0	-10.1208	0	-10.0296	0	-7.4	0	-2.71658	0.0039
-10.0848	0	-10.1184	0	-10.0248	0	-7.39308	0	-2.7123	0.00394
-10.08	0	-10.1112	0	-10.0176	0	-7.38154	0	-2.70588	0.00398
-10.08	0	-10.104	0	-10.008	0	-7.35846	0	-2.7016	0.00402
-10.0704	0	-10.0992	0	-10.0008	0	-7.35846	0	-2.69518	0.00406
-10.0608	0	-10.092	0	-9.996	0	-7.35385	0	-2.6909	0.00409
-10.0512	0	-10.0848	0	-9.9888	0	-7.34692	0	-2.68448	0.00413
-10.0488	0	-10.08	0	-9.984	0	-7.34231	0	-2.6802	0.00417
-10.0368	0	-10.0728	0	-9.9768	0	-7.33538	0	-2.67379	0.0042
-10.0296	0	-10.068	0	-9.9744	0	-7.32385	0	-2.66951	0.00424
-10.0248	0	-10.0488	0	-9.972	0	-7.32385	0	-2.66309	0.00427
-10.0176	0	-10.044	0	-9.9624	0	-7.31462	0	-2.65881	0.0043
-10.0128	0	-10.044	0	-9.96	0	-7.31231	0	-2.65239	0.00434
-10.008	0	-10.0368	0	-9.9528	0	-7.30769	0	-2.64811	0.00437
-10.008	0	-10.0272	0	-9.948	0	-7.30077	0	-2.63741	0.0044
-9.9984	0	-10.0176	0	-9.9408	0	-7.29615	0	-2.63099	0.00444
-9.9888	0	-10.0128	0	-9.936	0	-7.28923	0	-2.62671	0.00447
-9.9864	0	-10.008	0	-9.924	0	-7.28462	0	-2.62029	0.0045
-9.984	0	-9.9984	0	-9.9168	0	-7.27769	0	-2.61173	0.00453
-9.9768	0	-9.9888	0	-9.912	0	-7.27308	0	-2.61173	0.00456
-9.972	0	-9.9768	0	-9.9048	0	-7.26615	0	-2.60532	0.00459
-9.9648	0	-9.972	0	-9.9	0	-7.25692	0	-2.59462	0.00462
-9.96	0	-9.9648	0	-9.8928	0	-7.25	0	-2.59034	0.00465
-9.9528	0	-9.96	0	-9.888	0	-7.24308	0	-2.58606	0.00467
-9.948	0	-9.9528	0	-9.876	0	-7.23615	0	-2.57964	0.0047
-9.9408	0	-9.948	0	-9.8688	0	-7.23154	0	-2.5775	0.00473
-9.9288	0	-9.9408	0	-9.864	0	-7.22462	0	-2.57536	0.00476
-9.924	0	-9.936	0	-9.852	0	-7.22	0	-2.56894	0.00478
-9.9168	0	-9.924	0	-9.8448	0	-7.21538	0	-2.56466	0.00481
-9.912	0	-9.912	0	-9.84	0	-7.20385	0	-2.55396	0.00483
-9.9048	0	-9.9048	0	-9.8352	0	-7.19231	0	-2.54754	0.00486
-9.9	0	-9.9	0	-9.8352	0	-7.18077	0	-2.54326	0.00488
-9.8928	0	-9.888	0	-9.828	0	-7.17385	0	-2.53685	0.00491
-9.888	0	-9.8808	0	-9.816	0	-7.16231	0	-2.53257	0.00493
-9.876	0	-9.876	0	-9.7992	0	-7.15769	0	-2.52615	0.00495
-9.864	0	-9.8664	0	-9.792	0	-7.15077	0	-2.52187	0.00498
-9.8568	0	-9.8568	0	-9.7872	0	-7.14615	0	-2.51545	0.005
-9.852	0	-9.852	0	-9.7824	0	-7.14615	0	-2.51117	0.00502
-9.8448	0	-9.8448	0	-9.7728	0	-7.13462	0	-2.50475	0.00504
-9.84	0	-9.84	0	-9.7704	0	-7.12769	0	-2.50047	0.00506
-9.8352	0	-9.828	0	-9.7632	0	-7.11615	0	-2.49405	0.00508
-9.8232	0	-9.8256	0	-9.7536	0	-7.11154	0	-2.48977	0.0051
-9.816	0	-9.8184	0	-9.7464	0	-7.09769	0	-2.48335	0.00512
-9.8112	0	-9.8112	0	-9.7392	0	-7.09308	0	-2.47907	0.00514
-9.804	0	-9.8016	0	-9.7344	0	-7.08846	0	-2.46196	0.00517
-9.7992	0	-9.7992	0	-9.7272	0	-7.08154	0	-2.45768	0.00523
-9.792	0	-9.792	0	-9.7152	0	-7.07	0	-2.45126	0.00528
-9.7872	0	-9.7872	0	-9.7152	0	-7.06538	0	-2.44698	0.00533
-9.7824	0	-9.7776	0	-9.696	0	-7.05846	0	-2.44056	0.00538
-9.7704	0	-9.7704	0	-9.696	0	-7.05385	0	-2.43414	0.00543
-9.7632	0	-9.7632	0	-9.6912	0	-7.04923	0	-2.42986	0.00548
-9.7584	0	-9.7584	0	-9.6816	0	-7.04231	0	-2.42344	0.00555
-9.7512	0	-9.7512	0	-9.6744	0	-7.01923	0	-2.41916	0.00564
-9.7416	0	-9.7464	0	-9.6672	0	-7.01692	0	-2.41488	0.00574
-9.7392	0	-9.7392	0	-9.6552	0	-7.01	0	-2.40846	0.00586
-9.7344	0	-9.7344	0	-9.6456	0	-7.00308	0	-2.39777	0.00599
-9.7272	0	-9.72	0	-9.6432	0	-6.99846	0	-2.39349	0.00615
-9.72	0	-9.7152	0	-9.6312	0	-6.99154	0	-2.38707	0.00632
-9.7152	0	-9.708	0	-9.6264	0	-6.97538	0	-2.38279	0.0065
-9.7056	0	-9.7032	0	-9.6192	0	-6.96846	0	-2.37209	0.0067
-9.7032	0	-9.696	0	-9.6144	0	-6.96385	0	-2.36353	0.00692
-9.6936	0	-9.6912	0	-9.6072	0	-6.95692	0	-2.36139	0.00716
-9.6912	0	-9.684	0	-9.588	0	-6.95231	0	-2.35497	0.00741
-9.684	0	-9.6792	0	-9.588	0	-6.94538	0	-2.35069	0.00768
-9.6792	0	-9.6672	0	-9.576	0	-6.93846	0	-2.34427	0.00796
-9.6744	0	-9.66	0	-9.5712	0	-6.93154	0	-2.33357	0.00826
-9.66	0	-9.6552	0	-9.5616	0	-6.92692	0	-2.32929	0.00857
-9.6552	0	-9.648	0	-9.5544	0	-6.91538	0	-2.32288	0.0089
-9.648	0	-9.6432	0	-9.5472	0	-6.91077	0	-2.3186	0.00925
-9.6432	0	-9.6384	0	-9.5424	0	-6.91077	0	-2.31218	0.00961
-9.6384	0	-9.6384	0	-9.5304	0	-6.89923	0	-2.3079	0.00998
-9.6312	0	-9.6288	0	-9.5232	0	-6.89462	0	-2.30148	0.01037
-9.6264	0	-9.6264	0	-9.5112	0	-6.88769	0	-2.2972	0.01078
-9.6192	0	-9.6168	0	-9.4992	0	-6.88077	0	-2.29078	0.0112
-9.6096	0	-9.6096	0	-9.4944	0	-6.87615	0	-2.2865	0.01163
-9.6072	0	-9.6	0	-9.4824	0	-6.86462	0	-2.28008	0.01208
-9.6	0	-9.5952	0	-9.4752	0	-6.85308	0	-2.27366	0.01254
-9.5952	0	-9.588	0	-9.468	0	-6.85308	0	-2.26938	0.01302
-9.588	0	-9.5832	0	-9.4584	0	-6.84846	0	-2.26082	0.01351
-9.5832	0	-9.5712	0	-9.4536	0	-6.84154	0	-2.25441	0.01402
-9.576	0	-9.5664	0	-9.4464	0	-6.83692	0	-2.25013	0.01454
-9.5712	0	-9.5544	0	-9.4392	0	-6.83	0	-2.24585	0.01507
-9.5664	0	-9.5472	0	-9.432	0	-6.82308	0	-2.24371	0.01562
-9.5616	0	-9.5424	0	-9.4296	0	-6.81846	0	-2.23943	0.01618
-9.5544	0	-9.5376	0	-9.4152	0	-6.81154	0	-2.23301	0.01675
-9.5472	0	-9.528	0	-9.4104	0	-6.80692	0	-2.22231	0.01734
-9.5424	0	-9.5184	0	-9.4056	0	-6.8	0	-2.21803	0.01794
-9.5328	0	-9.5112	0	-9.3984	0	-6.79538	0	-2.21375	0.01856
-9.528	0	-9.5064	0	-9.3912	0	-6.79077	0	-2.20733	0.01918
-9.5232	0	-9.4944	0	-9.3864	0	-6.78615	0	-2.20305	0.01982
-9.5088	0	-9.4896	0	-9.3744	0	-6.77923	0	-2.19663	0.02047
-9.5064	0	-9.4824	0	-9.3696	0	-6.77231	0	-2.19235	0.02114
-9.4992	0	-9.4752	0	-9.3552	0	-6.76769	0	-2.19235	0.02182
-9.4944	0	-9.4704	0	-9.3504	0	-6.76308	0	-2.1838	0.02251
-9.4752	0	-9.4656	0	-9.3456	0	-6.75615	0	-2.18166	0.02321
-9.4752	0	-9.4584	0	-9.3456	0	-6.74923	0	-2.17096	0.02392
-9.4656	0	-9.4536	0	-9.3336	0	-6.74462	0	-2.16454	0.02465
-9.4536	0	-9.4344	0	-9.3336	0	-6.73769	0	-2.15812	0.02539
-9.4536	0	-9.4296	0	-9.3264	0	-6.73308	0	-2.14742	0.02613
-9.444	0	-9.4224	0	-9.3216	0	-6.72615	0	-2.14314	0.0269
-9.4344	0	-9.4152	0	-9.3144	0	-6.71692	0	-2.13672	0.02767
-9.4296	0	-9.4104	0	-9.3096	0	-6.71	0	-2.13244	0.02845
-9.4224	0	-9.4056	0	-9.2976	0	-6.70077	0	-2.12602	0.02925
-9.4056	0	-9.3984	0	-9.2952	0	-6.69385	0	-2.12174	0.03005
-9.3912	0	-9.3864	0	-9.2904	0	-6.68692	0	-2.11105	0.03087
-9.3816	0	-9.3816	0	-9.2784	0	-6.68231	0	-2.10463	0.0317
-9.3744	0	-9.3744	0	-9.2736	0	-6.67538	0	-2.10035	0.03254
-9.3696	0	-9.3624	0	-9.2616	0	-6.66846	0	-2.09393	0.03339
-9.3696	0	-9.3552	0	-9.2568	0	-6.66846	0	-2.08965	0.03425
-9.3552	0	-9.3504	0	-9.2496	0	-6.66385	0	-2.08109	0.03512
-9.3504	0	-9.3432	0	-9.2424	0	-6.65462	0	-2.07895	0.036
-9.3456	0	-9.3384	0	-9.2328	0	-6.64538	0	-2.07467	0.03689
-9.3384	0	-9.3336	0	-9.2256	0	-6.64077	0	-2.06397	0.03779
-9.336	0	-9.3216	0	-9.2184	0	-6.63615	0	-2.05755	0.0387
-9.3336	0	-9.3144	0	-9.2064	0	-6.62923	0	-2.05113	0.03963
-9.3264	0	-9.3048	0	-9.1992	0	-6.62231	0	-2.04686	0.04056
-9.3192	0	-9.2976	0	-9.1944	0	-6.60615	0	-2.04044	0.0415
-9.3144	0	-9.2904	0	-9.1848	0	-6.60154	0	-2.03616	0.04245
-9.3048	0	-9.276	0	-9.1776	0	-6.59462	0	-2.02974	0.04341
-9.2976	0	-9.2736	0	-9.1704	0	-6.58769	0	-2.02546	0.04437
-9.2904	0	-9.2616	0	-9.1656	0	-6.58308	0	-2.02118	0.04535
-9.2856	0	-9.2568	0	-9.1584	0	-6.57846	0	-2.0169	0.04634
-9.2736	0	-9.2496	0	-9.1536	0	-6.57154	0	-2.01048	0.04733
-9.2664	0	-9.2424	0	-9.1416	0	-6.56923	0	-2.00406	0.04834
-9.2616	0	-9.2328	0	-9.1344	0	-6.56462	0	-1.99978	0.04935
-9.2568	0	-9.2256	0	-9.1296	0	-6.55769	0	-1.9955	0.05037
-9.2496	0	-9.2136	0	-9.12	0	-6.55538	0	-1.98908	0.0514
-9.2424	0	-9.2064	0	-9.1152	0	-6.54385	0	-1.98266	0.05244
-9.2328	0	-9.1944	0	-9.1056	0	-6.53923	0	-1.97839	0.05348
-9.2256	0	-9.1944	0	-9.1008	0	-6.53231	0	-1.97197	0.05454
-9.2136	0	-9.1776	0	-9.0912	0	-6.52538	0	-1.96769	0.0556
-9.2064	0	-9.1656	0	-9.0888	0	-6.52077	0	-1.96555	0.05667
-9.2064	0	-9.1584	0	-9.0768	0	-6.51385	0	-1.95699	0.05774
-9.1944	0	-9.1536	0	-9.0648	0	-6.50923	0	-1.95485	0.05883
-9.1944	0	-9.1416	0	-9.0528	0	-6.50231	0	-1.94629	0.05992
-9.1848	0	-9.1344	0	-9.048	0	-6.49769	0	-1.93987	0.06102
-9.1776	0	-9.1296	0	-9.0408	0	-6.49308	0	-1.93773	0.06213
-9.1704	0	-9.1248	0	-9.0336	0	-6.48385	0	-1.93559	0.06324
-9.1656	0	-9.1128	0	-9.024	0	-6.46308	0	-1.92489	0.06436
-9.1512	0	-9.1032	0	-9.024	0	-6.45615	0	-1.92489	0.06549
-9.1416	0	-9.096	0	-9.0144	0	-6.45154	0	-1.91633	0.06662
-9.1296	0	-9.0888	0	-9.012	0	-6.44462	0	-1.91419	0.06776
-9.1248	0	-9.0768	0	-9.0024	0	-6.44	0	-1.90778	0.06891
-9.12	0	-9.072	0	-8.9928	0	-6.43308	0	-1.89922	0.07006
-9.1128	0	-9.0648	0	-8.9856	0	-6.42846	0	-1.8928	0.07122
-9.1056	0	-9.06	0	-8.9808	0	-6.42385	0	-1.88638	0.07239
-9.1008	0	-9.048	0	-8.976	0	-6.41692	0	-1.87782	0.07356
-9.096	0	-9.0408	0	-8.964	0	-6.39846	0	-1.8714	0.07474
-9.0888	0	-9.0336	0	-8.952	0	-6.39385	0	-1.86498	0.07592
-9.0768	0	-9.024	0	-8.952	0	-6.38692	0	-1.8607	0.07711
-9.072	0	-9.0168	0	-8.94	0	-6.38231	0	-1.85642	0.0783
-9.0648	0	-9.0072	0	-8.9328	0	-6.37538	0	-1.85	0.0795
-9.06	0	-9	0	-8.928	0	-6.36615	0	-1.8393	0.08071
-9.0528	0	-8.9928	0	-8.9136	0	-6.36154	0	-1.83289	0.08192
-9.048	0	-8.9784	0	-8.9088	0	-6.34769	0	-1.82861	0.08313
-9.0408	0	-8.976	0	-8.904	0	-6.34308	0	-1.82433	0.08435
-9.0336	0	-8.9688	0	-8.892	0	-6.33846	0	-1.81791	0.08558
-9.0288	0	-8.9592	0	-8.8848	0	-6.33154	0	-1.81363	0.08681
-9.0192	0	-8.952	0	-8.88	0	-6.32231	0	-1.80721	0.08804
-9.012	0	-8.9448	0	-8.8752	0	-6.32	0	-1.80293	0.08928
-9.012	0	-8.94	0	-8.868	0	-6.31538	0	-1.79651	0.09052
-9	0	-8.9328	0	-8.8632	0	-6.30846	0	-1.79223	0.09177
-8.9856	0	-8.9208	0	-8.8416	0	-6.29692	0	-1.78795	0.09302
-8.9808	0	-8.9136	0	-8.8344	0	-6.29231	0	-1.78153	0.09427
-8.9808	0	-8.9088	0	-8.832	0	-6.28769	0	-1.77511	0.09553
-8.976	0	-8.904	0	-8.82	0	-6.28538	0	-1.77083	0.09679
-8.9664	0	-8.8944	0	-8.808	0	-6.27846	0	-1.76442	0.09806
-8.964	0	-8.892	0	-8.7888	0	-6.27385	0	-1.76014	0.09932
-8.9544	0	-8.8848	0	-8.7768	0	-6.26462	0	-1.75372	0.1006
-8.9448	0	-8.88	0	-8.772	0	-6.26231	0	-1.74944	0.10187
-8.9448	0	-8.8752	0	-8.7648	0	-6.25769	0	-1.74516	0.10315
-8.9328	0	-8.868	0	-8.76	0	-6.23923	0	-1.73232	0.10443
-8.9232	0	-8.8632	0	-8.7528	0	-6.23	0	-1.72804	0.10572
-8.9208	0	-8.856	0	-8.748	0	-6.22769	0	-1.72376	0.107
-8.9136	0	-8.8488	0	-8.7432	0	-6.22308	0	-1.71092	0.10829
-8.9016	0	-8.844	0	-8.736	0	-6.21154	0	-1.70664	0.10959
-8.8896	0	-8.8368	0	-8.7288	0	-6.20462	0	-1.70022	0.11088
-8.8848	0	-8.832	0	-8.724	0	-6.2	0	-1.69595	0.11218
-8.8752	0	-8.8248	0	-8.7168	0	-6.19308	0	-1.68953	0.11347
-8.8632	0	-8.82	0	-8.7096	0	-6.18846	0	-1.68739	0.11478
-8.8488	0	-8.8128	0	-8.7	0	-6.17692	0	-1.68097	0.11608
-8.8416	0	-8.808	0	-8.6904	0	-6.17	0	-1.67455	0.11738
-8.832	0	-8.8008	0	-8.688	0	-6.16308	0	-1.66813	0.11869
-8.8248	0	-8.796	0	-8.6712	0	-6.15846	0	-1.66385	0.12
-8.82	0	-8.7888	0	-8.664	0	-6.15385	0	-1.65743	0.1213
-8.808	0	-8.7768	0	-8.6592	0	-6.14923	0	-1.65315	0.12261
-8.8008	0	-8.772	0	-8.6448	0	-6.14231	0	-1.64673	0.12393
-8.796	0	-8.76	0	-8.6376	0	-6.13077	0	-1.64245	0.12524
-8.7864	0	-8.7528	0	-8.6328	0	-6.13077	0	-1.63603	0.12655
-8.7744	0	-8.7432	0	-8.6232	0	-6.11923	0	-1.63175	0.12786
-8.7648	0	-8.7432	0	-8.616	0	-6.11462	0	-1.62534	0.12918
-8.76	0	-8.7288	0	-8.6112	0	-6.10769	0	-1.6232	0.13049
-8.7528	0	-8.724	0	-8.5992	0	-6.10077	0	-1.61036	0.13181
-8.748	0	-8.7168	0	-8.592	0	-6.09615	0	-1.60608	0.13313
-8.7432	0	-8.712	0	-8.5872	0	-6.08462	0	-1.6018	0.13444
-8.736	0	-8.7048	0	-8.5752	0	-6.07769	0	-1.59538	0.13576
-8.7288	0	-8.7	0	-8.568	0	-6.07077	0	-1.58896	0.13707
-8.724	0	-8.6928	0	-8.5632	0	-6.06154	0	-1.58468	0.13839
-8.7168	0	-8.688	0	-8.5512	0	-6.05462	0	-1.5804	0.13971
-8.712	0	-8.6832	0	-8.5512	0	-6.05	0	-1.57184	0.14102
-8.7048	0	-8.676	0	-8.5392	0	-6.04308	0	-1.5697	0.14233
-8.7	0	-8.6712	0	-8.5272	0	-6.03846	0	-1.55901	0.14365
-8.6928	0	-8.664	0	-8.52	0	-6.02692	0	-1.55259	0.14496
-8.688	0	-8.652	0	-8.5152	0	-6.01538	0	-1.54617	0.14627
-8.6832	0	-8.6472	0	-8.5032	0	-6.00846	0	-1.54189	0.14759
-8.676	0	-8.64	0	-8.496	0	-6.00846	0	-1.53333	0.1489
-8.6592	0	-8.628	0	-8.4912	0	-5.99231	0	-1.52691	0.1502
-8.652	0	-8.6256	0	-8.472	0	-5.98538	0	-1.52049	0.15151
-8.6352	0	-8.616	0	-8.4672	0	-5.98077	0	-1.51621	0.15282
-8.628	0	-8.604	0	-8.4624	0	-5.97385	0	-1.50979	0.15412
-8.604	0	-8.5992	0	-8.4552	0	-5.95769	0	-1.50337	0.15542
-8.5992	0	-8.5992	0	-8.4504	0	-5.95769	0	-1.49909	0.15672
-8.592	0	-8.592	0	-8.4432	0	-5.95077	0	-1.49481	0.15802
-8.5872	0	-8.5872	0	-8.4384	0	-5.93462	0	-1.4884	0.15932
-8.5752	0	-8.58	0	-8.4336	0	-5.93	0	-1.48412	0.16061
-8.568	0	-8.568	0	-8.424	0	-5.92308	0	-1.4777	0.16191
-8.5632	0	-8.5632	0	-8.4216	0	-5.92308	0	-1.47342	0.1632
-8.556	0	-8.556	0	-8.412	0	-5.91615	0	-1.467	0.16448
-8.544	0	-8.5512	0	-8.4048	0	-5.90692	0	-1.45844	0.16577
-8.532	0	-8.544	0	-8.3952	0	-5.9	0	-1.45416	0.16705
-8.5272	0	-8.5272	0	-8.3904	0	-5.89538	0	-1.4456	0.16833
-8.52	0	-8.52	0	-8.3856	0	-5.88846	0	-1.43918	0.1696
-8.5152	0	-8.5152	0	-8.3712	0	-5.88385	0	-1.4349	0.17087
-8.5104	0	-8.5104	0	-8.3592	0	-5.87692	0	-1.43062	0.17214
-8.5032	0	-8.5032	0	-8.3544	0	-5.87231	0	-1.42634	0.17341
-8.4912	0	-8.4912	0	-8.3376	0	-5.86538	0	-1.41351	0.17467
-8.4864	0	-8.4864	0	-8.3304	0	-5.86077	0	-1.40923	0.17593
-8.4792	0	-8.4792	0	-8.3232	0	-5.85385	0	-1.40495	0.17718
-8.4696	0	-8.472	0	-8.3184	0	-5.84923	0	-1.39425	0.17845
-8.4624	0	-8.4504	0	-8.3136	0	-5.84	0	-1.38783	0.17972
-8.4552	0	-8.4432	0	-8.3016	0	-5.83769	0	-1.38141	0.181
-8.4504	0	-8.4384	0	-8.2944	0	-5.82615	0	-1.37713	0.18227
-8.4432	0	-8.4336	0	-8.2944	0	-5.81923	0	-1.37071	0.18356
-8.4384	0	-8.4216	0	-8.2896	0	-5.81462	0	-1.36643	0.18484
-8.4336	0	-8.4144	0	-8.2824	0	-5.80769	0	-1.36001	0.18613
-8.4264	0	-8.4096	0	-8.2752	0	-5.80308	0	-1.34932	0.1874
-8.4216	0	-8.3952	0	-8.2704	0	-5.79615	0	-1.34504	0.18867
-8.4096	0	-8.3904	0	-8.2584	0	-5.79154	0	-1.33862	0.18994
-8.4	0	-8.3856	0	-8.2512	0	-5.78462	0	-1.32792	0.1912
-8.3952	0	-8.3784	0	-8.2464	0	-5.78	0	-1.32364	0.19246
-8.388	0	-8.3712	0	-8.2416	0	-5.78	0	-1.31722	0.19371
-8.3784	0	-8.3544	0	-8.2368	0	-5.77538	0	-1.31294	0.19496
-8.3712	0	-8.3544	0	-8.2296	0	-5.76846	0	-1.30224	0.19622
-8.3664	0	-8.3424	0	-8.2248	0	-5.75692	0	-1.29582	0.19748
-8.3592	0	-8.3376	0	-8.2176	0	-5.75231	0	-1.29154	0.19873
-8.3544	0	-8.3232	0	-8.2104	0	-5.73846	0	-1.27443	0.19997
-8.3424	0	-8.3184	0	-8.2008	0	-5.73385	0	-1.26801	0.20121
-8.3376	0	-8.3136	0	-8.2008	0	-5.72923	0	-1.26373	0.20244
-8.3304	0	-8.3064	0	-8.1936	0	-5.72231	0	-1.25303	0.20367
-8.3136	0	-8.3016	0	-8.1816	0	-5.71769	0	-1.24875	0.20489
-8.3064	0	-8.2944	0	-8.1768	0	-5.71077	0	-1.24233	0.20611
-8.3016	0	-8.2824	0	-8.1696	0	-5.70615	0	-1.23805	0.20731
-8.2896	0	-8.2752	0	-8.1576	0	-5.70154	0	-1.23377	0.20852
-8.2824	0	-8.2704	0	-8.1504	0	-5.69462	0	-1.22735	0.20971
-8.2752	0	-8.2584	0	-8.1456	0	-5.69	0	-1.22307	0.2109
-8.2704	0	-8.2512	0	-8.1408	0	-5.68308	0	-1.21665	0.21209
-8.2656	0	-8.2464	0	-8.1336	0	-5.67846	0	-1.21237	0.21326
-8.2512	0	-8.2416	0	-8.1288	0	-5.67154	0	-1.20596	0.21443
-8.2464	0	-8.2368	0	-8.1168	0	-5.66	0	-1.20168	0.21559
-8.2368	0	-8.2368	0	-8.1096	0	-5.65538	0	-1.19526	0.21675
-8.2296	0	-8.2248	0	-8.1048	0	-5.64846	0	-1.19098	0.2179
-8.2248	0	-8.2056	0	-8.0976	0	-5.64154	0	-1.18456	0.21904
-8.2104	0	-8.2056	0	-8.0904	0	-5.63692	0	-1.18028	0.22017
-8.208	0	-8.1936	0	-8.0856	0	-5.63	0	-1.17386	0.22129
-8.2032	0	-8.1864	0	-8.0664	0	-5.61846	0	-1.16958	0.22241
-8.2008	0	-8.1816	0	-8.0616	0	-5.60923	0	-1.16102	0.22352
-8.1864	0	-8.1768	0	-8.0568	0	-5.60231	0	-1.15888	0.22462
-8.1816	0	-8.1696	0	-8.0448	0	-5.59538	0	-1.15246	0.22571
-8.1696	0	-8.1624	0	-8.0376	0	-5.59077	0	-1.14818	0.2268
-8.1696	0	-8.1504	0	-8.0304	0	-5.58154	0	-1.14176	0.22788
-8.1576	0	-8.1456	0	-8.0256	0	-5.57923	0	-1.13107	0.22894
-8.1504	0	-8.1336	0	-8.0208	0	-5.57462	0	-1.12679	0.23
-8.1456	0	-8.1168	0	-8.0208	0	-5.56769	0	-1.12037	0.23105
-8.1408	0	-8.1096	0	-8.0088	0	-5.56308	0	-1.11823	0.2321
-8.1336	0	-8.1048	0	-8.004	0	-5.55615	0	-1.11395	0.23313
-8.1216	0	-8.0904	0	-7.9968	0	-5.54462	0	-1.10753	0.23415
-8.1096	0	-8.0832	0	-7.9896	0	-5.54231	0	-1.10539	0.23517
-8.1048	0	-8.0664	0	-7.9848	0	-5.54	0	-1.09897	0.23617
-8.0976	0	-8.0664	0	-7.9728	0	-5.53308	0	-1.08827	0.23717
-8.0904	0	-8.0568	0	-7.9656	0	-5.52154	0	-1.08399	0.23816
-8.088	0	-8.04	0	-7.9608	0	-5.51231	0	-1.07971	0.23913
-8.0856	0	-8.0352	0	-7.9536	0	-5.50538	0	-1.07329	0.2401
-8.0808	0	-8.0304	0	-7.944	0	-5.50077	0	-1.06688	0.24106
-8.0736	0	-8.0184	0	-7.9368	0	-5.49154	0	-1.0626	0.242
-8.0616	0	-8.0136	0	-7.9296	0	-5.48692	0	-1.05832	0.24294
-8.0568	0	-8.0064	0	-7.9248	0	-5.48231	0	-1.0519	0.24387
-8.0496	0	-7.9968	0	-7.92	0	-5.47769	0	-1.0412	0.24478
-8.0448	0	-7.9896	0	-7.9128	0	-5.47077	0	-1.03692	0.24569
-8.0352	0	-7.9848	0	-7.9056	0	-5.46385	0	-1.0305	0.24658
-8.0256	0	-7.9848	0	-7.8936	0	-5.45923	0	-1.02622	0.24747
-8.0208	0	-7.9728	0	-7.8888	0	-5.45462	0	-1.02622	0.24834
-8.0208	0	-7.9656	0	-7.8816	0	-5.44077	0	-1.0198	0.2492
-8.0088	0	-7.9584	0	-7.8768	0	-5.43615	0	-1.01338	0.25005
-7.9968	0	-7.9488	0	-7.8696	0	-5.42923	0	-1.00696	0.25089
-7.9872	0	-7.944	0	-7.8576	0	-5.42462	0	-1.00268	0.25172
-7.9848	0	-7.9296	0	-7.8528	0	-5.41308	0	-0.99413	0.25254
-7.98	0	-7.9248	0	-7.8528	0	-5.41308	0	-0.99413	0.25334
-7.9728	0	-7.92	0	-7.8408	0	-5.40154	0	-0.98985	0.25414
-7.9656	0	-7.9128	0	-7.8384	0	-5.39231	0	-0.98343	0.25492
-7.9608	0	-7.9008	0	-7.8288	0	-5.38538	0	-0.97701	0.25569
-7.9536	0	-7.8936	0	-7.824	0	-5.37846	0	-0.97273	0.25644
-7.9488	0	-7.8888	0	-7.8168	0	-5.37154	0	-0.96845	0.25719
-7.9488	0	-7.8792	0	-7.8072	0	-5.36692	0	-0.96203	0.25792
-7.9392	0	-7.8696	0	-7.8048	0	-5.36231	0	-0.95133	0.25864
-7.9344	0	-7.8648	0	-7.8	0	-5.35538	0	-0.94491	0.25935
-7.9296	0	-7.8576	0	-7.7928	0	-5.34846	0	-0.94063	0.26005
-7.9248	0	-7.8528	0	-7.788	0	-5.34385	0	-0.93421	0.26073
-7.92	0	-7.8408	0	-7.776	0	-5.33923	0	-0.92993	0.2614
-7.9128	0	-7.8336	0	-7.764	0	-5.33231	0	-0.92566	0.26205
-7.9056	0	-7.8288	0	-7.7568	0	-5.32769	0	-0.91924	0.2627
-7.8984	0	-7.824	0	-7.752	0	-5.32077	0	-0.91282	0.26333
-7.8936	0	-7.8096	0	-7.7448	0	-5.31385	0	-0.9064	0.26394
-7.8816	0	-7.8048	0	-7.74	0	-5.30692	0	-0.89998	0.26455
-7.8768	0	-7.8	0	-7.7328	0	-5.30462	0	-0.8957	0.26514
-7.8696	0	-7.788	0	-7.728	0	-5.29538	0	-0.88714	0.26571
-7.8648	0	-7.7856	0	-7.7232	0	-5.28846	0	-0.88286	0.26627
-7.8576	0	-7.776	0	-7.716	0	-5.28154	0	-0.87644	0.26682
-7.8528	0	-7.7688	0	-7.7088	0	-5.27462	0	-0.86788	0.26735
-7.8456	0	-7.764	0	-7.6968	0	-5.27462	0	-0.86574	0.26787
-7.8408	0	-7.7568	0	-7.692	0	-5.25846	0	-0.86146	0.26838
-7.8336	0	-7.7448	0	-7.6848	0	-5.24692	0	-0.84863	0.26887
-7.8288	0	-7.74	0	-7.6752	0	-5.24	0	-0.84863	0.26934
-7.824	0	-7.7328	0	-7.668	0	-5.23538	0	-0.84007	0.2698
-7.8168	0	-7.728	0	-7.6608	0	-5.23077	0	-0.83579	0.27025
-7.8072	0	-7.7232	0	-7.656	0	-5.22385	0	-0.82937	0.27068
-7.8024	0	-7.7088	0	-7.6512	0	-5.21231	0	-0.82509	0.2711
-7.8	0	-7.704	0	-7.644	0	-5.20769	0	-0.81867	0.2715
-7.7904	0	-7.6968	0	-7.632	0	-5.20077	0	-0.81225	0.27188
-7.788	0	-7.692	0	-7.62	0	-5.19385	0	-0.80797	0.27225
-7.7808	0	-7.68	0	-7.6008	0	-5.18923	0	-0.80369	0.27261
-7.776	0	-7.6752	0	-7.596	0	-5.18	0	-0.79727	0.27294
-7.7688	0	-7.668	0	-7.5936	0	-5.17077	0	-0.79085	0.27327
-7.764	0	-7.6608	0	-7.5912	0	-5.17077	0	-0.7823	0.27357
-7.7568	0	-7.656	0	-7.5792	0	-5.15923	0	-0.76946	0.27386
-7.752	0	-7.6512	0	-7.572	0	-5.15462	0	-0.75876	0.27414
-7.7448	0	-7.6368	0	-7.5672	0	-5.14769	0	-0.75448	0.2744
-7.74	0	-7.632	0	-7.56	0	-5.14308	0	-0.7502	0.27464
-7.7328	0	-7.632	0	-7.5552	0	-5.13615	0	-0.74378	0.27486
-7.728	0	-7.6104	0	-7.5504	0	-5.13154	0	-0.7395	0.27507
-7.7232	0	-7.608	0	-7.536	0	-5.12462	0	-0.73308	0.27526
-7.716	0	-7.6008	0	-7.5312	0	-5.12	0	-0.7288	0.27544
-7.7088	0	-7.5912	0	-7.524	0	-5.10846	0	-0.72238	0.27559
-7.704	0	-7.584	0	-7.5144	0	-5.10154	0	-0.71811	0.27573
-7.6968	0	-7.5792	0	-7.5072	0	-5.09692	0	-0.71811	0.27586
-7.6848	0	-7.572	0	-7.5	0	-5.09231	0	-0.71169	0.27596
-7.68	0	-7.5672	0	-7.4952	0	-5.08538	0	-0.70527	0.27605
-7.6752	0	-7.5552	0	-7.4904	0	-5.06923	0	-0.70099	0.27614
-7.668	0	-7.5504	0	-7.4832	0	-5.06231	0	-0.69671	0.27623
-7.6608	0	-7.536	0	-7.4712	0	-5.06231	0	-0.69029	0.2763
-7.656	0	-7.5312	0	-7.464	0	-5.05077	0	-0.68173	0.27636
-7.644	0	-7.5192	0	-7.4592	0	-5.04615	0	-0.67959	0.27639
-7.6368	0	-7.5192	0	-7.452	0	-5.03923	0	-0.67531	0.27641
-7.632	0	-7.5072	0	-7.4472	0	-5.02769	0	-0.66889	0.27641
-7.6272	0	-7.4976	0	-7.4352	0	-5.02308	0	-0.66461	0.27641
-7.62	0	-7.4904	0	-7.4304	0	-5.01846	0	-0.65177	0.27641
-7.608	0	-7.4832	0	-7.4232	0	-5.01154	0	-0.6475	0.27641
-7.596	0	-7.476	0	-7.4184	0	-5.00462	0	-0.64322	0.27641
-7.5912	0	-7.464	0	-7.404	0	-5.00231	0	-0.6368	0.27641
-7.5792	0	-7.4592	0	-7.3992	0	-4.99769	0	-0.62824	0.27641
-7.5792	0	-7.452	0	-7.3872	0	-4.99308	0	-0.62182	0.27641
-7.5672	0	-7.4472	0	-7.38	0	-4.98154	0	-0.6154	0.27641
-7.5552	0	-7.4472	0	-7.3752	0	-4.97231	0	-0.61112	0.27641
-7.5504	0	-7.4352	0	-7.3704	0	-4.96769	0	-0.60684	0.27641
-7.5432	0	-7.4352	0	-7.3584	0	-4.95846	0	-0.594	0.27641
-7.536	0	-7.4256	0	-7.3584	0	-4.95615	0	-0.594	0.27641
-7.524	0	-7.4184	0	-7.3512	0	-4.94923	0	-0.58972	0.27641
-7.5192	0	-7.4112	0	-7.3464	0	-4.94231	0	-0.5833	0.27641
-7.5144	0	-7.404	0	-7.3344	0	-4.94231	0	-0.57903	0.27641
-7.5072	0	-7.3944	0	-7.3248	0	-4.93077	0	-0.57475	0.27641
-7.4952	0	-7.3872	0	-7.3152	0	-4.91923	0	-0.56833	0.27641
-7.4904	0	-7.38	0	-7.308	0	-4.91462	0	-0.56191	0.27641
-7.476	0	-7.3704	0	-7.3032	0	-4.90077	0	-0.55763	0.27641
-7.4712	0	-7.3632	0	-7.2912	0	-4.89615	0	-0.55335	0.27641
-7.464	0	-7.3584	0	-7.2792	0	-4.89154	0	-0.55335	0.27641
-7.452	0	-7.3512	0	-7.2744	0	-4.88462	0	-0.54693	0.27641
-7.44	0	-7.3464	0	-7.2672	0	-4.87308	0	-0.54051	0.27641
-7.4352	0	-7.3416	0	-7.2624	0	-4.86846	0	-0.53623	0.27641
-7.4232	0	-7.3344	0	-7.2552	0	-4.86154	0	-0.52981	0.27641
-7.4184	0	-7.3296	0	-7.2504	0	-4.85692	0	-0.52553	0.27641
-7.4112	0	-7.3224	0	-7.2432	0	-4.85231	0	-0.51911	0.27641
-7.3992	0	-7.3104	0	-7.2384	0	-4.84308	0	-0.51911	0.27641
-7.3944	0	-7.2984	0	-7.2264	0	-4.83615	0	-0.50842	0.27641
-7.3872	0	-7.2912	0	-7.2216	0	-4.83385	0	-0.50414	0.27641
-7.38	0	-7.2792	0	-7.2144	0	-4.82231	0	-0.49772	0.27641
-7.3752	0	-7.2744	0	-7.2024	0	-4.82231	0	-0.49344	0.27641
-7.3704	0	-7.2672	0	-7.1952	0	-4.81769	0	-0.48702	0.27641
-7.3632	0	-7.2624	0	-7.1904	0	-4.81077	0	-0.48274	0.27641
-7.3584	0	-7.2552	0	-7.1832	0	-4.80385	0	-0.47632	0.27641
-7.3464	0	-7.248	0	-7.1784	0	-4.79923	0	-0.47204	0.27641
-7.344	0	-7.2408	0	-7.1712	0	-4.79462	0	-0.46348	0.27641
-7.3368	0	-7.236	0	-7.1592	0	-4.78769	0	-0.46134	0.27641
-7.3344	0	-7.2216	0	-7.1544	0	-4.78077	0	-0.45492	0.27641
-7.3224	0	-7.2096	0	-7.1472	0	-4.77615	0	-0.45064	0.27641
-7.3152	0	-7.2096	0	-7.1376	0	-4.76462	0	-0.44636	0.27641
-7.3104	0	-7.2024	0	-7.128	0	-4.75769	0	-0.43567	0.27641
-7.308	0	-7.1904	0	-7.1256	0	-4.75077	0	-0.42925	0.27641
-7.3032	0	-7.1832	0	-7.1136	0	-4.74154	0	-0.42497	0.27641
-7.296	0	-7.1784	0	-7.1088	0	-4.73692	0	-0.41855	0.27641
-7.2912	0	-7.1664	0	-7.1016	0	-4.73	0	-0.41427	0.27641
-7.284	0	-7.1592	0	-7.0896	0	-4.72538	0	-0.40785	0.27641
-7.2744	0	-7.1544	0	-7.08	0	-4.71154	0	-0.40357	0.27641
-7.2744	0	-7.1424	0	-7.0776	0	-4.70692	0	-0.39715	0.27641
-7.2552	0	-7.1376	0	-7.0608	0	-4.70231	0	-0.39287	0.27641
-7.2528	0	-7.1304	0	-7.0536	0	-4.69538	0	-0.38645	0.27641
-7.2504	0	-7.1256	0	-7.0488	0	-4.68846	0	-0.38003	0.27641
-7.2432	0	-7.1136	0	-7.0416	0	-4.68385	0	-0.37147	0.27641
-7.2384	0	-7.1112	0	-7.0296	0	-4.67923	0	-0.36078	0.27641
-7.2312	0	-7.104	0	-7.0224	0	-4.67231	0	-0.36078	0.27641
-7.2264	0	-7.1016	0	-7.0176	0	-4.66769	0	-0.35222	0.27641
-7.2144	0	-7.0944	0	-7.0056	0	-4.65615	0	-0.34794	0.27641
-7.2144	0	-7.0896	0	-7.0008	0	-4.65385	0	-0.33938	0.27641
-7.2096	0	-7.0848	0	-6.9936	0	-4.64462	0	-0.3351	0.27641
-7.2024	0	-7.068	0	-6.9864	0	-4.64	0	-0.32868	0.27641
-7.1904	0	-7.0608	0	-6.9816	0	-4.63308	0	-0.32226	0.27641
-7.176	0	-7.056	0	-6.9696	0	-4.62615	0	-0.31798	0.27641
-7.1712	0	-7.0536	0	-6.9624	0	-4.62154	0	-0.31798	0.27641
-7.1664	0	-7.0416	0	-6.9576	0	-4.61462	0	-0.30728	0.27641
-7.1592	0	-7.0344	0	-6.9456	0	-4.61	0	-0.30086	0.27641
-7.1472	0	-7.0224	0	-6.9408	0	-4.60308	0	-0.29659	0.27641
-7.1424	0	-7.0224	0	-6.9336	0	-4.59846	0	-0.29231	0.27641
-7.1376	0	-7.0176	0	-6.9288	0	-4.59154	0	-0.28589	0.27643
-7.1304	0	-7.0032	0	-6.9168	0	-4.58692	0	-0.28161	0.27645
-7.1232	0	-7.0008	0	-6.912	0	-4.58	0	-0.27519	0.27648
-7.1184	0	-6.9864	0	-6.9048	0	-4.57538	0	-0.26877	0.27652
-7.1088	0	-6.9816	0	-6.8928	0	-4.56846	0	-0.26449	0.27655
-7.1016	0	-6.9696	0	-6.888	0	-4.55692	0	-0.26021	0.27659
-7.1016	0	-6.9624	0	-6.8808	0	-4.55231	0	-0.25379	0.27662
-7.0944	0	-6.9576	0	-6.8688	0	-4.54538	0	-0.24951	0.27668
-7.0896	0	-6.9528	0	-6.864	0	-4.54077	0	-0.23881	0.27673
-7.0848	0	-6.9456	0	-6.8448	0	-4.53615	0	-0.23239	0.27678
-7.0704	0	-6.9408	0	-6.8376	0	-4.52923	0	-0.23239	0.27683
-7.0656	0	-6.9288	0	-6.8328	0	-4.52462	0	-0.22598	0.27689
-7.0608	0	-6.9216	0	-6.828	0	-4.51077	0	-0.21742	0.27694
-7.0536	0	-6.912	0	-6.8208	0	-4.50615	0	-0.211	0.27699
-7.0488	0	-6.9048	0	-6.8112	0	-4.49462	0	-0.20672	0.27704
-7.0416	0	-6.8952	0	-6.8088	0	-4.48769	0	-0.2003	0.27709
-7.0344	0	-6.8928	0	-6.7992	0	-4.48308	0	-0.19602	0.27714
-7.0296	0	-6.888	0	-6.792	0	-4.47615	0	-0.19174	0.27719
-7.0224	0	-6.8808	0	-6.7848	0	-4.47154	0	-0.18532	0.27724
-7.0176	0	-6.876	0	-6.7752	0	-4.46	0	-0.1789	0.27728
-7.0104	0	-6.864	0	-6.7704	0	-4.45538	0	-0.17462	0.27733
-7.0056	0	-6.8568	0	-6.7608	0	-4.44846	0	-0.17034	0.27738
-7.0008	0	-6.852	0	-6.756	0	-4.44385	0	-0.16392	0.27743
-6.9936	0	-6.8448	0	-6.7416	0	-4.43692	0	-0.15751	0.27747
-6.9864	0	-6.8376	0	-6.7368	0	-4.43231	0	-0.15109	0.27752
-6.9816	0	-6.8328	0	-6.7296	0	-4.42769	0	-0.14681	0.27757
-6.9744	0	-6.8208	0	-6.7248	0	-4.41846	0	-0.13611	0.27761
-6.9696	0	-6.8184	0	-6.7128	0	-4.40923	0	-0.13183	0.27766
-6.9576	0	-6.816	0	-6.708	0	-4.39077	0	-0.12541	0.2777
-6.9528	0	-6.8016	0	-6.7008	0	-4.38385	0	-0.12113	0.27775
-6.9456	0	-6.792	0	-6.696	0	-4.38154	0	-0.11043	0.27779
-6.9408	0	-6.7824	0	-6.6864	0	-4.37462	0	-0.10615	0.27784
-6.9336	0	-6.7728	0	-6.6816	0	-4.37	0	-0.09331	0.27788
-6.9288	0	-6.768	0	-6.672	0	-4.36308	0	-0.08904	0.27793
-6.9216	0	-6.756	0	-6.6648	0	-4.35154	0	-0.08476	0.27797
-6.9168	0	-6.7464	0	-6.66	0	-4.34462	0	-0.07834	0.27801
-6.9072	0	-6.7392	0	-6.648	0	-4.34	0	-0.06764	0.27805
-6.8976	0	-6.7296	0	-6.6432	0	-4.33308	0	-0.06336	0.2781
-6.8976	0	-6.7248	0	-6.636	0	-4.32846	0	-0.05694	0.27814
-6.8928	0	-6.72	0	-6.6312	0	-4.32385	0	-0.05266	0.27818
-6.888	0	-6.7128	0	-6.6168	0	-4.31	0	-0.0441	0.27824
-6.8808	0	-6.708	0	-6.612	0	-4.30538	0	-0.04196	0.27832
-6.876	0	-6.7008	0	-6.5976	0	-4.29846	0	-0.03768	0.27841
-6.864	0	-6.6984	0	-6.588	0	-4.28231	0	-0.03126	0.27852
-6.8568	0	-6.6912	0	-6.5808	0	-4.27769	0	-0.02698	0.27865
-6.852	0	-6.684	0	-6.5712	0	-4.26615	0	-0.02056	0.2788
-6.8448	0	-6.6768	0	-6.564	0	-4.25923	0	-0.01415	0.27896
-6.8352	0	-6.6648	0	-6.5568	0	-4.25462	0	-0.00987	0.27914
-6.828	0	-6.66	0	-6.5448	0	-4.24769	0	-0.00345	0.27934
-6.8208	0	-6.6528	0	-6.5448	0	-4.24308	0	0.000832	0.27955
-6.816	0	-6.648	0	-6.54	0	-4.23846	0	0.00725	0.27978
-6.8088	0	-6.6432	0	-6.5352	0	-4.22923	0	0.01795	0.28003
-6.8016	0	-6.636	0	-6.528	0	-4.22462	0	0.02865	0.28029
-6.7968	0	-6.6312	0	-6.5088	0	-4.22	0	0.03293	0.28057
-6.7848	0	-6.624	0	-6.504	0	-4.21077	0	0.03935	0.28086
-6.78	0	-6.6168	0	-6.4992	0	-4.20385	0	0.04363	0.28118
-6.7728	0	-6.6048	0	-6.492	0	-4.19692	0	0.05005	0.2815
-6.756	0	-6.6	0	-6.4848	0	-4.19231	0	0.05432	0.28185
-6.7488	0	-6.5952	0	-6.4776	0	-4.18538	0	0.06074	0.2822
-6.7488	0	-6.588	0	-6.468	0	-4.18077	0	0.06502	0.28258
-6.7416	0	-6.576	0	-6.4632	0	-4.17385	0	0.0693	0.28297
-6.7296	0	-6.5712	0	-6.4584	0	-4.17154	0	0.08	0.28337
-6.7128	0	-6.564	0	-6.4512	0	-4.16462	0	0.08642	0.28379
-6.708	0	-6.5568	0	-6.4392	0	-4.15308	0	0.09284	0.28422
-6.7008	0	-6.552	0	-6.4392	0	-4.14615	0	0.09712	0.28467
-6.696	0	-6.54	0	-6.432	0	-4.13923	0	0.10354	0.28514
-6.6912	0	-6.5304	0	-6.4272	0	-4.13231	0	0.10782	0.28562
-6.684	0	-6.528	0	-6.4176	0	-4.12769	0	0.11424	0.28611
-6.6768	0	-6.5208	0	-6.408	0	-4.12308	0	0.12921	0.28662
-6.6648	0	-6.5088	0	-6.4032	0	-4.11154	0	0.13563	0.28714
-6.66	0	-6.5064	0	-6.396	0	-4.10462	0	0.13991	0.28768
-6.6528	0	-6.4992	0	-6.3912	0	-4.1	0	0.14419	0.28823
-6.6432	0	-6.492	0	-6.3792	0	-4.09308	0	0.15061	0.28879
-6.636	0	-6.4848	0	-6.372	0	-4.08846	0	0.15489	0.28937
-6.6312	0	-6.4752	0	-6.3672	0	-4.07462	0	0.16345	0.28996
-6.624	0	-6.468	0	-6.3552	0	-4.07	0	0.16559	0.29056
-6.6168	0	-6.4632	0	-6.3432	0	-4.06308	0	0.16987	0.29118
-6.6096	0	-6.4584	0	-6.3312	0	-4.05846	0	0.17629	0.29181
-6.6048	0	-6.4512	0	-6.324	0	-4.04923	0	0.18271	0.29246
-6.5952	0	-6.444	0	-6.3192	0	-4.04231	0	0.18699	0.29312
-6.588	0	-6.4392	0	-6.3144	0	-4.03769	0	0.19126	0.29379
-6.5808	0	-6.432	0	-6.3	0	-4.03538	0	0.19768	0.29447
-6.5712	0	-6.4272	0	-6.2952	0	-4.02615	0	0.2041	0.29517
-6.564	0	-6.42	0	-6.288	0	-4.01923	0	0.21052	0.29588
-6.552	0	-6.4152	0	-6.276	0	-4.01231	0	0.21266	0.2966
-6.5448	0	-6.4056	0	-6.276	0	-4.00077	0	0.22122	0.29733
-6.54	0	-6.4008	0	-6.2688	0	-3.99615	0	0.22764	0.29808
-6.5352	0	-6.3912	0	-6.2544	0	-3.98923	0	0.2362	0.29884
-6.528	0	-6.372	0	-6.2472	0	-3.98462	0	0.24048	0.29961
-6.5208	0	-6.372	0	-6.2424	0	-3.98	0	0.24048	0.30039
-6.516	0	-6.3672	0	-6.2304	0	-3.96846	0	0.24904	0.30118
-6.5088	0	-6.3576	0	-6.2256	0	-3.96154	0	0.2576	0.30199
-6.504	0	-6.348	0	-6.2184	0	-3.95462	0	0.26187	0.3028
-6.4992	0	-6.3432	0	-6.2112	0	-3.95	0	0.26615	0.30363
-6.492	0	-6.336	0	-6.1992	0	-3.93846	0	0.27257	0.30447
-6.4824	0	-6.324	0	-6.1944	0	-3.93846	0	0.27257	0.30532
-6.4752	0	-6.3192	0	-6.18	0	-3.93385	0	0.27899	0.30618
-6.468	0	-6.3144	0	-6.1728	0	-3.92	0	0.29183	0.30706
-6.4632	0	-6.3072	0	-6.1704	0	-3.91538	0	0.29611	0.30794
-6.4584	0	-6.3	0	-6.156	0	-3.91077	0	0.30039	0.30883
-6.4512	0	-6.2856	0	-6.1536	0	-3.90385	0	0.30895	0.30974
-6.4392	0	-6.2808	0	-6.1464	0	-3.89692	0	0.31537	0.31065
-6.4272	0	-6.276	0	-6.1344	0	-3.89231	0	0.31965	0.31158
-6.42	0	-6.264	0	-6.1296	0	-3.88538	0	0.32607	0.31251
-6.408	0	-6.2592	0	-6.1224	0	-3.88077	0	0.33035	0.31346
-6.4032	0	-6.2544	0	-6.1104	0	-3.87615	0	0.33676	0.31441
-6.3912	0	-6.2472	0	-6.1032	0	-3.86923	0	0.33676	0.31538
-6.384	0	-6.2424	0	-6.0984	0	-3.86231	0	0.35388	0.31635
-6.372	0	-6.2328	0	-6.0912	0	-3.85538	0	0.35816	0.31734
-6.3672	0	-6.2184	0	-6.0864	0	-3.84615	0	0.36244	0.31833
-6.36	0	-6.2112	0	-6.0816	0	-3.84154	0	0.36672	0.31934
-6.3552	0	-6.2064	0	-6.0744	0	-3.84154	0	0.37528	0.32035
-6.3432	0	-6.204	0	-6.0624	0	-3.82769	0	0.38384	0.32137
-6.3312	0	-6.1944	0	-6.0552	0	-3.82308	0	0.38812	0.3224
-6.324	0	-6.1896	0	-6.0504	0	-3.81154	0	0.39454	0.32344
-6.3192	0	-6.1752	0	-6.0456	0	-3.80231	0	0.39454	0.32449
-6.3144	0	-6.168	0	-6.0384	0	-3.79538	0	0.39882	0.32555
-6.3072	0	-6.1584	0	-6.0336	0	-3.78385	0	0.40523	0.32661
-6.3	0	-6.1536	0	-6.0288	0	-3.77692	0	0.41593	0.32768
-6.2952	0	-6.1464	0	-6.0216	0	-3.77231	0	0.42449	0.32877
-6.288	0	-6.1344	0	-6.0048	0	-3.76538	0	0.42663	0.32986
-6.276	0	-6.1296	0	-6.0048	0	-3.75385	0	0.43733	0.33095
-6.2736	0	-6.1152	0	-5.9952	0	-3.75385	0	0.44803	0.33206
-6.264	0	-6.108	0	-5.9856	0	-3.74923	0	0.45231	0.33317
-6.2592	0	-6.1008	0	-5.9784	0	-3.74231	0	0.45873	0.33429
-6.2544	0	-6.0912	0	-5.9664	0	-3.73769	0	0.46301	0.33542
-6.2472	0	-6.0864	0	-5.9616	0	-3.72615	0	0.46943	0.33656
-6.2424	0	-6.0768	0	-5.9544	0	-3.71923	0	0.4737	0.3377
-6.2376	0	-6.0672	0	-5.9496	0	-3.71462	0	0.48012	0.33885
-6.2304	0	-6.0624	0	-5.9376	0	-3.70769	0	0.49082	0.34001
-6.2184	0	-6.0528	0	-5.9304	0	-3.70308	0	0.49296	0.34118
-6.216	0	-6.0456	0	-5.9256	0	-3.69615	0	0.49724	0.34235
-6.2112	0	-6.0456	0	-5.9184	0	-3.69154	0	0.50794	0.34353
-6.1992	0	-6.0384	0	-5.9136	0	-3.68231	0	0.50794	0.34471
-6.1896	0	-6.0288	0	-5.9088	0	-3.67308	0	0.51222	0.3459
-6.1824	0	-6.0288	0	-5.8944	0	-3.66846	0	0.52292	0.3471
-6.1752	0	-6.0216	0	-5.8896	0	-3.66385	0	0.52506	0.3483
-6.1704	0	-6.0144	0	-5.8824	0	-3.65692	0	0.53148	0.34951
-6.1584	0	-6.0096	0	-5.8824	0	-3.64538	0	0.5379	0.35073
-6.1536	0	-6.0048	0	-5.8752	0	-3.63846	0	0.54859	0.35195
-6.1464	0	-5.9976	0	-5.868	0	-3.63385	0	0.55501	0.35318
-6.144	0	-5.9832	0	-5.8632	0	-3.62692	0	0.55929	0.35441
-6.1368	0	-5.9736	0	-5.856	0	-3.62231	0	0.56571	0.35565
-6.1344	0	-5.9616	0	-5.8536	0	-3.61538	0	0.56999	0.35689
-6.1224	0	-5.9592	0	-5.8416	0	-3.61077	0	0.58069	0.35814
-6.1152	0	-5.9376	0	-5.8344	0	-3.60615	0	0.58497	0.35939
-6.108	0	-5.9304	0	-5.8176	0	-3.59923	0	0.59139	0.36065
-6.1032	0	-5.9256	0	-5.8104	0	-3.59462	0	0.59567	0.36192
-6.0984	0	-5.9184	0	-5.8104	0	-3.59	0	0.60423	0.36319
-6.0912	0	-5.9088	0	-5.7936	0	-3.58308	0	0.60851	0.36446
-6.0864	0	-5.9016	0	-5.7888	0	-3.57846	0	0.61278	0.36574
-6.0744	0	-5.8992	0	-5.7792	0	-3.57154	0	0.62134	0.36702
-6.0672	0	-5.8896	0	-5.772	0	-3.56462	0	0.62348	0.36831
-6.0624	0	-5.8776	0	-5.7624	0	-3.56	0	0.63418	0.3696
-6.0504	0	-5.8656	0	-5.7552	0	-3.54846	0	0.6406	0.37089
-6.0504	0	-5.8584	0	-5.7528	0	-3.54385	0	0.64916	0.37219
-6.0456	0	-5.8536	0	-5.7408	0	-3.53692	0	0.65558	0.37349
-6.0384	0	-5.8416	0	-5.7336	0	-3.53	0	0.662	0.3748
-6.0336	0	-5.8344	0	-5.7264	0	-3.52538	0	0.66628	0.37611
-6.0216	0	-5.8296	0	-5.7168	0	-3.52077	0	0.6727	0.37742
-6.0216	0	-5.8224	0	-5.712	0	-3.50923	0	0.67698	0.37874
-6.0144	0	-5.8152	0	-5.7048	0	-3.50231	0	0.68125	0.38006
-6.0048	0	-5.8104	0	-5.6928	0	-3.49538	0	0.68767	0.38138
-5.9856	0	-5.8056	0	-5.6832	0	-3.49077	0	0.69409	0.38271
-5.9784	0	-5.8008	0	-5.6784	0	-3.48615	0	0.69837	0.38403
-5.9736	0	-5.7912	0	-5.6616	0	-3.47923	0	0.70479	0.38537
-5.964	0	-5.7816	0	-5.6568	0	-3.47231	0	0.70907	0.3867
-5.9616	0	-5.7768	0	-5.652	0	-3.46769	0	0.71335	0.38804
-5.9544	0	-5.772	0	-5.6448	0	-3.46538	0	0.71977	0.38937
-5.9448	0	-5.7648	0	-5.6376	0	-3.46077	0	0.72619	0.39071
-5.9376	0	-5.7576	0	-5.6328	0	-3.45615	0	0.73047	0.39206
-5.9376	0	-5.7528	0	-5.6208	0	-3.44923	0	0.73475	0.3934
-5.9304	0	-5.7456	0	-5.616	0	-3.44462	0	0.74117	0.39475
-5.9256	0	-5.7336	0	-5.6088	0	-3.43538	0	0.74545	0.3961
-5.9184	0	-5.7288	0	-5.5968	0	-3.43308	0	0.74973	0.39745
-5.9136	0	-5.724	0	-5.5896	0	-3.42615	0	0.75614	0.3988
-5.904	0	-5.712	0	-5.5872	0	-3.41923	0	0.76684	0.40015
-5.9016	0	-5.7048	0	-5.58	0	-3.41462	0	0.77326	0.40151
-5.892	0	-5.6976	0	-5.5776	0	-3.40538	0	0.77754	0.40286
-5.8896	0	-5.6904	0	-5.5728	0	-3.39846	0	0.78396	0.40422
-5.8776	0	-5.6856	0	-5.5632	0	-3.39385	0	0.79466	0.40558
-5.868	0	-5.6808	0	-5.5632	0	-3.38923	0	0.79894	0.40693
-5.8656	0	-5.676	0	-5.5512	0	-3.38231	0	0.80536	0.40829
-5.8584	0	-5.6616	0	-5.544	0	-3.37538	0	0.80964	0.40965
-5.8464	0	-5.6568	0	-5.5392	0	-3.37077	0	0.81606	0.41101
-5.8392	0	-5.652	0	-5.532	0	-3.36615	0	0.82247	0.41237
-5.832	0	-5.6448	0	-5.52	0	-3.35923	0	0.82675	0.41373
-5.8224	0	-5.6376	0	-5.5128	0	-3.35231	0	0.83103	0.41509
-5.8176	0	-5.6328	0	-5.508	0	-3.34769	0	0.84173	0.41645
-5.8104	0	-5.6256	0	-5.5008	0	-3.34077	0	0.84815	0.41781
-5.8104	0	-5.6208	0	-5.496	0	-3.33615	0	0.85243	0.41917
-5.8008	0	-5.6088	0	-5.4912	0	-3.32923	0	0.85885	0.42053
-5.7936	0	-5.6016	0	-5.4792	0	-3.32462	0	0.86313	0.42189
-5.7888	0	-5.5896	0	-5.472	0	-3.31769	0	0.87383	0.42325
-5.7816	0	-5.5872	0	-5.4648	0	-3.31308	0	0.87811	0.42461
-5.7768	0	-5.5728	0	-5.46	0	-3.30154	0	0.88453	0.42596
-5.772	0	-5.568	0	-5.4528	0	-3.29462	0	0.88453	0.42732
-5.7648	0	-5.556	0	-5.448	0	-3.29231	0	0.89094	0.42867
-5.7528	0	-5.5512	0	-5.436	0	-3.29	0	0.90592	0.43002
-5.7408	0	-5.544	0	-5.4312	0	-3.28077	0	0.91234	0.43138
-5.7336	0	-5.532	0	-5.424	0	-3.27385	0	0.91662	0.43273
-5.724	0	-5.5128	0	-5.412	0	-3.26692	0	0.92304	0.43407
-5.7144	0	-5.5008	0	-5.4048	0	-3.26	0	0.92732	0.43542
-5.7048	0	-5.496	0	-5.4	0	-3.25538	0	0.9316	0.43677
-5.6976	0	-5.4912	0	-5.388	0	-3.24385	0	0.93802	0.43811
-5.6856	0	-5.472	0	-5.388	0	-3.23692	0	0.9423	0.43945
-5.6808	0	-5.4648	0	-5.3832	0	-3.23231	0	0.94658	0.44079
-5.676	0	-5.46	0	-5.3688	0	-3.23231	0	0.953	0.44212
-5.6664	0	-5.4528	0	-5.3688	0	-3.22538	0	0.95728	0.44346
-5.6592	0	-5.448	0	-5.3592	0	-3.22077	0	0.96369	0.44479
-5.6544	0	-5.4432	0	-5.352	0	-3.21385	0	0.97011	0.44612
-5.6448	0	-5.4312	0	-5.3472	0	-3.20923	0	0.97011	0.44744
-5.6376	0	-5.424	0	-5.34	0	-3.20231	0	0.97439	0.44877
-5.6328	0	-5.412	0	-5.3328	0	-3.19769	0	0.98081	0.45009
-5.6256	0	-5.4048	0	-5.328	0	-3.19077	0	0.98509	0.4514
-5.6208	0	-5.4	0	-5.3232	0	-3.18615	0	0.98937	0.45271
-5.616	0	-5.3952	0	-5.3112	0	-3.18615	0	0.99579	0.45402
-5.6088	0	-5.388	0	-5.304	0	-3.17923	0	1.00649	0.45533
-5.6016	0	-5.3832	0	-5.2872	0	-3.17462	0	1.01505	0.45663
-5.5968	0	-5.376	0	-5.28	0	-3.17	0	1.01719	0.45793
-5.5896	0	-5.364	0	-5.2752	0	-3.16308	0	1.02147	0.45923
-5.5872	0	-5.3592	0	-5.2656	0	-3.15846	0	1.02789	0.46052
-5.58	0	-5.3496	0	-5.256	0	-3.15154	0	1.03858	0.4618
-5.568	0	-5.3448	0	-5.2512	0	-3.14692	0	1.04928	0.46309
-5.5632	0	-5.3352	0	-5.2392	0	-3.14231	0	1.0557	0.46436
-5.556	0	-5.3232	0	-5.232	0	-3.13538	0	1.05998	0.46564
-5.544	0	-5.3184	0	-5.2272	0	-3.12846	0	1.0664	0.46691
-5.544	0	-5.3112	0	-5.22	0	-3.12385	0	1.07068	0.46817
-5.5392	0	-5.304	0	-5.2128	0	-3.11692	0	1.0771	0.46943
-5.532	0	-5.2896	0	-5.2056	0	-3.11231	0	1.08138	0.47068
-5.52	0	-5.2872	0	-5.196	0	-3.10538	0	1.08566	0.47193
-5.508	0	-5.28	0	-5.1912	0	-3.09615	0	1.09422	0.47318
-5.5008	0	-5.2752	0	-5.184	0	-3.08923	0	1.10277	0.47441
-5.496	0	-5.2632	0	-5.1792	0	-3.08923	0	1.10919	0.47565
-5.484	0	-5.2632	0	-5.1672	0	-3.08462	0	1.11347	0.47687
-5.4792	0	-5.2512	0	-5.16	0	-3.07769	0	1.12845	0.4781
-5.472	0	-5.244	0	-5.1552	0	-3.06846	0	1.13273	0.47931
-5.4648	0	-5.232	0	-5.148	0	-3.06615	0	1.13915	0.48052
-5.46	0	-5.2272	0	-5.1432	0	-3.05462	0	1.14557	0.48172
-5.4528	0	-5.2152	0	-5.1384	0	-3.05	0	1.14985	0.48292
-5.448	0	-5.2032	0	-5.1312	0	-3.03615	0	1.15413	0.48411
-5.4432	0	-5.196	0	-5.1192	0	-3.03154	0	1.16055	0.4853
-5.436	0	-5.1912	0	-5.1144	0	-3.02692	0	1.16697	0.48648
-5.4312	0	-5.184	0	-5.1072	0	-3.02	0	1.17124	0.48765
-5.424	0	-5.1792	0	-5.1024	0	-2.99692	0	1.17766	0.48881
-5.424	0	-5.172	0	-5.0952	0	-2.99231	0	1.18194	0.48997
-5.4192	0	-5.1672	0	-5.0904	0	-2.98538	0	1.19264	0.49112
-5.4048	0	-5.16	0	-5.0856	0	-2.97846	0	1.19264	0.49226
-5.4048	0	-5.148	0	-5.0784	0	-2.97385	0	1.19906	0.4934
-5.4	0	-5.1432	0	-5.0664	0	-2.96692	0	1.20334	0.49453
-5.3952	0	-5.1384	0	-5.0568	0	-2.95769	0	1.20762	0.49565
-5.388	0	-5.1312	0	-5.0544	0	-2.95077	0	1.22474	0.49676
-5.3832	0	-5.1192	0	-5.0424	0	-2.94615	0	1.23116	0.49787
-5.376	0	-5.1072	0	-5.0376	0	-2.94154	0	1.23544	0.49897
-5.3688	0	-5.1024	0	-5.0304	0	-2.93462	0	1.23972	0.50006
-5.364	0	-5.0952	0	-5.0256	0	-2.93462	0	1.24613	0.50114
-5.352	0	-5.0904	0	-5.0184	0	-2.91846	0	1.25683	0.50221
-5.3496	0	-5.0856	0	-5.0136	0	-2.90923	0	1.26325	0.50328
-5.34	0	-5.0784	0	-5.0064	0	-2.90692	0	1.26753	0.50433
-5.3352	0	-5.064	0	-5.0016	0	-2.89308	0	1.27609	0.50538
-5.328	0	-5.0592	0	-4.9944	0	-2.88154	0	1.28037	0.50642
-5.3184	0	-5.0544	0	-4.9896	0	-2.88154	0	1.28465	0.50745
-5.3112	0	-5.0472	0	-4.98	0	-2.87231	0	1.28893	0.50847
-5.304	0	-5.04	0	-4.9776	0	-2.86538	0	1.29535	0.50949
-5.2992	0	-5.0376	0	-4.9704	0	-2.86077	0	1.30605	0.51049
-5.2872	0	-5.0304	0	-4.9536	0	-2.85385	0	1.31033	0.51148
-5.28	0	-5.0256	0	-4.9464	0	-2.84692	0	1.31674	0.51247
-5.2752	0	-5.0184	0	-4.9344	0	-2.84462	0	1.32102	0.51344
-5.268	0	-5.004	0	-4.9296	0	-2.84231	0	1.32744	0.51441
-5.2632	0	-5.0016	0	-4.9176	0	-2.83077	0	1.33172	0.51536
-5.256	0	-4.992	0	-4.9056	0	-2.81923	0	1.336	0.51631
-5.2512	0	-4.9824	0	-4.9008	0	-2.81462	0	1.34242	0.51724
-5.244	0	-4.9776	0	-4.8936	0	-2.80769	0	1.35312	0.51817
-5.2392	0	-4.9704	0	-4.8744	0	-2.80308	0	1.3574	0.51909
-5.2296	0	-4.9704	0	-4.8744	0	-2.79615	0	1.36168	0.51999
-5.22	0	-4.9584	0	-4.8672	0	-2.78923	0	1.3681	0.52088
-5.2152	0	-4.9464	0	-4.8576	0	-2.78462	0	1.37452	0.52177
-5.2056	0	-4.9344	0	-4.8528	0	-2.78	0	1.3788	0.52264
-5.2032	0	-4.9224	0	-4.8456	0	-2.77308	0	1.38521	0.5235
-5.196	0	-4.9176	0	-4.8384	0	-2.76846	0	1.38949	0.52435
-5.1912	0	-4.9104	0	-4.8336	0	-2.76154	0	1.39591	0.52519
-5.184	0	-4.9056	0	-4.8264	0	-2.75462	0	1.40019	0.52602
-5.1792	0	-4.9008	0	-4.8192	0	-2.75	0	1.40447	0.52684
-5.172	0	-4.8936	0	-4.8144	0	-2.73846	0	1.41089	0.52764
-5.1672	0	-4.8864	0	-4.8072	0	-2.73615	0	1.41517	0.52844
-5.16	0	-4.8744	0	-4.7976	0	-2.73385	0	1.42159	0.52922
-5.1552	0	-4.8696	0	-4.7928	0	-2.72231	0	1.42801	0.53001
-5.1456	0	-4.8576	0	-4.7784	0	-2.71538	0	1.42801	0.53078
-5.1432	0	-4.8528	0	-4.7736	0	-2.71077	0	1.43443	0.53155
-5.136	0	-4.8456	0	-4.7664	0	-2.69923	0	1.44299	0.5323
-5.1264	0	-4.8384	0	-4.7616	0	-2.69231	0	1.44513	0.53304
-5.124	0	-4.8336	0	-4.7496	0	-2.68769	0	1.45368	0.53376
-5.1144	0	-4.8264	0	-4.7424	0	-2.67615	0	1.4601	0.53448
-5.1144	0	-4.8216	0	-4.7352	0	-2.67385	0	1.46438	0.53518
-5.1072	0	-4.8144	0	-4.7256	0	-2.66923	0	1.46866	0.53587
-5.1024	0	-4.8096	0	-4.7184	0	-2.65769	0	1.47508	0.53654
-5.0952	0	-4.8048	0	-4.7064	0	-2.65308	0	1.4815	0.5372
-5.0904	0	-4.7976	0	-4.6992	0	-2.64615	0	1.48578	0.53785
-5.0784	0	-4.7928	0	-4.6896	0	-2.64154	0	1.4922	0.53849
-5.0712	0	-4.7856	0	-4.6848	0	-2.63462	0	1.49648	0.53911
-5.064	0	-4.7784	0	-4.68	0	-2.63	0	1.50076	0.53972
-5.0544	0	-4.7736	0	-4.6728	0	-2.62308	0	1.50718	0.54031
-5.0472	0	-4.7664	0	-4.668	0	-2.61846	0	1.5136	0.54091
-5.0424	0	-4.7616	0	-4.6536	0	-2.61154	0	1.52429	0.54149
-5.0304	0	-4.7496	0	-4.6536	0	-2.60692	0	1.52643	0.54208
-5.0256	0	-4.7424	0	-4.6488	0	-2.6	0	1.53285	0.54266
-5.0256	0	-4.7376	0	-4.6368	0	-2.59538	0	1.53927	0.54322
-5.0136	0	-4.7328	0	-4.6296	0	-2.58846	0	1.54783	0.54376
-5.0016	0	-4.7184	0	-4.6248	0	-2.58385	0	1.55425	0.54429
-4.9944	0	-4.7136	0	-4.62	0	-2.57231	0	1.55853	0.54483
-4.9896	0	-4.7064	0	-4.6128	0	-2.56538	0	1.57565	0.54535
-4.9824	0	-4.704	0	-4.608	0	-2.56077	0	1.58635	0.54586
-4.9776	0	-4.6968	0	-4.5984	0	-2.55385	0	1.59276	0.54635
-4.9704	0	-4.6848	0	-4.5936	0	-2.54923	0	1.59704	0.54683
-4.9656	0	-4.6848	0	-4.5864	0	-2.54231	0	1.60774	0.54729
-4.9584	0	-4.6728	0	-4.5768	0	-2.53308	0	1.61202	0.54773
-4.9536	0	-4.668	0	-4.572	0	-2.52615	0	1.61844	0.54817
-4.9464	0	-4.6536	0	-4.5648	0	-2.52154	0	1.62272	0.54858
-4.9416	0	-4.6488	0	-4.5528	0	-2.51462	0	1.62914	0.54898
-4.9344	0	-4.644	0	-4.5456	0	-2.51	0	1.63556	0.54937
-4.9344	0	-4.6296	0	-4.5336	0	-2.50308	0	1.63984	0.54974
-4.9296	0	-4.6224	0	-4.5288	0	-2.49846	0	1.64626	0.55009
-4.9224	0	-4.6128	0	-4.5168	0	-2.49154	0	1.65482	0.55043
-4.9176	0	-4.608	0	-4.512	0	-2.48692	0	1.66123	0.55075
-4.9104	0	-4.6008	0	-4.5	0	-2.47538	0	1.66551	0.55106
-4.9056	0	-4.5936	0	-4.4928	0	-2.46846	0	1.67407	0.55134
-4.9008	0	-4.5888	0	-4.4856	0	-2.46846	0	1.68049	0.55162
-4.8936	0	-4.5816	0	-4.4832	0	-2.46154	0	1.68905	0.55189
-4.8864	0	-4.5768	0	-4.476	0	-2.45231	0	1.69333	0.55217
-4.8816	0	-4.572	0	-4.4688	0	-2.44538	0	1.69761	0.55244
-4.8816	0	-4.5648	0	-4.464	0	-2.44077	0	1.70831	0.55272
-4.8696	0	-4.56	0	-4.4592	0	-2.43615	0	1.70831	0.553
-4.8624	0	-4.5528	0	-4.4472	0	-2.42923	0	1.72115	0.55328
-4.8576	0	-4.5456	0	-4.44	0	-2.42462	0	1.72543	0.55355
-4.8528	0	-4.5408	0	-4.4352	0	-2.41769	0	1.72543	0.55383
-4.8456	0	-4.5288	0	-4.428	0	-2.41308	0	1.73184	0.55411
-4.8384	0	-4.524	0	-4.416	0	-2.40615	0	1.7404	0.55439
-4.8336	0	-4.5168	0	-4.4088	0	-2.40154	0	1.74682	0.55466
-4.824	0	-4.5048	0	-4.404	0	-2.39462	0	1.7511	0.55494
-4.8216	0	-4.5	0	-4.3992	0	-2.39	0	1.7618	0.55521
-4.8144	0	-4.4928	0	-4.392	0	-2.38308	0	1.7618	0.55549
-4.8048	0	-4.4856	0	-4.3872	0	-2.37846	0	1.76608	0.55576
-4.7928	0	-4.4832	0	-4.3752	0	-2.37154	0	1.7725	0.55604
-4.7832	0	-4.4736	0	-4.368	0	-2.36692	0	1.7832	0.55635
-4.7784	0	-4.4688	0	-4.3608	0	-2.36	0	1.78962	0.55667
-4.7664	0	-4.464	0	-4.3512	0	-2.35538	0	1.7939	0.557
-4.7616	0	-4.4496	0	-4.3392	0	-2.34846	0	1.80032	0.55735
-4.7568	0	-4.4472	0	-4.332	0	-2.34385	0	1.80459	0.55772
-4.7496	0	-4.44	0	-4.32	0	-2.33692	0	1.81529	0.5581
-4.7472	0	-4.4352	0	-4.32	0	-2.33231	0	1.82171	0.5585
-4.7376	0	-4.416	0	-4.3008	0	-2.32538	0	1.82599	0.55891
-4.7328	0	-4.4088	0	-4.296	0	-2.31385	0	1.83669	0.55934
-4.7184	0	-4.3992	0	-4.2912	0	-2.30923	0	1.84311	0.55978
-4.716	0	-4.38	0	-4.284	0	-2.30462	0	1.85381	0.56024
-4.7136	0	-4.3752	0	-4.272	0	-2.29769	0	1.85809	0.56071
-4.704	0	-4.368	0	-4.2672	0	-2.29077	0	1.85809	0.56119
-4.6896	0	-4.3608	0	-4.2624	0	-2.28615	0	1.86451	0.56169
-4.6848	0	-4.356	0	-4.2552	0	-2.27923	0	1.86879	0.56221
-4.68	0	-4.3512	0	-4.248	0	-2.27462	0	1.87948	0.56274
-4.668	0	-4.344	0	-4.2432	0	-2.26769	0	1.8859	0.56328
-4.6608	0	-4.3344	0	-4.2312	0	-2.26308	0	1.90088	0.56384
-4.6536	0	-4.3272	0	-4.224	0	-2.25846	0	1.9073	0.56441
-4.6488	0	-4.3224	0	-4.2192	0	-2.25154	0	1.91158	0.565
-4.644	0	-4.308	0	-4.2072	0	-2.24462	0	1.918	0.5656
-4.6368	0	-4.296	0	-4.2	0	-2.23308	0	1.92228	0.56621
-4.6296	0	-4.2912	0	-4.1952	0	-2.23308	0	1.93298	0.56684
-4.6248	0	-4.2816	0	-4.1832	0	-2.22846	0	1.93726	0.56748
-4.62	0	-4.272	0	-4.176	0	-2.22154	0	1.94367	0.56813
-4.608	0	-4.2672	0	-4.1712	0	-2.21692	0	1.94795	0.56879
-4.5936	0	-4.26	0	-4.1592	0	-2.21231	0	1.95437	0.56947
-4.5864	0	-4.2552	0	-4.152	0	-2.20538	0	1.95865	0.57017
-4.5768	0	-4.2432	0	-4.1472	0	-2.20077	0	1.96507	0.57087
-4.5552	0	-4.2384	0	-4.1352	0	-2.19385	0	1.96935	0.57159
-4.5528	0	-4.2312	0	-4.128	0	-2.18692	0	1.98005	0.57232
-4.5408	0	-4.224	0	-4.1232	0	-2.18231	0	1.99075	0.57306
-4.5408	0	-4.2192	0	-4.1184	0	-2.17077	0	1.99717	0.57381
-4.5288	0	-4.212	0	-4.1112	0	-2.16615	0	2.00145	0.57458
-4.524	0	-4.2072	0	-4.1064	0	-2.15231	0	2.01214	0.57535
-4.512	0	-4.1976	0	-4.092	0	-2.14769	0	2.01642	0.57614
-4.5048	0	-4.1952	0	-4.08	0	-2.14308	0	2.02284	0.57695
-4.4928	0	-4.1832	0	-4.0752	0	-2.13615	0	2.02712	0.57776
-4.4904	0	-4.176	0	-4.068	0	-2.12923	0	2.03782	0.57858
-4.4832	0	-4.1712	0	-4.0632	0	-2.12462	0	2.04424	0.57942
-4.476	0	-4.1664	0	-4.0584	0	-2.11769	0	2.04852	0.58027
-4.4688	0	-4.1592	0	-4.044	0	-2.11538	0	2.05494	0.58113
-4.464	0	-4.152	0	-4.0392	0	-2.10846	0	2.05922	0.582
-4.4592	0	-4.14	0	-4.0344	0	-2.10154	0	2.06564	0.58288
-4.452	0	-4.1352	0	-4.0224	0	-2.09692	0	2.06992	0.58377
-4.4472	0	-4.128	0	-4.0224	0	-2.09462	0	2.07634	0.58467
-4.44	0	-4.1184	0	-4.0128	0	-2.08538	0	2.08061	0.58558
-4.4352	0	-4.1112	0	-4.0104	0	-2.08077	0	2.08703	0.5865
-4.428	0	-4.1064	0	-4.0056	0	-2.07385	0	2.09131	0.58744
-4.4232	0	-4.0992	0	-3.9984	0	-2.06692	0	2.09773	0.58838
-4.416	0	-4.092	0	-3.9864	0	-2.06231	0	2.10843	0.58933
-4.4088	0	-4.0872	0	-3.9816	0	-2.05077	0	2.11057	0.5903
-4.404	0	-4.08	0	-3.9768	0	-2.04385	0	2.11913	0.59127
-4.3992	0	-4.0752	0	-3.9744	0	-2.03923	0	2.12341	0.59225
-4.392	0	-4.068	0	-3.9648	0	-2.03462	0	2.12983	0.59324
-4.3824	0	-4.0632	0	-3.9504	0	-2.02769	0	2.13411	0.59425
-4.38	0	-4.0584	0	-3.9456	0	-2.02308	0	2.13839	0.59526
-4.3752	0	-4.0512	0	-3.9384	0	-2.01615	0	2.14481	0.59628
-4.368	0	-4.044	0	-3.9288	0	-2.00923	0	2.1555	0.59731
-4.3608	0	-4.0392	0	-3.9192	0	-2.00462	0	2.1555	0.59835
-4.356	0	-4.0344	0	-3.9144	0	-1.99769	0	2.1662	0.59939
-4.3512	0	-4.0248	0	-3.9072	0	-1.99308	0	2.17262	0.60045
-4.344	0	-4.0224	0	-3.9024	0	-1.98846	0	2.1769	0.60151
-4.3392	0	-4.0104	0	-3.8952	0	-1.98154	0	2.18118	0.60259
-4.332	0	-4.0056	0	-3.8904	0	-1.97692	0	2.1876	0.60367
-4.3272	0	-3.9912	0	-3.8784	0	-1.97	0	2.19402	0.60476
-4.32	0	-3.9864	0	-3.8736	0	-1.96308	0	2.1983	0.60586
-4.308	0	-3.9744	0	-3.8592	0	-1.95846	0	2.20472	0.60696
-4.296	0	-3.9672	0	-3.8544	0	-1.95154	0	2.209	0.60807
-4.2912	0	-3.9624	0	-3.8448	0	-1.94692	0	2.21542	0.6092
-4.284	0	-3.9504	0	-3.84	0	-1.94231	0	2.2197	0.61033
-4.2744	0	-3.948	0	-3.8304	0	-1.93538	0	2.22397	0.61146
-4.26	0	-3.9384	0	-3.8256	0	-1.93077	0	2.23039	0.61261
-4.2552	0	-3.9336	0	-3.8184	0	-1.92385	0	2.23467	0.61376
-4.2432	0	-3.9264	0	-3.8064	0	-1.91923	0	2.24109	0.61492
-4.2384	0	-3.9192	0	-3.7944	0	-1.90538	0	2.24751	0.61608
-4.2312	0	-3.9144	0	-3.7896	0	-1.89846	0	2.25179	0.61725
-4.224	0	-3.9072	0	-3.7776	0	-1.89615	0	2.25821	0.61843
-4.2192	0	-3.9024	0	-3.7704	0	-1.88923	0	2.26677	0.61962
-4.212	0	-3.8952	0	-3.7656	0	-1.88462	0	2.27319	0.62081
-4.2	0	-3.8904	0	-3.7584	0	-1.88	0	2.27961	0.62201
-4.1952	0	-3.8784	0	-3.7512	0	-1.87308	0	2.28389	0.62322
-4.188	0	-3.8736	0	-3.7464	0	-1.86846	0	2.29458	0.62443
-4.1832	0	-3.8664	0	-3.7344	0	-1.86154	0	2.301	0.62565
-4.176	0	-3.8592	0	-3.7296	0	-1.85692	0	2.30528	0.62687
-4.1712	0	-3.852	0	-3.7224	0	-1.84538	0	2.3117	0.6281
-4.1664	0	-3.8448	0	-3.7104	0	-1.83154	0	2.31384	0.62933
-4.1592	0	-3.8352	0	-3.7056	0	-1.82231	0	2.32026	0.63057
-4.1472	0	-3.8304	0	-3.6984	0	-1.82231	0	2.33096	0.63182
-4.14	0	-3.8256	0	-3.6864	0	-1.81308	0	2.3331	0.63307
-4.1352	0	-3.8208	0	-3.6816	0	-1.80615	0	2.34166	0.63433
-4.128	0	-3.8136	0	-3.6744	0	-1.80385	0	2.34594	0.63559
-4.1232	0	-3.8016	0	-3.6696	0	-1.79231	0	2.35878	0.63686
-4.1184	0	-3.7944	0	-3.6576	0	-1.78538	0	2.36519	0.63813
-4.1184	0	-3.7896	0	-3.6504	0	-1.78077	0	2.37589	0.63941
-4.1112	0	-3.7776	0	-3.6384	0	-1.77615	0	2.38445	0.64069
-4.1064	0	-3.7704	0	-3.6336	0	-1.76923	0	2.38873	0.64197
-4.0992	0	-3.7656	0	-3.6264	0	-1.76462	0	2.39515	0.64326
-4.092	0	-3.7584	0	-3.6144	0	-1.75538	0	2.39943	0.64456
-4.0872	0	-3.7536	0	-3.6144	0	-1.74154	0	2.40585	0.64585
-4.08	0	-3.7464	0	-3.6096	0	-1.73462	0	2.41227	0.64716
-4.0752	0	-3.7416	0	-3.6024	0	-1.72769	0	2.41655	0.64846
-4.0752	0	-3.7344	0	-3.5976	0	-1.72308	0	2.42297	0.64977
-4.0632	0	-3.7296	0	-3.5928	0	-1.71846	0	2.42725	0.65109
-4.0536	0	-3.7224	0	-3.5856	0	-1.71154	0	2.42939	0.65241
-4.044	0	-3.7176	0	-3.5736	0	-1.70692	0	2.43152	0.65373
-4.0392	0	-3.708	0	-3.5688	0	-1.69538	0	2.43794	0.65505
-4.0344	0	-3.7056	0	-3.5568	0	-1.68385	0	2.44222	0.65638
-4.0272	0	-3.6864	0	-3.5496	0	-1.67692	0	2.44864	0.65771
-4.0224	0	-3.6744	0	-3.5448	0	-1.67231	0	2.45506	0.65904
-4.0152	0	-3.6624	0	-3.5376	0	-1.66769	0	2.45934	0.66038
-4.0104	0	-3.6504	0	-3.5328	0	-1.66077	0	2.46576	0.66172
-3.9984	0	-3.6456	0	-3.5256	0	-1.65385	0	2.47004	0.66306
-3.9888	0	-3.6384	0	-3.5136	0	-1.64231	0	2.47432	0.6644
-3.9864	0	-3.6336	0	-3.5088	0	-1.63538	0	2.48074	0.66575
-3.9744	0	-3.6264	0	-3.5016	0	-1.62615	0	2.48502	0.6671
-3.9744	0	-3.6216	0	-3.4968	0	-1.61462	0	2.49144	0.66845
-3.9624	0	-3.6144	0	-3.4896	0	-1.60769	0	2.49572	0.6698
-3.9552	0	-3.6096	0	-3.48	0	-1.60308	0	2.50213	0.67116
-3.9504	0	-3.6024	0	-3.4728	0	-1.59846	0	2.51069	0.67251
-3.9456	0	-3.5976	0	-3.468	0	-1.58923	0	2.51711	0.67387
-3.9384	0	-3.5856	0	-3.4608	0	-1.58462	0	2.52353	0.67523
-3.9336	0	-3.5808	0	-3.456	0	-1.57308	0	2.52781	0.67659
-3.9264	0	-3.5736	0	-3.4488	0	-1.56846	0	2.53209	0.67795
-3.9192	0	-3.5616	0	-3.4416	0	-1.56154	0	2.53851	0.67932
-3.9072	0	-3.5568	0	-3.4368	0	-1.55692	0	2.55349	0.68068
-3.9024	0	-3.5496	0	-3.4296	0	-1.55231	0	2.55991	0.68204
-3.8952	0	-3.5448	0	-3.4248	0	-1.54538	0	2.56419	0.68341
-3.8904	0	-3.5376	0	-3.4128	0	-1.54077	0	2.5706	0.68478
-3.8856	0	-3.5328	0	-3.408	0	-1.53385	0	2.57702	0.68614
-3.876	0	-3.5208	0	-3.4008	0	-1.52692	0	2.5813	0.68751
-3.8736	0	-3.5136	0	-3.3888	0	-1.52231	0	2.58558	0.68888
-3.8664	0	-3.5112	0	-3.3816	0	-1.51077	0	2.592	0.69025
-3.8592	0	-3.5016	0	-3.3792	0	-1.50385	0	2.6027	0.69162
-3.8544	0	-3.4968	0	-3.372	0	-1.49923	0	2.60698	0.69298
-3.8472	0	-3.4848	0	-3.3672	0	-1.49462	0	2.6134	0.69435
-3.8424	0	-3.48	0	-3.36	0	-1.48769	0	2.61982	0.69572
-3.8352	0	-3.4728	0	-3.348	0	-1.48077	0	2.6241	0.69709
-3.8304	0	-3.468	0	-3.3432	0	-1.47615	0	2.6348	0.69845
-3.8256	0	-3.456	0	-3.336	0	-1.46923	0	2.63908	0.69982
-3.8136	0	-3.4488	0	-3.3312	0	-1.46462	0	2.64549	0.70118
-3.8064	0	-3.4416	0	-3.312	0	-1.45308	0	2.64977	0.70255
-3.804	0	-3.4368	0	-3.3072	0	-1.44846	0	2.65619	0.70391
-3.7992	0	-3.4296	0	-3.2952	0	-1.44385	0	2.66047	0.70527
-3.7896	0	-3.4248	0	-3.288	0	-1.43692	0	2.66689	0.70663
-3.7824	0	-3.4128	0	-3.2832	0	-1.43	0	2.67331	0.70799
-3.7776	0	-3.4008	0	-3.2736	0	-1.42538	0	2.67759	0.70935
-3.7704	0	-3.396	0	-3.2712	0	-1.42077	0	2.68187	0.71071
-3.7656	0	-3.3888	0	-3.2616	0	-1.41385	0	2.68829	0.71206
-3.7584	0	-3.3816	0	-3.252	0	-1.39538	0	2.69257	0.71342
-3.7536	0	-3.3792	0	-3.252	0	-1.39538	0	2.70327	0.71477
-3.7464	0	-3.372	0	-3.2424	0	-1.38615	0	2.71396	0.71611
-3.7344	0	-3.3672	0	-3.2352	0	-1.37462	0	2.7161	0.71746
-3.7296	0	-3.36	0	-3.228	0	-1.36769	0	2.72466	0.7188
-3.7224	0	-3.3552	0	-3.228	0	-1.36077	0	2.72894	0.72015
-3.7176	0	-3.348	0	-3.216	0	-1.34923	0	2.73536	0.72149
-3.7104	0	-3.3432	0	-3.2112	0	-1.34462	0	2.74178	0.72282
-3.7056	0	-3.336	0	-3.204	0	-1.33769	0	2.74606	0.72416
-3.6984	0	-3.3312	0	-3.192	0	-1.33308	0	2.75248	0.72549
-3.6936	0	-3.324	0	-3.1872	0	-1.32846	0	2.75676	0.72681
-3.6864	0	-3.3144	0	-3.18	0	-1.32154	0	2.76318	0.72814
-3.6696	0	-3.3072	0	-3.168	0	-1.31692	0	2.76746	0.72946
-3.6696	0	-3.2952	0	-3.1632	0	-1.31	0	2.77388	0.73078
-3.6624	0	-3.276	0	-3.156	0	-1.30308	0	2.77816	0.73209
-3.6576	0	-3.2712	0	-3.1512	0	-1.29846	0	2.78457	0.7334
-3.6456	0	-3.264	0	-3.1464	0	-1.28692	0	2.78885	0.73471
-3.6384	0	-3.252	0	-3.1392	0	-1.28	0	2.79313	0.73601
-3.6336	0	-3.2472	0	-3.1344	0	-1.27538	0	2.79955	0.73731
-3.6216	0	-3.2472	0	-3.1248	0	-1.27077	0	2.80597	0.7386
-3.6144	0	-3.2352	0	-3.12	0	-1.26385	0	2.81239	0.73989
-3.612	0	-3.228	0	-3.1152	0	-1.25923	0	2.82095	0.74118
-3.6096	0	-3.2232	0	-3.108	0	-1.24769	0	2.82737	0.74246
-3.5976	0	-3.216	0	-3.0912	0	-1.24077	0	2.83165	0.74373
-3.5928	0	-3.2112	0	-3.0864	0	-1.23615	0	2.83593	0.74501
-3.5808	0	-3.204	0	-3.0792	0	-1.22923	0	2.84235	0.74627
-3.5736	0	-3.1992	0	-3.072	0	-1.22462	0	2.84663	0.74754
-3.5688	0	-3.192	0	-3.0552	0	-1.21769	0	2.85304	0.74879
-3.5568	0	-3.18	0	-3.0552	0	-1.21308	0	2.85518	0.75004
-3.5568	0	-3.1752	0	-3.0432	0	-1.20615	0	2.86374	0.75131
-3.5496	0	-3.168	0	-3.036	0	-1.20154	0	2.87016	0.75257
-3.5448	0	-3.1632	0	-3.0312	0	-1.19462	0	2.87444	0.75382
-3.5376	0	-3.156	0	-3.0264	0	-1.18308	0	2.88086	0.75507
-3.5232	0	-3.1392	0	-3.0144	0	-1.17846	0	2.88514	0.75631
-3.5208	0	-3.1344	0	-3.0096	0	-1.17154	0	2.88942	0.75754
-3.5136	0	-3.1272	0	-3.0048	0	-1.17154	0	2.89584	0.75877
-3.4968	0	-3.12	0	-2.9952	0	-1.16	0	2.90226	0.75999
-3.4848	0	-3.1152	0	-2.988	0	-1.16	0	2.90654	0.76121
-3.4848	0	-3.1032	0	-2.9832	0	-1.15538	0	2.91082	0.76242
-3.4728	0	-3.096	0	-2.9736	0	-1.14154	0	2.91724	0.76362
-3.468	0	-3.0912	0	-2.9712	0	-1.13462	0	2.92793	0.76482
-3.456	0	-3.0792	0	-2.9664	0	-1.12538	0	2.93221	0.76601
-3.4488	0	-3.0792	0	-2.9544	0	-1.11385	0	2.93435	0.76719
-3.4416	0	-3.0672	0	-2.9496	0	-1.11154	0	2.93649	0.76837
-3.4368	0	-3.0624	0	-2.9472	0	-1.10231	0	2.94933	0.76953
-3.4296	0	-3.048	0	-2.9376	0	-1.09769	0	2.95789	0.77069
-3.42	0	-3.0432	0	-2.9304	0	-1.08615	0	2.96431	0.77185
-3.42	0	-3.036	0	-2.9232	0	-1.07923	0	2.96645	0.77299
-3.4128	0	-3.0312	0	-2.9136	0	-1.07462	0	2.97501	0.77413
-3.408	0	-3.0264	0	-2.9064	0	-1.06769	0	2.98143	0.77526
-3.3984	0	-3.0144	0	-2.9016	0	-1.06308	0	2.98571	0.77638
-3.396	0	-3.0072	0	-2.8944	0	-1.05615	0	2.98999	0.77749
-3.3888	0	-3	0	-2.8896	0	-1.05154	0	2.9964	0.7786
-3.3816	0	-2.988	0	-2.8824	0	-1.04692	0	3.00068	0.77969
-3.3792	0	-2.9832	0	-2.8704	0	-1.03769	0	3.0071	0.78078
-3.3672	0	-2.976	0	-2.8704	0	-1.02846	0	3.01352	0.78186
-3.36	0	-2.9664	0	-2.8584	0	-1.02385	0	3.0178	0.78293
-3.3504	0	-2.9592	0	-2.8536	0	-1.01692	0	3.02422	0.78399
-3.3432	0	-2.9544	0	-2.8464	0	-1.01231	0	3.0285	0.78505
-3.336	0	-2.9472	0	-2.8416	0	-1.00538	0	3.03492	0.78609
-3.336	0	-2.94	0	-2.8344	0	-1.00077	0	3.0392	0.78713
-3.3312	0	-2.9376	0	-2.8224	0	-0.99385	0	3.04348	0.78815
-3.324	0	-2.9304	0	-2.8152	0	-0.98231	0	3.0499	0.78917
-3.3192	0	-2.9184	0	-2.8032	0	-0.97077	0	3.05418	0.79017
-3.312	0	-2.9064	0	-2.7984	0	-0.96615	0	3.06059	0.79117
-3.3072	0	-2.9016	0	-2.7936	0	-0.95923	0	3.06701	0.79216
-3.3	0	-2.8944	0	-2.7864	0	-0.94769	0	3.07129	0.79313
-3.2952	0	-2.8824	0	-2.7816	0	-0.94077	0	3.07771	0.7941
-3.288	0	-2.8776	0	-2.7744	0	-0.93846	0	3.08199	0.79506
-3.2832	0	-2.8704	0	-2.7624	0	-0.92923	0	3.08841	0.796
-3.276	0	-2.8632	0	-2.7624	0	-0.92692	0	3.09269	0.79694
-3.2712	0	-2.8584	0	-2.7552	0	-0.91538	0	3.09697	0.79787
-3.252	0	-2.8536	0	-2.7432	0	-0.90846	0	3.10339	0.79878
-3.2472	0	-2.8464	0	-2.7384	0	-0.90154	0	3.11837	0.7997
-3.24	0	-2.8344	0	-2.7216	0	-0.89692	0	3.12479	0.80063
-3.2352	0	-2.8296	0	-2.712	0	-0.89	0	3.12907	0.80157
-3.228	0	-2.8224	0	-2.7096	0	-0.88077	0	3.13548	0.80251
-3.2232	0	-2.8152	0	-2.7024	0	-0.88077	0	3.13976	0.80346
-3.216	0	-2.8104	0	-2.6928	0	-0.86231	0	3.14618	0.80441
-3.2112	0	-2.8032	0	-2.6856	0	-0.85769	0	3.15046	0.80538
-3.1992	0	-2.7936	0	-2.6784	0	-0.85077	0	3.15688	0.80634
-3.192	0	-2.7864	0	-2.6664	0	-0.84154	0	3.16758	0.8073
-3.1872	0	-2.7768	0	-2.6616	0	-0.83	0	3.17186	0.80824
-3.1776	0	-2.772	0	-2.6616	0	-0.82308	0	3.17828	0.80917
-3.1704	0	-2.7696	0	-2.6496	0	-0.82308	0	3.18256	0.8101
-3.1632	0	-2.7624	0	-2.6424	0	-0.81846	0	3.18898	0.81104
-3.156	0	-2.7504	0	-2.64	0	-0.81154	0	3.19968	0.81198
-3.1464	0	-2.7432	0	-2.6304	0	-0.80692	0	3.20395	0.81293
-3.1392	0	-2.7384	0	-2.6256	0	-0.8	0	3.21037	0.81388
-3.1344	0	-2.7336	0	-2.6184	0	-0.79538	0	3.22321	0.81483
-3.1272	0	-2.7264	0	-2.6136	0	-0.78846	0	3.22535	0.81579
-3.12	0	-2.724	0	-2.6064	0	-0.78385	0	3.23605	0.81675
-3.1152	0	-2.7144	0	-2.5944	0	-0.77692	0	3.24247	0.81772
-3.1032	0	-2.7096	0	-2.5824	0	-0.76538	0	3.24675	0.81869
-3.096	0	-2.7024	0	-2.5824	0	-0.76077	0	3.25317	0.81966
-3.0912	0	-2.6928	0	-2.5656	0	-0.75385	0	3.25745	0.82063
-3.0864	0	-2.6856	0	-2.5608	0	-0.74923	0	3.26387	0.82162
-3.0792	0	-2.6784	0	-2.5536	0	-0.74	0	3.27456	0.82262
-3.072	0	-2.6736	0	-2.5464	0	-0.73308	0	3.27884	0.82362
-3.0624	0	-2.6664	0	-2.5416	0	-0.72846	0	3.28954	0.82462
-3.0552	0	-2.6616	0	-2.5344	0	-0.71923	0	3.29596	0.82562
-3.0432	0	-2.6496	0	-2.5296	0	-0.71462	0	3.30238	0.82662
-3.0432	0	-2.6424	0	-2.5224	0	-0.70769	0	3.31094	0.82762
-3.036	0	-2.6304	0	-2.5176	0	-0.70308	0	3.31094	0.82862
-3.0288	0	-2.6256	0	-2.5104	0	-0.69615	0	3.31522	0.82963
-3.0264	0	-2.6184	0	-2.4984	0	-0.69154	0	3.32592	0.83063
-3.0144	0	-2.6136	0	-2.4936	0	-0.68462	0	3.33234	0.83163
-3.0072	0	-2.6016	0	-2.4888	0	-0.67308	0	3.33662	0.83264
-3	0	-2.5896	0	-2.4816	0	-0.66846	0	3.34303	0.83364
-2.9952	0	-2.5776	0	-2.4768	0	-0.66154	0	3.34731	0.83464
-2.988	0	-2.5704	0	-2.4696	0	-0.65692	0	3.35373	0.83564
-2.976	0	-2.5656	0	-2.46	0	-0.65	0	3.35801	0.83664
-2.9712	0	-2.5608	0	-2.4528	0	-0.63846	0	3.36871	0.83764
-2.9664	0	-2.5536	0	-2.4408	0	-0.63615	0	3.36871	0.83863
-2.9592	0	-2.5464	0	-2.4336	0	-0.63154	0	3.37941	0.83962
-2.9472	0	-2.5416	0	-2.4288	0	-0.62692	0	3.38155	0.84062
-2.94	0	-2.5296	0	-2.4216	0	-0.61769	0	3.39011	0.8416
-2.9376	0	-2.5224	0	-2.4096	0	-0.61077	0	3.39653	0.84259
-2.9304	0	-2.5176	0	-2.4024	0	-0.60615	0	3.40081	0.84357
-2.9232	0	-2.5104	0	-2.3952	0	-0.59923	0	3.40295	0.84455
-2.9184	0	-2.5056	0	-2.388	0	-0.59231	0	3.40509	0.84553
-2.9136	0	-2.4984	0	-2.3808	0	-0.58769	0	3.4115	0.8465
-2.9064	0	-2.4888	0	-2.3736	0	-0.57615	0	3.41578	0.84747
-2.8944	0	-2.4888	0	-2.3688	0	-0.56923	0	3.4222	0.84843
-2.8896	0	-2.4816	0	-2.3616	0	-0.56462	0	3.42648	0.84939
-2.8824	0	-2.4768	0	-2.3568	0	-0.56	0	3.4329	0.85035
-2.8776	0	-2.4672	0	-2.3496	0	-0.55308	0	3.43932	0.8513
-2.8704	0	-2.4648	0	-2.3448	0	-0.55308	0	3.4436	0.85224
-2.8632	0	-2.4528	0	-2.328	0	-0.54385	0	3.45002	0.85318
-2.8584	0	-2.4456	0	-2.3208	0	-0.54154	0	3.4543	0.85412
-2.8536	0	-2.4408	0	-2.316	0	-0.53	0	3.46286	0.85505
-2.8464	0	-2.4336	0	-2.3088	0	-0.52308	0	3.465	0.85597
-2.8416	0	-2.4288	0	-2.2968	0	-0.51846	0	3.47784	0.85688
-2.8344	0	-2.4216	0	-2.2896	0	-0.51154	0	3.47998	0.85779
-2.8224	0	-2.4168	0	-2.2848	0	-0.50692	0	3.49281	0.85869
-2.8152	0	-2.4096	0	-2.2728	0	-0.49538	0	3.49495	0.85959
-2.8104	0	-2.4048	0	-2.268	0	-0.49077	0	3.50351	0.86048
-2.8032	0	-2.3928	0	-2.2656	0	-0.48385	0	3.51207	0.86137
-2.7936	0	-2.388	0	-2.256	0	-0.48154	0	3.51635	0.86228
-2.7864	0	-2.3808	0	-2.2512	0	-0.47692	0	3.52277	0.8632
-2.7816	0	-2.3736	0	-2.244	0	-0.46538	0	3.53347	0.86413
-2.7744	0	-2.3688	0	-2.2392	0	-0.46077	0	3.53775	0.86507
-2.7624	0	-2.3616	0	-2.232	0	-0.45385	0	3.54417	0.86602
-2.7552	0	-2.3568	0	-2.1984	0	-0.44923	0	3.54845	0.86698
-2.748	0	-2.3496	0	-2.196	0	-0.44462	0	3.557	0.86795
-2.7384	0	-2.3448	0	-2.184	0	-0.43538	0	3.56342	0.86893
-2.7336	0	-2.3328	0	-2.1768	0	-0.43308	0	3.56556	0.86992
-2.7264	0	-2.328	0	-2.1648	0	-0.42615	0	3.57626	0.87092
-2.7216	0	-2.3208	0	-2.1648	0	-0.41923	0	3.57626	0.87192
-2.7096	0	-2.3088	0	-2.1432	0	-0.41692	0	3.58696	0.87294
-2.6976	0	-2.3016	0	-2.136	0	-0.40769	0	3.59766	0.87397
-2.6928	0	-2.2896	0	-2.1312	0	-0.40308	0	3.60408	0.875
-2.6856	0	-2.2824	0	-2.124	0	-0.39846	0	3.60836	0.87604
-2.6784	0	-2.28	0	-2.112	0	-0.39385	0	3.61264	0.8771
-2.6736	0	-2.2704	0	-2.1072	0	-0.38692	0	3.61906	0.87816
-2.6664	0	-2.2608	0	-2.1	0	-0.38231	0	3.62975	0.87923
-2.6616	0	-2.256	0	-2.0952	0	-0.37538	0	3.62975	0.88031
-2.6544	0	-2.2512	0	-2.088	0	-0.37077	0	3.63831	0.88139
-2.6496	0	-2.244	0	-2.076	0	-0.36385	0	3.65115	0.88249
-2.6424	0	-2.2392	0	-2.0688	0	-0.35923	0	3.65543	0.88359
-2.6376	0	-2.2272	0	-2.0616	0	-0.35923	0	3.65543	0.8847
-2.6256	0	-2.22	0	-2.0544	0	-0.35	0	3.66185	0.88582
-2.6256	0	-2.2152	0	-2.0472	0	-0.34538	0	3.66613	0.88694
-2.616	0	-2.208	0	-2.04	0	-0.33615	0	3.67683	0.88807
-2.6064	0	-2.2032	0	-2.0328	0	-0.32923	0	3.68753	0.88921
-2.6016	0	-2.196	0	-2.0232	0	-0.32462	0	3.69394	0.89036
-2.5944	0	-2.1864	0	-2.0112	0	-0.31769	0	3.69822	0.89152
-2.5896	0	-2.184	0	-2.004	0	-0.31308	0	3.7025	0.89268
-2.5824	0	-2.172	0	-1.9992	0	-0.30615	0	3.70892	0.89385
-2.5776	0	-2.1624	0	-1.9872	0	-0.29923	0	3.7132	0.89502
-2.5704	0	-2.1528	0	-1.98	0	-0.29462	0	3.71962	0.89621
-2.5656	0	-2.1504	0	-1.968	0	-0.28769	0	3.72604	0.89739
-2.5608	0	-2.136	0	-1.968	0	-0.28308	0	3.73032	0.89859
-2.5536	0	-2.1312	0	-1.9632	0	-0.27846	0	3.73674	0.89979
-2.5464	0	-2.124	0	-1.956	0	-0.26692	0	3.74102	0.901
-2.5416	0	-2.1168	0	-1.9512	0	-0.26	0	3.74744	0.90221
-2.5344	0	-2.112	0	-1.932	0	-0.25538	0	3.75172	0.90343
-2.5296	0	-2.1072	0	-1.9272	0	-0.24846	0	3.756	0.90466
-2.5224	0	-2.0976	0	-1.92	0	-0.24154	0	3.76241	0.90589
-2.5176	0	-2.088	0	-1.9104	0	-0.23	0	3.76883	0.90713
-2.5104	0	-2.0808	0	-1.9032	0	-0.22538	0	3.77311	0.90837
-2.5056	0	-2.0688	0	-1.896	0	-0.22077	0	3.77739	0.90962
-2.4984	0	-2.064	0	-1.8912	0	-0.21385	0	3.78381	0.91087
-2.4888	0	-2.0616	0	-1.8792	0	-0.20923	0	3.79023	0.91213
-2.4792	0	-2.0544	0	-1.8792	0	-0.20231	0	3.79451	0.91339
-2.4744	0	-2.0472	0	-1.8672	0	-0.19769	0	3.80093	0.91466
-2.4648	0	-2.0472	0	-1.8624	0	-0.19077	0	3.80521	0.91593
-2.46	0	-2.04	0	-1.8552	0	-0.18615	0	3.80949	0.91721
-2.4528	0	-2.0328	0	-1.8384	0	-0.18154	0	3.81591	0.91849
-2.4408	0	-2.028	0	-1.8312	0	-0.17462	0	3.82019	0.91978
-2.4336	0	-2.0232	0	-1.8264	0	-0.16769	0	3.82661	0.92107
-2.4288	0	-2.016	0	-1.8216	0	-0.16308	0	3.83302	0.92237
-2.4216	0	-2.0112	0	-1.8096	0	-0.15615	0	3.84372	0.92366
-2.4168	0	-2.004	0	-1.8024	0	-0.15154	0	3.84372	0.92497
-2.4168	0	-1.9992	0	-1.7952	0	-0.14462	0	3.85442	0.92627
-2.4096	0	-1.992	0	-1.7904	0	-0.14	0	3.8587	0.92758
-2.4024	0	-1.9872	0	-1.7856	0	-0.12846	0	3.8587	0.9289
-2.3928	0	-1.9752	0	-1.7784	0	-0.12154	0	3.86298	0.93022
-2.3928	0	-1.968	0	-1.7736	0	-0.11692	0	3.87368	0.93154
-2.3808	0	-1.956	0	-1.7664	0	-0.11	0	3.8801	0.93286
-2.3736	0	-1.9512	0	-1.7616	0	-0.11	0	3.8801	0.93419
-2.3688	0	-1.9464	0	-1.7544	0	-0.10538	0	3.88652	0.93552
-2.3616	0	-1.9392	0	-1.7448	0	-0.09615	0	3.89508	0.93685
-2.3568	0	-1.932	0	-1.7424	0	-0.09154	0	3.90149	0.93818
-2.3496	0	-1.9272	0	-1.7304	0	-0.08231	0	3.91005	0.93952
-2.3376	0	-1.9176	0	-1.7232	0	-0.07538	0	3.91647	0.94086
-2.3328	0	-1.9152	0	-1.7184	0	-0.07077	0	3.92075	0.94221
-2.3304	0	-1.9056	0	-1.7064	0	-0.05923	0	3.92717	0.94355
-2.328	0	-1.896	0	-1.7016	0	-0.05462	0	3.93145	0.9449
-2.316	0	-1.8912	0	-1.6944	0	-0.04769	0	3.93787	0.94625
-2.3088	0	-1.884	0	-1.68	0	-0.04077	0	3.94215	0.9476
-2.2968	0	-1.872	0	-1.6776	0	-0.03385	0	3.94857	0.94895
-2.2896	0	-1.8672	0	-1.6704	0	-0.02462	0	3.95499	0.9503
-2.2728	0	-1.8624	0	-1.6584	0	-0.01769	0	3.95927	0.95166
-2.268	0	-1.8552	0	-1.6464	0	-0.01308	0	3.96355	0.95302
-2.2608	0	-1.8504	0	-1.644	0	-0.00615	0	3.96997	0.95438
-2.256	0	-1.8432	0	-1.632	0	-0.00154	0	3.97424	0.95574
-2.2512	0	-1.8384	0	-1.6176	0	0.00769	0	3.98066	0.9571
-2.2416	0	-1.8312	0	-1.6104	0	0.01462	0	3.98494	0.95846
-2.2344	0	-1.8264	0	-1.6008	0	0.01462	0	3.99136	0.95982
-2.232	0	-1.8216	0	-1.5936	0	0.02154	0	4.00206	0.96118
-2.2272	0	-1.8144	0	-1.5888	0	0.02615	0	4.01062	0.96255
-2.2152	0	-1.8048	0	-1.5744	0	0.03308	0	4.01276	0.96391
-2.208	0	-1.8024	0	-1.5744	0	0.03769	0	4.01704	0.96527
-2.208	0	-1.7928	0	-1.5696	0	0.04231	0	4.02346	0.96664
-2.2032	0	-1.7808	0	-1.5576	0	0.04923	0	4.03844	0.968
-2.1888	0	-1.7736	0	-1.5504	0	0.05615	0	4.04485	0.96937
-2.184	0	-1.7664	0	-1.5384	0	0.06308	0	4.05127	0.97073
-2.172	0	-1.7616	0	-1.5336	0	0.06769	0	4.05555	0.9721
-2.1648	0	-1.7496	0	-1.5264	0	0.07923	0	4.06411	0.97346
-2.16	0	-1.74	0	-1.5216	0	0.08385	0	4.06625	0.97482
-2.1528	0	-1.7376	0	-1.5096	0	0.09538	0	4.08123	0.97619
-2.1432	0	-1.7232	0	-1.5048	0	0.1	0	4.08765	0.97755
-2.1336	0	-1.716	0	-1.4976	0	0.10692	0	4.09193	0.97891
-2.1312	0	-1.7112	0	-1.4904	0	0.11154	0	4.09835	0.98027
-2.1168	0	-1.7064	0	-1.4856	0	0.11846	0	4.10263	0.98163
-2.112	0	-1.6944	0	-1.4808	0	0.12769	0	4.10691	0.98298
-2.1072	0	-1.6896	0	-1.4688	0	0.13	0	4.11332	0.98434
-2.0952	0	-1.6824	0	-1.4688	0	0.13692	0	4.11974	0.98569
-2.088	0	-1.6776	0	-1.4616	0	0.14154	0	4.13472	0.98705
-2.0808	0	-1.668	0	-1.4496	0	0.15308	0	4.14114	0.9884
-2.076	0	-1.6608	0	-1.4472	0	0.16231	0	4.14542	0.98975
-2.0688	0	-1.6536	0	-1.4376	0	0.16462	0	4.15184	0.99109
-2.0544	0	-1.6416	0	-1.4256	0	0.16923	0	4.15612	0.99244
-2.0472	0	-1.6416	0	-1.4184	0	0.18077	0	4.16254	0.99378
-2.04	0	-1.6296	0	-1.4136	0	0.18769	0	4.17324	0.99512
-2.0352	0	-1.6224	0	-1.4016	0	0.19462	0	4.17752	0.99646
-2.028	0	-1.6176	0	-1.3872	0	0.19923	0	4.18393	0.99779
-2.0232	0	-1.6104	0	-1.3824	0	0.20615	0	4.18821	0.99913
-2.016	0	-1.6056	0	-1.3728	0	0.21077	0	4.19463	1.00046
-2.004	0	-1.5936	0	-1.368	0	0.21538	0	4.20105	1.00178
-2.004	0	-1.5888	0	-1.3608	0	0.22231	0	4.20533	1.00311
-1.9872	0	-1.5816	0	-1.3488	0	0.22692	0	4.20961	1.00443
-1.98	0	-1.5744	0	-1.3416	0	0.23385	0	4.21817	1.00574
-1.9752	0	-1.5624	0	-1.3296	0	0.23846	0	4.22459	1.00706
-1.9752	0	-1.5576	0	-1.3248	0	0.24308	0	4.23101	1.00837
-1.9632	0	-1.5504	0	-1.32	0	0.25231	0	4.23957	1.00968
-1.9608	0	-1.5456	0	-1.3128	0	0.25923	0	4.24385	1.01098
-1.9512	0	-1.5384	0	-1.3008	0	0.26154	0	4.2524	1.01228
-1.9464	0	-1.5264	0	-1.296	0	0.27308	0	4.25882	1.01357
-1.9392	0	-1.5216	0	-1.2888	0	0.27769	0	4.2631	1.01486
-1.932	0	-1.5144	0	-1.2768	0	0.28923	0	4.26952	1.01615
-1.9272	0	-1.5096	0	-1.2768	0	0.29615	0	4.2738	1.01743
-1.92	0	-1.5	0	-1.2576	0	0.29846	0	4.28022	1.01871
-1.9152	0	-1.4952	0	-1.2528	0	0.30769	0	4.2845	1.01998
-1.9104	0	-1.4808	0	-1.2456	0	0.31923	0	4.28878	1.02125
-1.9032	0	-1.4736	0	-1.2408	0	0.32615	0	4.29948	1.02251
-1.896	0	-1.4688	0	-1.2336	0	0.33077	0	4.3059	1.02377
-1.8912	0	-1.4616	0	-1.224	0	0.33769	0	4.31018	1.02502
-1.884	0	-1.4496	0	-1.212	0	0.34231	0	4.31446	1.02627
-1.8792	0	-1.4424	0	-1.2048	0	0.34692	0	4.32087	1.02752
-1.872	0	-1.4376	0	-1.2048	0	0.35385	0	4.32729	1.02875
-1.8672	0	-1.4304	0	-1.1928	0	0.35846	0	4.33157	1.02998
-1.8552	0	-1.4256	0	-1.1808	0	0.37231	0	4.34013	1.03121
-1.8504	0	-1.4184	0	-1.176	0	0.37692	0	4.34441	1.03243
-1.8384	0	-1.4136	0	-1.164	0	0.38154	0	4.35083	1.03364
-1.8312	0	-1.4088	0	-1.152	0	0.38846	0	4.35297	1.03485
-1.8216	0	-1.3848	0	-1.1472	0	0.40692	0	4.35939	1.03605
-1.8144	0	-1.3776	0	-1.14	0	0.41154	0	4.36795	1.03725
-1.812	0	-1.3752	0	-1.128	0	0.41846	0	4.37437	1.03844
-1.8024	0	-1.3728	0	-1.1232	0	0.43	0	4.38293	1.03962
-1.7952	0	-1.3608	0	-1.116	0	0.43231	0	4.38721	1.0408
-1.7904	0	-1.3536	0	-1.104	0	0.43923	0	4.39148	1.04196
-1.7784	0	-1.3488	0	-1.0968	0	0.44846	0	4.39576	1.04313
-1.7784	0	-1.3416	0	-1.092	0	0.45308	0	4.40218	1.04428
-1.7736	0	-1.3368	0	-1.0776	0	0.45769	0	4.41288	1.04543
-1.7664	0	-1.3248	0	-1.0752	0	0.46231	0	4.42786	1.04657
-1.7616	0	-1.32	0	-1.0656	0	0.46923	0	4.43856	1.0477
-1.7544	0	-1.3128	0	-1.056	0	0.47385	0	4.4407	1.04883
-1.7496	0	-1.3104	0	-1.0512	0	0.48538	0	4.44712	1.04995
-1.7424	0	-1.3008	0	-1.044	0	0.49231	0	4.45568	1.05106
-1.7376	0	-1.296	0	-1.032	0	0.50385	0	4.45996	1.05216
-1.7304	0	-1.2888	0	-1.0272	0	0.50846	0	4.46637	1.05325
-1.7208	0	-1.2816	0	-1.02	0	0.51538	0	4.47065	1.05434
-1.7184	0	-1.2768	0	-1.02	0	0.52	0	4.47493	1.05542
-1.7064	0	-1.2696	0	-1.008	0	0.52692	1.87e-05	4.48135	1.05649
-1.7016	0	-1.2648	0	-0.984	0	0.53154	5.61e-05	4.48563	1.05755
-1.692	0	-1.2576	0	-0.972	0	0.53615	9.32e-05	4.49205	1.0586
-1.6824	0	-1.2504	0	-0.96	0	0.54308	0.00013	4.49633	1.05964
-1.6776	0	-1.2408	0	-0.9528	0	0.55	0.000167	4.50061	1.06068
-1.6656	0	-1.2408	0	-0.9432	0	0.55462	0.000203	4.50703	1.0617
-1.6584	0	-1.2336	0	-0.936	0	0.56615	0.000239	4.51131	1.06272
-1.6536	0	-1.224	0	-0.9312	0	0.57077	0.000275	4.52201	1.06373
-1.6464	0	-1.224	0	-0.9216	0	0.57769	0.00031	4.52843	1.06472
-1.6296	0	-1.2168	0	-0.9096	0	0.58923	0.000346	4.5327	1.06571
-1.6224	0	-1.212	0	-0.9072	0	0.59615	0.000381	4.54126	1.06669
-1.6176	0	-1.1928	0	-0.8952	0	0.60077	0.000416	4.54982	1.06766
-1.6104	0	-1.188	0	-0.888	0	0.60769	0.00045	4.55624	1.06862
-1.6056	0	-1.1808	0	-0.8856	0	0.61231	0.000485	4.56052	1.06957
-1.6008	0	-1.176	0	-0.876	0	0.61231	0.000519	4.56694	1.07051
-1.5936	0	-1.164	0	-0.864	0	0.62385	0.000553	4.57122	1.07144
-1.5888	0	-1.1568	0	-0.8592	0	0.62846	0.000586	4.57764	1.07236
-1.5816	0	-1.152	0	-0.8472	0	0.63538	0.00062	4.58192	1.07327
-1.5744	0	-1.1472	0	-0.8352	0	0.64	0.000653	4.58834	1.07417
-1.5696	0	-1.14	0	-0.828	0	0.64692	0.000686	4.59262	1.07505
-1.5624	0	-1.1352	0	-0.816	0	0.65154	0.000718	4.5969	1.07593
-1.5576	0	-1.1184	0	-0.8112	0	0.66308	0.000751	4.60331	1.0768
-1.5504	0	-1.1136	0	-0.804	0	0.66769	0.000783	4.60759	1.07765
-1.5456	0	-1.1064	0	-0.792	0	0.68154	0.000815	4.61401	1.0785
-1.5384	0	-1.0968	0	-0.78	0	0.68615	0.000846	4.62043	1.07933
-1.5312	0	-1.092	0	-0.7752	0	0.69077	0.000878	4.62471	1.08015
-1.5264	0	-1.0848	0	-0.7704	0	0.69769	0.000909	4.63541	1.08096
-1.5216	0	-1.08	0	-0.756	0	0.70231	0.00094	4.63969	1.08176
-1.5144	0	-1.068	0	-0.7512	0	0.70923	0.00097	4.64611	1.08254
-1.5096	0	-1.0608	0	-0.744	0	0.71385	0.001	4.65253	1.08332
-1.5048	0	-1.056	0	-0.7392	0	0.72538	0.00103	4.65681	1.08408
-1.4904	0	-1.044	0	-0.7344	0	0.73231	0.00106	4.66751	1.08483
-1.4856	0	-1.0392	0	-0.7272	0	0.73692	0.00109	4.68248	1.08557
-1.4808	0	-1.0272	0	-0.7152	0	0.74385	0.00112	4.69318	1.08629
-1.4712	0	-1.02	0	-0.7104	0	0.75077	0.00115	4.6996	1.08701
-1.4688	0	-1.0152	0	-0.7032	0	0.75538	0.00118	4.70388	1.08771
-1.4544	0	-1.008	0	-0.6984	0	0.76231	0.00121	4.7103	1.08841
-1.4496	0	-0.9888	0	-0.6912	0	0.76692	0.00123	4.71458	1.08911
-1.4424	0	-0.9864	0	-0.6864	0	0.77154	0.00126	4.721	1.08979
-1.4376	0	-0.9768	0	-0.6816	0	0.77846	0.00129	4.72528	1.09045
-1.4304	0	-0.9648	0	-0.6744	0	0.79	0.00132	4.7317	1.09111
-1.4256	0	-0.96	0	-0.6696	0	0.80154	0.00135	4.73598	1.09175
-1.4184	0	-0.96	0	-0.6624	0	0.80615	0.00137	4.74239	1.09238
-1.4136	0	-0.9504	0	-0.6576	0	0.81308	0.0014	4.74667	1.09299
-1.4136	0	-0.9432	0	-0.6432	0	0.81769	0.00143	4.75309	1.09361
-1.4088	0	-0.9336	0	-0.6384	0	0.82462	0.00145	4.75737	1.09422
-1.392	0	-0.924	0	-0.636	0	0.82923	0.00148	4.76379	1.09481
-1.3848	0	-0.924	0	-0.6264	0	0.83615	0.0015	4.76807	1.09539
-1.3776	0	-0.912	0	-0.6192	0	0.84077	0.00153	4.77235	1.09595
-1.3728	0	-0.9072	0	-0.6144	0	0.84769	0.00156	4.77877	1.0965
-1.368	0	-0.9	0	-0.6024	0	0.85231	0.00158	4.78519	1.09704
-1.3608	0	-0.888	0	-0.6024	0	0.85923	0.00161	4.78947	1.09756
-1.3536	0	-0.8832	0	-0.5952	0	0.86385	0.00163	4.79589	1.09806
-1.3416	0	-0.8736	0	-0.5904	0	0.87308	0.00165	4.80017	1.09855
-1.3368	0	-0.8712	0	-0.5856	0	0.88	0.00168	4.80445	1.09903
-1.3296	0	-0.8568	0	-0.5784	0	0.88	0.0017	4.81086	1.09949
-1.3248	0	-0.8544	0	-0.5712	0	0.89385	0.00173	4.81086	1.09993
-1.32	0	-0.8352	0	-0.5664	0	0.89846	0.00175	4.81728	1.10037
-1.3128	0	-0.828	0	-0.5568	0	0.90538	0.00177	4.82156	1.10078
-1.296	0	-0.8136	0	-0.5424	0	0.91	0.0018	4.82798	1.10118
-1.2888	0	-0.8112	0	-0.5352	0	0.91692	0.00182	4.83226	1.10156
-1.2816	0	-0.7992	0	-0.5304	0	0.92154	0.00184	4.83868	1.10193
-1.2768	0	-0.792	0	-0.5184	0	0.92846	0.00186	4.84296	1.10229
-1.2696	0	-0.7872	0	-0.5112	0	0.93308	0.00189	4.84724	1.10262
-1.2696	0	-0.78	0	-0.5088	0	0.94	0.00191	4.85366	1.10294
-1.2576	0	-0.7752	0	-0.4896	0	0.94462	0.00193	4.85794	1.10325
-1.2528	0	-0.7704	0	-0.4872	0	0.95154	0.00195	4.86436	1.10354
-1.2456	0	-0.7632	0	-0.4776	0	0.95615	0.00197	4.86864	1.10381
-1.2408	0	-0.7512	0	-0.4656	0	0.96077	0.00199	4.87506	1.10406
-1.2336	0	-0.744	0	-0.4584	0	0.96769	0.00201	4.87934	1.1043
-1.2288	0	-0.7392	0	-0.456	0	0.97462	0.00203	4.88361	1.10452
-1.224	0	-0.7296	0	-0.4488	0	0.97923	0.00205	4.89003	1.10473
-1.2168	0	-0.7224	0	-0.4416	0	0.99077	0.00207	4.89431	1.10491
-1.2072	0	-0.7104	0	-0.4344	0	0.99538	0.00209	4.90073	1.10509
-1.2048	0	-0.7032	0	-0.4296	0	1.00231	0.00211	4.90715	1.10524
-1.1928	0	-0.6984	0	-0.4176	0	1.00923	0.00213	4.91143	1.10537
-1.1832	0	-0.6864	0	-0.4104	0	1.02077	0.00215	4.91571	1.10549
-1.1808	0	-0.6816	0	-0.4008	0	1.02538	0.00217	4.92213	1.10559
-1.176	0	-0.6744	0	-0.3888	0	1.03692	0.00218	4.93069	1.10568
-1.1688	0	-0.6648	0	-0.3816	0	1.03692	0.0022	4.93283	1.10576
-1.164	0	-0.6576	0	-0.3696	0	1.04615	0.00222	4.94353	1.10586
-1.1568	0	-0.6504	0	-0.3648	0	1.05308	0.00224	4.94781	1.10598
-1.1496	0	-0.6384	0	-0.3576	0	1.05769	0.00225	4.95422	1.10612
-1.1424	0	-0.6312	0	-0.3456	0	1.06462	0.00227	4.9585	1.10627
-1.14	0	-0.6264	0	-0.3432	0	1.07385	0.00229	4.97134	1.10645
-1.1352	0	-0.6192	0	-0.3336	0	1.07615	0.0023	4.97562	1.10664
-1.128	0	-0.6144	0	-0.3216	0	1.08308	0.00232	4.98204	1.10685
-1.116	0	-0.6072	0	-0.3144	0	1.09231	0.00234	4.9906	1.10707
-1.1112	0	-0.6024	0	-0.3144	0	1.09231	0.00235	4.99702	1.1073
-1.104	0	-0.5952	0	-0.3096	0	1.10615	0.00237	5.0013	1.10752
-1.0968	0	-0.5904	0	-0.3048	0	1.11077	0.00238	5.012	1.10774
-1.092	0	-0.5784	0	-0.2976	0	1.11769	0.0024	5.01842	1.10798
-1.0848	0	-0.5712	0	-0.2928	0	1.12231	0.00241	5.02269	1.10824
-1.08	0	-0.5712	0	-0.2856	0	1.12923	0.00243	5.02911	1.10851
-1.0752	0	-0.5616	0	-0.2808	0	1.13385	0.00244	5.03339	1.10879
-1.068	0	-0.5544	0	-0.276	0	1.13846	0.00245	5.03981	1.1091
-1.0584	0	-0.5496	0	-0.2688	0	1.14538	0.00247	5.05051	1.10942
-1.0536	0	-0.5424	0	-0.264	0	1.15	0.00248	5.05907	1.10975
-1.0464	0	-0.5352	0	-0.2568	0	1.15692	0.00249	5.06121	1.1101
-1.0392	0	-0.5232	0	-0.2496	0	1.16154	0.00251	5.06549	1.11047
-1.0272	0	-0.5184	0	-0.2448	0	1.16846	0.00252	5.07191	1.11085
-1.02	0	-0.5112	0	-0.2328	0	1.18	0.00253	5.07619	1.11125
-1.0152	0	-0.5088	0	-0.2232	0	1.18692	0.00255	5.08047	1.11166
-1.008	0	-0.5016	0	-0.2184	0	1.19154	0.00256	5.08689	1.11209
-1.0032	0	-0.4944	0	-0.2088	0	1.20308	0.00257	5.09116	1.11254
-0.996	0	-0.492	0	-0.1968	0	1.21	0.00258	5.09544	1.11299
-0.9888	0	-0.4824	0	-0.192	0	1.21462	0.00259	5.104	1.11347
-0.9768	0	-0.4776	0	-0.1776	0	1.22154	0.0026	5.10828	1.11395
-0.9696	0	-0.4704	0	-0.1728	0	1.22154	0.00261	5.1147	1.11446
-0.96	0	-0.4656	0	-0.1656	0	1.23077	0.00262	5.11898	1.11497
-0.96	0	-0.4584	0	-0.156	0	1.23077	0.00263	5.12968	1.1155
-0.9528	0	-0.4536	0	-0.1416	0	1.24	0.00264	5.1361	1.11605
-0.936	0	-0.4488	0	-0.1368	0	1.24231	0.00265	5.14038	1.1166
-0.9312	0	-0.4416	0	-0.1296	0	1.24923	0.00266	5.1468	1.11718
-0.924	0	-0.4224	0	-0.1248	0	1.25615	0.00267	5.15108	1.11776
-0.912	0	-0.42	0	-0.12	0	1.26077	0.00268	5.1575	1.11836
-0.9	0	-0.4104	0	-0.108	0	1.26538	0.00269	5.16177	1.11898
-0.8952	0	-0.4056	0	-0.1008	0	1.27231	0.0027	5.16605	1.1196
-0.888	0	-0.3936	0	-0.096	0	1.27692	0.00271	5.17247	1.12024
-0.8832	0	-0.3888	0	-0.0888	0	1.28385	0.00271	5.17889	1.1209
-0.876	0	-0.3816	0	-0.084	0	1.28846	0.00272	5.18317	1.12156
-0.8712	0	-0.3768	0	-0.072	0	1.29538	0.00273	5.18745	1.12224
-0.8592	0	-0.3648	0	-0.0648	0	1.3	0.00274	5.19387	1.12294
-0.8544	0	-0.3576	0	-0.06	0	1.30462	0.00274	5.19815	1.12364
-0.8472	0	-0.3504	0	-0.0528	0	1.31154	0.00275	5.20457	1.12436
-0.8424	0	-0.3456	0	-0.0432	0	1.31615	0.00276	5.21099	1.12509
-0.828	0	-0.3384	0	-0.036	0	1.32308	0.00276	5.21527	1.12583
-0.8232	0	-0.3264	0	-0.0312	0	1.32769	0.00277	5.22169	1.12659
-0.816	0	-0.3216	0	-0.0192	0	1.33462	0.00277	5.22597	1.12735
-0.8112	0	-0.3144	0	-0.0072	0	1.33923	0.00278	5.23452	1.12813
-0.804	0	-0.3096	0	-0.0072	0	1.34615	0.00279	5.2388	1.12892
-0.7872	0	-0.3048	0	0.0072	0	1.35308	0.00279	5.24308	1.12972
-0.78	0	-0.2952	0	0.0144	0	1.35769	0.0028	5.24736	1.13054
-0.78	0	-0.2856	0	0.024	0	1.36923	0.0028	5.25164	1.13136
-0.7752	0	-0.2808	0	0.0288	0	1.38077	0.0028	5.25806	1.1322
-0.7704	0	-0.276	0	0.036	0	1.39231	0.00281	5.26234	1.13305
-0.7632	0	-0.2688	0	0.0432	0	1.39692	0.00281	5.2709	1.13391
-0.756	0	-0.2688	0	0.0528	0	1.40385	0.00282	5.27304	1.13478
-0.7512	0	-0.264	0	0.06	0	1.40846	0.00282	5.28374	1.13566
-0.744	0	-0.2568	0	0.0648	0	1.41538	0.00282	5.28802	1.13655
-0.7392	0	-0.2496	0	0.072	0	1.42	0.00282	5.29444	1.13745
-0.7344	0	-0.2448	0	0.0768	0	1.42692	0.00283	5.30085	1.13837
-0.7344	0	-0.2376	0	0.084	0	1.43154	0.00283	5.30513	1.13929
-0.7272	0	-0.2328	0	0.0912	0	1.43846	0.00283	5.31155	1.14022
-0.7224	0	-0.228	0	0.0984	0	1.45	0.00283	5.31583	1.14117
-0.7152	0	-0.216	0	0.1056	0	1.45692	0.00283	5.32225	1.14212
-0.7104	0	-0.2088	0	0.108	0	1.46154	0.00284	5.32867	1.14308
-0.7032	0	-0.2088	0	0.132	0	1.46846	0.00284	5.33937	1.14406
-0.6984	0	-0.204	0	0.1392	0	1.47308	0.00284	5.34151	1.14504
-0.6912	0	-0.1968	0	0.144	0	1.48	0.00284	5.35007	1.14604
-0.6864	0	-0.192	0	0.1536	0	1.48462	0.00284	5.35863	1.14704
-0.6816	0	-0.1776	0	0.156	0	1.49385	0.00284	5.36505	1.14805
-0.6744	0	-0.1776	0	0.168	0	1.50769	0.00284	5.36933	1.14907
-0.6696	0	-0.1656	0	0.168	0	1.51923	0.00284	5.37146	1.1501
-0.6624	0	-0.1584	0	0.1776	0	1.51923	0.00284	5.37788	1.15114
-0.6576	0	-0.156	0	0.1848	0	1.52385	0.00284	5.38644	1.15219
-0.6576	0	-0.1392	0	0.192	0	1.53077	0.00283	5.38644	1.15324
-0.6432	0	-0.1368	0	0.1968	0	1.54231	0.00283	5.39072	1.15431
-0.6312	0	-0.1296	0	0.2088	0	1.54231	0.00283	5.39714	1.15538
-0.6288	0	-0.1248	0	0.216	0	1.54692	0.00283	5.40142	1.15647
-0.624	0	-0.1152	0	0.2208	0	1.55385	0.00283	5.40784	1.15756
-0.6144	0	-0.1128	0	0.228	0	1.55846	0.00282	5.41212	1.15865
-0.6072	0	-0.108	0	0.2328	0	1.56538	0.00282	5.4164	1.15976
-0.6024	0	-0.1008	0	0.2424	0	1.57	0.00282	5.42282	1.16088
-0.5952	0	-0.096	0	0.2496	0	1.57692	0.00282	5.4271	1.162
-0.5904	0	-0.0888	0	0.2568	0	1.58154	0.00281	5.43352	1.16313
-0.5856	0	-0.084	0	0.264	0	1.58615	0.00281	5.43994	1.16426
-0.5784	0	-0.0768	0	0.2712	0	1.59538	0.0028	5.44421	1.16541
-0.5712	0	-0.072	0	0.2832	0	1.59769	0.0028	5.45491	1.16656
-0.5664	0	-0.0648	0	0.2904	0	1.60462	0.0028	5.45491	1.16772
-0.5544	0	-0.06	0	0.3	0	1.61385	0.00279	5.46561	1.16889
-0.5496	0	-0.0528	0	0.3048	0	1.61846	0.00279	5.47631	1.17006
-0.5424	0	-0.048	0	0.3048	0	1.63462	0.00278	5.48487	1.17124
-0.5352	0	-0.0312	0	0.3168	0	1.63923	0.00277	5.49129	1.17243
-0.5304	0	-0.024	0	0.3216	0	1.64615	0.00277	5.49557	1.17362
-0.5232	0	-0.012	0	0.3288	0	1.65308	0.00276	5.50199	1.17482
-0.5112	0	-0.0072	0	0.3408	0	1.65769	0.00276	5.50627	1.17603
-0.5088	0	0	0	0.3456	0	1.66231	0.00275	5.51696	1.17724
-0.5016	0	0.012	0	0.3528	0	1.67385	0.00274	5.52552	1.17846
-0.4944	0	0.0192	0	0.3624	0	1.68077	0.00274	5.53194	1.17968
-0.4896	0	0.024	0	0.3672	0	1.68538	0.00273	5.53408	1.18091
-0.4824	0	0.0336	0	0.3768	0	1.69231	0.00272	5.54478	1.18215
-0.4776	0	0.036	0	0.3816	0	1.69692	0.00271	5.55548	1.18339
-0.4656	0	0.0432	0	0.3888	0	1.70154	0.00271	5.5619	1.18463
-0.456	0	0.06	0	0.3936	0	1.70846	0.0027	5.56618	1.18589
-0.4416	0	0.072	0	0.4008	0	1.71308	0.00269	5.57046	1.18714
-0.4344	0	0.0768	0	0.4056	0	1.72462	0.00268	5.58757	1.18841
-0.4296	0	0.0912	0	0.408	0	1.72462	0.00267	5.59185	1.18967
-0.4224	0	0.096	0	0.4176	0	1.73615	0.00266	5.59827	1.19095
-0.4176	0	0.1008	0	0.4248	0	1.74308	0.00267	5.60255	1.19222
-0.4104	0	0.108	0	0.4296	0	1.74769	0.00268	5.60897	1.19351
-0.4056	0	0.108	0	0.4392	0	1.75231	0.00269	5.61325	1.19479
-0.4008	0	0.1152	0	0.4416	0	1.75231	0.0027	5.61325	1.19608
-0.3936	0	0.12	0	0.4536	0	1.76154	0.00271	5.61967	1.19738
-0.3888	0	0.1272	0	0.4656	0	1.76385	0.00271	5.62609	1.19868
-0.3816	0	0.132	0	0.4656	0	1.77538	0.00272	5.63037	1.19998
-0.3768	0	0.1392	0	0.4728	0	1.78231	0.00273	5.63679	1.20129
-0.3696	0	0.144	0	0.4848	0	1.78923	0.00273	5.64107	1.2026
-0.3648	0	0.156	0	0.4896	0	1.79385	0.00274	5.64749	1.20391
-0.3504	0	0.1704	0	0.4968	0	1.80308	0.00274	5.65176	1.20523
-0.3384	0	0.1728	0	0.5088	0	1.80538	0.00275	5.65818	1.20655
-0.3384	0	0.1848	0	0.5136	0	1.81462	0.00275	5.66032	1.20788
-0.3264	0	0.1944	0	0.5256	0	1.82385	0.00276	5.66674	1.20921
-0.3216	0	0.1968	0	0.5304	0	1.82846	0.00276	5.67316	1.21054
-0.3144	0	0.2016	0	0.5376	0	1.83538	0.00277	5.67744	1.21187
-0.3096	0	0.2088	0	0.5496	0	1.84	0.00277	5.68386	1.21321
-0.3048	0	0.2184	0	0.5568	0	1.84462	0.00277	5.68814	1.21455
-0.2976	0	0.2208	0	0.5616	0	1.85154	0.00278	5.69456	1.21589
-0.2808	0	0.228	0	0.5688	0	1.85846	0.00278	5.69884	1.21724
-0.276	0	0.2376	0	0.5808	0	1.86308	0.00278	5.70526	1.21858
-0.264	0	0.2448	0	0.5856	0	1.86769	0.00278	5.70954	1.21993
-0.2568	0	0.2496	0	0.5928	0	1.87462	0.0028	5.71596	1.22128
-0.2496	0	0.2568	0	0.5976	0	1.87923	0.00284	5.72237	1.22264
-0.2448	0	0.264	0	0.6024	0	1.88615	0.00289	5.72879	1.22399
-0.2352	0	0.2688	0	0.6072	0	1.89308	0.00297	5.73735	1.22535
-0.2328	0	0.2808	0	0.6144	0	1.89769	0.00306	5.74163	1.22671
-0.2208	0	0.288	0	0.6264	0	1.90462	0.00317	5.74591	1.22807
-0.216	0	0.2928	0	0.6336	0	1.90923	0.0033	5.75233	1.22943
-0.2088	0	0.3	0	0.6456	0	1.91615	0.00344	5.75661	1.23079
-0.204	0	0.3072	0	0.6504	0	1.91846	0.0036	5.75661	1.23216
-0.192	0	0.312	0	0.6552	0	1.92538	0.00378	5.76945	1.23352
-0.1848	0	0.3168	0	0.6816	0	1.93231	0.00398	5.77373	1.23489
-0.1776	0	0.3216	0	0.6864	0	1.93692	0.00419	5.78015	1.23625
-0.1728	0	0.3288	0	0.6912	0	1.94385	0.00442	5.78443	1.23762
-0.1656	0	0.3384	0	0.7032	0	1.94846	0.00467	5.79084	1.23899
-0.1608	0	0.3432	0	0.7104	0	1.95538	0.00494	5.79512	1.24036
-0.156	0	0.3528	0	0.7176	0	1.96	0.00522	5.80154	1.24173
-0.1488	0	0.3576	0	0.7224	0	1.96692	0.00551	5.80582	1.24309
-0.1368	0	0.3648	0	0.7272	0	1.97154	0.00583	5.81224	1.24446
-0.1296	0	0.3696	0	0.7344	0	1.98308	0.00615	5.81652	1.24583
-0.1248	0	0.3768	0	0.7464	0	1.99	0.0065	5.82508	1.2472
-0.12	0	0.3888	0	0.7536	0	1.99462	0.00686	5.83364	1.24857
-0.1128	0	0.4008	0	0.7584	0	2.00154	0.00724	5.83792	1.24994
-0.1008	0	0.4008	0	0.7656	0	2.00615	0.00763	5.84434	1.2513
-0.096	0	0.4056	0	0.7704	0	2.01769	0.00804	5.85076	1.25267
-0.0888	0	0.4176	0	0.7824	0	2.02231	0.00846	5.85932	1.25404
-0.084	0	0.4248	0	0.7896	0	2.02923	0.0089	5.86359	1.2554
-0.0768	0	0.4296	0	0.7992	0	2.03385	0.00935	5.87001	1.25677
-0.072	0	0.4344	0	0.8112	0	2.04077	0.00982	5.88071	1.25813
-0.0648	0	0.4416	0	0.8184	0	2.04077	0.0103	5.88499	1.25949
-0.06	0	0.4608	0	0.8232	0	2.04538	0.0108	5.89141	1.26085
-0.048	0	0.4656	0	0.8304	0	2.05462	0.01131	5.89569	1.26221
-0.036	0	0.4728	0	0.8352	0	2.05692	0.01184	5.89997	1.26357
-0.0312	0	0.4776	0	0.8424	0	2.06615	0.01238	5.90639	1.26492
-0.024	0	0.4896	0	0.8472	0	2.07308	0.01294	5.91067	1.26627
-0.0192	0	0.4968	0	0.8544	0	2.07538	0.01351	5.91709	1.26763
-0.012	0	0.5016	0	0.8592	0	2.08231	0.01409	5.92137	1.26897
-0.0072	0	0.5016	0	0.8664	0	2.08692	0.01469	5.92779	1.27032
0	0	0.5112	0	0.8784	0	2.10538	0.0153	5.93848	1.27167
0.0072	0	0.5136	0	0.8832	0	2.11	0.01593	5.9449	1.27301
0.012	0	0.5256	0	0.8952	0	2.11462	0.01657	5.9449	1.27435
0.0192	0	0.5304	0	0.9024	0	2.12154	0.01722	5.9556	1.27569
0.024	0	0.5352	0	0.9072	0	2.13308	0.01788	5.95988	1.27702
0.036	0	0.5376	0	0.9144	0	2.13769	0.01856	5.9663	1.27835
0.048	0	0.5496	0	0.9192	0	2.13769	0.01925	5.97058	1.27968
0.0528	0	0.5568	0	0.9288	0	2.14923	0.01996	5.977	1.281
0.06	0	0.5688	0	0.9336	0	2.15385	0.02067	5.99198	1.28233
0.072	0	0.5688	0	0.9432	0	2.16769	0.0214	5.9984	1.28364
0.0768	0	0.5856	0	0.9504	0	2.17231	0.02215	6.00267	1.28496
0.084	0	0.5928	0	0.9552	0	2.17923	0.0229	6.00695	1.28627
0.0912	0	0.5976	0	0.9624	0	2.18385	0.02367	6.01337	1.28758
0.096	0	0.6024	0	0.9672	0	2.18846	0.02445	6.01765	1.28888
0.1152	0	0.6072	0	0.9744	0	2.19538	0.02524	6.03049	1.29018
0.12	0	0.6144	0	0.9792	0	2.20692	0.02604	6.03477	1.29147
0.1272	0	0.6216	0	0.984	0	2.21154	0.02686	6.04119	1.29276
0.1344	0	0.6264	0	1.0032	0	2.21846	0.02768	6.04547	1.29405
0.1392	0	0.6336	0	1.0104	0	2.22308	0.02852	6.05403	1.29533
0.144	0	0.6408	0	1.0152	0	2.23692	0.02937	6.06045	1.29661
0.156	0	0.648	0	1.0224	0	2.24154	0.03023	6.06687	1.29788
0.1728	0	0.6504	0	1.0344	0	2.24846	0.0311	6.07114	1.29915
0.1776	0	0.6552	0	1.0392	0	2.25308	0.03198	6.07756	1.30041
0.1848	0	0.6648	0	1.044	0	2.25769	0.03288	6.09254	1.30167
0.192	0	0.6696	0	1.0512	0	2.26462	0.03378	6.09896	1.30292
0.1968	0	0.6816	0	1.0608	0	2.27154	0.0347	6.10324	1.30417
0.2064	0	0.6864	0	1.068	2.79e-05	2.27615	0.03562	6.10752	1.30541
0.216	0	0.6912	0	1.0752	5.56e-05	2.28769	0.03656	6.11394	1.30665
0.2208	0	0.7032	0	1.0872	0.000111	2.29231	0.0375	6.1225	1.30788
0.2208	0	0.7104	0	1.0872	0.000166	2.30154	0.03846	6.12464	1.3091
0.2304	0	0.7176	0	1.0992	0.00022	2.31538	0.03943	6.13106	1.31032
0.2376	0	0.7224	0	1.104	0.000275	2.32231	0.0404	6.13534	1.31153
0.2448	0	0.7272	0	1.1112	0.000328	2.32692	0.04139	6.14603	1.31274
0.2448	0	0.7416	0	1.116	0.000381	2.33385	0.04239	6.15031	1.31394
0.2568	0	0.7536	0	1.128	0.000434	2.33846	0.04339	6.15673	1.31513
0.264	0	0.7584	0	1.1352	0.000486	2.34538	0.0444	6.16101	1.31634
0.2688	0	0.7656	0	1.152	0.000538	2.35	0.04543	6.16743	1.31755
0.2736	0	0.7704	0	1.1568	0.00059	2.35692	0.04646	6.17599	1.31878
0.2808	0	0.7824	0	1.164	0.000641	2.36385	0.0475	6.18241	1.32002
0.288	0	0.7896	0	1.176	0.000691	2.36615	0.04855	6.19097	1.32127
0.2928	0	0.7944	0	1.188	0.000741	2.37308	0.04961	6.19953	1.32252
0.3	0	0.8064	0	1.2	0.000791	2.37769	0.05068	6.20595	1.32379
0.312	0	0.8064	0	1.2072	0.00084	2.38462	0.05176	6.21664	1.32507
0.3144	0	0.8112	0	1.212	0.000889	2.38923	0.05284	6.22092	1.32636
0.3168	0	0.8184	0	1.2216	0.000937	2.39846	0.05394	6.22734	1.32766
0.3288	0	0.8256	0	1.2312	0.000985	2.40077	0.05504	6.23162	1.32897
0.3336	0	0.8352	1.93e-05	1.236	0.00103	2.41462	0.05615	6.2359	1.33028
0.3408	0	0.8424	3.84e-05	1.2432	0.00108	2.41462	0.05727	6.24232	1.33161
0.3456	1.9e-05	0.8472	5.74e-05	1.248	0.00113	2.42615	0.05839	6.25302	1.33294
0.3576	3.79e-05	0.8592	7.63e-05	1.2528	0.00117	2.43077	0.05953	6.2573	1.33428
0.3576	5.66e-05	0.8664	9.5e-05	1.2624	0.00122	2.43538	0.06067	6.26158	1.33563
0.3768	7.52e-05	0.8712	0.000114	1.272	0.00126	2.44923	0.06181	6.268	1.33699
0.3816	9.37e-05	0.8784	0.000132	1.2768	0.00131	2.45846	0.06297	6.27228	1.33835
0.3888	0.000112	0.8952	0.000151	1.2816	0.00138	2.46538	0.06413	6.2787	1.33972
0.3936	0.00013	0.9024	0.000169	1.2888	0.00148	2.47	0.06532	6.28511	1.3411
0.4056	0.000148	0.9024	0.000187	1.3008	0.00161	2.47692	0.06653	6.28939	1.34249
0.4104	0.000166	0.9144	0.000205	1.308	0.00176	2.48154	0.06776	6.29581	1.34388
0.4176	0.000184	0.9192	0.000223	1.3128	0.00194	2.49769	0.06898	6.30009	1.34528
0.4248	0.000202	0.9264	0.00024	1.32	0.00214	2.5	0.07022	6.30437	1.34668
0.4296	0.00022	0.9384	0.000258	1.3248	0.00238	2.51154	0.07146	6.31079	1.34809
0.4344	0.000237	0.9432	0.000276	1.3368	0.00264	2.51846	0.07271	6.32149	1.34951
0.4416	0.000254	0.9456	0.000293	1.344	0.00292	2.52308	0.07396	6.32577	1.35093
0.4488	0.000272	0.9552	0.00031	1.3464	0.00323	2.53	0.07522	6.34289	1.35235
0.456	0.000289	0.9648	0.000327	1.3536	0.00356	2.53462	0.07649	6.35358	1.35379
0.4608	0.000306	0.9672	0.000344	1.368	0.00392	2.54385	0.07776	6.35572	1.35522
0.4656	0.000323	0.9792	0.000361	1.3728	0.00431	2.55077	0.07904	6.36428	1.35666
0.4728	0.000358	0.984	0.000378	1.3848	0.00472	2.55769	0.08033	6.36856	1.3581
0.4776	0.000413	0.9912	0.000394	1.392	0.00515	2.56231	0.08162	6.37498	1.35955
0.4848	0.000486	1.0008	0.000411	1.3968	0.00561	2.56923	0.08291	6.3814	1.361
0.4896	0.000577	1.0056	0.000427	1.404	0.00609	2.57846	0.08421	6.38568	1.36246
0.4968	0.000687	1.0152	0.000443	1.4088	0.00659	2.59231	0.08552	6.3921	1.36392
0.5016	0.000815	1.0224	0.000479	1.416	0.00712	2.60154	0.08683	6.39638	1.36538
0.5088	0.000962	1.0272	0.000533	1.4208	0.00768	2.60846	0.08815	6.40066	1.36684
0.5184	0.00113	1.0344	0.000606	1.428	0.00825	2.61538	0.08947	6.40708	1.3683
0.5256	0.00131	1.044	0.000698	1.4328	0.00885	2.62	0.0908	6.41136	1.36977
0.5304	0.00151	1.0512	0.000809	1.4448	0.00947	2.62692	0.09213	6.41778	1.37124
0.5376	0.00173	1.056	0.000938	1.4496	0.01011	2.63615	0.09347	6.42205	1.37271
0.5448	0.00196	1.0608	0.00109	1.4568	0.01078	2.64308	0.09481	6.42847	1.37419
0.5568	0.00221	1.068	0.00125	1.4688	0.01146	2.64769	0.09615	6.43275	1.37566
0.5616	0.00248	1.0752	0.00143	1.4736	0.01217	2.65462	0.0975	6.43917	1.37714
0.564	0.00277	1.08	0.00164	1.4808	0.0129	2.65462	0.09885	6.44987	1.37861
0.5712	0.00307	1.0872	0.00186	1.4856	0.01365	2.66154	0.10021	6.45415	1.38009
0.5808	0.00339	1.092	0.00209	1.4928	0.01442	2.66615	0.10157	6.46057	1.38156
0.5856	0.00373	1.104	0.00235	1.5048	0.01522	2.67077	0.10293	6.46485	1.38304
0.5928	0.00408	1.1112	0.00262	1.512	0.01603	2.67769	0.1043	6.46913	1.38452
0.5976	0.00445	1.116	0.00291	1.5216	0.01687	2.68462	0.10567	6.47555	1.38599
0.6024	0.00484	1.128	0.00322	1.5288	0.01772	2.68923	0.10705	6.47983	1.38747
0.6072	0.00524	1.1352	0.00354	1.5336	0.01859	2.70077	0.10842	6.48625	1.38894
0.6216	0.00566	1.14	0.00388	1.5408	0.01949	2.70769	0.1098	6.49052	1.39041
0.6336	0.0061	1.1472	0.00424	1.548	0.0204	2.71231	0.11119	6.49694	1.39189
0.6384	0.00655	1.152	0.00462	1.5576	0.02133	2.71692	0.11257	6.50122	1.39336
0.6456	0.00701	1.1568	0.00501	1.5624	0.02228	2.72385	0.11396	6.50764	1.39482
0.6504	0.0075	1.164	0.00541	1.5696	0.02325	2.73308	0.11535	6.51406	1.39629
0.6552	0.00799	1.1712	0.00584	1.5816	0.02424	2.73538	0.11675	6.52904	1.39775
0.6624	0.00851	1.1856	0.00628	1.5864	0.02525	2.74692	0.11814	6.53332	1.39921
0.6696	0.00903	1.1952	0.00673	1.6008	0.02628	2.75154	0.11954	6.53974	1.40067
0.6816	0.00958	1.2	0.00721	1.6056	0.02732	2.76308	0.12094	6.54616	1.40213
0.6864	0.01013	1.2072	0.00769	1.6104	0.02838	2.77	0.12234	6.55044	1.40358
0.6912	0.01071	1.2192	0.0082	1.6176	0.02946	2.77692	0.12375	6.559	1.40504
0.7032	0.01129	1.224	0.00872	1.6224	0.03055	2.78615	0.12515	6.56113	1.4065
0.7104	0.0119	1.2312	0.00925	1.6296	0.03167	2.79308	0.12656	6.56541	1.40796
0.7176	0.01251	1.2432	0.0098	1.6344	0.0328	2.79308	0.12797	6.57183	1.40942
0.7272	0.01314	1.248	0.01037	1.6464	0.03394	2.79769	0.12938	6.57611	1.41087
0.7344	0.01379	1.2528	0.01095	1.6536	0.0351	2.80231	0.13079	6.58253	1.41231
0.7416	0.01445	1.26	0.01154	1.6584	0.03628	2.80923	0.13221	6.59323	1.41375
0.7464	0.01512	1.2648	0.01215	1.6656	0.03748	2.82077	0.13364	6.59751	1.41519
0.7536	0.01581	1.272	0.01278	1.6728	0.03869	2.82538	0.13507	6.60393	1.41661
0.7584	0.01651	1.2768	0.01342	1.6848	0.03991	2.83231	0.1365	6.61035	1.41804
0.7656	0.01722	1.2816	0.01407	1.6968	0.04115	2.83923	0.13794	6.61463	1.41946
0.7656	0.01795	1.2888	0.01474	1.7016	0.04241	2.84385	0.13937	6.62105	1.42087
0.7824	0.01869	1.308	0.01542	1.7064	0.04368	2.85077	0.14081	6.62533	1.42227
0.7896	0.01944	1.308	0.01611	1.7208	0.04496	2.85538	0.14224	6.63602	1.42367
0.7944	0.02021	1.3128	0.01682	1.7304	0.04626	2.86231	0.14367	6.6403	1.42506
0.7992	0.02099	1.32	0.01755	1.7376	0.04758	2.86692	0.14511	6.64672	1.42645
0.8112	0.02178	1.3248	0.01828	1.7424	0.0489	2.87846	0.14654	6.651	1.42782
0.8184	0.02259	1.3296	0.01903	1.7496	0.05025	2.88538	0.14798	6.65742	1.42919
0.8232	0.02341	1.344	0.0198	1.7616	0.0516	2.89	0.14941	6.6617	1.43056
0.8328	0.02424	1.3488	0.02058	1.7664	0.05297	2.89231	0.15084	6.66598	1.43191
0.8424	0.02508	1.3536	0.02137	1.7736	0.05435	2.89692	0.15227	6.6724	1.43325
0.8544	0.02594	1.368	0.02217	1.7904	0.05574	2.90385	0.1537	6.67882	1.43459
0.8592	0.0268	1.3728	0.02299	1.7976	0.05715	2.90615	0.15513	6.68524	1.43592
0.8664	0.02768	1.38	0.02381	1.8024	0.05857	2.91308	0.15656	6.6938	1.43724
0.8712	0.02857	1.3848	0.02466	1.8072	0.06	2.91769	0.15799	6.70021	1.43855
0.8832	0.02948	1.392	0.02551	1.8144	0.06144	2.93385	0.15941	6.70449	1.43985
0.888	0.03039	1.3968	0.02638	1.8264	0.0629	2.94308	0.16083	6.71091	1.44114
0.8952	0.03132	1.404	0.02726	1.8456	0.06436	2.94538	0.16226	6.71519	1.44242
0.9072	0.03225	1.4088	0.02815	1.8504	0.06584	2.95	0.16368	6.71947	1.44369
0.9144	0.0332	1.416	0.02905	1.8528	0.06733	2.95462	0.1651	6.72589	1.44495
0.9216	0.03416	1.4208	0.02996	1.8624	0.06883	2.97077	0.16651	6.73659	1.4462
0.9312	0.03513	1.428	0.03089	1.8672	0.07033	2.98	0.16793	6.74301	1.44744
0.9384	0.03611	1.4328	0.03183	1.8768	0.07185	2.98692	0.16934	6.74729	1.44866
0.9432	0.0371	1.4424	0.03278	1.8792	0.07338	2.99154	0.17077	6.75157	1.44988
0.9504	0.0381	1.4448	0.03374	1.8912	0.07492	3.00538	0.17221	6.75799	1.45108
0.9552	0.03911	1.4568	0.03471	1.8984	0.07647	3.00538	0.17367	6.76441	1.45229
0.9624	0.04014	1.464	0.03569	1.9104	0.07803	3.01692	0.17515	6.76441	1.45351
0.9672	0.04117	1.4688	0.03669	1.9152	0.0796	3.02154	0.17664	6.77082	1.45473
0.9792	0.04221	1.4784	0.03769	1.9272	0.08118	3.03308	0.17814	6.77938	1.45596
0.984	0.04327	1.4856	0.03871	1.9296	0.08276	3.03538	0.17966	6.7858	1.45719
0.9912	0.04433	1.4928	0.03973	1.944	0.08436	3.03769	0.1812	6.79008	1.45843
0.9984	0.0454	1.4952	0.04077	1.9512	0.08596	3.05154	0.18275	6.79436	1.45968
1.0104	0.04648	1.4976	0.04181	1.9512	0.08757	3.05154	0.18431	6.80078	1.46093
1.0152	0.04757	1.5096	0.04287	1.9632	0.08919	3.05615	0.18589	6.80506	1.46219
1.0248	0.04867	1.5168	0.04394	1.968	0.09082	3.06308	0.18748	6.81148	1.46345
1.0296	0.04978	1.5312	0.04501	1.98	0.09245	3.06769	0.18909	6.81576	1.46471
1.0344	0.0509	1.5528	0.0461	1.992	0.09409	3.07231	0.1907	6.82218	1.46599
1.044	0.05203	1.5576	0.0472	1.9992	0.09574	3.07923	0.19233	6.82646	1.46726
1.0512	0.05316	1.5624	0.0483	2.0064	0.0974	3.08385	0.19398	6.83288	1.46854
1.056	0.05431	1.5696	0.04942	2.016	0.09906	3.09769	0.19563	6.83716	1.46983
1.056	0.05546	1.5792	0.05054	2.0304	0.10073	3.10231	0.1973	6.84785	1.47112
1.0608	0.05662	1.5816	0.05168	2.0352	0.1024	3.10692	0.19898	6.85427	1.47242
1.068	0.05779	1.5936	0.05282	2.0472	0.10408	3.11385	0.20067	6.86497	1.47372
1.0752	0.05897	1.6008	0.05397	2.0544	0.10576	3.12077	0.20237	6.86925	1.47502
1.08	0.06016	1.6056	0.05513	2.0592	0.10746	3.12538	0.20408	6.87353	1.47633
1.0872	0.06135	1.6104	0.0563	2.0664	0.10915	3.13231	0.20581	6.87995	1.47764
1.0992	0.06255	1.6176	0.05748	2.0712	0.11085	3.13692	0.20754	6.88637	1.47895
1.1064	0.06376	1.6224	0.05866	2.0712	0.11256	3.14385	0.20929	6.89279	1.48027
1.1112	0.06498	1.6296	0.05986	2.0832	0.11427	3.14846	0.21104	6.89493	1.48159
1.1232	0.0662	1.6416	0.06106	2.088	0.11599	3.15538	0.21281	6.90777	1.48292
1.128	0.06743	1.6464	0.06227	2.0952	0.1177	3.16231	0.21458	6.91204	1.48425
1.1352	0.06867	1.6464	0.06349	2.1072	0.11943	3.17154	0.21636	6.91846	1.48558
1.14	0.06992	1.6584	0.06471	2.112	0.12115	3.17615	0.21816	6.92274	1.48692
1.1472	0.07117	1.6656	0.06595	2.1288	0.12288	3.18308	0.21996	6.92916	1.48825
1.152	0.07243	1.6728	0.06719	2.1384	0.12462	3.18769	0.22177	6.93344	1.48959
1.1568	0.0737	1.6848	0.06844	2.1432	0.12635	3.19462	0.22359	6.94414	1.49094
1.164	0.07497	1.6896	0.06969	2.16	0.12809	3.20615	0.22541	6.95056	1.49228
1.1712	0.07625	1.6968	0.07095	2.1648	0.12983	3.21077	0.22725	6.95484	1.49363
1.176	0.07753	1.7064	0.07222	2.172	0.13158	3.21769	0.22909	6.9634	1.49498
1.1808	0.07882	1.7136	0.0735	2.1792	0.13332	3.22231	0.23094	6.96554	1.49634
1.188	0.08012	1.7256	0.07478	2.1888	0.13507	3.22923	0.2328	6.96982	1.49769
1.188	0.08142	1.7304	0.07607	2.196	0.13682	3.23385	0.23466	6.98051	1.49905
1.1952	0.08273	1.7376	0.07737	2.2008	0.13857	3.24077	0.23653	6.98479	1.50041
1.2	0.08405	1.7424	0.07867	2.208	0.14033	3.25692	0.23841	6.98693	1.50177
1.2072	0.08537	1.7544	0.07998	2.22	0.14208	3.26154	0.24029	6.99549	1.50313
1.212	0.08669	1.7616	0.08129	2.2272	0.14383	3.26846	0.24218	7.00405	1.5045
1.2192	0.08802	1.7736	0.08262	2.2368	0.14559	3.27538	0.24407	7.00833	1.50586
1.2312	0.08936	1.7784	0.08394	2.2368	0.14734	3.28	0.24597	7.01903	1.50723
1.236	0.0907	1.7904	0.08527	2.244	0.1491	3.28923	0.24787	7.02545	1.5086
1.2432	0.09204	1.7976	0.08661	2.2488	0.15085	3.29154	0.24978	7.02973	1.50997
1.248	0.09339	1.8024	0.08796	2.256	0.15261	3.29846	0.2517	7.03615	1.51134
1.2648	0.09475	1.8072	0.0893	2.2608	0.15436	3.30308	0.25361	7.04043	1.51271
1.272	0.09611	1.8144	0.09066	2.268	0.15611	3.31	0.25554	7.04043	1.51408
1.2768	0.09747	1.824	0.09202	2.28	0.15787	3.31462	0.25746	7.04471	1.51545
1.2816	0.09884	1.8312	0.09338	2.2848	0.15962	3.32154	0.25939	7.04899	1.51682
1.296	0.10021	1.8384	0.09475	2.2992	0.16137	3.32615	0.26132	7.06182	1.5182
1.3008	0.10159	1.8456	0.09612	2.304	0.16312	3.33308	0.26326	7.0661	1.51957
1.308	0.10297	1.8504	0.0975	2.3088	0.16486	3.33769	0.2652	7.07466	1.52094
1.3128	0.10435	1.8552	0.09888	2.3088	0.16661	3.34462	0.26714	7.08322	1.52232
1.32	0.10574	1.8624	0.10027	2.316	0.16835	3.35385	0.26909	7.08536	1.52369
1.3248	0.10713	1.8744	0.10166	2.3232	0.17009	3.36077	0.27103	7.0875	1.52506
1.3296	0.10852	1.884	0.10305	2.328	0.17182	3.36769	0.27298	7.0982	1.52643
1.344	0.10992	1.8864	0.10445	2.3376	0.17356	3.37	0.27493	7.10462	1.5278
1.3488	0.11132	1.8984	0.10586	2.352	0.17529	3.37231	0.27688	7.1089	1.52917
1.3536	0.11272	1.9104	0.10726	2.3568	0.17701	3.38385	0.27883	7.1196	1.53054
1.3608	0.11413	1.9152	0.10867	2.364	0.17874	3.38615	0.28078	7.1196	1.53191
1.368	0.11554	1.9272	0.11008	2.3688	0.18045	3.39538	0.28274	7.12815	1.53328
1.3728	0.11695	1.9344	0.1115	2.3808	0.18217	3.40231	0.28469	7.13457	1.53465
1.3848	0.11836	1.9392	0.11292	2.3856	0.18388	3.40692	0.28665	7.14099	1.53601
1.3968	0.11978	1.944	0.11434	2.3928	0.18559	3.41846	0.2886	7.14741	1.53738
1.3992	0.12119	1.9584	0.11577	2.4048	0.18729	3.41846	0.29055	7.15169	1.53874
1.4088	0.12262	1.9632	0.11719	2.4096	0.18898	3.42769	0.29251	7.15597	1.5401
1.4112	0.12404	1.968	0.11863	2.4168	0.19068	3.43462	0.29446	7.16239	1.54146
1.416	0.12546	1.9752	0.12006	2.4216	0.19236	3.44615	0.29641	7.16881	1.54282
1.4208	0.12689	1.98	0.12149	2.4336	0.19404	3.45538	0.29836	7.17309	1.54418
1.4328	0.12831	1.9896	0.12293	2.4528	0.19571	3.45769	0.30031	7.17951	1.54553
1.4448	0.12974	1.992	0.12437	2.4552	0.19738	3.46923	0.30225	7.18379	1.54688
1.4496	0.13117	1.9992	0.12581	2.4648	0.19904	3.46923	0.3042	7.1902	1.54825
1.4568	0.13261	2.0112	0.12726	2.472	0.2007	3.48077	0.30614	7.19448	1.54961
1.464	0.13404	2.016	0.1287	2.4768	0.20235	3.48769	0.30808	7.20732	1.55097
1.4736	0.13547	2.0232	0.13015	2.4816	0.20399	3.49231	0.31001	7.2116	1.55233
1.4856	0.13691	2.0304	0.1316	2.4888	0.20562	3.50385	0.31195	7.22016	1.55369
1.4976	0.13834	2.0352	0.13305	2.4936	0.20725	3.51077	0.31388	7.22872	1.55504
1.5048	0.13978	2.04	0.1345	2.5032	0.20887	3.52	0.3158	7.23728	1.55639
1.5048	0.14121	2.0472	0.13595	2.5056	0.21048	3.52692	0.31772	7.24156	1.55774
1.5168	0.14265	2.0544	0.1374	2.52	0.21208	3.53846	0.31964	7.24798	1.55908
1.5216	0.14408	2.0664	0.13886	2.5248	0.21368	3.54308	0.32156	7.2544	1.56042
1.5288	0.14552	2.0712	0.14031	2.5296	0.21526	3.54308	0.32347	7.25868	1.56175
1.5408	0.14696	2.076	0.14177	2.5368	0.21684	3.55	0.32537	7.26295	1.56309
1.5528	0.14839	2.0832	0.14322	2.5416	0.21844	3.55692	0.32727	7.26937	1.56441
1.5576	0.14983	2.088	0.14468	2.5488	0.22002	3.56154	0.32916	7.27365	1.56574
1.5624	0.15126	2.1072	0.14613	2.5536	0.22163	3.56846	0.33105	7.28007	1.56706
1.572	0.1527	2.1216	0.14759	2.5656	0.22322	3.57308	0.33293	7.28435	1.56837
1.5744	0.15413	2.1264	0.14905	2.5728	0.22481	3.58	0.33481	7.29077	1.56968
1.5816	0.15557	2.1336	0.1505	2.5824	0.22638	3.59154	0.33668	7.29505	1.57099
1.5864	0.157	2.1408	0.15196	2.5848	0.22794	3.59615	0.33854	7.29933	1.57229
1.5936	0.15843	2.1432	0.15341	2.592	0.22949	3.60308	0.3404	7.30575	1.57359
1.6008	0.15986	2.148	0.15487	2.6016	0.23104	3.61231	0.34225	7.31217	1.57488
1.6056	0.16129	2.1528	0.15632	2.6088	0.23256	3.61231	0.34409	7.31859	1.57617
1.6104	0.16272	2.1648	0.15778	2.6136	0.23408	3.62154	0.34593	7.32715	1.57745
1.6176	0.16414	2.172	0.15923	2.6184	0.23559	3.62615	0.34775	7.3357	1.57873
1.6224	0.16557	2.1792	0.16068	2.6256	0.23708	3.63538	0.34957	7.33784	1.58
1.6296	0.16699	2.184	0.16213	2.6328	0.23856	3.64	0.35138	7.34854	1.58127
1.6344	0.16841	2.196	0.16358	2.6376	0.24003	3.64692	0.35318	7.35496	1.58253
1.6416	0.16983	2.2008	0.16502	2.6424	0.24149	3.65385	0.35497	7.35924	1.58378
1.6464	0.17124	2.208	0.16647	2.6496	0.24293	3.65385	0.35676	7.36994	1.58503
1.6536	0.17266	2.2128	0.16791	2.6616	0.24436	3.65846	0.35853	7.37636	1.58627
1.6584	0.17407	2.2272	0.16935	2.6664	0.24578	3.67231	0.3603	7.38064	1.58751
1.6656	0.17548	2.232	0.17079	2.6736	0.24718	3.67923	0.36205	7.38492	1.58874
1.6728	0.17688	2.2368	0.17223	2.6808	0.24857	3.68154	0.3638	7.39134	1.58996
1.6776	0.17829	2.244	0.17367	2.6856	0.24994	3.69308	0.36553	7.39776	1.59118
1.6848	0.17969	2.256	0.1751	2.6928	0.2513	3.7	0.36726	7.40203	1.59239
1.6896	0.18108	2.2608	0.17653	2.6976	0.25265	3.70462	0.36897	7.40845	1.59362
1.7016	0.18248	2.268	0.17796	2.7048	0.25398	3.70923	0.37067	7.41273	1.59485
1.7064	0.18387	2.2728	0.17938	2.7144	0.25532	3.71615	0.37236	7.41915	1.5961
1.7136	0.18526	2.28	0.18081	2.7216	0.25668	3.72308	0.37406	7.42343	1.59735
1.7184	0.18664	2.2848	0.18223	2.7264	0.25805	3.72769	0.37575	7.42985	1.59862
1.7304	0.18802	2.2992	0.18364	2.7336	0.25943	3.73462	0.37742	7.43413	1.59989
1.7376	0.18939	2.304	0.18506	2.7384	0.26082	3.73923	0.37908	7.43841	1.60118
1.7496	0.19077	2.3088	0.18646	2.7456	0.26222	3.74615	0.38073	7.44483	1.60248
1.7544	0.19213	2.316	0.18787	2.7528	0.26363	3.75077	0.38237	7.44911	1.60378
1.7616	0.1935	2.3232	0.18927	2.7576	0.26505	3.75769	0.38399	7.45981	1.6051
1.7664	0.19486	2.3328	0.19067	2.7648	0.26648	3.76923	0.3856	7.46623	1.60642
1.7736	0.19621	2.34	0.19207	2.7696	0.26792	3.77385	0.3872	7.4705	1.60775
1.7784	0.19756	2.3472	0.19346	2.7816	0.26937	3.78077	0.38878	7.47692	1.6091
1.7856	0.19891	2.352	0.19484	2.7864	0.27083	3.78538	0.39035	7.4812	1.61044
1.7976	0.20025	2.364	0.19623	2.8008	0.27229	3.79	0.39191	7.48976	1.6118
1.8024	0.20158	2.3688	0.1976	2.8056	0.27376	3.79692	0.39345	7.4919	1.61317
1.8072	0.20291	2.3736	0.19898	2.8104	0.27524	3.80154	0.39498	7.49832	1.61454
1.8144	0.20424	2.3832	0.20035	2.8152	0.27672	3.80846	0.39649	7.5026	1.61592
1.8192	0.20556	2.3904	0.20171	2.8272	0.27821	3.81538	0.39798	7.50902	1.61731
1.8264	0.20687	2.3928	0.20307	2.8344	0.27971	3.82462	0.39947	7.5133	1.6187
1.8312	0.20818	2.4048	0.20442	2.8392	0.28121	3.83154	0.40093	7.524	1.6201
1.8384	0.20948	2.4096	0.20577	2.8536	0.28271	3.83615	0.40238	7.53042	1.62151
1.8456	0.21078	2.4216	0.20711	2.8584	0.28422	3.84308	0.40381	7.53042	1.62293
1.8504	0.21207	2.4216	0.20847	2.8632	0.28573	3.85462	0.40523	7.53898	1.62435
1.8552	0.21336	2.4288	0.20984	2.8776	0.28725	3.86615	0.40663	7.54539	1.62577
1.8624	0.21464	2.4408	0.21123	2.8824	0.28876	3.87077	0.40803	7.55395	1.6272
1.8672	0.21591	2.4456	0.21262	2.8872	0.29028	3.87769	0.40944	7.55609	1.62864
1.8744	0.21717	2.4528	0.21403	2.8944	0.2918	3.88231	0.41084	7.56037	1.63008
1.884	0.21843	2.4576	0.21546	2.8992	0.29333	3.88923	0.41225	7.56893	1.63152
1.8864	0.21969	2.4648	0.21689	2.9064	0.29485	3.89385	0.41366	7.57749	1.63297
1.8912	0.22093	2.472	0.21834	2.9184	0.29638	3.90077	0.41507	7.58391	1.63443
1.8984	0.22219	2.4816	0.2198	2.9256	0.2979	3.91692	0.41648	7.58819	1.63588
1.908	0.22344	2.4888	0.22127	2.9304	0.29942	3.92154	0.41789	7.59461	1.63735
1.9128	0.22468	2.4936	0.22275	2.9424	0.30095	3.92846	0.4193	7.59889	1.63881
1.9224	0.22592	2.4984	0.22424	2.9496	0.30247	3.94	0.42072	7.60531	1.64028
1.9248	0.22715	2.5056	0.22574	2.9544	0.30399	3.94692	0.42213	7.60959	1.64175
1.9344	0.22837	2.52	0.22726	2.9592	0.30551	3.95154	0.42354	7.616	1.64323
1.9392	0.22958	2.5248	0.22878	2.9664	0.30702	3.95615	0.42496	7.62028	1.6447
1.944	0.23078	2.5368	0.23031	2.9736	0.30856	3.96308	0.42638	7.62456	1.64618
1.9512	0.23198	2.5416	0.23186	2.9856	0.3101	3.96769	0.42779	7.63098	1.64766
1.9584	0.23317	2.5488	0.23341	2.9904	0.31166	3.97462	0.42921	7.63526	1.64915
1.9632	0.23435	2.5536	0.23497	2.9928	0.31322	3.98615	0.43064	7.64168	1.65063
1.968	0.23552	2.5608	0.23654	3.0072	0.31477	3.99077	0.43209	7.64596	1.65212
1.9752	0.23668	2.5656	0.23812	3.0144	0.31632	3.99769	0.43357	7.65024	1.6536
1.98	0.23783	2.5776	0.23971	3.0192	0.31786	4.00231	0.43505	7.65666	1.65509
1.9872	0.23898	2.5848	0.24131	3.0312	0.31939	4.00923	0.43656	7.66308	1.65658
1.9992	0.24011	2.5896	0.24291	3.0312	0.32093	4.01615	0.43809	7.6695	1.65807
2.0064	0.24124	2.6016	0.24452	3.0432	0.32245	4.02077	0.43963	7.67378	1.65956
2.0112	0.24236	2.604	0.24614	3.048	0.32397	4.02769	0.44119	7.67806	1.66104
2.016	0.24346	2.6136	0.24777	3.0552	0.32547	4.03231	0.44276	7.68875	1.66253
2.0304	0.24456	2.6184	0.2494	3.0624	0.32698	4.03923	0.44435	7.69303	1.66402
2.0352	0.24565	2.6328	0.25104	3.0792	0.32847	4.04846	0.44596	7.69945	1.66551
2.04	0.24673	2.6328	0.25269	3.0864	0.32995	4.05769	0.44758	7.70587	1.66699
2.0472	0.2478	2.6424	0.25434	3.0912	0.33143	4.06231	0.44922	7.71015	1.66848
2.0544	0.24886	2.6496	0.256	3.0984	0.33289	4.07154	0.45088	7.71443	1.66996
2.0592	0.2499	2.6568	0.25767	3.1056	0.33434	4.07846	0.45255	7.72085	1.67144
2.0664	0.25094	2.664	0.25934	3.1128	0.33579	4.08308	0.45423	7.72727	1.67292
2.0712	0.25197	2.6736	0.26101	3.1224	0.33722	4.08538	0.45593	7.72727	1.6744
[truncated: 38,935 more rows]
