# Supplementary material for: Li/Al‐LDH Reinforced Polyacrylamide/Xanthan Gum Semi‐Interpenetrating Network Nano‐Conductive Hydrogels for Stress Sensing and Wearable Device Applications
Source: Adv Sci (Weinh). 2025 Sep 30;12(47):e11903. doi: 10.1002/advs.202511903 (PMC12713048; doi:10.1002/advs.202511903)
Supplement: Supplementary file 2 — Supporting Information [file ADVS-12-e11903-s004.zip › Figure 4b.xlsx]

## Sheet: Sheet1
0	0
0.21921	8.70415e-16
0.43841	-3.19505
0.66202	8.70415e-16
2.68993	8.70415e-16
3.16579	8.70415e-16
3.6736	3.19504
3.895	8.70415e-16
4.12412	8.70415e-16
4.34443	3.19504
5.22895	8.70415e-16
6.17627	8.70415e-16
7.39125	3.19504
7.59173	8.70415e-16
7.86932	3.19504
8.37271	8.70415e-16
8.59192	8.70415e-16
8.81443	3.19504
9.0832	3.19504
9.53703	8.70415e-16
9.75623	3.19504
12.2589	3.19504
12.4792	3.19504
12.7006	6.39009
14.0687	3.19504
14.3606	6.39009
15.2529	9.58514
15.4721	6.39009
15.8014	9.58514
16.1197	12.7802
16.3874	9.58514
16.6033	12.7802
16.817	15.9752
17.023	12.7802
17.3733	15.9752
17.6255	19.1703
17.8525	15.9752
18.1719	22.3653
18.4297	22.3653
18.661	22.3653
18.9176	25.5604
19.1666	25.5604
19.3869	25.5604
19.5753	28.7554
19.8297	28.7554
20.0511	28.7554
20.2736	31.9505
20.5325	31.9505
20.9907	35.1455
21.298	35.1455
21.5194	38.3405
21.7761	38.3405
22.0746	38.3405
22.3665	41.5356
22.6265	41.5356
23.9186	44.7306
24.1719	41.5356
24.5013	47.9257
24.7491	47.9257
24.9683	47.9257
25.1897	51.1207
25.6248	51.1207
25.844	51.1207
26.0665	54.3158
26.332	54.3158
26.5953	54.3158
27.753	57.5108
27.9755	57.5108
28.2002	57.5108
28.4635	63.9009
29.5705	60.7059
29.8977	60.7059
30.4055	67.096
30.7414	63.9009
31.0267	67.096
32.3827	70.291
32.6129	67.096
32.9445	70.291
33.1934	73.486
33.7001	70.291
34.0008	73.486
34.2267	76.6811
34.5164	76.6811
34.7334	79.8761
35.0286	79.8761
35.2555	79.8761
35.5144	83.0712
35.76	83.0712
35.9869	86.2662
36.2061	86.2662
36.6445	86.2662
36.8615	89.4613
37.1303	92.6563
37.3946	89.4613
38.7727	92.6563
38.9941	95.8513
39.2133	92.6563
39.438	95.8513
39.6649	99.0464
39.8764	95.8513
40.0824	99.0464
40.3941	102.241
40.7169	99.0464
41.0176	105.436
42.368	105.436
42.5906	102.241
42.856	108.632
43.1116	108.632
44.982	108.632
45.2342	111.827
45.4303	111.827
46.1187	111.827
46.3368	115.022
46.5561	115.022
46.8226	118.217
47.0661	121.412
47.9341	118.217
48.2833	121.412
48.7668	121.412
49.0907	121.412
49.387	124.607
50.7529	124.607
50.9578	127.802
51.2276	130.997
51.4733	130.997
51.6947	130.997
51.9282	134.192
52.7742	134.192
53.4979	134.192
53.7655	140.582
54.0442	137.387
54.2634	137.387
54.486	143.777
54.9277	143.777
55.1458	143.777
55.3705	150.167
55.6304	146.972
56.9886	150.167
57.2772	153.362
57.6099	150.167
57.9139	153.362
58.1617	159.752
59.6818	156.557
61.2449	159.752
61.4586	159.752
61.6833	159.752
61.9091	162.947
62.2385	166.142
62.4941	166.142
63.1495	169.337
63.8093	169.337
64.045	169.337
64.3127	175.727
64.6145	172.532
64.8447	175.727
65.0639	178.923
65.3305	175.727
65.6158	178.923
65.8581	185.313
66.171	182.118
66.4717	185.313
68.0689	188.508
68.287	185.313
68.5128	188.508
68.7331	191.703
70.2785	188.508
70.6156	194.898
70.9075	198.093
71.1906	194.898
71.4462	198.093
71.6808	198.093
71.8923	198.093
72.1544	204.483
72.41	201.288
72.692	201.288
73.8783	207.678
74.0887	207.678
74.3487	207.678
74.612	210.873
74.9017	210.873
75.1264	210.873
76.7203	214.068
77.0684	214.068
77.5861	217.263
77.8196	217.263
78.5774	217.263
78.7989	220.458
79.506	220.458
79.7616	220.458
80.7001	226.848
80.927	226.848
81.1418	226.848
81.4095	230.043
82.9869	230.043
83.4065	230.043
83.6225	236.433
83.9694	233.238
85.9951	233.238
86.2088	239.628
86.4335	236.433
86.6549	236.433
87.5285	246.018
87.9526	239.628
88.6322	246.018
88.8514	246.018
89.0728	246.018
89.2953	249.214
89.5586	252.409
89.8108	249.214
90.0708	255.604
90.3693	255.604
90.6293	252.409
91.7881	258.799
92.015	258.799
92.2287	261.994
92.4589	265.189
92.894	265.189
93.0912	265.189
94.9484	268.384
95.1698	268.384
95.4055	271.579
96.1038	274.774
96.3131	271.579
96.8221	277.969
97.1536	281.164
97.3321	277.969
97.5909	281.164
97.8134	287.554
98.0348	281.164
98.2573	287.554
99.3633	290.749
99.686	287.554
99.9493	293.944
100.883	293.944
101.382	290.749
101.893	300.334
102.365	297.139
102.587	297.139
102.81	303.529
103.025	300.334
103.91	303.529
104.195	306.724
105.384	306.724
105.703	309.919
107.072	313.114
108.276	309.919
108.531	313.114
108.756	313.114
108.994	313.114
109.308	319.505
109.56	319.505
109.783	319.505
110.012	322.7
110.298	322.7
110.588	325.895
110.826	329.09
111.142	329.09
111.395	329.09
111.618	335.48
111.84	332.285
112.281	332.285
112.502	338.675
113.018	335.48
113.248	338.675
114.404	345.065
114.628	341.87
114.894	345.065
115.143	348.26
116.537	345.065
116.767	348.26
116.98	354.65
117.199	351.455
117.492	357.845
117.72	354.65
117.866	354.65
118.147	357.845
118.375	357.845
118.588	361.04
118.811	364.235
119.451	364.235
119.76	367.43
120.064	370.625
120.556	367.43
121.686	370.625
122.016	373.82
122.273	370.625
122.559	377.015
122.852	380.21
123.078	377.015
123.291	380.21
123.544	383.405
124.453	380.21
124.767	386.6
125.097	386.6
126.873	383.405
127.128	392.991
128.076	392.991
128.289	389.795
128.552	396.186
128.807	396.186
129.07	396.186
129.323	402.576
130.248	399.381
130.711	399.381
131.807	405.771
132.037	405.771
133.428	405.771
133.647	408.966
133.869	408.966
134.091	412.161
134.976	412.161
135.49	415.356
136.032	418.551
136.546	418.551
136.791	415.356
137.738	421.746
137.985	424.941
139.164	421.746
139.374	428.136
139.599	428.136
139.823	428.136
141.688	434.526
141.946	434.526
142.209	434.526
142.458	440.916
142.678	437.721
142.899	440.916
143.341	447.306
143.562	440.916
143.778	444.111
144.042	453.696
144.288	447.306
144.595	450.501
144.891	453.696
145.399	450.501
145.611	456.891
145.832	460.086
146.057	460.086
146.498	466.477
146.695	463.282
147.221	460.086
147.567	469.672
147.827	469.672
148.157	469.672
148.621	472.867
149.519	472.867
149.801	476.062
150.031	479.257
150.245	476.062
150.468	479.257
150.687	485.647
151.126	479.257
151.347	485.647
151.566	488.842
151.829	485.647
152.94	492.037
153.464	495.232
153.77	488.842
154.212	495.232
154.504	498.427
155.006	495.232
155.356	501.622
155.613	501.622
156.541	498.427
157.958	508.012
158.476	504.817
159.46	501.622
159.67	511.207
160.447	508.012
160.67	511.207
160.888	514.402
161.113	514.402
162.03	517.597
163.362	517.597
163.69	514.402
163.978	520.792
164.2	523.987
164.639	520.792
164.857	527.182
167.278	527.182
167.498	527.182
167.731	530.377
167.952	530.377
168.234	533.573
168.459	536.768
168.678	536.768
169.409	533.573
169.922	543.158
170.122	539.963
170.644	539.963
171.426	546.353
171.686	543.158
171.908	543.158
172.168	552.743
172.868	549.548
173.198	552.743
174.316	555.938
174.627	552.743
174.953	559.133
175.208	559.133
175.43	555.938
175.65	565.523
176.089	565.523
176.309	565.523
176.527	568.718
176.75	571.913
177.174	571.913
177.491	575.108
177.825	575.108
178.084	578.303
178.591	581.498
178.924	581.498
179.188	584.693
179.725	584.693
179.993	584.693
180.269	591.083
180.577	594.278
181.563	591.083
181.836	597.473
182.116	594.278
183.51	594.278
183.737	603.864
184.468	600.668
185.204	600.668
185.489	610.254
185.72	607.059
185.898	603.864
186.192	613.449
186.453	613.449
186.75	610.254
187.249	619.839
187.482	616.644
187.76	619.839
187.94	623.034
188.205	623.034
188.424	623.034
188.655	629.424
188.941	626.229
189.16	629.424
189.379	629.424
189.638	629.424
189.894	635.814
190.346	635.814
192.437	635.814
192.638	642.204
192.906	639.009
193.132	639.009
193.387	648.594
193.635	645.399
193.858	642.204
194.077	651.789
194.268	648.594
194.833	648.594
195.55	658.179
195.769	651.789
195.988	654.984
196.255	661.374
196.551	658.179
196.807	661.374
197.097	664.569
197.379	661.374
197.604	667.764
197.823	674.154
198.046	664.569
198.273	670.959
198.462	674.154
198.971	670.959
199.738	677.35
199.965	677.35
200.184	680.545
200.395	683.74
200.622	683.74
200.834	683.74
201.061	690.13
201.272	686.935
201.545	690.13
201.837	690.13
202.085	690.13
202.349	696.52
202.637	696.52
202.879	696.52
203.192	699.715
203.521	699.715
203.997	699.715
204.211	706.105
204.478	706.105
204.731	702.91
205.465	712.495
206.39	715.69
207.152	709.3
207.371	718.885
207.636	718.885
207.895	715.69
208.106	725.275
208.965	722.08
209.275	725.275
209.492	731.665
209.833	728.47
210.784	731.665
211.039	734.86
211.546	734.86
211.891	738.055
213.284	738.055
213.544	738.055
213.824	744.445
214.063	744.445
214.345	744.445
214.564	750.836
214.786	747.641
215.013	747.641
215.226	757.226
215.457	754.031
215.668	754.031
215.893	760.421
216.125	757.226
217.283	757.226
217.511	766.811
218.023	763.616
219.19	766.811
219.433	773.201
219.919	766.811
220.808	770.006
221.032	779.591
221.255	773.201
221.474	779.591
222.121	782.786
222.422	779.591
222.646	785.981
222.869	785.981
223.087	785.981
223.531	789.176
224.246	792.371
224.598	789.176
226.612	795.566
226.834	795.566
227.096	798.761
227.346	801.956
227.563	801.956
227.788	805.151
228.045	808.346
228.349	805.151
228.63	805.151
228.896	811.541
229.625	808.346
229.918	817.932
230.18	814.736
230.433	814.736
230.652	824.322
230.877	827.517
231.308	821.127
231.543	827.517
231.838	830.712
232.126	824.322
235.065	837.102
235.279	833.907
235.508	830.712
235.719	840.297
237.7	837.102
237.924	833.907
238.144	846.687
238.356	843.492
238.576	846.687
238.849	849.882
239.104	849.882
239.592	853.077
240.781	853.077
241.02	853.077
242.402	856.272
242.621	859.467
242.841	856.272
243.076	862.662
244.684	862.662
244.98	862.662
245.276	869.052
245.562	875.442
246.524	872.247
246.804	875.442
247.04	875.442
247.316	878.637
247.552	885.027
247.834	878.637
248.056	878.637
248.278	891.418
248.501	885.027
249.264	881.832
249.78	894.613
251.348	891.418
251.659	894.613
251.939	901.003
252.821	894.613
253.049	904.198
253.268	907.393
253.483	901.003
253.745	910.588
254.001	910.588
255.747	910.588
257.595	916.978
257.815	916.978
258.047	916.978
258.306	923.368
259.691	923.368
260.214	926.563
260.901	929.758
261.39	926.563
261.655	932.953
261.937	936.148
262.148	932.953
262.816	939.343
263.037	939.343
263.47	936.148
263.957	945.733
264.256	948.928
264.545	942.538
265.903	955.318
266.128	948.928
266.396	948.928
266.648	958.514
269.126	961.709
269.348	952.123
269.568	968.099
269.82	961.709
272.292	961.709
272.517	971.294
272.783	964.904
273.09	971.294
273.311	977.684
273.533	971.294
273.755	977.684
273.972	987.269
274.169	977.684
274.524	984.074
274.824	984.074
275.123	984.074
276.017	990.464
276.325	990.464
276.738	990.464
277.724	996.854
278.658	996.854
279.111	993.659
279.332	1006.44
279.55	1000.05
279.773	1000.05
280.692	1009.63
281.204	1006.44
281.459	1003.24
281.748	1019.22
283.355	1009.63
283.569	1012.83
284.324	1022.41
284.549	1016.02
284.769	1022.41
284.988	1028.8
285.247	1019.22
285.545	1028.8
285.788	1038.39
286.225	1028.8
286.752	1035.19
287.627	1035.19
287.886	1035.19
288.194	1041.58
288.672	1041.58
289.824	1041.58
290.175	1047.97
290.449	1047.97
292.022	1051.17
292.457	1057.56
293.216	1054.36
293.434	1057.56
293.658	1057.56
293.875	1057.56
295.86	1063.95
296.072	1070.34
296.343	1063.95
296.59	1070.34
296.811	1076.73
297.033	1070.34
297.958	1079.93
298.2	1083.12
298.951	1076.73
300.558	1086.32
300.781	1092.71
301	1083.12
301.258	1095.9
301.503	1092.71
302.25	1092.71
302.536	1102.29
302.79	1099.1
303.096	1095.9
303.344	1108.68
303.563	1105.49
303.79	1108.68
303.98	1111.88
304.744	1111.88
304.973	1115.07
306.113	1118.27
306.869	1115.07
307.099	1121.46
307.611	1121.46
307.948	1121.46
309.076	1127.85
309.274	1127.85
309.795	1131.05
310.991	1134.24
311.271	1134.24
311.698	1131.05
311.916	1143.83
313.528	1140.63
314.289	1143.83
314.508	1150.22
314.729	1143.83
314.952	1153.41
315.166	1159.8
315.393	1150.22
316.572	1159.8
317	1166.19
317.936	1156.61
318.175	1166.19
319.592	1169.39
319.913	1163
320.18	1175.78
321.786	1172.58
322.284	1169.39
322.582	1182.17
322.812	1178.97
324.39	1172.58
324.688	1188.56
324.932	1185.36
325.16	1188.56
325.374	1191.75
325.814	1188.56
326.041	1194.95
326.297	1198.14
326.548	1194.95
326.81	1201.34
327.067	1201.34
327.291	1198.14
327.507	1207.73
327.768	1214.12
328.03	1204.53
328.666	1214.12
330.562	1220.51
330.789	1210.92
331.141	1223.7
331.399	1223.7
331.624	1217.31
332.059	1230.09
332.278	1226.9
332.495	1223.7
332.763	1236.48
333.002	1233.29
333.22	1226.9
333.571	1242.87
333.823	1239.68
334.045	1242.87
334.261	1249.26
335.148	1246.07
336.804	1249.26
337.317	1255.65
337.794	1252.46
338.008	1255.65
338.335	1258.85
338.589	1255.65
339.095	1265.24
339.443	1265.24
339.733	1265.24
340.026	1274.82
341.419	1271.63
341.675	1274.82
341.964	1281.21
342.242	1278.02
343.16	1274.82
343.476	1290.8
344.005	1284.41
345.57	1290.8
345.795	1297.19
346.091	1290.8
346.632	1290.8
347.331	1303.58
347.556	1297.19
347.792	1309.97
348.109	1309.97
348.361	1300.38
348.619	1316.36
348.877	1319.55
349.098	1306.77
349.358	1322.75
349.616	1319.55
349.898	1319.55
350.169	1332.33
350.416	1325.94
350.68	1329.14
350.928	1335.53
351.183	1332.33
351.44	1335.53
351.67	1348.31
351.884	1338.72
352.363	1345.11
352.574	1348.31
353.358	1348.31
353.574	1351.5
353.798	1351.5
354.05	1351.5
354.757	1361.09
355.923	1364.28
356.167	1357.89
356.432	1370.67
356.713	1364.28
356.997	1364.28
357.252	1377.06
357.465	1383.45
357.692	1370.67
358.131	1386.65
358.331	1380.26
358.68	1380.26
358.934	1393.04
360.7	1386.65
360.922	1389.84
361.141	1399.43
361.434	1396.23
361.725	1396.23
361.95	1405.82
363.34	1399.43
363.565	1405.82
363.893	1409.01
364.146	1405.82
365.526	1412.21
365.743	1412.21
366.053	1412.21
367.682	1421.8
367.97	1418.6
368.183	1421.8
368.375	1431.38
368.624	1424.99
368.846	1424.99
369.066	1437.77
369.282	1431.38
369.552	1431.38
369.799	1447.36
370.028	1437.77
370.248	1444.16
370.47	1453.75
372.305	1444.16
372.638	1450.55
374.656	1460.14
375.605	1450.55
375.819	1463.33
376.042	1466.53
376.269	1456.94
376.482	1472.92
376.717	1469.72
377.005	1466.53
377.219	1472.92
377.662	1476.11
377.89	1469.72
378.107	1482.5
378.325	1482.5
378.613	1485.7
378.92	1492.09
380.303	1488.89
380.53	1495.28
380.746	1498.48
380.982	1495.28
381.256	1501.67
381.475	1504.87
381.697	1501.67
381.933	1511.26
382.249	1511.26
382.511	1508.06
382.727	1520.84
382.986	1517.65
383.456	1514.45
383.691	1530.43
383.978	1530.43
384.195	1524.04
384.414	1540.01
384.639	1536.82
385.526	1533.62
385.809	1546.4
386.054	1536.82
386.338	1536.82
387.43	1555.99
387.714	1543.21
387.93	1552.79
388.457	1559.18
388.75	1549.6
388.972	1562.38
389.191	1565.57
389.419	1559.18
389.829	1568.77
390.511	1571.96
390.735	1568.77
391.04	1578.35
391.575	1578.35
391.831	1575.16
392.053	1587.94
392.317	1584.74
392.568	1581.55
392.787	1597.52
393.006	1594.33
393.234	1597.52
393.447	1607.11
393.669	1597.52
393.889	1597.52
394.112	1613.5
394.338	1603.91
394.554	1600.72
394.813	1619.89
395.066	1610.3
395.325	1619.89
395.58	1626.28
395.8	1616.69
396.019	1629.47
396.24	1632.67
396.457	1623.08
396.724	1642.25
396.995	1639.06
398.372	1635.86
398.585	1648.64
398.85	1645.45
399.103	1645.45
399.33	1655.03
399.544	1651.84
400.643	1655.03
400.878	1661.42
401.388	1658.23
401.715	1664.62
403.066	1671.01
403.302	1664.62
404.685	1671.01
404.907	1677.4
405.206	1667.81
405.937	1680.59
406.258	1677.4
407.183	1677.4
407.516	1690.18
407.756	1683.79
408.283	1680.59
408.572	1699.76
409.46	1690.18
409.678	1686.98
409.974	1709.35
410.262	1702.96
410.768	1699.76
411.115	1715.74
411.371	1709.35
411.587	1712.54
411.817	1722.13
412.031	1712.54
412.241	1722.13
412.51	1734.91
412.771	1725.32
413.052	1731.71
413.319	1731.71
413.567	1731.71
413.79	1738.1
414.009	1738.1
414.272	1738.1
414.561	1750.88
414.859	1747.69
415.104	1750.88
415.326	1760.47
415.551	1754.08
415.777	1760.47
415.991	1770.05
416.208	1763.66
416.427	1770.05
417.755	1779.64
418.168	1770.05
418.973	1779.64
419.169	1789.23
419.511	1776.45
419.697	1789.23
419.998	1795.62
420.199	1786.03
420.54	1795.62
420.724	1805.2
420.987	1792.42
421.21	1808.4
421.921	1805.2
422.138	1802.01
422.356	1817.98
422.717	1811.59
424.337	1814.79
424.627	1827.57
424.871	1821.18
425.096	1824.37
425.323	1830.76
425.8	1827.57
426.273	1833.96
426.495	1837.15
426.78	1833.96
427.019	1840.35
428.399	1843.54
428.624	1840.35
428.843	1849.93
429.103	1849.93
430.469	1846.74
430.754	1859.52
431.039	1856.32
433.099	1853.13
433.334	1869.1
433.841	1862.71
435.457	1862.71
435.753	1881.88
436.038	1865.91
436.259	1872.3
436.481	1888.27
436.7	1881.88
436.922	1875.49
437.364	1897.86
437.588	1881.88
437.854	1894.66
438.539	1901.05
438.872	1891.47
439.119	1904.25
439.381	1904.25
439.631	1901.05
439.853	1910.64
440.123	1910.64
440.374	1904.25
440.59	1920.22
440.828	1920.22
441.148	1923.42
441.395	1929.81
441.625	1926.61
441.795	1923.42
442.061	1939.39
442.283	1933
442.499	1933
442.729	1948.98
442.948	1936.2
443.674	1942.59
443.87	1958.56
444.226	1945.78
444.706	1945.78
446.295	1971.34
446.509	1952.17
446.806	1964.95
447.276	1974.54
447.489	1961.76
447.708	1974.54
447.933	1977.73
449.919	1971.34
450.138	1990.51
450.363	1987.32
450.582	1980.93
452.559	1996.9
452.789	1993.71
454.177	1996.9
454.4	2000.1
454.621	2000.1
454.829	2000.1
455.051	2000.1
455.277	2000.1
455.723	2032.05
455.95	2032.05
458.032	2000.1
458.297	2032.05
458.505	2032.05
458.949	2032.05
459.172	2032.05
459.497	2032.05
459.751	2032.05
460.692	2064
460.934	2064
461.23	2032.05
461.49	2064
461.737	2064
461.956	2032.05
462.225	2064
462.472	2064
462.69	2064
463.134	2064
463.356	2064
463.583	2064
463.867	2095.95
464.088	2064
464.32	2095.95
465.295	2095.95
465.601	2095.95
465.885	2095.95
466.155	2095.95
466.668	2095.95
467.322	2095.95
467.541	2095.95
467.762	2095.95
467.979	2127.9
468.237	2095.95
468.497	2127.9
468.719	2127.9
469.007	2127.9
469.236	2127.9
469.445	2127.9
469.885	2127.9
470.104	2127.9
470.332	2159.85
470.554	2127.9
471.1	2159.85
471.353	2159.85
471.576	2127.9
471.8	2159.85
472.022	2159.85
472.243	2159.85
472.466	2159.85
472.726	2159.85
473.205	2159.85
473.531	2159.85
473.781	2159.85
474.005	2159.85
474.23	2191.8
474.66	2191.8
474.882	2191.8
475.104	2191.8
475.322	2191.8
476.208	2191.8
476.427	2191.8
476.647	2191.8
476.864	2191.8
477.12	2191.8
477.379	2191.8
477.645	2223.75
477.897	2223.75
479.007	2223.75
479.217	2223.75
479.483	2223.75
479.765	2223.75
480.017	2223.75
480.242	2223.75
480.461	2223.75
480.939	2255.7
481.194	2223.75
481.457	2223.75
481.75	2255.7
482.006	2255.7
482.227	2255.7
482.446	2255.7
482.893	2255.7
483.107	2255.7
483.373	2287.65
483.617	2255.7
483.846	2287.65
484.139	2287.65
485.577	2255.7
485.777	2287.65
486.168	2287.65
486.416	2287.65
486.628	2287.65
486.816	2287.65
487.104	2287.65
487.317	2287.65
487.842	2287.65
488.176	2319.6
488.354	2319.6
488.609	2319.6
488.837	2319.6
489.57	2319.6
489.795	2319.6
490.081	2319.6
490.342	2351.55
490.617	2319.6
490.888	2351.55
491.772	2351.55
491.992	2319.6
492.22	2319.6
492.475	2351.55
492.718	2351.55
493.945	2351.55
494.166	2351.55
494.679	2351.55
495.443	2351.55
495.667	2383.5
496.325	2351.55
496.55	2383.5
496.749	2383.5
498.606	2351.55
498.82	2383.5
499.083	2383.5
499.349	2383.5
499.636	2383.5
499.924	2383.5
500.143	2383.5
