# Supplementary material for: Li/Al‐LDH Reinforced Polyacrylamide/Xanthan Gum Semi‐Interpenetrating Network Nano‐Conductive Hydrogels for Stress Sensing and Wearable Device Applications
Source: Adv Sci (Weinh). 2025 Sep 30;12(47):e11903. doi: 10.1002/advs.202511903 (PMC12713048; doi:10.1002/advs.202511903)
Supplement: Supplementary file 2 — Supporting Information [file ADVS-12-e11903-s004.zip › Figure 4c.xlsx]

## Sheet: Sheet1
0	0
0.012	0.15632
0.024	0.22989
0.036	0.28243
0.048	0.289
0.06	0.31527
0.072	0.34811
0.084	0.37438
0.096	0.45977
0.108	0.51232
0.12	0.55172
0.132	0.63054
0.144	0.68966
0.156	0.71593
0.168	0.77504
0.18	0.77504
0.192	0.78161
0.204	0.82759
0.216	0.867
0.228	0.91954
0.24	1.00493
0.252	1.06404
0.264	1.11658
0.276	1.14943
0.288	1.14943
0.3	1.18227
0.312	1.23481
0.324	1.29392
0.336	1.37931
0.348	1.43186
0.36	1.47126
0.372	1.51724
0.384	1.55665
0.396	1.57635
0.408	1.64204
0.42	1.66174
0.432	1.70115
0.444	1.74713
0.456	1.78654
0.468	1.83908
0.48	1.92447
0.492	1.95074
0.504	1.98358
0.516	2.04269
0.528	2.06897
0.54	2.12808
0.552	2.2069
0.564	2.24631
0.576	2.29885
0.588	2.3514
0.6	2.3908
0.612	2.43678
0.624	2.47619
0.636	2.49589
0.648	2.56158
0.66	2.58128
0.672	2.62069
0.684	2.66667
0.696	2.70608
0.708	2.75862
0.72	2.84401
0.732	2.87028
0.744	2.90312
0.756	2.92939
0.768	2.93596
0.78	2.98851
0.792	3.07389
0.804	3.133
0.816	3.21839
0.828	3.27094
0.84	3.2775
0.852	3.30378
0.864	3.33662
0.876	3.36289
0.888	3.44828
0.9	3.53366
0.912	3.59278
0.924	3.64532
0.936	3.67816
0.948	3.711
0.96	3.76355
0.972	3.82266
0.984	3.87521
0.996	3.90805
1.008	3.90805
1.02	3.94089
1.032	3.99343
1.044	4.05255
1.056	4.13793
1.068	4.22332
1.08	4.28243
1.092	4.36782
1.104	4.42036
1.116	4.45977
1.128	4.50575
1.14	4.54516
1.152	4.56486
1.164	4.63054
1.176	4.65025
1.188	4.68966
1.2	4.76847
1.212	4.82759
1.224	4.8867
1.236	4.96552
1.248	5.00493
1.26	5.05747
1.272	5.14286
1.284	5.16913
1.296	5.20197
1.308	5.22824
1.32	5.23481
1.332	5.28736
1.344	5.37274
1.356	5.43186
1.368	5.51724
1.38	5.56979
1.392	5.6092
1.404	5.65517
1.416	5.69458
1.428	5.74713
1.44	5.83251
1.452	5.89163
1.464	5.94417
1.476	5.97701
1.488	5.97701
1.5	6.00985
1.512	6.0624
1.524	6.12151
1.536	6.2069
1.548	6.29228
1.56	6.3514
1.572	6.43678
1.584	6.48933
1.596	6.49589
1.608	6.52217
1.62	6.55501
1.632	6.61412
1.644	6.78489
1.656	7.04762
1.668	7.422
1.68	7.93432
1.692	8.47291
1.704	9.02463
1.716	9.59606
1.728	10.1478
1.74	10.7192
1.752	11.3498
1.764	11.954
1.776	12.5583
1.788	13.156
1.8	13.7077
1.812	14.2529
1.824	14.798
1.836	15.3498
1.848	15.9803
1.86	16.6371
1.872	17.3005
1.884	18.0164
1.896	18.7061
1.908	19.4023
1.92	20.1379
1.932	20.8013
1.944	21.4384
1.956	22.0952
1.968	22.6732
1.98	23.179
1.992	23.5796
2.004	23.757
2.016	23.8555
2.028	23.9343
2.04	23.9672
2.052	24.0526
2.064	24.1314
2.076	24.1445
2.088	24.1905
2.1	24.2562
2.112	24.2496
2.124	24.3153
2.136	24.3612
2.148	24.4072
2.16	24.4729
2.172	24.5452
2.184	24.5977
2.196	24.6831
2.208	24.7422
2.22	24.7948
2.232	24.8276
2.244	24.8276
2.256	24.8604
2.268	24.913
2.28	24.9721
2.292	25.0575
2.304	25.1429
2.316	25.202
2.328	25.2874
2.34	25.3727
2.352	25.399
2.364	25.4647
2.376	25.5107
2.388	25.5238
2.4	25.6026
2.412	25.688
2.424	25.7208
2.436	25.7997
2.448	25.8653
2.46	25.8916
2.472	25.977
2.484	26.0296
2.496	26.069
2.508	26.1478
2.52	26.2069
2.532	26.266
2.544	26.3448
2.556	26.3842
2.568	26.4368
2.58	26.5222
2.592	26.5813
2.604	26.6667
2.616	26.7521
2.628	26.8112
2.64	26.8966
2.652	26.9491
2.664	26.9885
2.676	27.0673
2.688	27.1264
2.7	27.1855
2.712	27.2972
2.724	27.3563
2.736	27.4154
2.748	27.4943
2.76	27.5008
2.772	27.5337
2.784	27.6125
2.796	27.6453
2.808	27.7307
2.82	27.8424
2.832	27.8752
2.844	27.9606
2.856	28.0394
2.868	28.0526
2.88	28.0985
2.892	28.1642
2.904	28.1905
2.916	28.2759
2.928	28.3612
2.94	28.4204
2.952	28.5057
2.964	28.5583
2.976	28.5977
2.988	28.6437
3	28.6831
3.012	28.7356
3.024	28.821
3.036	28.8801
3.048	28.9655
3.06	29.0509
3.072	29.11
3.084	29.1954
3.096	29.2808
3.108	29.3071
3.12	29.3727
3.132	29.4187
3.144	29.4319
3.156	29.5107
3.168	29.5961
3.18	29.6289
3.192	29.7406
3.204	29.8259
3.216	29.8588
3.228	29.9376
3.24	29.9704
3.252	29.977
3.264	30.0558
3.276	30.1149
3.288	30.1741
3.3	30.2529
3.312	30.2923
3.324	30.3448
3.336	30.4302
3.348	30.4893
3.36	30.5747
3.372	30.6601
3.384	30.7521
3.396	30.8571
3.408	30.9491
3.42	31.0016
3.432	31.0673
3.444	31.1199
3.456	31.179
3.468	31.2644
3.48	31.3169
3.492	31.3563
3.504	31.4351
3.516	31.4943
3.528	31.5534
3.54	31.665
3.552	31.7241
3.564	31.7832
3.576	31.8621
3.588	31.9015
3.6	31.954
3.612	32.0394
3.624	32.0985
3.636	32.1839
3.648	32.2693
3.66	32.2956
3.672	32.3612
3.684	32.4401
3.696	32.5057
3.708	32.6108
3.72	32.6962
3.732	32.7356
3.744	32.8145
3.756	32.8736
3.768	32.9327
3.78	33.0115
3.792	33.0509
3.804	33.1035
3.816	33.1888
3.828	33.248
3.84	33.3333
3.852	33.4187
3.864	33.445
3.876	33.5107
3.888	33.5566
3.9	33.5698
3.912	33.6486
3.924	33.734
3.936	33.7997
3.948	33.931
3.96	34.023
3.972	34.0493
3.984	34.1084
3.996	34.1412
4.008	34.1675
4.02	34.2529
4.032	34.3054
4.044	34.3448
4.056	34.4237
4.068	34.4828
4.08	34.5419
4.092	34.6207
4.104	34.6601
4.116	34.7126
4.128	34.798
4.14	34.8571
4.152	34.8768
4.164	34.7586
4.176	34.4762
4.188	34.0755
4.2	33.5632
4.212	33.0181
4.224	32.4992
4.236	31.9212
4.248	31.3235
4.26	30.7455
4.272	30.1478
4.284	29.6026
4.296	29.1363
4.308	28.6502
4.32	28.1905
4.332	27.757
4.344	27.2709
4.356	26.844
4.368	26.463
4.38	26.069
4.392	25.7471
4.404	25.491
4.416	25.2348
4.428	25.0903
4.44	24.9984
4.452	24.9195
4.464	24.8801
4.476	24.8604
4.488	24.8276
4.5	24.8276
4.512	24.8276
4.524	24.8276
4.536	24.8276
4.548	24.8276
4.56	24.8604
4.572	24.913
4.584	24.9392
4.596	24.9721
4.608	24.9984
4.62	25.0049
4.632	25.0575
4.644	25.1429
4.656	25.202
4.668	25.2874
4.68	25.3399
4.692	25.3465
4.704	25.4056
4.716	25.4581
4.728	25.491
4.74	25.5698
4.752	25.6355
4.764	25.6617
4.776	25.7471
4.788	25.7997
4.8	25.8391
4.812	25.9179
4.824	25.977
4.836	26.0361
4.848	26.1149
4.86	26.1544
4.872	26.2069
4.884	26.2923
4.896	26.3514
4.908	26.4368
4.92	26.5222
4.932	26.5813
4.944	26.6667
4.956	26.7521
4.968	26.8112
4.98	26.8966
4.992	26.9819
5.004	27.041
5.016	27.1264
5.028	27.179
5.04	27.2184
5.052	27.2644
5.064	27.3038
5.076	27.3563
5.088	27.4746
5.1	27.5534
5.112	27.6453
5.124	27.7241
5.136	27.7635
5.148	27.8161
5.16	27.9015
5.172	27.9606
5.184	28.046
5.196	28.1314
5.208	28.1905
5.22	28.2759
5.232	28.3284
5.244	28.3678
5.256	28.4466
5.268	28.5386
5.28	28.6174
5.292	28.7028
5.304	28.7356
5.316	28.7685
5.328	28.821
5.34	28.8801
5.352	28.9655
5.364	29.0509
5.376	29.11
5.388	29.1954
5.4	29.2808
5.412	29.3399
5.424	29.4253
5.436	29.5107
5.448	29.5698
5.46	29.6552
5.472	29.7406
5.484	29.7997
5.496	29.8851
5.508	29.9376
5.52	29.977
5.532	30.0558
5.544	30.1149
5.556	30.1741
5.568	30.2857
5.58	30.3448
5.592	30.4039
5.604	30.4828
5.616	30.5222
5.628	30.5747
5.64	30.6601
5.652	30.7192
5.664	30.8046
5.676	30.89
5.688	30.9819
5.7	31.087
5.712	31.179
5.724	31.2644
5.736	31.3498
5.748	31.4089
5.76	31.4943
5.772	31.5796
5.784	31.6388
5.796	31.7241
5.808	31.8095
5.82	31.8686
5.832	31.954
5.844	32.0394
5.856	32.0985
5.868	32.1839
5.88	32.2364
5.892	32.243
5.904	32.3021
5.916	32.3875
5.928	32.4401
5.94	32.5583
5.952	32.6371
5.964	32.6831
5.976	32.7816
5.988	32.8736
6	32.9563
6.012	32.8736
