# Supplementary material for: Li/Al‐LDH Reinforced Polyacrylamide/Xanthan Gum Semi‐Interpenetrating Network Nano‐Conductive Hydrogels for Stress Sensing and Wearable Device Applications
Source: Adv Sci (Weinh). 2025 Sep 30;12(47):e11903. doi: 10.1002/advs.202511903 (PMC12713048; doi:10.1002/advs.202511903)
Supplement: Supplementary file 2 — Supporting Information [file ADVS-12-e11903-s004.zip › Figure 4d.xlsx]

## Sheet: Sheet1
0	42.6217	141.462	2.95197	431.992	5.7795	865.506	9.70125	1440.48	5.70685
1.5211	48.1337	144.505	17.3283	435.035	24.9928	868.548	38.4125	1442	13.6735
3.0422	51.0691	146.026	28.1622	436.556	38.3068	870.069	59.5986	1443.52	30.5311
4.5633	40.1576	147.547	39.2827	438.077	52.8803	871.59	83.2546	1445.05	49.0926
6.0844	29.8085	149.068	50.1442	439.598	69.3686	873.111	107.284	1446.57	67.5135
7.6055	19.8006	150.589	61.4629	441.119	84.9555	874.633	133.292	1448.09	44.8652
9.1266	11.2576	152.11	72.8593	442.64	101.308	876.154	157.892	1449.61	68.5733
10.6477	4.76692	153.631	85.2238	444.161	117.931	877.675	184.951	1451.13	95.671
12.1688	1.93394	155.152	99.8297	445.682	135.541	879.196	214.545	1452.65	124.746
13.6899	5.52234	156.673	114.005	447.203	153.228	880.717	246.811	1454.17	155.435
15.211	13.2226	158.194	127.775	448.724	173.714	882.238	277.39	1455.69	185.662
16.7321	21.6767	159.715	115.935	450.246	193.247	883.759	304.888	1457.21	219.828
18.2532	30.9063	161.237	101.897	451.767	213.537	885.28	338.154	1458.73	256.772
19.7743	40.8072	162.758	88.6919	453.288	233.917	886.801	371.562	1460.26	295.726
21.2954	47.0091	164.279	76.0997	454.809	256.82	888.322	406.028	1461.78	333.451
22.8165	37.4502	165.8	63.1056	456.33	281.592	889.843	445.647	1463.3	372.656
24.3376	27.3354	167.321	50.5638	457.851	268.407	891.365	481.67	1464.82	410.802
25.8587	17.8843	168.842	39.1203	459.372	246.592	892.886	519.506	1466.34	453.847
27.3798	10.0404	170.363	27.9924	460.893	225.783	894.407	559.706	1467.86	502.334
28.9009	4.62072	171.884	17.9195	462.414	205.404	895.928	603.603	1469.38	545.614
30.422	2.73872	173.405	10.4256	463.935	184.387	897.449	649.698	1470.9	590.31
31.9431	5.36894	174.927	6.69713	465.457	164.294	898.97	629.367	1472.42	637.069
33.4642	12.4768	176.448	4.89087	466.978	144.201	900.491	586.41	1473.95	683.172
34.9853	20.4916	177.969	4.85476	468.499	125.083	902.012	543.333	1475.47	733.667
36.5064	29.6905	179.49	10.3416	470.02	106.911	903.533	506.587	1476.99	791.137
38.0275	39.8671	181.011	19.2552	471.541	90.4396	905.054	467.681	1478.51	839.964
39.5486	47.0507	182.532	29.4972	473.062	73.5902	906.576	431.431	1480.03	893.32
41.0697	36.8722	184.053	40.4686	474.583	57.8979	908.097	395.613	1481.55	948.494
42.5908	26.693	185.574	52.0873	476.104	43.4371	909.618	355.172	1483.07	1006.87
44.1119	16.8034	187.095	65.0814	477.625	29.6115	911.139	320.09	1484.59	1075.24
45.633	8.98283	188.616	78.4966	479.147	18.3052	912.66	287.942	1486.11	1034.77
47.1541	3.39351	190.137	91.631	480.668	12.6675	914.181	257.236	1487.64	973.275
48.6752	1.20987	191.659	104.423	482.189	10.0687	915.702	225.313	1489.16	914.048
50.1963	3.15791	193.18	117.424	483.71	8.35473	917.223	193.324	1490.68	859.414
51.7174	10.2755	194.701	126.922	485.231	8.18982	918.744	164.111	1492.2	807.235
53.2385	19.0724	196.222	113.522	486.752	9.6699	920.265	136.307	1493.72	760.38
54.7596	28.7525	197.743	100.151	488.273	18.9837	921.787	112.852	1495.24	709.849
56.2807	39.4968	199.264	85.8862	489.794	31.8125	923.308	87.6914	1496.76	652.969
57.8018	47.3186	200.785	72.6397	491.315	45.8691	924.829	63.5271	1498.28	602.899
59.3229	37.4183	202.306	59.5197	492.836	60.4616	926.35	42.9907	1499.8	557.079
60.844	27.4873	203.827	46.8463	494.358	75.9846	927.871	24.9873	1501.33	511.854
62.3651	18.5946	205.349	35.7394	495.879	93.1353	929.392	17.1679	1502.85	468.973
63.8862	11.0505	206.87	24.5737	497.4	110.893	930.913	12.567	1504.37	423.834
65.4073	5.7203	208.391	14.2407	498.921	129.983	932.434	9.18343	1505.89	381.41
66.9284	3.58595	209.912	7.69324	500.442	149.839	933.955	6.46748	1507.41	336.817
68.4495	5.15164	211.433	5.2529	501.963	169.392	935.476	4.7576	1508.93	300.003
69.9706	12.2112	212.954	3.98711	503.484	189.39	936.998	4.85935	1510.45	264.224
71.4917	21.1126	214.475	4.17593	505.005	209.729	938.519	11.3265	1511.97	226.043
73.0128	30.6776	215.996	9.28602	506.526	230.836	940.04	29.0208	1513.49	191.725
74.5339	40.9316	217.517	18.7186	508.047	251.503	941.561	49.6441	1515.02	156.893
76.055	49.5482	219.038	29.1999	509.568	274.859	943.082	71.3192	1516.54	126.595
77.5761	40.111	220.56	41.6337	511.09	283.571	944.603	94.7297	1518.06	97.72
79.0972	30.0421	222.081	53.6646	512.611	261.379	946.124	122.519	1519.58	71.2854
80.6183	21.0137	223.602	65.7504	514.132	241.211	947.645	149.44	1521.1	45.0114
82.1394	12.9534	225.123	78.6577	515.653	218.701	949.166	176.546	1522.62	28.783
83.6605	7.30729	226.644	92.1385	517.174	197.092	950.688	204.863	1524.14	20.9819
85.1816	5.14557	228.165	105.818	518.695	174.519	952.209	235.762	1525.66	15.9996
86.7027	6.41725	229.686	120.846	520.216	154.236	953.73	268.023	1527.18	12.2505
88.2238	12.8651	231.207	123.93	521.737	135.05	955.251	304.521	1528.71	7.55387
89.7449	21.1498	232.728	110.015	523.258	116.487	956.772	339.116	1530.23	3.49555
91.266	30.5295	234.249	95.6971	524.779	97.8177	958.293	372.543	1531.75	11.6851
92.7871	40.3502	235.77	81.9874	526.301	80.4307	959.814	407.193	1533.27	28.6163
94.3082	49.7923	237.292	68.8485	527.822	64.9954	961.335	445.939	1534.79	49.2575
95.8293	40.944	238.813	56.5705	529.343	49.126	962.856	484.104	1536.31	69.4463
97.3504	30.9768	240.334	43.7919	530.864	33.5231	964.377	525.22	1537.83	81.0632
98.8715	21.1089	241.855	31.8695	532.385	21.5412	965.899	565.389	1539.35	65.8467
100.393	12.5129	243.376	21.6396	533.906	13.8955	967.42	604.179	1540.87	91.9382
101.914	6.74446	244.897	12.207	535.427	10.4297	968.941	649.202	1542.4	121.994
103.435	4.72175	246.418	7.58496	536.948	8.42553	970.462	647.744	1543.92	155.283
104.956	5.58862	247.939	5.46168	538.469	7.19388	971.983	606.178	1545.44	187.199
106.477	11.8929	249.46	4.11395	539.99	6.87581	973.504	563.872	1546.96	219.926
107.998	19.9814	250.982	4.57721	541.512	11.1394	975.025	519.417	1548.48	257.375
109.519	29.1112	252.503	11.6069	543.033	22.877	976.546	479.828	1550	295.544
111.04	39.1972	254.024	21.8428	544.554	35.919	978.067	444.029	1551.52	335.631
112.561	49.2022	255.545	32.2923	546.075	50.0474	979.588	408.3	1553.04	378.537
114.082	41.0369	257.066	43.6352	547.596	66.2473	981.11	370.637	1554.56	419.652
115.604	30.5417	258.587	55.9999	549.117	82.7532	982.631	332.442	1556.09	462.411
117.125	20.838	260.108	68.7169	550.638	100.701	984.152	297.583	1557.61	508.195
118.646	12.1901	261.629	83.0902	552.159	119.675	985.673	263.722	1559.13	554.781
120.167	6.25645	263.15	96.9299	553.68	139.493	987.194	234.579	1560.65	604.766
121.688	4.00633	264.671	110.313	555.202	158.61	988.715	203.974	1562.17	653.765
123.209	4.53339	266.192	124.184	556.723	179.238	990.236	173.033	1563.69	702.944
124.73	10.1543	267.714	121.588	558.244	200.004	991.757	144.955	1565.21	750.813
126.251	18.228	269.235	107.656	559.765	219.833	993.278	118.174	1566.73	808.774
127.772	27.4871	270.756	94.6057	561.286	242.217	994.799	92.7951	1568.25	868.27
129.293	37.5899	272.277	80.2818	562.807	264.474	996.321	69.8981	1569.78	923.021
130.815	47.5189	273.798	66.4898	564.328	288.717	997.842	48.3154	1571.3	976.539
132.336	39.8494	275.319	53.4487	565.849	276.571	999.363	29.6801	1572.82	1032.2
133.857	29.3003	276.84	41.6222	567.37	252.474	1000.88	20.7808	1574.34	1090.32
135.378	19.4357	278.361	30.247	568.891	229.587	1002.4	16.1307	1575.86	1049.57
136.899	10.9963	279.882	20.0589	570.413	207.794	1003.93	12.9824	1577.38	993.822
138.42	4.92015	281.404	11.248	571.934	185.564	1005.45	9.76315	1578.9	936.425
139.941	2.65306	282.925	7.17549	573.455	163.744	1006.97	14.4373	1580.42	874.658
141.462	2.72582	284.446	5.39394	574.976	143.962	1008.49	25.6536	1581.94	818.23
		285.967	5.02288	576.497	124.057	1010.01	17.0946	1583.47	765.809
		287.488	6.17869	578.018	105.479	1011.53	25.0805	1584.99	719.729
		289.009	13.5819	579.539	88.6042	1013.05	44.8632	1586.51	667.721
		290.53	23.3752	581.06	71.1491	1014.57	65.4347	1588.03	614.632
		292.051	34.2994	582.581	54.9014	1016.09	88.1161	1589.55	562.719
		293.572	46.0358	584.102	39.724	1017.62	113.932	1591.07	515.99
		295.093	59.3985	585.624	25.5483	1019.14	140.323	1592.59	470.732
		296.615	72.2441	587.145	14.8524	1020.66	170.431	1594.11	427.567
		298.136	85.2063	588.666	10.6109	1022.18	199.843	1595.63	385.341
		299.657	98.7639	590.187	8.00697	1023.7	229.661	1597.15	342.415
		301.178	112.984	591.708	6.14876	1025.22	260.774	1598.68	301.301
		302.699	127.097	593.229	5.74768	1026.74	295.401	1600.2	264.128
		304.22	119.476	594.75	6.46406	1028.26	329.774	1601.72	227.247
		305.741	104.689	596.271	13.566	1029.78	365.78	1603.24	194.412
		307.262	90.6445	597.792	26.291	1031.31	402.39	1604.76	159.713
		308.783	76.8998	599.313	40.3872	1032.83	438.22	1606.28	125.753
		310.304	63.2561	600.835	55.5397	1034.35	477.774	1607.8	96.8585
		311.825	50.8216	602.356	72.0876	1035.87	518.924	1609.32	70.7306
		313.347	39.1761	603.877	89.8373	1037.39	560.376	1610.84	46.489
		314.868	27.0724	605.398	107.779	1038.91	601.46	1612.37	33.8291
		316.389	16.4572	606.919	127.662	1040.43	643.775	1613.89	25.5203
		317.91	9.54401	608.44	147.642	1041.95	661.262	1615.41	19.2978
		319.431	6.72333	609.961	167.073	1043.47	620.713	1616.93	15.1921
		320.952	5.11441	611.482	186.572	1045	580.624	1618.45	10.7744
		322.473	4.38424	613.003	209.405	1046.52	538.392	1619.97	8.93051
		323.994	6.16765	614.524	231.195	1048.04	493.607	1621.49	16.9267
		325.515	14.3317	616.045	254.79	1049.56	453.308	1623.01	32.9388
		327.036	25.429	617.567	278.485	1051.08	414.336	1624.53	52.494
		328.558	37.0459	619.088	289.082	1052.6	380.122	1626.06	72.5967
		330.079	48.6586	620.609	267.073	1054.12	344.258	1627.58	92.0612
		331.6	61.2271	622.13	244.022	1055.64	307.167	1629.1	69.9764
		333.121	74.1394	623.651	220.776	1057.16	270.365	1630.62	95.8123
		334.642	87.6629	625.172	197.23	1058.69	238.225	1632.14	124.656
		336.163	101.841	626.693	175.467	1060.21	206.679	1633.66	155.379
		337.684	116.818	628.214	154.457	1061.73	177.058	1635.18	188.512
		339.205	129.284	629.735	135.078	1063.25	147.888	1636.7	224.729
		340.726	115.402	631.256	115.905	1064.77	119.598	1638.22	264.731
		342.248	100.612	632.778	96.9243	1066.29	92.2676	1639.75	303.227
		343.769	86.3398	634.299	79.5019	1067.81	68.9762	1641.27	339.792
		345.29	73.3442	635.82	63.0389	1069.33	46.3233	1642.79	382.182
		346.811	59.4535	637.341	46.7983	1070.85	26.866	1644.31	425.048
		348.332	46.2986	638.862	31.424	1072.38	17.0564	1645.83	472.936
		349.853	34.537	640.383	19.3348	1073.9	11.0321	1647.35	521.709
		351.374	23.5319	641.904	12.6207	1075.42	6.85724	1648.87	568.547
		352.895	13.579	643.425	9.68129	1076.94	4.44284	1650.39	614.917
		354.416	8.07822	644.946	7.53063	1078.46	5.97017	1651.91	662.946
		355.937	5.32252	646.467	6.44877	1079.98	16.3819	1653.44	715.828
		357.459	3.6095	647.989	6.01279	1081.5	27.7289	1654.96	770.734
		358.98	3.33933	649.51	8.49925	1083.02	14.0075	1656.48	830.037
		360.501	7.05928	651.031	19.6576	1084.54	31.9364	1658	884.493
		362.022	16.193	652.552	32.5145	1086.07	53.2344	1659.52	939.474
		363.543	26.8435	654.073	47.5178	1087.59	77.0315	1661.04	997.344
		365.064	38.1941	655.594	63.9125	1089.11	101.013	1662.56	1058.44
		366.585	50.2191	657.115	81.7364	1090.63	127.041	1664.08	1123.07
		368.106	63.1187	658.636	99.4135	1092.15	156.531	1665.6	1069.38
		369.627	77.821	660.157	118.885	1093.67	188.476	1667.13	1008.26
		371.148	91.5114	661.678	137.852	1095.19	218.366	1668.65	945.522
		372.67	105.12	663.2	157.777	1096.71	251.174	1670.17	893.013
		374.191	118.953	664.721	178.782	1098.23	284.586	1671.69	842.224
		375.712	126.233	666.242	199.198	1099.76	318.295	1673.21	786.928
		377.233	113.271	667.763	222.19	1101.28	355.689	1674.73	729.535
		378.754	98.9336	669.284	245.419	1102.8	395.478	1676.25	672.884
		380.275	84.2863	670.805	268.453	1104.32	431.334	1677.77	621.216
		381.796	70.6046	672.326	294	1105.84	471.363	1679.29	578.154
		383.317	57.0113	673.847	281.911	1107.36	510.036	1680.82	528.386
		384.838	44.2706	675.368	257.28	1108.88	552.51	1682.34	476.664
		386.359	32.7768	676.889	233.074	1110.4	599.307	1683.86	430.454
		387.88	22.3494	678.411	210.322	1111.92	643.382	1685.38	386.656
		389.402	12.7568	679.932	188.115	1113.45	680.703	1686.9	344.431
		390.923	8.26897	681.453	167.752	1114.97	635.55	1688.42	307.116
		392.444	6.17171	682.974	147.827	1116.49	594.622	1689.94	267.226
		393.965	5.15479	684.495	127.76	1118.01	554.7	1691.46	228.33
		395.486	5.2261	686.016	107.816	1119.53	514.809	1692.98	191.279
		397.007	10.0975	687.537	89.6566	1121.05	473.969	1694.51	158.215
		398.528	19.5484	689.058	71.4635	1122.57	428.497	1696.03	125.877
		400.049	29.7358	690.579	55.2246	1124.09	391.52	1697.55	96.8933
		401.57	41.8777	692.101	40.5723	1125.61	354.991	1699.07	69.1478
		403.091	54.553	693.622	26.3639	1127.14	320.264	1700.59	45.5554
		404.613	67.7387	695.143	17.1948	1128.66	285.191	1702.11	33.3097
		406.134	81.1286	696.664	12.9109	1130.18	250.044	1703.63	26.6941
		407.655	94.7336	698.185	10.2187	1131.7	214.968	1705.15	21.2809
		409.176	108.456	699.706	7.91965	1133.22	185.463	1706.67	17.4833
		410.697	123.159	701.227	6.98438	1134.74	156	1708.2	11.5585
		412.218	125.306	702.748	7.18296	1136.26	128.034	1709.72	8.69448
		413.739	110.502	704.269	13.1309	1137.78	101.129	1711.24	14.7608
		415.26	94.7902	705.79	25.8004	1139.3	76.409	1712.76	31.8156
		416.781	80.453	707.312	40.568	1140.83	52.5344	1714.28	52.4159
		418.303	66.834	708.833	55.9251	1142.35	32.6686	1715.8	72.6516
		419.824	54.6188	710.354	72.5286	1143.87	22.2149	1717.32	93.871
		421.345	41.9974	711.875	90.3471	1145.39	16.153	1718.84	67.4084
		422.866	29.8611	713.396	107.714	1146.91	11.9063	1720.36	92.5636
		424.387	19.3229	714.917	127.055	1148.43	8.29938	1721.89	123.034
		425.908	10.4506	716.438	147.298	1149.95	7.26564	1723.41	156.29
		427.429	7.08761	717.959	168.748	1151.47	16.7247	1724.93	191.77
		428.95	5.31327	719.48	190.268	1152.99	30.7202	1726.45	227.653
		430.471	4.61664	721.001	213.855	1154.51	20.1074	1727.97	265.811
		431.992	4.76874	722.523	235.559	1156.04	27.2655	1729.49	304.539
				724.044	258.205	1157.56	48.2945	1731.01	343.533
				725.565	282.238	1159.08	72.8234	1732.53	386.896
				727.086	293.582	1160.6	97.6028	1734.05	432.863
				728.607	269.901	1162.12	124.591	1735.58	479.733
				730.128	246.871	1163.64	151.82	1737.1	529.779
				731.649	224.571	1165.16	181.002	1738.62	577.597
				733.17	202.578	1166.68	213.24	1740.14	624.427
				734.691	181.069	1168.2	248.56	1741.66	675.886
				736.212	158.218	1169.73	281.602	1743.18	726.455
				737.734	137.72	1171.25	315.872	1744.7	781.311
				739.255	117.883	1172.77	352.05	1746.22	838.795
				740.776	97.8622	1174.29	387.964	1747.74	895.697
				742.297	79.8992	1175.81	426.961	1749.27	958.299
				743.818	63.4394	1177.33	469.981	1750.79	1019.46
				745.339	47.5782	1178.85	509.173	1752.31	1079.66
				746.86	32.7933	1180.37	550.101	1753.83	1130.76
				748.381	20.5879	1181.89	591.083	1755.35	1080.33
				749.902	14.1652	1183.42	636.184	1756.87	1018.96
				751.423	10.5434	1184.94	682.1	1758.39	961.761
				752.944	8.27979	1186.46	662.063	1759.91	905.159
				754.466	7.27434	1187.98	613.147	1761.43	847.902
				755.987	6.73658	1189.5	566.613	1762.95	792.786
				757.508	8.31613	1191.02	525.866	1764.48	738.836
				759.029	18.3291	1192.54	485.551	1766	683.306
				760.55	31.2574	1194.06	447.108	1767.52	625.52
				762.071	46.3865	1195.58	406.106	1769.04	575.975
				763.592	62.5582	1197.11	367.394	1770.56	527.075
				765.113	79.3106	1198.63	328.987	1772.08	480.613
				766.634	97.9552	1200.15	293.35	1773.6	436.374
				768.155	118.46	1201.67	259.82	1775.12	393.196
				769.677	138.045	1203.19	227.217	1776.64	346.634
				771.198	158.156	1204.71	196.428	1778.17	305.719
				772.719	179.764	1206.23	164.071	1779.69	265.83
				774.24	200.361	1207.75	133.97	1781.21	225.2
				775.761	222.566	1209.27	107.596	1782.73	190.77
				777.282	245.569	1210.8	82.6781	1784.25	156.844
				778.803	270.402	1212.32	58.6787	1785.77	124.919
				780.324	294.819	1213.84	38.0175	1787.29	93.9286
				781.845	286.6	1215.36	24.4612	1788.81	65.9908
				783.366	261.608	1216.88	17.9814	1790.33	43.3909
				784.888	238.108	1218.4	13.9209	1791.86	33.2501
				786.409	214.971	1219.92	11.2384	1793.38	26.4959
				787.93	190.472	1221.44	7.75938	1794.9	22.1523
				789.451	168.896	1222.96	14.0006	1796.42	17.4995
				790.972	147.752	1224.49	26.9514	1797.94	11.5241
				792.493	127.744	1226.01	39.1455	1799.46	7.78883
				794.014	108.471	1227.53	23.3654	1800.98	5.70685
				795.535	90.1738	1229.05	43.8286	1802.5	13.6735
				797.056	70.9471	1230.57	65.819	1804.02	30.5311
				798.577	54.1654	1232.09	90.1244	1805.55	49.0926
				800.099	38.9094	1233.61	116.426	1807.07	67.5135
				801.62	23.9648	1235.13	145.259	1808.59	44.8652
				803.141	14.8898	1236.65	174.719	1810.11	68.5733
				804.662	10.8576	1238.18	207.682	1811.63	95.671
				806.183	8.62167	1239.7	239.816	1813.15	124.746
				807.704	6.68048	1241.22	273.323	1814.67	155.435
				809.225	5.68213	1242.74	307.892	1816.19	185.662
				810.746	5.24194	1244.26	346.303	1817.71	219.828
				812.267	9.11371	1245.78	383.779	1819.24	256.772
				813.788	21.6102	1247.3	425.147	1820.76	295.726
				815.31	36.4504	1248.82	463.899	1822.28	333.451
				816.831	51.7556	1250.34	503.625	1823.8	372.656
				818.352	68.8703	1251.87	544.737	1825.32	410.802
				819.873	87.792	1253.39	588.558	1826.84	453.847
				821.394	105.959	1254.91	632.405	1828.36	502.334
				822.915	125.699	1256.43	679.192	1829.88	545.614
				824.436	146.171	1257.95	679.155	1831.4	590.31
				825.957	166.566	1259.47	632.691	1832.93	637.069
				827.478	188.989	1260.99	585.212	1834.45	683.172
				829	211.968	1262.51	541.778	1835.97	733.667
				830.521	236.454	1264.03	499.202	1837.49	791.137
				832.042	259.53	1265.56	458.757	1839.01	839.964
				833.563	283.677	1267.08	419.689	1840.53	893.32
				835.084	297.616	1268.6	379.792	1842.05	948.494
				836.605	274.074	1270.12	344.442	1843.57	1006.87
				838.126	250.575	1271.64	306.985	1845.09	1096.37
				839.647	227.866	1273.16	270.093	1846.62	1034.77
				841.168	204.75	1274.68	234.096	1848.14	973.275
				842.689	180.629	1276.2	201.989	1849.66	914.048
				844.211	158.247	1277.72	170.187	1851.18	859.414
				845.732	137.837	1279.25	141.394	1852.7	807.235
				847.253	118.267	1280.77	114.186	1854.22	760.38
				848.774	99.3174	1282.29	87.8027	1855.74	709.849
				850.295	80.5858	1283.81	63.0528	1857.26	652.969
				851.816	63.1941	1285.33	40.9457	1858.78	602.899
				853.337	46.0134	1286.85	26.3002	1860.31	557.079
				854.858	31.3371	1288.37	19.2491	1861.83	511.854
				856.379	19.3829	1289.89	13.8555	1863.35	468.973
				857.9	13.6074	1291.41	10.3063	1864.87	423.834
				859.422	10.4085	1292.93	6.25758	1866.39	381.41
				860.943	7.66284	1294.46	10.2114	1867.91	336.817
				862.464	6.63169	1295.98	23.7969	1869.43	300.003
				863.985	6.03071	1297.5	38.6646	1870.95	264.224
				865.506	7.06679	1299.02	29.2826	1872.47	226.043
						1300.54	35.4838	1874	191.725
						1302.06	55.8375	1875.52	156.893
						1303.58	81.2029	1877.04	126.595
						1305.1	108.196	1878.56	97.72
						1306.62	135.717	1880.08	71.2854
						1308.15	167.273	1881.6	45.0114
						1309.67	198.595	1883.12	28.783
						1311.19	228.079	1884.64	20.9819
						1312.71	262.744	1886.16	15.9996
						1314.23	298.074	1887.69	12.2505
						1315.75	333.591	1889.21	7.55387
						1317.27	371.178	1890.73	3.49555
						1318.79	412.609	1892.25	11.6851
						1320.31	453.875	1893.77	28.6163
						1321.84	496.21	1895.29	49.2575
						1323.36	537.315	1896.81	69.4463
						1324.88	579.824	1898.33	81.0632
						1326.4	621.202	1899.85	65.8467
						1327.92	668.357	1901.38	91.9382
						1329.44	691.689	1902.9	121.994
						1330.96	646.938	1904.42	155.283
						1332.48	605.886	1905.94	187.199
						1334	560.91	1907.46	219.926
						1335.53	518.409	1908.98	257.375
						1337.05	474.04	1910.5	295.544
						1338.57	429.529	1912.02	335.631
						1340.09	391.244	1913.54	378.537
						1341.61	354.235	1915.06	419.652
						1343.13	316.547	1916.59	462.411
						1344.65	280.689	1918.11	508.195
						1346.17	247.562	1919.63	554.781
						1347.69	212.941	1921.15	604.766
						1349.22	178.507	1922.67	653.765
						1350.74	148.436	1924.19	702.944
						1352.26	119.313	1925.71	750.813
						1353.78	91.5551	1927.23	808.774
						1355.3	67.7776	1928.75	868.27
						1356.82	44.6507	1930.28	923.021
						1358.34	28.9048	1931.8	976.539
						1359.86	20.6761	1933.32	1032.2
						1361.38	15.402	1934.84	1090.32
						1362.91	10.7467	1936.36	1049.57
						1364.43	6.95938	1937.88	993.822
						1365.95	6.99169	1939.4	936.425
						1367.47	17.9806	1940.92	874.658
						1368.99	34.556	1942.44	818.23
						1370.51	49.5198	1943.97	765.809
						1372.03	29.1319	1945.49	719.729
						1373.55	48.5473	1947.01	667.721
						1375.07	72.9527	1948.53	614.632
						1376.6	99.1462	1950.05	562.719
						1378.12	128.604	1951.57	515.99
						1379.64	158.887	1953.09	470.732
						1381.16	189.621	1954.61	427.567
						1382.68	219.395	1956.13	385.341
						1384.2	253.943	1957.66	342.415
						1385.72	289.425	1959.18	301.301
						1387.24	327.181	1960.7	264.128
						1388.76	366.362	1962.22	227.247
						1390.29	406.367	1963.74	194.412
						1391.81	445.517	1965.26	159.713
						1393.33	487.344	1966.78	125.753
						1394.85	529.614	1968.3	96.8585
						1396.37	572	1969.82	70.7306
						1397.89	617.816	1971.35	46.489
						1399.41	664.397	1972.87	33.8291
						1400.93	711.893	1974.39	25.5203
						1402.45	667.763	1975.91	19.2978
						1403.98	620.858	1977.43	15.1921
						1405.5	574.715	1978.95	10.7744
						1407.02	527.794	1980.47	8.93051
						1408.54	485.333	1981.99	16.9267
						1410.06	444.635	1983.51	32.9388
						1411.58	405.231	1985.04	52.494
						1413.1	367.004	1986.56	72.5967
						1414.62	328.161	1988.08	92.0612
						1416.14	290.346	1989.6	69.9764
						1417.67	254.378	1991.12	95.8123
						1419.19	218.948	1992.64	124.656
						1420.71	185.61	1994.16	155.379
						1422.23	155.168	1995.68	188.512
						1423.75	125.262	1997.2	224.729
						1425.27	98.5518	1998.73	264.731
						1426.79	72.5827	2000.25	303.227
						1428.31	47.1014	2001.77	339.792
						1429.83	29.3011	2003.29	382.182
						1431.36	20.7742	2004.81	425.048
						1432.88	15.1287	2006.33	472.936
						1434.4	11.5111	2007.85	521.709
						1435.92	8.32521	2009.37	568.547
						1437.44	5.47601	2010.89	614.917
						1438.96	13.1204	2012.42	662.946
								2013.94	715.828
								2015.46	770.734
								2016.98	830.037
								2018.5	884.493
								2020.02	939.474
								2021.54	997.344
								2023.06	1058.44
								2024.58	1123.07
								2026.11	1069.38
								2027.63	1008.26
								2029.15	945.522
								2030.67	893.013
								2032.19	842.224
								2033.71	786.928
								2035.23	729.535
								2036.75	672.884
								2038.27	621.216
								2039.8	578.154
								2041.32	528.386
								2042.84	476.664
								2044.36	430.454
								2045.88	386.656
								2047.4	344.431
								2048.92	307.116
								2050.44	267.226
								2051.96	228.33
								2053.49	191.279
								2055.01	158.215
								2056.53	125.877
								2058.05	96.8933
								2059.57	69.1478
								2061.09	45.5554
								2062.61	33.3097
								2064.13	26.6941
								2065.65	21.2809
								2067.17	17.4833
								2068.7	11.5585
								2070.22	8.69448
								2071.74	14.7608
								2073.26	31.8156
								2074.78	52.4159
								2076.3	72.6516
								2077.82	93.871
								2079.34	67.4084
								2080.86	92.5636
								2082.39	123.034
								2083.91	156.29
								2085.43	191.77
								2086.95	227.653
								2088.47	265.811
								2089.99	304.539
								2091.51	343.533
								2093.03	386.896
								2094.55	432.863
								2096.08	479.733
								2097.6	529.779
								2099.12	577.597
								2100.64	624.427
								2102.16	675.886
								2103.68	726.455
								2105.2	781.311
								2106.72	838.795
								2108.24	895.697
								2109.77	958.299
								2111.29	1019.46
								2112.81	1079.66
								2114.33	1140.08
								2115.85	1080.33
								2117.37	1018.96
								2118.89	961.761
								2120.41	905.159
								2121.93	847.902
								2123.46	792.786
								2124.98	738.836
								2126.5	683.306
								2128.02	625.52
								2129.54	575.975
								2131.06	527.075
								2132.58	480.613
								2134.1	436.374
								2135.62	393.196
								2137.15	346.634
								2138.67	305.719
								2140.19	265.83
								2141.71	225.2
								2143.23	190.77
								2144.75	156.844
								2146.27	124.919
								2147.79	93.9286
								2149.31	65.9908
								2150.84	43.3909
								2152.36	33.2501
								2153.88	26.4959
								2155.4	22.1523
								2156.92	17.4995
								2158.44	11.5241
