# Supplementary material for: Li/Al‐LDH Reinforced Polyacrylamide/Xanthan Gum Semi‐Interpenetrating Network Nano‐Conductive Hydrogels for Stress Sensing and Wearable Device Applications
Source: Adv Sci (Weinh). 2025 Sep 30;12(47):e11903. doi: 10.1002/advs.202511903 (PMC12713048; doi:10.1002/advs.202511903)
Supplement: Supplementary file 2 — Supporting Information [file ADVS-12-e11903-s004.zip › Figure 4e.xlsx]

## Sheet: Sheet1
0	1.99392	41.6564	9.22888	61.6515	2.05996	74.1475	5.74472	80.3956	9.11052
0.02646	3.27783	41.6692	10.5128	61.6595	3.34386	74.1515	7.02863	80.3976	10.3944
0.05291	3.26911	41.682	11.7967	61.6675	4.62777	74.1555	7.01991	80.3997	10.3857
0.07937	3.26039	41.6948	11.788	61.6755	7.20431	74.1594	7.01119	80.4018	10.377
0.10583	3.25166	41.7077	11.7793	61.6835	8.48821	74.1634	7.00246	80.4038	10.3683
0.13229	3.24294	41.7205	13.0632	61.6915	11.0648	74.1674	6.99374	80.4059	10.3596
0.15874	3.23422	41.7333	14.3471	61.6995	12.3486	74.1714	6.98502	80.4079	11.6434
0.1852	4.51813	41.7461	15.631	61.7075	14.9252	74.1753	6.97629	80.41	11.6347
0.21166	5.80203	41.7589	16.9149	61.7155	16.2091	74.1793	6.96757	80.412	12.9186
0.23811	5.79331	41.7717	18.1988	61.7235	18.7856	74.1833	8.25148	80.4141	14.2025
0.26457	7.07722	41.7846	19.4827	61.7315	20.0695	74.1873	8.24276	80.4161	14.1938
0.29103	8.36113	41.7974	22.0592	61.7394	22.6461	74.1912	8.23404	80.4182	15.4777
0.31749	8.3524	41.8102	22.0505	61.7474	23.93	74.1952	9.51794	80.4202	18.0543
0.34394	10.9289	41.823	24.6271	61.7554	26.5065	74.1992	9.50922	80.4223	19.3382
0.3704	12.2128	41.8359	25.9109	61.7634	27.7904	74.2031	10.7931	80.4243	19.3295
0.39686	13.4968	41.8487	27.1949	61.7714	30.3669	74.2071	12.077	80.4264	21.906
0.42331	16.0733	41.8615	29.7714	61.7794	31.6509	74.2111	13.361	80.4284	23.1899
0.44977	16.0646	41.8743	31.0553	61.7874	34.2274	74.2151	13.3522	80.4305	24.4738
0.47623	18.6411	41.8871	32.3392	61.7954	35.5113	74.219	15.9288	80.4326	27.0503
0.50269	21.2176	41.8999	34.9157	61.8034	36.7952	74.223	17.2127	80.4346	28.3342
0.52914	21.2089	41.9128	36.1996	61.8114	39.3717	74.227	18.4966	80.4367	29.6181
0.5556	23.7855	41.9256	38.7762	61.8194	41.9483	74.231	21.0731	80.4387	32.1947
0.58206	26.362	41.9384	41.3527	61.8274	43.2322	74.2349	21.0644	80.4408	33.4786
0.60851	26.3533	41.9512	42.6366	61.8354	45.8087	74.2389	22.3483	80.4428	36.0551
0.63497	28.9298	41.9641	45.2132	61.8434	47.0926	74.2429	24.9248	80.4449	38.6317
0.66143	30.2137	41.9769	46.4971	61.8513	49.6692	74.2468	26.2087	80.4469	39.9156
0.68789	32.7902	41.9897	49.0736	61.8593	52.2457	74.2508	28.7853	80.449	41.1995
0.71434	34.0742	42.0025	51.6501	61.8673	53.5296	74.2548	30.0692	80.451	43.776
0.7408	36.6507	42.0153	52.934	61.8753	54.8135	74.2588	32.6457	80.4531	45.0599
0.76726	37.9346	42.0282	55.5106	61.8833	58.6827	74.2627	33.9296	80.4551	48.9291
0.79371	40.5111	42.041	58.0871	61.8913	59.9666	74.2667	35.2135	80.4572	50.213
0.82017	41.795	42.0538	59.371	61.8993	62.5431	74.2707	37.7901	80.4592	52.7895
0.84663	44.3716	42.0666	61.9476	61.9073	65.1196	74.2747	39.074	80.4613	55.3661
0.87309	46.9481	42.0794	64.5241	61.9153	66.4035	74.2786	41.6505	80.4634	57.9426
0.89954	48.232	42.0923	65.808	61.9233	70.2727	74.2826	42.9344	80.4654	59.2265
0.926	49.5159	42.1051	68.3845	61.9313	72.8492	74.2866	45.5109	80.4675	61.803
0.95246	53.3851	42.1179	70.9611	61.9393	74.1332	74.2905	48.0875	80.4695	63.0869
0.97891	54.669	42.1307	72.245	61.9472	76.7097	74.2945	49.3714	80.4716	65.6635
1.00537	57.2455	42.1435	74.8215	61.9552	79.2862	74.2985	51.9479	80.4736	68.24
1.03183	59.822	42.1564	77.398	61.9632	80.5701	74.3025	54.5245	80.4757	69.5239
1.05829	61.1059	42.1692	79.9746	61.9712	83.1467	74.3064	55.8084	80.4777	72.1004
1.08474	63.6825	42.182	81.2585	61.9792	85.7232	74.3104	58.3849	80.4798	74.677
1.1112	66.259	42.1948	83.835	61.9872	87.0071	74.3144	60.9614	80.4818	75.9609
1.13766	67.5429	42.2077	85.1189	61.9952	90.8763	74.3184	62.2453	80.4839	78.5374
1.16411	70.1195	42.2205	87.6954	62.0032	92.1602	74.3223	66.1145	80.4859	81.114
1.19057	72.696	42.2333	90.272	62.0112	94.7367	74.3263	66.1058	80.488	82.3979
1.21703	73.9799	42.2461	91.5559	62.0192	97.3132	74.3303	68.6823	80.49	84.9744
1.24349	77.8491	42.2589	95.4251	62.0272	98.5971	74.3343	72.5515	80.4921	87.5509
1.26994	79.133	42.2717	96.709	62.0352	101.174	74.3382	73.8354	80.4942	88.8348
1.2964	81.7095	42.2846	99.2855	62.0432	103.75	74.3422	76.4119	80.4962	91.4114
1.32286	84.2861	42.2974	101.862	62.0511	105.034	74.3462	78.9884	80.4983	93.9879
1.34931	85.57	42.3102	104.439	62.0591	108.903	74.3501	80.2724	80.5003	95.2718
1.37577	86.8539	42.323	105.722	62.0671	111.48	74.3541	82.8489	80.5024	99.141
1.40223	90.723	42.3359	109.592	62.0751	112.764	74.3581	85.4254	80.5044	101.718
1.42869	92.0069	42.3487	112.168	62.0831	116.633	74.3621	86.7093	80.5065	103.001
1.45514	94.5835	42.3615	114.745	62.0911	119.209	74.3661	89.2859	80.5085	106.871
1.4816	97.16	42.3743	117.321	62.0991	120.493	74.37	91.8624	80.5106	109.447
1.50806	99.7365	42.3871	119.898	62.1071	124.362	74.374	93.1463	80.5126	110.731
1.53451	102.313	42.3999	122.474	62.1151	128.232	74.378	95.7228	80.5147	114.6
1.56097	103.597	42.4128	125.051	62.1231	128.223	74.3819	98.2994	80.5167	117.177
1.58743	106.174	42.4256	127.627	62.1311	132.092	74.3859	100.876	80.5188	118.461
1.61389	108.75	42.4384	130.204	62.1391	134.669	74.3899	103.452	80.5208	122.33
1.64034	111.327	42.4512	132.78	62.1471	137.245	74.3939	106.029	80.5229	123.614
1.6668	113.903	42.4641	134.064	62.1551	139.822	74.3978	108.606	80.525	126.19
1.69326	117.772	42.4769	136.641	62.163	142.398	74.4018	111.182	80.527	130.059
1.71971	119.056	42.4897	139.217	62.171	144.975	74.4058	113.759	80.5291	131.343
1.74617	121.633	42.5025	140.501	62.179	147.551	74.4098	116.335	80.5311	133.92
1.77263	125.502	42.5153	141.785	62.187	148.835	74.4137	120.204	80.5332	135.204
1.79909	126.786	42.5282	144.362	62.195	151.412	74.4177	121.488	80.5352	137.78
1.82554	128.07	42.541	144.353	62.203	153.988	74.4217	124.065	80.5373	140.357
1.852	131.939	42.5538	146.93	62.211	155.272	74.4257	126.641	80.5393	141.641
1.87846	133.223	42.5666	149.506	62.219	157.849	74.4296	127.925	80.5414	142.925
1.90491	135.799	42.5794	150.79	62.227	161.718	74.4336	131.794	80.5434	145.501
1.93137	139.668	42.5923	153.367	62.235	163.002	74.4376	133.078	80.5455	146.785
1.95783	139.66	42.6051	154.65	62.243	165.578	74.4415	134.362	80.5475	148.069
1.98429	140.944	42.6179	155.934	62.251	168.155	74.4455	138.231	80.5496	150.645
2.01074	143.52	42.6307	158.511	62.2589	169.439	74.4495	140.808	80.5516	151.929
2.0372	143.511	42.6435	159.795	62.2669	173.308	74.4535	140.799	80.5537	153.213
2.06366	146.088	42.6564	162.371	62.2749	175.884	74.4574	143.376	80.5558	155.79
2.09011	147.372	42.6692	166.241	62.2829	177.168	74.4614	144.66	80.5578	158.366
2.11657	148.656	42.682	167.524	62.2909	182.33	74.4654	145.943	80.5598	159.65
2.14303	149.94	42.6948	168.808	62.2989	184.907	74.4694	148.52	80.5619	163.519
2.16949	151.224	42.7077	173.97	62.3069	186.191	74.4733	149.804	80.564	164.803
2.19594	152.508	42.7205	175.254	62.3149	190.06	74.4773	152.38	80.566	167.38
2.2224	156.377	42.7333	177.831	62.3229	192.636	74.4813	153.664	80.5681	171.249
2.24886	157.661	42.7461	180.407	62.3309	193.92	74.4852	154.948	80.5701	172.533
2.27531	158.945	42.7589	182.984	62.3389	197.789	74.4892	156.232	80.5722	173.817
2.30177	162.814	42.7717	184.268	62.3469	199.073	74.4932	157.516	80.5742	177.686
2.32823	165.39	42.7846	186.844	62.3549	201.65	74.4972	160.093	80.5763	178.97
2.35469	167.967	42.7974	189.421	62.3629	205.519	74.5011	162.669	80.5783	182.839
2.38114	171.836	42.8102	191.997	62.3708	205.51	74.5051	165.246	80.5804	185.416
2.4076	173.12	42.823	194.574	62.3788	209.379	74.5091	167.822	80.5824	186.7
2.43406	175.696	42.8359	197.15	62.3868	211.956	74.5131	170.399	80.5845	189.276
2.46051	179.565	42.8487	199.727	62.3948	211.947	74.517	172.975	80.5866	191.853
2.48697	179.557	42.8615	201.011	62.4028	215.816	74.521	174.259	80.5886	194.429
2.51343	183.426	42.8743	203.587	62.4108	218.393	74.525	178.128	80.5906	197.006
2.53989	186.002	42.8871	207.456	62.4188	219.677	74.5289	179.412	80.5927	199.582
2.56634	187.286	42.8999	208.74	62.4268	223.546	74.5329	181.989	80.5948	200.866
2.5928	189.863	42.9128	211.317	62.4348	224.83	74.5369	185.858	80.5968	204.735
2.61926	193.732	42.9256	215.186	62.4428	227.406	74.5409	187.142	80.5989	207.312
2.64571	193.723	42.9384	216.47	62.4508	229.983	74.5448	189.718	80.6009	208.596
2.67217	197.593	42.9512	219.046	62.4588	232.56	74.5488	193.588	80.603	212.465
2.69863	200.169	42.9641	224.208	62.4667	235.136	74.5528	194.871	80.605	213.749
2.72509	201.453	42.9769	224.199	62.4747	239.005	74.5568	197.448	80.6071	216.325
2.75154	205.322	42.9897	228.069	62.4827	240.289	74.5607	200.025	80.6091	220.195
2.778	206.606	43.0025	231.938	62.4907	244.158	74.5647	202.601	80.6112	222.771
2.80446	209.183	43.0153	233.222	62.4987	248.027	74.5687	205.178	80.6132	225.348
2.83091	213.052	43.0282	237.091	62.5067	249.311	74.5727	207.754	80.6153	230.509
2.85737	214.336	43.041	240.96	62.5147	251.888	74.5766	209.038	80.6173	230.501
2.88383	216.912	43.0538	242.244	62.5227	255.757	74.5806	212.907	80.6194	234.37
2.91029	220.781	43.0666	246.113	62.5307	257.041	74.5846	214.191	80.6214	238.239
2.93674	222.065	43.0794	249.982	62.5387	260.91	74.5885	216.768	80.6235	239.523
2.9632	225.934	43.0923	249.974	62.5467	263.487	74.5925	220.637	80.6256	243.392
2.98966	229.804	43.1051	253.843	62.5547	264.771	74.5965	223.213	80.6276	247.261
3.01611	231.087	43.1179	256.419	62.5627	268.64	74.6005	224.497	80.6297	247.252
3.04257	234.957	43.1307	257.703	62.5707	271.216	74.6044	229.659	80.6317	252.414
3.06903	236.241	43.1435	261.572	62.5787	271.208	74.6084	230.943	80.6338	254.991
3.09549	240.11	43.1564	264.149	62.5866	275.077	74.6124	234.812	80.6358	254.982
3.12194	242.686	43.1692	266.725	62.5946	276.361	74.6164	237.389	80.6379	260.144
3.1484	245.263	43.182	269.302	62.6026	276.352	74.6203	239.965	80.6399	261.428
3.17486	247.839	43.1948	271.878	62.6106	280.221	74.6243	242.542	80.642	262.712
3.20131	251.708	43.2077	274.455	62.6186	281.505	74.6283	246.411	80.644	267.873
3.22777	252.992	43.2205	278.324	62.6266	282.789	74.6323	247.695	80.6461	269.157
3.25423	255.569	43.2333	279.608	62.6346	286.658	74.6362	251.564	80.6481	271.734
3.28069	259.438	43.2461	283.477	62.6426	287.942	74.6402	255.433	80.6502	275.603
3.30714	262.015	43.2589	284.761	62.6506	290.518	74.6442	256.717	80.6522	276.887
3.3336	263.299	43.2717	287.338	62.6586	293.095	74.6482	259.294	80.6543	279.464
3.36006	267.168	43.2846	291.207	62.6666	295.672	74.6521	261.87	80.6564	283.333
3.38651	268.452	43.2974	293.783	62.6746	298.248	74.6561	263.154	80.6584	285.909
3.41297	271.028	43.3102	291.189	62.6825	300.825	74.6601	267.023	80.6605	288.486
3.43943	274.897	43.323	292.473	62.6905	299.523	74.6641	269.6	80.6625	291.062
3.46589	276.181	43.3359	291.172	62.6985	299.515	74.668	270.884	80.6646	289.761
3.49234	278.758	43.3487	285.993	62.7065	299.506	74.672	274.753	80.6666	291.045
3.5188	282.627	43.3615	284.691	62.7145	295.619	74.676	277.329	80.6687	289.743
3.54526	283.911	43.3743	282.097	62.7225	294.318	74.6799	278.613	80.6707	287.15
3.57171	287.78	43.3871	276.918	62.7305	290.431	74.6839	283.775	80.6728	285.848
3.59817	290.356	43.3999	275.617	62.7385	286.545	74.6879	285.059	80.6748	281.962
3.62463	291.64	43.4128	271.73	62.7465	285.243	74.6919	287.635	80.6769	278.075
3.65109	294.217	43.4256	267.844	62.7545	281.357	74.6958	291.505	80.6789	276.774
3.67754	294.208	43.4384	266.542	62.7625	277.47	74.6998	294.081	80.681	272.887
3.704	294.199	43.4512	263.948	62.7705	276.169	74.7038	294.072	80.683	269
3.73046	294.191	43.4641	260.062	62.7784	272.282	74.7078	295.356	80.6851	268.992
3.75691	291.597	43.4769	258.76	62.7865	268.396	74.7117	294.055	80.6872	263.812
3.78337	289.003	43.4897	254.874	62.7944	268.387	74.7157	294.046	80.6892	259.926
3.80983	285.116	43.5025	253.572	62.8024	263.208	74.7197	291.452	80.6913	259.917
3.83629	282.522	43.5153	249.686	62.8104	260.614	74.7236	287.566	80.6933	256.031
3.86274	278.636	43.5282	247.092	62.8184	259.312	74.7276	284.972	80.6954	252.144
3.8892	277.334	43.541	244.498	62.8264	255.426	74.7316	282.378	80.6974	252.135
3.91566	273.448	43.5538	241.904	62.8344	251.539	74.7356	278.491	80.6995	246.956
3.94211	270.854	43.5666	238.017	62.8424	250.238	74.7395	277.19	80.7015	244.362
3.96857	268.26	43.5794	235.423	62.8504	246.351	74.7435	273.303	80.7036	243.061
3.99503	264.373	43.5923	231.537	62.8584	243.757	74.7475	269.417	80.7056	239.174
4.02149	263.072	43.6051	228.943	62.8664	241.163	74.7515	269.408	80.7077	235.287
4.04794	260.478	43.6179	226.349	62.8744	237.277	74.7554	265.521	80.7097	232.693
4.0744	256.591	43.6307	223.755	62.8824	234.683	74.7594	261.635	80.7118	230.099
4.10086	255.29	43.6435	219.868	62.8903	232.089	74.7634	260.333	80.7138	227.505
4.12731	251.403	43.6564	217.274	62.8983	228.202	74.7673	256.447	80.7159	224.911
4.15377	247.517	43.6692	214.68	62.9063	225.608	74.7713	252.56	80.718	219.732
4.18023	246.215	43.682	209.501	62.9143	221.721	74.7753	252.551	80.72	218.431
4.20669	243.621	43.6948	208.2	62.9223	219.127	74.7793	248.665	80.7221	214.544
4.23314	238.442	43.7077	205.606	62.9303	216.533	74.7832	244.778	80.7241	210.658
4.2596	238.433	43.7205	201.719	62.9383	213.939	74.7872	243.477	80.7262	209.356
4.28606	233.254	43.7333	201.71	62.9463	211.345	74.7912	239.59	80.7282	205.47
4.31251	230.66	43.7461	196.531	62.9543	208.751	74.7952	236.996	80.7303	202.876
4.33897	229.359	43.7589	193.937	62.9623	204.865	74.7991	234.402	80.7323	201.574
4.36543	224.18	43.7717	192.636	62.9703	203.564	74.8031	229.223	80.7344	197.688
4.39189	221.586	43.7846	188.749	62.9783	199.677	74.8071	227.922	80.7364	195.094
4.41834	218.992	43.7974	186.155	62.9862	197.083	74.8111	224.035	80.7385	193.792
4.4448	215.105	43.8102	184.854	62.9943	194.489	74.815	220.148	80.7405	189.906
4.47126	212.511	43.823	180.967	63.0022	193.188	74.819	218.847	80.7426	186.019
4.49771	211.21	43.8359	178.373	63.0102	189.301	74.823	214.96	80.7446	184.718
4.52417	207.323	43.8487	177.072	63.0182	188	74.8269	211.074	80.7467	182.124
4.55063	204.729	43.8615	173.185	63.0262	184.113	74.8309	209.773	80.7488	179.53
4.57709	202.135	43.8743	170.591	63.0342	180.226	74.8349	207.179	80.7508	176.936
4.60354	198.248	43.8871	167.997	63.0422	180.218	74.8389	204.585	80.7529	174.342
4.63	196.947	43.8999	165.403	63.0502	176.331	74.8428	201.991	80.7549	171.748
4.65646	194.353	43.9128	162.809	63.0582	172.445	74.8468	199.397	80.757	169.154
4.68291	190.467	43.9256	160.215	63.0662	172.436	74.8508	196.803	80.759	165.267
4.70937	189.165	43.9384	156.329	63.0742	168.549	74.8548	194.209	80.7611	163.966
4.73583	186.571	43.9512	155.027	63.0822	164.663	74.8587	190.322	80.7631	160.08
4.76229	182.685	43.9641	151.141	63.0902	163.361	74.8627	189.021	80.7652	156.193
4.78874	181.383	43.9769	148.547	63.0981	159.475	74.8667	186.427	80.7672	154.892
4.8152	177.497	43.9897	145.953	63.1061	155.588	74.8707	182.54	80.7693	152.298
4.84166	174.903	44.0025	142.066	63.1141	154.287	74.8746	181.239	80.7713	148.411
4.86811	173.601	44.0153	140.765	63.1221	150.4	74.8786	178.645	80.7734	145.817
4.89457	169.715	44.0282	138.171	63.1301	149.099	74.8826	174.758	80.7754	143.223
4.92103	167.121	44.041	134.284	63.1381	146.505	74.8865	173.457	80.7775	140.629
4.94749	165.819	44.0538	132.983	63.1461	142.618	74.8905	169.57	80.7796	138.035
4.97394	161.933	44.0666	131.682	63.1541	141.317	74.8945	165.684	80.7816	135.441
5.0004	159.339	44.0794	126.502	63.1621	138.723	74.8985	164.382	80.7836	132.847
5.02686	156.745	44.0923	125.201	63.1701	136.129	74.9024	161.788	80.7857	130.253
5.05331	152.858	44.1051	122.607	63.1781	133.535	74.9064	157.902	80.7878	127.659
5.07977	150.264	44.1179	120.013	63.1861	130.941	74.9104	156.6	80.7898	126.358
5.10623	148.963	44.1307	118.712	63.194	128.347	74.9144	152.714	80.7919	123.764
5.13269	145.076	44.1435	116.118	63.202	125.753	74.9183	148.827	80.7939	119.877
5.15914	142.482	44.1564	113.524	63.21	124.452	74.9223	147.526	80.796	118.576
5.1856	139.888	44.1692	112.222	63.218	121.858	74.9263	144.932	80.798	115.982
5.21206	137.294	44.182	109.628	63.226	119.264	74.9303	142.338	80.8001	113.388
5.23851	135.993	44.1948	105.742	63.234	116.67	74.9342	139.744	80.8021	110.794
5.26497	132.106	44.2077	105.733	63.242	114.076	74.9382	137.15	80.8042	108.2
5.29143	130.805	44.2205	101.846	63.25	112.774	74.9422	134.556	80.8062	105.606
5.31789	128.211	44.2333	99.2525	63.258	110.18	74.9462	131.962	80.8083	104.305
5.34434	125.617	44.2461	97.9511	63.266	106.294	74.9501	129.368	80.8103	101.711
5.3708	123.023	44.2589	94.0645	63.274	106.285	74.9541	128.067	80.8124	99.1167
5.39726	121.722	44.2717	91.4706	63.282	102.398	74.9581	125.473	80.8144	97.8153
5.42371	119.128	44.2846	90.1692	63.29	98.5118	74.962	122.879	80.8165	93.9287
5.45017	116.534	44.2974	86.2826	63.298	97.2105	74.966	120.285	80.8186	91.3347
5.47663	115.232	44.3102	83.6886	63.306	94.6165	74.97	117.691	80.8206	90.0334
5.50309	111.346	44.323	82.3873	63.3139	92.0225	74.974	115.097	80.8227	87.4394
5.52954	110.045	44.3359	79.7933	63.3219	89.4285	74.9779	113.795	80.8247	83.5528
5.556	107.451	44.3487	77.1993	63.3299	86.8345	74.9819	111.201	80.8268	82.2515
5.58246	103.564	44.3615	74.6053	63.3379	84.2406	74.9859	107.315	80.8288	79.6575
5.60891	102.263	44.3743	73.304	63.3459	82.9392	74.9899	107.306	80.8309	77.0635
5.63537	99.6686	44.3871	70.71	63.3539	80.3452	74.9938	103.419	80.8329	75.7622
5.66183	95.782	44.3999	69.4087	63.3619	79.0439	74.9978	100.825	80.835	73.1682
5.68829	95.7733	44.4128	66.8147	63.3699	76.4499	75.0018	99.5241	80.837	70.5742
5.71474	91.8867	44.4256	65.5133	63.3779	73.8559	75.0058	95.6375	80.8391	69.2729
5.7412	89.2927	44.4384	62.9194	63.3859	72.5546	75.0097	93.0435	80.8411	66.6789
5.76766	87.9914	44.4512	60.3254	63.3939	69.9606	75.0137	91.7422	80.8432	65.3775
5.79411	84.1048	44.4641	60.3167	63.4019	67.3666	75.0177	87.8556	80.8452	62.7835
5.82057	82.8034	44.4769	57.7227	63.4098	66.0653	75.0216	86.5542	80.8473	60.1896
5.84703	80.2094	44.4897	55.1287	63.4178	63.4713	75.0256	83.9602	80.8494	58.8882
5.87349	77.6155	44.5025	55.12	63.4258	62.17	75.0296	81.3663	80.8514	57.5869
5.89994	76.3141	44.5153	52.526	63.4338	60.8686	75.0336	80.0649	80.8535	54.9929
5.9264	75.0128	44.5282	49.932	63.4418	58.2746	75.0375	77.4709	80.8555	53.6915
5.95286	72.4188	44.541	48.6307	63.4498	56.9733	75.0415	74.877	80.8576	52.3902
5.97931	69.8248	44.5538	46.0367	63.4578	54.3793	75.0455	73.5756	80.8596	49.7962
6.00577	68.5234	44.5666	46.028	63.4658	51.7853	75.0495	70.9816	80.8617	48.4949
6.03223	65.9295	44.5794	44.7266	63.4738	50.484	75.0534	68.3876	80.8637	47.1935
6.05869	63.3355	44.5923	42.1326	63.4818	47.89	75.0574	67.0863	80.8658	44.5995
6.08514	62.0341	44.6051	40.8313	63.4898	45.296	75.0614	65.7849	80.8678	43.2982
6.1116	59.4402	44.6179	39.53	63.4978	45.2873	75.0653	63.191	80.8699	41.9968
6.13806	58.1388	44.6307	38.2286	63.5058	42.6933	75.0693	61.8896	80.8719	40.6955
6.16451	56.8375	44.6435	38.2199	63.5138	40.0994	75.0733	59.2957	80.874	39.3942
6.19097	54.2435	44.6564	36.9185	63.5217	40.0906	75.0773	57.9943	80.8761	38.0928
6.21743	52.9421	44.6692	34.3246	63.5297	37.4967	75.0812	56.693	80.8781	36.7914
6.24389	50.3482	44.682	34.3158	63.5377	34.9027	75.0852	54.099	80.8802	36.7827
6.27034	47.7542	44.6948	33.0145	63.5457	34.8939	75.0892	51.505	80.8822	34.1887
6.2968	47.7455	44.7077	31.7131	63.5537	32.3	75.0932	51.4963	80.8843	32.8874
6.32326	45.1515	44.7205	31.7044	63.5617	30.9986	75.0971	48.9023	80.8863	34.1713
6.34971	42.5575	44.7333	30.4031	63.5697	30.9899	75.1011	47.6009	80.8884	32.87
6.37617	42.5488	44.7461	29.1017	63.5777	28.3959	75.1051	45.007	80.8904	31.5686
6.40263	39.9548	44.7589	29.093	63.5857	27.0946	75.109	43.7056	80.8925	30.2673
6.42909	38.6535	44.7717	27.7917	63.5937	27.0859	75.113	42.4043	80.8945	28.9659
6.45554	37.3521	44.7846	26.4903	63.6017	25.7845	75.117	41.1029	80.8966	28.9572
6.482	36.0508	44.7974	26.4816	63.6097	24.4832	75.121	38.5089	80.8986	27.6558
6.50846	34.7494	44.8102	25.1802	63.6176	24.4744	75.1249	38.5002	80.9007	26.3545
6.53491	34.7407	44.823	25.1715	63.6256	23.1731	75.1289	37.1989	80.9027	26.3458
6.56137	32.1467	44.8359	23.8702	63.6336	21.8717	75.1329	35.8975	80.9048	25.0444
6.58783	32.138	44.8487	22.5688	63.6416	21.863	75.1369	34.5962	80.9069	23.7431
6.61429	30.8366	44.8615	22.5601	63.6496	20.5617	75.1408	33.2948	80.9089	23.7343
6.64074	29.5353	44.8743	22.5514	63.6576	19.2603	75.1448	31.9935	80.9109	22.433
6.6672	29.5266	44.8871	21.25	63.6656	19.2516	75.1488	31.9847	80.913	22.4243
6.69366	28.2252	44.8999	21.2413	63.6736	17.9502	75.1528	30.6834	80.9151	22.4155
6.72011	26.9239	44.9128	21.2326	63.6816	16.6489	75.1567	30.6747	80.9171	21.1142
6.74657	26.9152	44.9256	19.9312	63.6896	16.6402	75.1607	29.3733	80.9192	21.1055
6.77303	25.6138	44.9384	19.9225	63.6976	15.3388	75.1647	28.072	80.9212	19.8041
6.79949	24.3125	44.9512	18.6212	63.7056	15.3301	75.1686	28.0633	80.9233	19.7954
6.82594	24.3037	44.9641	18.6124	63.7136	14.0288	75.1726	26.7619	80.9253	19.7867
6.8524	23.0024	44.9769	18.6037	63.7216	12.7274	75.1766	25.4606	80.9274	18.4854
6.87886	21.701	44.9897	18.595	63.7295	12.7187	75.1806	25.4518	80.9294	18.4766
6.90531	21.6923	45.0025	17.2936	63.7375	11.4173	75.1846	24.1505	80.9315	18.4679
6.93177	20.391	45.0153	17.2849	63.7455	11.4086	75.1885	22.8491	80.9335	18.4592
6.95823	20.3822	45.0282	17.2762	63.7535	11.3999	75.1925	22.8404	80.9356	17.1578
6.98469	19.0809	45.041	15.9748	63.7615	10.0985	75.1965	21.5391	80.9377	17.1491
7.01114	19.0722	45.0538	17.2587	63.7695	10.0898	75.2004	20.2377	80.9397	17.1404
7.0376	17.7708	45.0666	15.9574	63.7775	10.0811	75.2044	21.5216	80.9417	15.839
7.06406	17.7621	45.0794	15.9487	63.7855	8.77975	75.2084	20.2203	80.9438	17.1229
7.09051	16.4608	45.0923	15.94	63.7935	8.77103	75.2124	18.9189	80.9459	15.8216
7.11697	16.452	45.1051	15.9312	63.8015	8.76231	75.2163	18.9102	80.9479	15.8129
7.14343	16.4433	45.1179	14.6299	63.8095	7.46096	75.2203	18.9015	80.95	15.8041
7.16989	15.142	45.1307	14.6212	63.8175	7.45224	75.2243	17.6001	80.952	15.7954
7.19634	15.1333	45.1435	14.6125	63.8254	7.44352	75.2283	18.884	80.9541	14.4941
7.2228	15.1245	45.1564	14.6037	63.8334	7.4348	75.2322	17.5827	80.9561	15.778
7.24926	13.8232	45.1692	14.595	63.8414	7.42608	75.2362	16.2813	80.9582	14.4766
7.27571	15.1071	45.182	13.2937	63.8494	6.12472	75.2402	16.2726	80.9602	14.4679
7.30217	13.8057	45.1948	14.5776	63.8574	6.116	75.2442	16.2639	80.9623	14.4592
7.32863	12.5044	45.2077	13.2762	63.8654	6.10728	75.2481	16.2552	80.9643	13.1578
7.35509	12.4957	45.2205	13.2675	63.8734	6.09856	75.2521	16.2465	80.9664	13.1491
7.38154	12.487	45.2333	13.2588	63.8814	6.08984	75.2561	14.9451	80.9684	13.1404
7.408	12.4782	45.2461	13.25	63.8894	6.08112	75.26	14.9364	80.9705	13.1317
7.43446	12.4695	45.2589	11.9487	63.8974	4.77977	75.264	14.9277	80.9725	13.123
7.46091	12.4608	45.2717	13.2326	63.9054	4.77105	75.268	14.919	80.9746	13.1142
7.48737	11.1594	45.2846	11.9313	63.9134	4.76233	75.272	14.9102	80.9767	11.8129
7.51383	11.1507	45.2974	11.9225	63.9214	4.75361	75.2759	13.6089	80.9787	11.8042
7.54029	11.142	45.3102	11.9138	63.9293	4.74488	75.2799	13.6002	80.9808	13.0881
7.56674	11.1333	45.323	11.9051	63.9373	4.73616	75.2839	13.5914	80.9828	11.7867
7.5932	11.1245	45.3359	11.8964	63.9453	3.43481	75.2879	13.5827	80.9849	11.778
7.61966	9.8232	45.3487	11.8877	63.9533	4.71872	75.2918	13.574	80.9869	11.7693
7.64611	11.1071	45.3615	10.5863	63.9613	4.71	75.2958	13.5653	80.989	11.7606
7.67257	9.80575	45.3743	10.5776	63.9693	3.40865	75.2998	12.2639	80.991	11.7518
7.69903	9.79703	45.3871	11.8615	63.9773	3.39993	75.3037	12.2552	80.9931	11.7431
7.72549	9.78831	45.3999	10.5601	63.9853	3.39121	75.3077	12.2465	80.9951	11.7344
7.75194	9.77959	45.4128	10.5514	63.9933	2.08986	75.3117	12.2378	80.9972	11.7257
7.7784	8.47824	45.4256	10.5427	64.0013	3.37376	75.3157	12.229	80.9992	10.4243
7.80486	9.76214	45.4384	10.534	64.0093	3.36504	75.3196	12.2203	81.0013	10.4156
7.83131	8.4608	45.4512	10.5252	64.0173	3.35632	75.3236	10.919	81.0033	11.6995
7.85777	8.45207	45.4641	10.5165	64.0253	3.3476	75.3276	10.9102	81.0054	10.3982
7.88423	8.44335	45.4769	9.21518	64.0332	3.33887	75.3316	10.9015	81.0075	10.3894
7.91069	8.43463	45.4897	10.4991	64.0412	2.03753	75.3355	10.8928	81.0095	10.3807
7.93714	8.42591	45.5025	10.4904	64.0492	3.32143	75.3395	10.8841	81.0116	10.372
7.9636	8.41719	45.5153	9.18901	64.0572	2.02008	75.3435	10.8754	81.0136	9.07065
7.99006	7.11584	45.5282	10.4729	64.0652	2.01136	75.3474	9.57401	81.0157	10.3546
8.01651	8.39974	45.541	9.17157	64.0732	3.29527	75.3514	10.8579	81.0177	9.0532
8.04297	8.39102	45.5538	9.16285	64.0812	1.99392	75.3554	9.55657	81.0198	10.3371
8.06943	7.08967	45.5666	9.15413	64.0892	3.27783	75.3594	9.54785	81.0218	9.03576
8.09589	7.08095	45.5794	9.14541	64.0972	3.26911	75.3633	10.8317	81.0239	9.02704
8.12234	7.07223	45.5923	9.13669	64.1052	3.26039	75.3673	9.5304	81.0259	10.311
8.1488	7.06351	45.6051	9.12797	64.1132	3.25166	75.3713	9.52168	81.028	9.0096
8.17526	7.05479	45.6179	9.11925	64.1212	3.24294	75.3753	9.51296	81.03	9.00088
8.20171	7.04607	45.6307	9.11052	64.1292	3.23422	75.3792	9.50423	81.0321	10.2848
8.22817	5.74472	45.6435	10.3944	64.1372	4.51813	75.3832	9.49551	81.0341	8.98344
8.25463	7.02863	45.6564	10.3857	64.1451	5.80203	75.3872	9.48679	81.0362	8.97472
8.28109	7.01991	45.6692	10.377	64.1531	5.79331	75.3912	9.47807	81.0383	10.2586
8.30754	7.01119	45.682	10.3683	64.1611	7.07722	75.3951	9.46935	81.0403	8.95727
8.334	7.00246	45.6948	10.3596	64.1691	8.36113	75.3991	9.46063	81.0424	8.94855
8.36046	6.99374	45.7077	11.6434	64.1771	8.3524	75.4031	9.45191	81.0444	10.2325
8.38691	6.98502	45.7205	11.6347	64.1851	10.9289	75.407	9.44319	81.0465	10.2237
8.41337	6.97629	45.7333	12.9186	64.1931	12.2128	75.411	9.43447	81.0485	10.215
8.43983	6.96757	45.7461	14.2025	64.2011	13.4968	75.415	8.13312	81.0506	11.4989
8.46629	8.25148	45.7589	14.1938	64.2091	16.0733	75.419	9.41703	81.0526	11.4902
8.49274	8.24276	45.7717	15.4777	64.2171	16.0646	75.423	9.4083	81.0547	12.7741
8.5192	8.23404	45.7846	18.0543	64.2251	18.6411	75.4269	9.39958	81.0567	12.7654
8.54566	9.51794	45.7974	19.3382	64.2331	21.2176	75.4309	9.39086	81.0588	14.0493
8.57211	9.50922	45.8102	19.3295	64.2411	21.2089	75.4349	9.38214	81.0608	15.3332
8.59857	10.7931	45.823	21.906	64.249	23.7855	75.4388	9.37341	81.0629	16.6171
8.62503	12.077	45.8359	23.1899	64.257	26.362	75.4428	10.6573	81.0649	17.901
8.65149	13.361	45.8487	24.4738	64.265	26.3533	75.4468	10.6486	81.067	19.1849
8.67794	13.3522	45.8615	27.0503	64.273	28.9298	75.4508	11.9325	81.0691	20.4688
8.7044	15.9288	45.8743	28.3342	64.281	30.2137	75.4547	13.2164	81.0711	21.7527
8.73086	17.2127	45.8871	29.6181	64.289	32.7902	75.4587	13.2077	81.0732	24.3293
8.75731	18.4966	45.8999	32.1947	64.297	34.0742	75.4627	14.4916	81.0752	25.6132
8.78377	21.0731	45.9128	33.4786	64.305	36.6507	75.4667	17.0681	81.0773	26.8971
8.81023	21.0644	45.9256	36.0551	64.313	37.9346	75.4706	17.0594	81.0793	29.4736
8.83669	22.3483	45.9384	38.6317	64.321	40.5111	75.4746	19.636	81.0814	30.7575
8.86314	24.9248	45.9512	39.9156	64.329	41.795	75.4786	20.9199	81.0834	32.0414
8.8896	26.2087	45.9641	41.1995	64.337	44.3716	75.4825	22.2038	81.0855	34.618
8.91606	28.7853	45.9769	43.776	64.3449	46.9481	75.4865	24.7803	81.0875	35.9019
8.94251	30.0692	45.9897	45.0599	64.3529	48.232	75.4905	26.0642	81.0896	38.4784
8.96897	32.6457	46.0025	48.9291	64.3609	49.5159	75.4945	27.3481	81.0916	41.0549
8.99543	33.9296	46.0153	50.213	64.3689	53.3851	75.4984	28.632	81.0937	42.3389
9.02189	35.2135	46.0282	52.7895	64.3769	54.669	75.5024	29.9159	81.0957	44.9154
9.04834	37.7901	46.041	55.3661	64.3849	57.2455	75.5064	32.4925	81.0978	47.4919
9.0748	39.074	46.0538	57.9426	64.3929	59.822	75.5104	35.069	81.0999	48.7758
9.10126	41.6505	46.0666	59.2265	64.4009	61.1059	75.5143	36.3529	81.1019	51.3524
9.12771	42.9344	46.0794	61.803	64.4089	63.6825	75.5183	37.6368	81.104	53.9289
9.15417	45.5109	46.0923	63.0869	64.4169	66.259	75.5223	40.2133	81.106	55.2128
9.18063	48.0875	46.1051	65.6635	64.4249	67.5429	75.5263	41.4972	81.1081	57.7893
9.20709	49.3714	46.1179	68.24	64.4329	70.1195	75.5302	44.0738	81.1101	60.3659
9.23354	51.9479	46.1307	69.5239	64.4409	72.696	75.5342	46.6503	81.1122	61.6498
9.26	54.5245	46.1435	72.1004	64.4488	73.9799	75.5382	47.9342	81.1142	64.2263
9.28646	55.8084	46.1564	74.677	64.4568	77.8491	75.5421	50.5108	81.1163	66.8028
9.31291	58.3849	46.1692	75.9609	64.4648	79.133	75.5461	53.0873	81.1183	68.0867
9.33937	60.9614	46.182	78.5374	64.4728	81.7095	75.5501	54.3712	81.1204	70.6633
9.36583	62.2453	46.1948	81.114	64.4808	84.2861	75.5541	56.9477	81.1224	73.2398
9.39229	66.1145	46.2077	82.3979	64.4888	85.57	75.558	59.5243	81.1245	74.5237
9.41874	66.1058	46.2205	84.9744	64.4968	86.8539	75.562	60.8082	81.1265	77.1003
9.4452	68.6823	46.2333	87.5509	64.5048	90.723	75.566	63.3847	81.1286	79.6768
9.47166	72.5515	46.2461	88.8348	64.5128	92.0069	75.57	65.9612	81.1307	80.9607
9.49811	73.8354	46.2589	91.4114	64.5208	94.5835	75.5739	67.2451	81.1327	83.5372
9.52457	76.4119	46.2717	93.9879	64.5288	97.16	75.5779	69.8217	81.1348	86.1138
9.55103	78.9884	46.2846	95.2718	64.5368	99.7365	75.5819	72.3982	81.1368	87.3977
9.57749	80.2724	46.2974	99.141	64.5448	102.313	75.5858	73.6821	81.1389	91.2668
9.60394	82.8489	46.3102	101.718	64.5528	103.597	75.5898	76.2587	81.1409	92.5507
9.6304	85.4254	46.323	103.001	64.5607	106.174	75.5938	78.8352	81.143	95.1273
9.65686	86.7093	46.3359	106.871	64.5687	108.75	75.5978	80.1191	81.145	97.7038
9.68331	89.2859	46.3487	109.447	64.5767	111.327	75.6017	82.6956	81.1471	98.9877
9.70977	91.8624	46.3615	110.731	64.5847	113.903	75.6057	85.2722	81.1491	102.857
9.73623	93.1463	46.3743	114.6	64.5927	117.772	75.6097	86.5561	81.1512	105.433
9.76269	95.7228	46.3871	117.177	64.6007	119.056	75.6137	89.1326	81.1532	108.01
9.78914	98.2994	46.3999	118.461	64.6087	121.633	75.6176	91.7091	81.1553	110.586
9.8156	100.876	46.4128	122.33	64.6167	125.502	75.6216	94.2857	81.1573	113.163
9.84206	103.452	46.4256	123.614	64.6247	126.786	75.6256	95.5696	81.1594	114.447
9.86851	106.029	46.4384	126.19	64.6327	128.07	75.6296	98.1461	81.1615	118.316
9.89497	108.606	46.4512	130.059	64.6407	131.939	75.6335	100.723	81.1635	120.893
9.92143	111.182	46.4641	131.343	64.6487	133.223	75.6375	104.592	81.1655	122.177
9.94789	113.759	46.4769	133.92	64.6566	135.799	75.6415	105.876	81.1676	124.753
9.97434	116.335	46.4897	135.204	64.6646	139.668	75.6454	108.452	81.1697	127.33
10.0008	120.204	46.5025	137.78	64.6726	139.66	75.6494	111.029	81.1717	129.906
10.0273	121.488	46.5153	140.357	64.6806	140.944	75.6534	113.605	81.1738	132.483
10.0537	124.065	46.5282	141.641	64.6886	143.52	75.6574	117.474	81.1758	135.059
10.0802	126.641	46.541	142.925	64.6966	143.511	75.6613	118.758	81.1779	136.343
10.1066	127.925	46.5538	145.501	64.7046	146.088	75.6653	121.335	81.1799	138.92
10.1331	131.794	46.5666	146.785	64.7126	147.372	75.6693	125.204	81.182	141.496
10.1595	133.078	46.5794	148.069	64.7206	148.656	75.6733	126.488	81.184	142.78
10.186	134.362	46.5923	150.645	64.7286	149.94	75.6772	127.772	81.1861	144.064
10.2125	138.231	46.6051	151.929	64.7366	151.224	75.6812	132.934	81.1881	146.641
10.2389	140.808	46.6179	153.213	64.7446	152.508	75.6852	132.925	81.1902	147.924
10.2654	140.799	46.6307	155.79	64.7526	156.377	75.6892	135.502	81.1923	150.501
10.2918	143.376	46.6435	158.366	64.7605	157.661	75.6931	139.371	81.1943	151.785
10.3183	144.66	46.6564	159.65	64.7685	158.945	75.6971	139.362	81.1963	153.069
10.3447	145.943	46.6692	163.519	64.7765	162.814	75.7011	141.938	81.1984	155.645
10.3712	148.52	46.682	164.803	64.7845	165.39	75.705	143.222	81.2005	156.929
10.3977	149.804	46.6948	167.38	64.7925	167.967	75.709	144.506	81.2025	159.506
10.4241	152.38	46.7077	171.249	64.8005	171.836	75.713	147.083	81.2046	162.082
10.4506	153.664	46.7205	172.533	64.8085	173.12	75.717	148.367	81.2066	163.366
10.477	154.948	46.7333	173.817	64.8165	175.696	75.7209	149.651	81.2087	167.235
10.5035	156.232	46.7461	177.686	64.8245	179.565	75.7249	152.227	81.2107	169.812
10.5299	157.516	46.7589	178.97	64.8325	179.557	75.7289	153.511	81.2128	171.096
10.5564	160.093	46.7717	182.839	64.8405	183.426	75.7329	153.502	81.2148	174.965
10.5829	162.669	46.7846	185.416	64.8485	186.002	75.7368	156.079	81.2169	177.542
10.6093	165.246	46.7974	186.7	64.8565	187.286	75.7408	158.655	81.2189	178.825
10.6358	167.822	46.8102	189.276	64.8645	189.863	75.7448	159.939	81.221	182.695
10.6622	170.399	46.823	191.853	64.8724	193.732	75.7488	163.809	81.223	183.978
10.6887	172.975	46.8359	194.429	64.8804	193.723	75.7527	166.385	81.2251	185.262
10.7151	174.259	46.8487	197.006	64.8884	197.593	75.7567	168.962	81.2271	189.132
10.7416	178.128	46.8615	199.582	64.8964	200.169	75.7607	171.538	81.2292	190.415
10.7681	179.412	46.8743	200.866	64.9044	201.453	75.7647	172.822	81.2313	192.992
10.7945	181.989	46.8871	204.735	64.9124	205.322	75.7686	175.399	81.2333	195.569
10.821	185.858	46.8999	207.312	64.9204	206.606	75.7726	179.268	81.2354	198.145
10.8474	187.142	46.9128	208.596	64.9284	209.183	75.7766	180.552	81.2374	200.722
10.8739	189.718	46.9256	212.465	64.9364	213.052	75.7805	183.128	81.2395	203.298
10.9003	193.588	46.9384	213.749	64.9444	214.336	75.7845	185.705	81.2415	205.875
10.9268	194.871	46.9512	216.325	64.9524	216.912	75.7885	186.989	81.2436	208.451
10.9533	197.448	46.9641	220.195	64.9604	220.781	75.7925	190.858	81.2456	211.028
10.9797	200.025	46.9769	222.771	64.9684	222.065	75.7964	193.434	81.2477	212.312
11.0062	202.601	46.9897	225.348	64.9763	225.934	75.8004	194.718	81.2497	216.181
11.0326	205.178	47.0025	230.509	64.9843	229.804	75.8044	198.587	81.2518	218.757
11.0591	207.754	47.0153	230.501	64.9923	231.087	75.8084	201.164	81.2538	221.334
11.0855	209.038	47.0282	234.37	65.0003	234.957	75.8123	201.155	81.2559	225.203
11.112	212.907	47.041	238.239	65.0083	236.241	75.8163	206.317	81.2579	227.78
11.1385	214.191	47.0538	239.523	65.0163	240.11	75.8203	207.601	81.26	230.356
11.1649	216.768	47.0666	243.392	65.0243	242.686	75.8243	210.177	81.2621	234.225
11.1914	220.637	47.0794	247.261	65.0323	245.263	75.8282	212.754	81.2641	236.802
11.2178	223.213	47.0923	247.252	65.0403	247.839	75.8322	215.33	81.2662	239.378
11.2443	224.497	47.1051	252.414	65.0483	251.708	75.8362	217.907	81.2682	243.248
11.2707	229.659	47.1179	254.991	65.0563	252.992	75.8401	221.776	81.2703	244.531
11.2972	230.943	47.1307	254.982	65.0643	255.569	75.8441	223.06	81.2723	247.108
11.3237	234.812	47.1435	260.144	65.0722	259.438	75.8481	226.929	81.2744	250.977
11.3501	237.389	47.1564	261.428	65.0802	262.015	75.8521	229.506	81.2764	252.261
11.3766	239.965	47.1692	262.712	65.0882	263.299	75.856	232.082	81.2785	254.838
11.403	242.542	47.182	267.873	65.0962	267.168	75.86	234.659	81.2805	258.707
11.4295	246.411	47.1948	269.157	65.1042	268.452	75.864	237.235	81.2826	259.991
11.4559	247.695	47.2077	271.734	65.1122	271.028	75.8679	239.812	81.2846	262.567
11.4824	251.564	47.2205	275.603	65.1202	274.897	75.8719	243.681	81.2867	266.436
11.5089	255.433	47.2333	276.887	65.1282	276.181	75.8759	246.258	81.2887	267.72
11.5353	256.717	47.2461	279.464	65.1362	278.758	75.8799	248.834	81.2908	271.589
11.5618	259.294	47.2589	283.333	65.1442	282.627	75.8838	252.703	81.2929	274.166
11.5882	261.87	47.2717	285.909	65.1522	283.911	75.8878	253.987	81.2949	275.45
11.6147	263.154	47.2846	288.486	65.1602	287.78	75.8918	256.564	81.297	279.319
11.6411	267.023	47.2974	291.062	65.1682	290.356	75.8958	260.433	81.299	283.188
11.6676	269.6	47.3102	289.761	65.1762	291.64	75.8997	263.009	81.3011	284.472
11.6941	270.884	47.323	291.045	65.1841	294.217	75.9037	264.293	81.3031	288.341
11.7205	274.753	47.3359	289.743	65.1921	294.208	75.9077	268.163	81.3052	289.625
11.747	277.329	47.3487	287.15	65.2001	294.199	75.9117	269.446	81.3072	288.324
11.7734	278.613	47.3615	285.848	65.2081	294.191	75.9156	272.023	81.3093	290.9
11.7999	283.775	47.3743	281.962	65.2161	291.597	75.9196	277.185	81.3113	288.306
11.8263	285.059	47.3871	278.075	65.2241	289.003	75.9236	277.176	81.3134	285.712
11.8528	287.635	47.3999	276.774	65.2321	285.116	75.9275	281.045	81.3154	284.411
11.8793	291.505	47.4128	272.887	65.2401	282.522	75.9315	283.622	81.3175	279.232
11.9057	294.081	47.4256	269	65.2481	278.636	75.9355	284.906	81.3195	276.638
11.9322	294.072	47.4384	268.992	65.2561	277.334	75.9395	288.775	81.3216	274.044
11.9586	295.356	47.4512	263.812	65.2641	273.448	75.9434	292.644	81.3237	270.157
11.9851	294.055	47.4641	259.926	65.2721	270.854	75.9474	292.635	81.3257	268.856
12.0115	294.046	47.4769	259.917	65.2801	268.26	75.9514	293.919	81.3278	264.969
12.038	291.452	47.4897	256.031	65.288	264.373	75.9554	292.618	81.3298	262.375
12.0645	287.566	47.5025	252.144	65.296	263.072	75.9593	291.316	81.3319	259.781
12.0909	284.972	47.5153	252.135	65.304	260.478	75.9633	290.015	81.3339	257.187
12.1174	282.378	47.5282	246.956	65.312	256.591	75.9673	286.128	81.336	253.301
12.1438	278.491	47.541	244.362	65.32	255.29	75.9713	283.535	81.338	251.999
12.1703	277.19	47.5538	243.061	65.328	251.403	75.9752	280.941	81.3401	249.405
12.1967	273.303	47.5666	239.174	65.336	247.517	75.9792	277.054	81.3421	244.226
12.2232	269.417	47.5794	235.287	65.344	246.215	75.9832	274.46	81.3442	242.925
12.2497	269.408	47.5923	232.693	65.352	243.621	75.9871	271.866	81.3462	240.331
12.2761	265.521	47.6051	230.099	65.36	238.442	75.9911	267.979	81.3483	236.444
12.3026	261.635	47.6179	227.505	65.368	238.433	75.9951	266.678	81.3503	235.143
12.329	260.333	47.6307	224.911	65.376	233.254	75.9991	264.084	81.3524	231.256
12.3555	256.447	47.6435	219.732	65.3839	230.66	76.0031	260.197	81.3544	227.37
12.3819	252.56	47.6564	218.431	65.3919	229.359	76.007	257.603	81.3565	226.068
12.4084	252.551	47.6692	214.544	65.3999	224.18	76.011	255.009	81.3586	220.889
12.4349	248.665	47.682	210.658	65.4079	221.586	76.015	251.123	81.3606	218.295
12.4613	244.778	47.6948	209.356	65.4159	218.992	76.0189	249.822	81.3627	215.701
12.4878	243.477	47.7077	205.47	65.4239	215.105	76.0229	247.228	81.3647	211.815
12.5142	239.59	47.7205	202.876	65.4319	212.511	76.0269	243.341	81.3668	207.928
12.5407	236.996	47.7333	201.574	65.4399	211.21	76.0309	242.04	81.3688	206.627
12.5671	234.402	47.7461	197.688	65.4479	207.323	76.0348	238.153	81.3709	202.74
12.5936	229.223	47.7589	195.094	65.4559	204.729	76.0388	234.266	81.3729	201.439
12.6201	227.922	47.7717	193.792	65.4639	202.135	76.0428	232.965	81.375	198.845
12.6465	224.035	47.7846	189.906	65.4719	198.248	76.0468	229.078	81.377	194.958
12.673	220.148	47.7974	186.019	65.4799	196.947	76.0507	225.192	81.3791	193.657
12.6994	218.847	47.8102	184.718	65.4878	194.353	76.0547	223.89	81.3811	189.77
12.7259	214.96	47.823	182.124	65.4958	190.467	76.0587	218.711	81.3832	187.176
12.7523	211.074	47.8359	179.53	65.5038	189.165	76.0627	214.825	81.3852	184.582
12.7788	209.773	47.8487	176.936	65.5118	186.571	76.0666	213.523	81.3873	181.988
12.8053	207.179	47.8615	174.342	65.5198	182.685	76.0706	209.637	81.3893	179.394
12.8317	204.585	47.8743	171.748	65.5278	181.383	76.0746	207.043	81.3914	176.8
12.8582	201.991	47.8871	169.154	65.5358	177.497	76.0785	205.741	81.3935	174.206
12.8846	199.397	47.8999	165.267	65.5438	174.903	76.0825	201.855	81.3955	171.612
12.9111	196.803	47.9128	163.966	65.5518	173.601	76.0865	199.261	81.3976	169.018
12.9375	194.209	47.9256	160.08	65.5598	169.715	76.0905	196.667	81.3996	166.424
12.964	190.322	47.9384	156.193	65.5678	167.121	76.0944	194.073	81.4017	163.83
12.9905	189.021	47.9512	154.892	65.5758	165.819	76.0984	191.479	81.4037	161.236
13.0169	186.427	47.9641	152.298	65.5838	161.933	76.1024	188.885	81.4058	157.35
13.0434	182.54	47.9769	148.411	65.5918	159.339	76.1064	186.291	81.4078	154.756
13.0698	181.239	47.9897	145.817	65.5997	156.745	76.1103	183.697	81.4099	153.454
13.0963	178.645	48.0025	143.223	65.6077	152.858	76.1143	181.103	81.4119	149.568
13.1227	174.758	48.0153	140.629	65.6157	150.264	76.1183	178.509	81.414	146.974
13.1492	173.457	48.0282	138.035	65.6237	148.963	76.1222	177.208	81.416	144.38
13.1757	169.57	48.041	135.441	65.6317	145.076	76.1262	173.321	81.4181	140.493
13.2021	165.684	48.0538	132.847	65.6397	142.482	76.1302	169.434	81.4202	136.607
13.2286	164.382	48.0666	130.253	65.6477	139.888	76.1342	168.133	81.4222	136.598
13.255	161.788	48.0794	127.659	65.6557	137.294	76.1381	165.539	81.4243	132.711
13.2815	157.902	48.0923	126.358	65.6637	135.993	76.1421	161.652	81.4263	130.117
13.3079	156.6	48.1051	123.764	65.6717	132.106	76.1461	160.351	81.4284	128.816
13.3344	152.714	48.1179	119.877	65.6797	130.805	76.1501	156.465	81.4304	124.929
13.3609	148.827	48.1307	118.576	65.6877	128.211	76.154	152.578	81.4325	123.628
13.3873	147.526	48.1435	115.982	65.6957	125.617	76.158	151.277	81.4345	121.034
13.4138	144.932	48.1564	113.388	65.7036	123.023	76.162	147.39	81.4366	118.44
13.4402	142.338	48.1692	110.794	65.7116	121.722	76.1659	144.796	81.4386	117.139
13.4667	139.744	48.182	108.2	65.7196	119.128	76.1699	142.202	81.4407	113.252
13.4931	137.15	48.1948	105.606	65.7276	116.534	76.1739	138.315	81.4427	110.658
13.5196	134.556	48.2077	104.305	65.7356	115.232	76.1779	137.014	81.4448	109.357
13.5461	131.962	48.2205	101.711	65.7436	111.346	76.1818	134.42	81.4468	106.763
13.5725	129.368	48.2333	99.1167	65.7516	110.045	76.1858	131.826	81.4489	104.169
13.599	128.067	48.2461	97.8153	65.7596	107.451	76.1898	129.232	81.451	102.867
13.6254	125.473	48.2589	93.9287	65.7676	103.564	76.1938	127.931	81.453	98.9809
13.6519	122.879	48.2717	91.3347	65.7756	102.263	76.1977	124.044	81.4551	96.3869
13.6783	120.285	48.2846	90.0334	65.7836	99.6686	76.2017	122.743	81.4571	95.0855
13.7048	117.691	48.2974	87.4394	65.7916	95.782	76.2057	120.149	81.4592	91.1989
13.7313	115.097	48.3102	83.5528	65.7995	95.7733	76.2097	118.847	81.4612	89.8976
13.7577	113.795	48.323	82.2515	65.8076	91.8867	76.2136	116.254	81.4633	87.3036
13.7842	111.201	48.3359	79.6575	65.8155	89.2927	76.2176	113.66	81.4653	84.7096
13.8106	107.315	48.3487	77.0635	65.8235	87.9914	76.2216	111.066	81.4674	82.1157
13.8371	107.306	48.3615	75.7622	65.8315	84.1048	76.2255	109.764	81.4694	79.5217
13.8635	103.419	48.3743	73.1682	65.8395	82.8034	76.2295	105.878	81.4715	76.9277
13.89	100.825	48.3871	70.5742	65.8475	80.2094	76.2335	104.576	81.4735	75.6264
13.9165	99.5241	48.3999	69.2729	65.8555	77.6155	76.2375	101.982	81.4756	73.0324
13.9429	95.6375	48.4128	66.6789	65.8635	76.3141	76.2414	98.0957	81.4776	70.4384
13.9694	93.0435	48.4256	65.3775	65.8715	75.0128	76.2454	96.7943	81.4797	69.137
13.9958	91.7422	48.4384	62.7835	65.8795	72.4188	76.2494	94.2003	81.4818	66.5431
14.0223	87.8556	48.4512	60.1896	65.8875	69.8248	76.2534	91.6064	81.4838	63.9491
14.0487	86.5542	48.4641	58.8882	65.8955	68.5234	76.2573	89.0124	81.4859	63.9404
14.0752	83.9602	48.4769	57.5869	65.9035	65.9295	76.2613	86.4184	81.4879	60.0538
14.1017	81.3663	48.4897	54.9929	65.9115	63.3355	76.2653	83.8244	81.49	58.7524
14.1281	80.0649	48.5025	53.6915	65.9194	62.0341	76.2693	82.5231	81.492	57.4511
14.1546	77.4709	48.5153	52.3902	65.9274	59.4402	76.2732	79.9291	81.4941	54.8571
14.181	74.877	48.5282	49.7962	65.9354	58.1388	76.2772	77.3351	81.4961	52.2631
14.2075	73.5756	48.541	48.4949	65.9434	56.8375	76.2812	76.0338	81.4982	52.2544
14.2339	70.9816	48.5538	47.1935	65.9514	54.2435	76.2852	73.4398	81.5002	49.6604
14.2604	68.3876	48.5666	44.5995	65.9594	52.9421	76.2891	70.8458	81.5023	48.3591
14.2869	67.0863	48.5794	43.2982	65.9674	50.3482	76.2931	69.5445	81.5043	47.0577
14.3133	65.7849	48.5923	41.9968	65.9754	47.7542	76.2971	66.9505	81.5064	44.4637
14.3398	63.191	48.6051	40.6955	65.9834	47.7455	76.301	64.3565	81.5084	43.1624
14.3662	61.8896	48.6179	39.3942	65.9914	45.1515	76.305	63.0552	81.5105	41.861
14.3927	59.2957	48.6307	38.0928	65.9994	42.5575	76.309	61.7538	81.5126	40.5597
14.4191	57.9943	48.6435	36.7914	66.0074	42.5488	76.313	59.1598	81.5146	39.2583
14.4456	56.693	48.6564	36.7827	66.0153	39.9548	76.3169	57.8585	81.5166	37.957
14.4721	54.099	48.6692	34.1887	66.0233	38.6535	76.3209	55.2645	81.5187	36.6556
14.4985	51.505	48.682	32.8874	66.0313	37.3521	76.3249	53.9632	81.5208	35.3543
14.525	51.4963	48.6948	34.1713	66.0393	36.0508	76.3289	52.6618	81.5228	34.0529
14.5514	48.9023	48.7077	32.87	66.0473	34.7494	76.3328	50.0678	81.5249	32.7516
14.5779	47.6009	48.7205	31.5686	66.0553	34.7407	76.3368	48.7665	81.5269	32.7429
14.6043	45.007	48.7333	30.2673	66.0633	32.1467	76.3408	47.4651	81.529	31.4415
14.6308	43.7056	48.7461	28.9659	66.0713	32.138	76.3448	44.8712	81.531	30.1402
14.6573	42.4043	48.7589	28.9572	66.0793	30.8366	76.3487	43.5698	81.5331	30.1315
14.6837	41.1029	48.7717	27.6558	66.0873	29.5353	76.3527	42.2685	81.5351	28.8301
14.7102	38.5089	48.7846	26.3545	66.0953	29.5266	76.3567	39.6745	81.5372	27.5287
14.7366	38.5002	48.7974	26.3458	66.1033	28.2252	76.3606	39.6658	81.5392	27.52
14.7631	37.1989	48.8102	25.0444	66.1112	26.9239	76.3646	38.3644	81.5413	26.2187
14.7895	35.8975	48.823	23.7431	66.1192	26.9152	76.3686	37.0631	81.5434	24.9173
14.816	34.5962	48.8359	23.7343	66.1272	25.6138	76.3726	37.0543	81.5454	26.2012
14.8425	33.2948	48.8487	22.433	66.1352	24.3125	76.3765	34.4604	81.5474	23.6073
14.8689	31.9935	48.8615	22.4243	66.1432	24.3037	76.3805	33.159	81.5495	23.5985
14.8954	31.9847	48.8743	22.4155	66.1512	23.0024	76.3845	33.1503	81.5516	23.5898
14.9218	30.6834	48.8871	21.1142	66.1592	21.701	76.3885	31.8489	81.5536	22.2885
14.9483	30.6747	48.8999	21.1055	66.1672	21.6923	76.3924	30.5476	81.5557	20.9871
14.9747	29.3733	48.9128	19.8041	66.1752	20.391	76.3964	30.5389	81.5577	20.9784
15.0012	28.072	48.9256	19.7954	66.1832	20.3822	76.4004	29.2375	81.5598	19.6771
15.0277	28.0633	48.9384	19.7867	66.1912	19.0809	76.4043	29.2288	81.5618	20.961
15.0541	26.7619	48.9512	18.4854	66.1992	19.0722	76.4083	27.9275	81.5639	19.6596
15.0806	25.4606	48.9641	18.4766	66.2072	17.7708	76.4123	26.6261	81.5659	18.3583
15.107	25.4518	48.9769	18.4679	66.2151	17.7621	76.4163	26.6174	81.568	18.3495
15.1335	24.1505	48.9897	18.4592	66.2232	16.4608	76.4202	25.316	81.57	18.3408
15.1599	22.8491	49.0025	17.1578	66.2311	16.452	76.4242	24.0147	81.5721	17.0395
15.1864	22.8404	49.0153	17.1491	66.2391	16.4433	76.4282	24.006	81.5741	18.3234
15.2129	21.5391	49.0282	17.1404	66.2471	15.142	76.4322	22.7046	81.5762	17.022
15.2393	20.2377	49.041	15.839	66.2551	15.1333	76.4361	22.6959	81.5782	17.0133
15.2658	21.5216	49.0538	17.1229	66.2631	15.1245	76.4401	21.3945	81.5803	17.0046
15.2922	20.2203	49.0666	15.8216	66.2711	13.8232	76.4441	21.3858	81.5824	15.7032
15.3187	18.9189	49.0794	15.8129	66.2791	15.1071	76.4481	20.0845	81.5844	15.6945
15.3451	18.9102	49.0923	15.8041	66.2871	13.8057	76.452	20.0757	81.5865	15.6858
15.3716	18.9015	49.1051	15.7954	66.2951	12.5044	76.456	20.067	81.5885	15.6771
15.3981	17.6001	49.1179	14.4941	66.3031	12.4957	76.46	18.7657	81.5906	15.6684
15.4245	18.884	49.1307	15.778	66.3111	12.487	76.4639	18.757	81.5926	14.367
15.451	17.5827	49.1435	14.4766	66.3191	12.4782	76.4679	18.7482	81.5947	14.3583
15.4774	16.2813	49.1564	14.4679	66.327	12.4695	76.4719	17.4469	81.5967	14.3496
15.5039	16.2726	49.1692	14.4592	66.335	12.4608	76.4759	17.4382	81.5988	14.3408
15.5303	16.2639	49.182	13.1578	66.343	11.1594	76.4798	17.4294	81.6008	13.0395
15.5568	16.2552	49.1948	13.1491	66.351	11.1507	76.4838	17.4207	81.6029	14.3234
15.5833	16.2465	49.2077	13.1404	66.359	11.142	76.4878	17.412	81.6049	13.022
15.6097	14.9451	49.2205	13.1317	66.367	11.1333	76.4918	16.1106	81.607	13.0133
15.6362	14.9364	49.2333	13.123	66.375	11.1245	76.4957	16.1019	81.609	13.0046
15.6626	14.9277	49.2461	13.1142	66.383	9.8232	76.4997	16.0932	81.6111	12.9959
15.6891	14.919	49.2589	11.8129	66.391	11.1071	76.5037	14.7919	81.6132	11.6945
15.7155	14.9102	49.2717	11.8042	66.399	9.80575	76.5077	16.0758	81.6152	12.9784
15.742	13.6089	49.2846	13.0881	66.407	9.79703	76.5116	14.7744	81.6173	11.6771
15.7685	13.6002	49.2974	11.7867	66.415	9.78831	76.5156	14.7657	81.6193	11.6684
15.7949	13.5914	49.3102	11.778	66.423	9.77959	76.5196	14.757	81.6214	11.6596
15.8214	13.5827	49.323	11.7693	66.4309	8.47824	76.5236	14.7483	81.6234	11.6509
15.8478	13.574	49.3359	11.7606	66.4389	9.76214	76.5275	13.4469	81.6255	11.6422
15.8743	13.5653	49.3487	11.7518	66.4469	8.4608	76.5315	14.7308	81.6275	11.6335
15.9007	12.2639	49.3615	11.7431	66.4549	8.45207	76.5355	13.4295	81.6296	11.6248
15.9272	12.2552	49.3743	11.7344	66.4629	8.44335	76.5394	13.4207	81.6316	11.616
15.9537	12.2465	49.3871	11.7257	66.4709	8.43463	76.5434	13.412	81.6337	11.6073
15.9801	12.2378	49.3999	10.4243	66.4789	8.42591	76.5474	13.4033	81.6357	10.306
16.0066	12.229	49.4128	10.4156	66.4869	8.41719	76.5514	13.3946	81.6378	10.2972
16.033	12.2203	49.4256	11.6995	66.4949	7.11584	76.5553	12.0932	81.6398	10.2885
16.0595	10.919	49.4384	10.3982	66.5029	8.39974	76.5593	12.0845	81.6419	10.2798
16.0859	10.9102	49.4512	10.3894	66.5109	8.39102	76.5633	12.0758	81.644	10.2711
16.1124	10.9015	49.4641	10.3807	66.5189	7.08967	76.5673	12.0671	81.646	10.2623
16.1389	10.8928	49.4769	10.372	66.5268	7.08095	76.5712	10.7657	81.6481	10.2536
16.1653	10.8841	49.4897	9.07065	66.5349	7.07223	76.5752	12.0496	81.6501	10.2449
16.1918	10.8754	49.5025	10.3546	66.5428	7.06351	76.5792	12.0409	81.6522	10.2362
16.2182	9.57401	49.5153	9.0532	66.5508	7.05479	76.5832	10.7395	81.6542	8.93484
16.2447	10.8579	49.5282	10.3371	66.5588	7.04607	76.5871	10.7308	81.6563	8.92612
16.2711	9.55657	49.541	9.03576	66.5668	5.74472	76.5911	10.7221	81.6583	8.9174
16.2976	9.54785	49.5538	9.02704	66.5748	7.02863	76.5951	10.7134	81.6604	8.90868
16.3241	10.8317	49.5666	10.311	66.5828	7.01991	76.599	10.7047	81.6624	8.89995
16.3505	9.5304	49.5794	9.0096	66.5908	7.01119	76.603	10.6959	81.6645	8.89123
16.377	9.52168	49.5923	9.00088	66.5988	7.00246	76.607	9.3946	81.6665	8.88251
16.4034	9.51296	49.6051	10.2848	66.6068	6.99374	76.611	10.6785	81.6686	8.87379
16.4299	9.50423	49.6179	8.98344	66.6148	6.98502	76.6149	9.37715	81.6706	8.86507
16.4563	9.49551	49.6307	8.97472	66.6228	6.97629	76.6189	9.36843	81.6727	8.85635
16.4828	9.48679	49.6435	10.2586	66.6308	6.96757	76.6229	10.6523	81.6748	8.84763
16.5093	9.47807	49.6564	8.95727	66.6388	8.25148	76.6269	9.35098	81.6768	7.54628
16.5357	9.46935	49.6692	8.94855	66.6467	8.24276	76.6308	9.34226	81.6789	8.83019
16.5622	9.46063	49.682	10.2325	66.6547	8.23404	76.6348	9.33354	81.6809	8.82147
16.5886	9.45191	49.6948	10.2237	66.6627	9.51794	76.6388	9.32482	81.683	8.81274
16.6151	9.44319	49.7077	10.215	66.6707	9.50922	76.6428	9.3161	81.685	8.80402
16.6415	9.43447	49.7205	11.4989	66.6787	10.7931	76.6467	9.30738	81.6871	10.0879
16.668	8.13312	49.7333	11.4902	66.6867	12.077	76.6507	9.29866	81.6891	8.78658
16.6945	9.41703	49.7461	12.7741	66.6947	13.361	76.6547	9.28994	81.6912	10.0705
16.7209	9.4083	49.7589	12.7654	66.7027	13.3522	76.6586	9.28122	81.6932	10.0618
16.7474	9.39958	49.7717	14.0493	66.7107	15.9288	76.6626	9.2725	81.6953	10.0531
16.7738	9.39086	49.7846	15.3332	66.7187	17.2127	76.6666	9.26378	81.6973	11.3369
16.8003	9.38214	49.7974	16.6171	66.7267	18.4966	76.6706	9.25505	81.6994	12.6209
16.8267	9.37341	49.8102	17.901	66.7347	21.0731	76.6745	9.24633	81.7014	12.6121
16.8532	10.6573	49.823	19.1849	66.7426	21.0644	76.6785	10.5302	81.7035	13.896
16.8797	10.6486	49.8359	20.4688	66.7506	22.3483	76.6825	9.22888	81.7056	15.1799
16.9061	11.9325	49.8487	21.7527	66.7586	24.9248	76.6864	10.5128	81.7076	16.4639
16.9326	13.2164	49.8615	24.3293	66.7666	26.2087	76.6904	11.7967	81.7097	17.7478
16.959	13.2077	49.8743	25.6132	66.7746	28.7853	76.6944	11.788	81.7117	19.0317
16.9855	14.4916	49.8871	26.8971	66.7826	30.0692	76.6984	11.7793	81.7138	20.3156
17.0119	17.0681	49.8999	29.4736	66.7906	32.6457	76.7023	13.0632	81.7158	22.8921
17.0384	17.0594	49.9128	30.7575	66.7986	33.9296	76.7063	14.3471	81.7179	24.176
17.0649	19.636	49.9256	32.0414	66.8066	35.2135	76.7103	15.631	81.7199	25.4599
17.0913	20.9199	49.9384	34.618	66.8146	37.7901	76.7143	16.9149	81.722	28.0365
17.1178	22.2038	49.9512	35.9019	66.8226	39.074	76.7182	18.1988	81.724	29.3204
17.1442	24.7803	49.9641	38.4784	66.8306	41.6505	76.7222	19.4827	81.7261	31.8969
17.1707	26.0642	49.9769	41.0549	66.8386	42.9344	76.7262	22.0592	81.7281	33.1808
17.1971	27.3481	49.9897	42.3389	66.8465	45.5109	76.7302	22.0505	81.7302	34.4647
17.2236	28.632	50.0025	44.9154	66.8545	48.0875	76.7341	24.6271	81.7322	37.0412
17.2501	29.9159	50.0153	47.4919	66.8625	49.3714	76.7381	25.9109	81.7343	38.3252
17.2765	32.4925	50.0282	48.7758	66.8705	51.9479	76.7421	27.1949	81.7364	40.9017
17.303	35.069	50.041	51.3524	66.8785	54.5245	76.746	29.7714	81.7384	43.4782
17.3294	36.3529	50.0538	53.9289	66.8865	55.8084	76.75	31.0553	81.7404	44.7621
17.3559	37.6368	50.0666	55.2128	66.8945	58.3849	76.754	32.3392	81.7425	47.3387
17.3823	40.2133	50.0794	57.7893	66.9025	60.9614	76.758	34.9157	81.7446	49.9152
17.4088	41.4972	50.0923	60.3659	66.9105	62.2453	76.7619	36.1996	81.7466	52.4917
17.4353	44.0738	50.1051	61.6498	66.9185	66.1145	76.7659	38.7762	81.7487	53.7756
17.4617	46.6503	50.1179	64.2263	66.9265	66.1058	76.7699	41.3527	81.7507	56.3522
17.4882	47.9342	50.1307	66.8028	66.9345	68.6823	76.7739	42.6366	81.7528	58.9287
17.5146	50.5108	50.1435	68.0867	66.9425	72.5515	76.7778	45.2132	81.7548	60.2126
17.5411	53.0873	50.1564	70.6633	66.9505	73.8354	76.7818	46.4971	81.7569	62.7891
17.5675	54.3712	50.1692	73.2398	66.9584	76.4119	76.7858	49.0736	81.7589	64.0731
17.594	56.9477	50.182	74.5237	66.9664	78.9884	76.7898	51.6501	81.761	66.6496
17.6205	59.5243	50.1948	77.1003	66.9744	80.2724	76.7937	52.934	81.763	69.2261
17.6469	60.8082	50.2077	79.6768	66.9824	82.8489	76.7977	55.5106	81.7651	70.51
17.6734	63.3847	50.2205	80.9607	66.9904	85.4254	76.8017	58.0871	81.7672	73.0866
17.6998	65.9612	50.2333	83.5372	66.9984	86.7093	76.8056	59.371	81.7692	75.6631
17.7263	67.2451	50.2461	86.1138	67.0064	89.2859	76.8096	61.9476	81.7712	76.947
17.7527	69.8217	50.2589	87.3977	67.0144	91.8624	76.8136	64.5241	81.7733	79.5236
17.7792	72.3982	50.2717	91.2668	67.0224	93.1463	76.8176	65.808	81.7754	82.1001
17.8057	73.6821	50.2846	92.5507	67.0304	95.7228	76.8216	68.3845	81.7774	83.384
17.8321	76.2587	50.2974	95.1273	67.0384	98.2994	76.8255	70.9611	81.7795	85.9605
17.8586	78.8352	50.3102	97.7038	67.0464	100.876	76.8295	72.245	81.7815	88.537
17.885	80.1191	50.323	98.9877	67.0543	103.452	76.8335	74.8215	81.7836	91.1136
17.9115	82.6956	50.3359	102.857	67.0623	106.029	76.8374	77.398	81.7856	93.6901
17.9379	85.2722	50.3487	105.433	67.0703	108.606	76.8414	79.9746	81.7877	94.974
17.9644	86.5561	50.3615	108.01	67.0783	111.182	76.8454	81.2585	81.7897	97.5506
17.9909	89.1326	50.3743	110.586	67.0863	113.759	76.8494	83.835	81.7918	101.42
18.0173	91.7091	50.3871	113.163	67.0943	116.335	76.8533	85.1189	81.7938	102.704
18.0438	94.2857	50.3999	114.447	67.1023	120.204	76.8573	87.6954	81.7959	105.28
18.0702	95.5696	50.4128	118.316	67.1103	121.488	76.8613	90.272	81.7979	109.149
18.0967	98.1461	50.4256	120.893	67.1183	124.065	76.8653	91.5559	81.8	110.433
18.1231	100.723	50.4384	122.177	67.1263	126.641	76.8692	95.4251	81.802	113.01
18.1496	104.592	50.4512	124.753	67.1343	127.925	76.8732	96.709	81.8041	116.879
18.1761	105.876	50.4641	127.33	67.1423	131.794	76.8772	99.2855	81.8062	118.163
18.2025	108.452	50.4769	129.906	67.1503	133.078	76.8812	101.862	81.8082	120.739
18.229	111.029	50.4897	132.483	67.1582	134.362	76.8851	104.439	81.8103	124.609
18.2554	113.605	50.5025	135.059	67.1662	138.231	76.8891	105.722	81.8123	125.892
18.2819	117.474	50.5153	136.343	67.1742	140.808	76.8931	109.592	81.8144	128.469
18.3083	118.758	50.5282	138.92	67.1822	140.799	76.897	112.168	81.8164	131.046
18.3348	121.335	50.541	141.496	67.1902	143.376	76.901	114.745	81.8185	132.329
18.3613	125.204	50.5538	142.78	67.1982	144.66	76.905	117.321	81.8205	136.199
18.3877	126.488	50.5666	144.064	67.2062	145.943	76.909	119.898	81.8226	138.775
18.4142	127.772	50.5794	146.641	67.2142	148.52	76.9129	122.474	81.8246	140.059
18.4406	132.934	50.5923	147.924	67.2222	149.804	76.9169	125.051	81.8267	142.636
18.4671	132.925	50.6051	150.501	67.2302	152.38	76.9209	127.627	81.8287	143.919
18.4935	135.502	50.6179	151.785	67.2382	153.664	76.9249	130.204	81.8308	145.203
18.52	139.371	50.6307	153.069	67.2462	154.948	76.9288	132.78	81.8328	149.073
18.5465	139.362	50.6435	155.645	67.2542	156.232	76.9328	134.064	81.8349	149.064
18.5729	141.938	50.6564	156.929	67.2622	157.516	76.9368	136.641	81.837	151.64
18.5994	143.222	50.6692	159.506	67.2701	160.093	76.9407	139.217	81.839	154.217
18.6258	144.506	50.682	162.082	67.2781	162.669	76.9447	140.501	81.8411	155.501
18.6523	147.083	50.6948	163.366	67.2861	165.246	76.9487	141.785	81.8431	158.077
18.6787	148.367	50.7077	167.235	67.2941	167.822	76.9527	144.362	81.8452	160.654
18.7052	149.651	50.7205	169.812	67.3021	170.399	76.9566	144.353	81.8472	161.938
18.7317	152.227	50.7333	171.096	67.3101	172.975	76.9606	146.93	81.8493	164.514
18.7581	153.511	50.7461	174.965	67.3181	174.259	76.9646	149.506	81.8513	168.383
18.7846	153.502	50.7589	177.542	67.3261	178.128	76.9686	150.79	81.8534	169.667
18.811	156.079	50.7717	178.825	67.3341	179.412	76.9725	153.367	81.8554	172.244
18.8375	158.655	50.7846	182.695	67.3421	181.989	76.9765	154.65	81.8575	173.528
18.8639	159.939	50.7974	183.978	67.3501	185.858	76.9805	155.934	81.8595	176.104
18.8904	163.809	50.8102	185.262	67.3581	187.142	76.9844	158.511	81.8616	179.974
18.9169	166.385	50.823	189.132	67.3661	189.718	76.9884	159.795	81.8637	181.257
18.9433	168.962	50.8359	190.415	67.374	193.588	76.9924	162.371	81.8657	183.834
18.9698	171.538	50.8487	192.992	67.382	194.871	76.9964	166.241	81.8678	186.41
18.9962	172.822	50.8615	195.569	67.39	197.448	77.0003	167.524	81.8698	188.987
19.0227	175.399	50.8743	198.145	67.398	200.025	77.0043	168.808	81.8719	190.271
19.0491	179.268	50.8871	200.722	67.406	202.601	77.0083	173.97	81.8739	194.14
19.0756	180.552	50.8999	203.298	67.414	205.178	77.0123	175.254	81.876	195.424
19.1021	183.128	50.9128	205.875	67.422	207.754	77.0162	177.831	81.878	196.708
19.1285	185.705	50.9256	208.451	67.43	209.038	77.0202	180.407	81.8801	200.577
19.155	186.989	50.9384	211.028	67.438	212.907	77.0242	182.984	81.8821	203.154
19.1814	190.858	50.9512	212.312	67.446	214.191	77.0282	184.268	81.8842	204.438
19.2079	193.434	50.9641	216.181	67.454	216.768	77.0321	186.844	81.8862	208.307
19.2343	194.718	50.9769	218.757	67.462	220.637	77.0361	189.421	81.8883	209.591
19.2608	198.587	50.9897	221.334	67.4699	223.213	77.0401	191.997	81.8903	212.167
19.2873	201.164	51.0025	225.203	67.4779	224.497	77.044	194.574	81.8924	216.036
19.3137	201.155	51.0153	227.78	67.4859	229.659	77.048	197.15	81.8945	217.32
19.3402	206.317	51.0282	230.356	67.4939	230.943	77.052	199.727	81.8965	221.189
19.3666	207.601	51.041	234.225	67.5019	234.812	77.056	201.011	81.8986	225.059
19.3931	210.177	51.0538	236.802	67.5099	237.389	77.0599	203.587	81.9006	226.342
19.4195	212.754	51.0666	239.378	67.5179	239.965	77.0639	207.456	81.9027	230.212
19.446	215.33	51.0794	243.248	67.5259	242.542	77.0679	208.74	81.9047	234.081
19.4725	217.907	51.0923	244.531	67.5339	246.411	77.0719	211.317	81.9068	235.365
19.4989	221.776	51.1051	247.108	67.5419	247.695	77.0758	215.186	81.9088	239.234
19.5254	223.06	51.1179	250.977	67.5499	251.564	77.0798	216.47	81.9109	241.81
19.5518	226.929	51.1307	252.261	67.5579	255.433	77.0838	219.046	81.9129	243.094
19.5783	229.506	51.1435	254.838	67.5659	256.717	77.0878	224.208	81.915	246.963
19.6047	232.082	51.1564	258.707	67.5738	259.294	77.0917	224.199	81.917	249.54
19.6312	234.659	51.1692	259.991	67.5818	261.87	77.0957	228.069	81.9191	252.116
19.6577	237.235	51.182	262.567	67.5898	263.154	77.0997	231.938	81.9211	255.986
19.6841	239.812	51.1948	266.436	67.5978	267.023	77.1037	233.222	81.9232	257.27
19.7106	243.681	51.2077	267.72	67.6058	269.6	77.1076	237.091	81.9252	259.846
19.737	246.258	51.2205	271.589	67.6138	270.884	77.1116	240.96	81.9273	263.715
19.7635	248.834	51.2333	274.166	67.6218	274.753	77.1156	242.244	81.9293	264.999
19.7899	252.703	51.2461	275.45	67.6298	277.329	77.1195	246.113	81.9314	267.576
19.8164	253.987	51.2589	279.319	67.6378	278.613	77.1235	249.982	81.9335	271.445
19.8429	256.564	51.2717	283.188	67.6458	283.775	77.1275	249.974	81.9355	272.729
19.8693	260.433	51.2846	284.472	67.6538	285.059	77.1315	253.843	81.9376	275.305
19.8958	263.009	51.2974	288.341	67.6618	287.635	77.1354	256.419	81.9396	279.174
19.9222	264.293	51.3102	289.625	67.6698	291.505	77.1394	257.703	81.9417	280.458
19.9487	268.163	51.323	288.324	67.6778	294.081	77.1434	261.572	81.9437	284.328
19.9751	269.446	51.3359	290.9	67.6857	294.072	77.1474	264.149	81.9458	288.197
20.0016	272.023	51.3487	288.306	67.6937	295.356	77.1513	266.725	81.9478	286.895
20.0281	277.185	51.3615	285.712	67.7017	294.055	77.1553	269.302	81.9499	288.179
20.0545	277.176	51.3743	284.411	67.7097	294.046	77.1593	271.878	81.9519	288.171
20.081	281.045	51.3871	279.232	67.7177	291.452	77.1633	274.455	81.954	285.577
20.1074	283.622	51.3999	276.638	67.7257	287.566	77.1672	278.324	81.956	285.568
20.1339	284.906	51.4128	274.044	67.7337	284.972	77.1712	279.608	81.9581	281.681
20.1603	288.775	51.4256	270.157	67.7417	282.378	77.1752	283.477	81.9601	276.502
20.1868	292.644	51.4384	268.856	67.7497	278.491	77.1791	284.761	81.9622	275.201
20.2133	292.635	51.4512	264.969	67.7577	277.19	77.1831	287.338	81.9643	271.314
20.2397	293.919	51.4641	262.375	67.7657	273.303	77.1871	291.207	81.9663	268.72
20.2662	292.618	51.4769	259.781	67.7737	269.417	77.1911	293.783	81.9684	267.419
20.2926	291.316	51.4897	257.187	67.7816	269.408	77.195	291.189	81.9704	263.532
20.3191	290.015	51.5025	253.301	67.7896	265.521	77.199	292.473	81.9725	259.645
20.3455	286.128	51.5153	251.999	67.7976	261.635	77.203	291.172	81.9745	257.052
20.372	283.535	51.5282	249.405	67.8056	260.333	77.207	285.993	81.9766	254.458
20.3985	280.941	51.541	244.226	67.8136	256.447	77.2109	284.691	81.9786	251.864
20.4249	277.054	51.5538	242.925	67.8216	252.56	77.2149	282.097	81.9807	249.27
20.4514	274.46	51.5666	240.331	67.8296	252.551	77.2189	276.918	81.9827	245.383
20.4778	271.866	51.5794	236.444	67.8376	248.665	77.2228	275.617	81.9848	242.789
20.5043	267.979	51.5923	235.143	67.8456	244.778	77.2268	271.73	81.9868	241.488
20.5307	266.678	51.6051	231.256	67.8536	243.477	77.2308	267.844	81.9889	237.601
20.5572	264.084	51.6179	227.37	67.8616	239.59	77.2348	266.542	81.9909	235.007
20.5837	260.197	51.6307	226.068	67.8696	236.996	77.2387	263.948	81.993	231.12
20.6101	257.603	51.6435	220.889	67.8776	234.402	77.2427	260.062	81.9951	228.526
20.6366	255.009	51.6564	218.295	67.8855	229.223	77.2467	258.76	81.9971	225.933
20.663	251.123	51.6692	215.701	67.8935	227.922	77.2507	254.874	81.9992	222.046
20.6895	249.822	51.682	211.815	67.9015	224.035	77.2546	253.572	82.0012	218.159
20.7159	247.228	51.6948	207.928	67.9095	220.148	77.2586	249.686	82.0033	216.858
20.7424	243.341	51.7077	206.627	67.9175	218.847	77.2626	247.092	82.0053	212.971
20.7689	242.04	51.7205	202.74	67.9255	214.96	77.2666	244.498	82.0074	209.085
20.7953	238.153	51.7333	201.439	67.9335	211.074	77.2705	241.904	82.0094	207.783
20.8218	234.266	51.7461	198.845	67.9415	209.773	77.2745	238.017	82.0115	203.897
20.8482	232.965	51.7589	194.958	67.9495	207.179	77.2785	235.423	82.0135	200.01
20.8747	229.078	51.7717	193.657	67.9575	204.585	77.2824	231.537	82.0156	200.001
20.9011	225.192	51.7846	189.77	67.9655	201.991	77.2864	228.943	82.0176	194.822
20.9276	223.89	51.7974	187.176	67.9735	199.397	77.2904	226.349	82.0197	192.228
20.9541	218.711	51.8102	184.582	67.9815	196.803	77.2944	223.755	82.0217	190.927
20.9805	214.825	51.823	181.988	67.9895	194.209	77.2983	219.868	82.0238	187.04
21.007	213.523	51.8359	179.394	67.9974	190.322	77.3023	217.274	82.0259	184.446
21.0334	209.637	51.8487	176.8	68.0054	189.021	77.3063	214.68	82.0279	183.145
21.0599	207.043	51.8615	174.206	68.0134	186.427	77.3103	209.501	82.03	179.258
21.0863	205.741	51.8743	171.612	68.0214	182.54	77.3142	208.2	82.032	177.957
21.1128	201.855	51.8871	169.018	68.0294	181.239	77.3182	205.606	82.0341	175.363
21.1393	199.261	51.8999	166.424	68.0374	178.645	77.3222	201.719	82.0361	171.476
21.1657	196.667	51.9128	163.83	68.0454	174.758	77.3262	201.71	82.0382	170.175
21.1922	194.073	51.9256	161.236	68.0534	173.457	77.3301	196.531	82.0402	166.288
21.2186	191.479	51.9384	157.35	68.0614	169.57	77.3341	193.937	82.0423	163.694
21.2451	188.885	51.9512	154.756	68.0694	165.684	77.3381	192.636	82.0443	161.101
21.2715	186.291	51.9641	153.454	68.0774	164.382	77.3421	188.749	82.0464	158.507
21.298	183.697	51.9769	149.568	68.0854	161.788	77.346	186.155	82.0484	154.62
21.3245	181.103	51.9897	146.974	68.0934	157.902	77.35	184.854	82.0505	153.319
21.3509	178.509	52.0025	144.38	68.1013	156.6	77.354	180.967	82.0525	149.432
21.3774	177.208	52.0153	140.493	68.1093	152.714	77.3579	178.373	82.0546	146.838
21.4038	173.321	52.0282	136.607	68.1173	148.827	77.3619	177.072	82.0567	144.244
21.4303	169.434	52.041	136.598	68.1253	147.526	77.3659	173.185	82.0587	141.65
21.4567	168.133	52.0538	132.711	68.1333	144.932	77.3699	170.591	82.0608	139.056
21.4832	165.539	52.0666	130.117	68.1413	142.338	77.3738	167.997	82.0628	136.462
21.5097	161.652	52.0794	128.816	68.1493	139.744	77.3778	165.403	82.0649	132.575
21.5361	160.351	52.0923	124.929	68.1573	137.15	77.3818	162.809	82.0669	129.982
21.5626	156.465	52.1051	123.628	68.1653	134.556	77.3858	160.215	82.069	128.68
21.589	152.578	52.1179	121.034	68.1733	131.962	77.3897	156.329	82.071	124.794
21.6155	151.277	52.1307	118.44	68.1813	129.368	77.3937	155.027	82.0731	123.492
21.6419	147.39	52.1435	117.139	68.1893	128.067	77.3977	151.141	82.0751	120.898
21.6684	144.796	52.1564	113.252	68.1972	125.473	77.4017	148.547	82.0772	118.304
21.6949	142.202	52.1692	110.658	68.2052	122.879	77.4056	145.953	82.0792	117.003
21.7213	138.315	52.182	109.357	68.2132	120.285	77.4096	142.066	82.0813	114.409
21.7478	137.014	52.1948	106.763	68.2212	117.691	77.4136	140.765	82.0833	110.522
21.7742	134.42	52.2077	104.169	68.2292	115.097	77.4175	138.171	82.0854	110.514
21.8007	131.826	52.2205	102.867	68.2372	113.795	77.4215	134.284	82.0875	106.627
21.8271	129.232	52.2333	98.9809	68.2452	111.201	77.4255	132.983	82.0895	104.033
21.8536	127.931	52.2461	96.3869	68.2532	107.315	77.4295	131.682	82.0916	102.732
21.8801	124.044	52.2589	95.0855	68.2612	107.306	77.4334	126.502	82.0936	100.138
21.9065	122.743	52.2717	91.1989	68.2692	103.419	77.4374	125.201	82.0957	96.2511
21.933	120.149	52.2846	89.8976	68.2772	100.825	77.4414	122.607	82.0977	96.2424
21.9594	118.847	52.2974	87.3036	68.2852	99.5241	77.4454	120.013	82.0998	92.3558
21.9859	116.254	52.3102	84.7096	68.2932	95.6375	77.4493	118.712	82.1018	89.7618
22.0123	113.66	52.323	82.1157	68.3012	93.0435	77.4533	116.118	82.1039	88.4604
22.0388	111.066	52.3359	79.5217	68.3091	91.7422	77.4573	113.524	82.1059	84.5738
22.0653	109.764	52.3487	76.9277	68.3171	87.8556	77.4613	112.222	82.108	81.9798
22.0917	105.878	52.3615	75.6264	68.3251	86.5542	77.4652	109.628	82.11	79.3859
22.1182	104.576	52.3743	73.0324	68.3331	83.9602	77.4692	105.742	82.1121	76.7919
22.1446	101.982	52.3871	70.4384	68.3411	81.3663	77.4732	105.733	82.1141	75.4905
22.1711	98.0957	52.3999	69.137	68.3491	80.0649	77.4771	101.846	82.1162	72.8966
22.1975	96.7943	52.4128	66.5431	68.3571	77.4709	77.4811	99.2525	82.1183	70.3026
22.224	94.2003	52.4256	63.9491	68.3651	74.877	77.4851	97.9511	82.1203	69.0012
22.2505	91.6064	52.4384	63.9404	68.3731	73.5756	77.4891	94.0645	82.1223	66.4073
22.2769	89.0124	52.4512	60.0538	68.3811	70.9816	77.493	91.4706	82.1244	63.8133
22.3034	86.4184	52.4641	58.7524	68.3891	68.3876	77.497	90.1692	82.1265	62.5119
22.3298	83.8244	52.4769	57.4511	68.3971	67.0863	77.501	86.2826	82.1285	61.2106
22.3563	82.5231	52.4897	54.8571	68.4051	65.7849	77.5049	83.6886	82.1306	58.6166
22.3827	79.9291	52.5025	52.2631	68.413	63.191	77.5089	82.3873	82.1326	57.3153
22.4092	77.3351	52.5153	52.2544	68.421	61.8896	77.5129	79.7933	82.1347	54.7213
22.4357	76.0338	52.5282	49.6604	68.429	59.2957	77.5169	77.1993	82.1367	53.4199
22.4621	73.4398	52.541	48.3591	68.437	57.9943	77.5208	74.6053	82.1388	52.1186
22.4886	70.8458	52.5538	47.0577	68.445	56.693	77.5248	73.304	82.1408	49.5246
22.515	69.5445	52.5666	44.4637	68.453	54.099	77.5288	70.71	82.1429	46.9306
22.5415	66.9505	52.5794	43.1624	68.461	51.505	77.5328	69.4087	82.1449	46.9219
22.5679	64.3565	52.5923	41.861	68.469	51.4963	77.5367	66.8147	82.147	44.3279
22.5944	63.0552	52.6051	40.5597	68.477	48.9023	77.5407	65.5133	82.1491	43.0266
22.6209	61.7538	52.6179	39.2583	68.485	47.6009	77.5447	62.9194	82.1511	41.7252
22.6473	59.1598	52.6307	37.957	68.493	45.007	77.5487	60.3254	82.1531	40.4239
22.6738	57.8585	52.6435	36.6556	68.501	43.7056	77.5526	60.3167	82.1552	39.1225
22.7002	55.2645	52.6564	35.3543	68.5089	42.4043	77.5566	57.7227	82.1573	37.8212
22.7267	53.9632	52.6692	34.0529	68.5169	41.1029	77.5606	55.1287	82.1593	36.5198
22.7531	52.6618	52.682	32.7516	68.5249	38.5089	77.5645	55.12	82.1614	35.2185
22.7796	50.0678	52.6948	32.7429	68.5329	38.5002	77.5685	52.526	82.1634	35.2098
22.8061	48.7665	52.7077	31.4415	68.5409	37.1989	77.5725	49.932	82.1655	32.6158
22.8325	47.4651	52.7205	30.1402	68.5489	35.8975	77.5765	48.6307	82.1675	32.6071
22.859	44.8712	52.7333	30.1315	68.5569	34.5962	77.5804	46.0367	82.1696	32.5983
22.8854	43.5698	52.7461	28.8301	68.5649	33.2948	77.5844	46.028	82.1716	30.0044
22.9119	42.2685	52.7589	27.5287	68.5729	31.9935	77.5884	44.7266	82.1737	29.9956
22.9383	39.6745	52.7717	27.52	68.5809	31.9847	77.5924	42.1326	82.1757	28.6943
22.9648	39.6658	52.7846	26.2187	68.5889	30.6834	77.5963	40.8313	82.1778	27.3929
22.9913	38.3644	52.7974	24.9173	68.5969	30.6747	77.6003	39.53	82.1798	27.3842
23.0177	37.0631	52.8102	26.2012	68.6049	29.3733	77.6043	38.2286	82.1819	26.0829
23.0442	37.0543	52.823	23.6073	68.6128	28.072	77.6083	38.2199	82.1839	24.7815
23.0706	34.4604	52.8359	23.5985	68.6208	28.0633	77.6122	36.9185	82.186	24.7728
23.0971	33.159	52.8487	23.5898	68.6288	26.7619	77.6162	34.3246	82.1881	23.4715
23.1235	33.1503	52.8615	22.2885	68.6368	25.4606	77.6202	34.3158	82.1901	22.1701
23.15	31.8489	52.8743	20.9871	68.6448	25.4518	77.6242	33.0145	82.1922	22.1614
23.1765	30.5476	52.8871	20.9784	68.6528	24.1505	77.6281	31.7131	82.1942	22.1527
23.2029	30.5389	52.8999	19.6771	68.6608	22.8491	77.6321	31.7044	82.1963	20.8513
23.2294	29.2375	52.9128	20.961	68.6688	22.8404	77.6361	30.4031	82.1983	20.8426
23.2558	29.2288	52.9256	19.6596	68.6768	21.5391	77.6401	29.1017	82.2004	19.5412
23.2823	27.9275	52.9384	18.3583	68.6848	20.2377	77.644	29.093	82.2024	19.5325
23.3087	26.6261	52.9512	18.3495	68.6928	21.5216	77.648	27.7917	82.2045	19.5238
23.3352	26.6174	52.9641	18.3408	68.7008	20.2203	77.652	26.4903	82.2065	18.2224
23.3617	25.316	52.9769	17.0395	68.7088	18.9189	77.6559	26.4816	82.2086	18.2137
23.3881	24.0147	52.9897	18.3234	68.7168	18.9102	77.6599	25.1802	82.2106	18.205
23.4146	24.006	53.0025	17.022	68.7247	18.9015	77.6639	25.1715	82.2127	16.9036
23.441	22.7046	53.0153	17.0133	68.7327	17.6001	77.6679	23.8702	82.2147	16.8949
23.4675	22.6959	53.0282	17.0046	68.7407	18.884	77.6718	22.5688	82.2168	16.8862
23.4939	21.3945	53.041	15.7032	68.7487	17.5827	77.6758	22.5601	82.2189	15.5849
23.5204	21.3858	53.0538	15.6945	68.7567	16.2813	77.6798	22.5514	82.2209	16.8688
23.5469	20.0845	53.0666	15.6858	68.7647	16.2726	77.6838	21.25	82.223	16.8601
23.5733	20.0757	53.0794	15.6771	68.7727	16.2639	77.6877	21.2413	82.225	15.5587
23.5998	20.067	53.0923	15.6684	68.7807	16.2552	77.6917	21.2326	82.2271	15.55
23.6262	18.7657	53.1051	14.367	68.7887	16.2465	77.6957	19.9312	82.2291	15.5413
23.6527	18.757	53.1179	14.3583	68.7967	14.9451	77.6997	19.9225	82.2312	14.2399
23.6791	18.7482	53.1307	14.3496	68.8047	14.9364	77.7036	18.6212	82.2332	15.5238
23.7056	17.4469	53.1435	14.3408	68.8127	14.9277	77.7076	18.6124	82.2353	14.2225
23.7321	17.4382	53.1564	13.0395	68.8207	14.919	77.7116	18.6037	82.2373	14.2137
23.7585	17.4294	53.1692	14.3234	68.8286	14.9102	77.7155	18.595	82.2394	14.205
23.785	17.4207	53.182	13.022	68.8366	13.6089	77.7195	17.2936	82.2414	12.9037
23.8114	17.412	53.1948	13.0133	68.8446	13.6002	77.7235	17.2849	82.2435	12.8949
23.8379	16.1106	53.2077	13.0046	68.8526	13.5914	77.7275	17.2762	82.2455	12.8862
23.8643	16.1019	53.2205	12.9959	68.8606	13.5827	77.7314	15.9748	82.2476	12.8775
23.8908	16.0932	53.2333	11.6945	68.8686	13.574	77.7354	17.2587	82.2497	12.8688
23.9173	14.7919	53.2461	12.9784	68.8766	13.5653	77.7394	15.9574	82.2517	12.8601
23.9437	16.0758	53.2589	11.6771	68.8846	12.2639	77.7434	15.9487	82.2538	11.5587
23.9702	14.7744	53.2717	11.6684	68.8926	12.2552	77.7473	15.94	82.2558	11.55
23.9966	14.7657	53.2846	11.6596	68.9006	12.2465	77.7513	15.9312	82.2579	12.8339
24.0231	14.757	53.2974	11.6509	68.9086	12.2378	77.7553	14.6299	82.2599	11.5326
24.0495	14.7483	53.3102	11.6422	68.9166	12.229	77.7592	14.6212	82.262	11.5238
24.076	13.4469	53.323	11.6335	68.9245	12.2203	77.7632	14.6125	82.264	11.5151
24.1025	14.7308	53.3359	11.6248	68.9326	10.919	77.7672	14.6037	82.2661	10.2138
24.1289	13.4295	53.3487	11.616	68.9405	10.9102	77.7712	14.595	82.2681	11.4977
24.1554	13.4207	53.3615	11.6073	68.9485	10.9015	77.7751	13.2937	82.2702	10.1963
24.1818	13.412	53.3743	10.306	68.9565	10.8928	77.7791	14.5776	82.2722	10.1876
24.2083	13.4033	53.3871	10.2972	68.9645	10.8841	77.7831	13.2762	82.2743	10.1789
24.2347	13.3946	53.3999	10.2885	68.9725	10.8754	77.7871	13.2675	82.2763	10.1702
24.2612	12.0932	53.4128	10.2798	68.9805	9.57401	77.791	13.2588	82.2784	10.1614
24.2877	12.0845	53.4256	10.2711	68.9885	10.8579	77.795	13.25	82.2805	10.1527
24.3141	12.0758	53.4384	10.2623	68.9965	9.55657	77.799	11.9487	82.2825	8.85136
24.3406	12.0671	53.4512	10.2536	69.0045	9.54785	77.8029	13.2326	82.2846	10.1353
24.367	10.7657	53.4641	10.2449	69.0125	10.8317	77.8069	11.9313	82.2866	10.1265
24.3935	12.0496	53.4769	10.2362	69.0205	9.5304	77.8109	11.9225	82.2887	8.8252
24.4199	12.0409	53.4897	8.93484	69.0285	9.52168	77.8149	11.9138	82.2907	8.81648
24.4464	10.7395	53.5025	8.92612	69.0365	9.51296	77.8188	11.9051	82.2928	10.1004
24.4729	10.7308	53.5153	8.9174	69.0444	9.50423	77.8228	11.8964	82.2948	8.79904
24.4993	10.7221	53.5282	8.90868	69.0524	9.49551	77.8268	11.8877	82.2969	8.79031
24.5258	10.7134	53.541	8.89995	69.0604	9.48679	77.8308	10.5863	82.2989	8.78159
24.5522	10.7047	53.5538	8.89123	69.0684	9.47807	77.8347	10.5776	82.301	8.77287
24.5787	10.6959	53.5666	8.88251	69.0764	9.46935	77.8387	11.8615	82.303	8.76415
24.6051	9.3946	53.5794	8.87379	69.0844	9.46063	77.8427	10.5601	82.3051	8.75542
24.6316	10.6785	53.5923	8.86507	69.0924	9.45191	77.8467	10.5514	82.3071	7.45408
24.6581	9.37715	53.6051	8.85635	69.1004	9.44319	77.8506	10.5427	82.3092	8.73798
24.6845	9.36843	53.6179	8.84763	69.1084	9.43447	77.8546	10.534	82.3113	8.72926
24.711	10.6523	53.6307	7.54628	69.1164	8.13312	77.8586	10.5252	82.3133	7.42791
24.7374	9.35098	53.6435	8.83019	69.1244	9.41703	77.8625	10.5165	82.3154	8.71182
24.7639	9.34226	53.6564	8.82147	69.1324	9.4083	77.8665	9.21518	82.3174	8.7031
24.7903	9.33354	53.6692	8.81274	69.1403	9.39958	77.8705	10.4991	82.3195	7.40175
24.8168	9.32482	53.682	8.80402	69.1483	9.39086	77.8745	10.4904	82.3215	8.68566
24.8433	9.3161	53.6948	10.0879	69.1563	9.38214	77.8784	9.18901	82.3236	8.67694
24.8697	9.30738	53.7077	8.78658	69.1643	9.37341	77.8824	10.4729	82.3256	7.37559
24.8962	9.29866	53.7205	10.0705	69.1723	10.6573	77.8864	9.17157	82.3277	8.65949
24.9226	9.28994	53.7333	10.0618	69.1803	10.6486	77.8904	9.16285	82.3297	8.65077
24.9491	9.28122	53.7461	10.0531	69.1883	11.9325	77.8943	9.15413	82.3318	8.64205
24.9755	9.2725	53.7589	11.3369	69.1963	13.2164	77.8983	9.14541	82.3338	9.92596
25.002	9.26378	53.7717	12.6209	69.2043	13.2077	77.9023	9.13669	82.3359	8.62461
25.0285	9.25505	53.7846	12.6121	69.2123	14.4916	77.9063	9.12797	82.3379	9.90852
25.0549	9.24633	53.7974	13.896	69.2203	17.0681	77.9102	9.11925	82.34	11.1924
25.0814	10.5302	53.8102	15.1799	69.2283	17.0594	77.9142	9.11052	82.3421	11.1837
25.1078	9.22888	53.823	16.4639	69.2362	19.636	77.9182	10.3944	82.3441	12.4676
25.1343	10.5128	53.8359	17.7478	69.2442	20.9199	77.9222	10.3857	82.3461	13.7515
25.1607	11.7967	53.8487	19.0317	69.2522	22.2038	77.9261	10.377	82.3482	13.7428
25.1872	11.788	53.8615	20.3156	69.2602	24.7803	77.9301	10.3683	82.3503	16.3193
25.2137	11.7793	53.8743	22.8921	69.2682	26.0642	77.9341	10.3596	82.3523	17.6032
25.2401	13.0632	53.8871	24.176	69.2762	27.3481	77.938	11.6434	82.3544	18.8871
25.2666	14.3471	53.8999	25.4599	69.2842	28.632	77.942	11.6347	82.3564	20.171
25.293	15.631	53.9128	28.0365	69.2922	29.9159	77.946	12.9186	82.3585	21.455
25.3195	16.9149	53.9256	29.3204	69.3002	32.4925	77.95	14.2025	82.3605	22.7389
25.3459	18.1988	53.9384	31.8969	69.3082	35.069	77.9539	14.1938	82.3626	25.3154
25.3724	19.4827	53.9512	33.1808	69.3162	36.3529	77.9579	15.4777	82.3646	26.5993
25.3989	22.0592	53.9641	34.4647	69.3242	37.6368	77.9619	18.0543	82.3667	27.8832
25.4253	22.0505	53.9769	37.0412	69.3322	40.2133	77.9659	19.3382	82.3687	30.4597
25.4518	24.6271	53.9897	38.3252	69.3401	41.4972	77.9698	19.3295	82.3708	31.7436
25.4782	25.9109	54.0025	40.9017	69.3482	44.0738	77.9738	21.906	82.3728	34.3202
25.5047	27.1949	54.0153	43.4782	69.3561	46.6503	77.9778	23.1899	82.3749	36.8967
25.5311	29.7714	54.0282	44.7621	69.3641	47.9342	77.9818	24.4738	82.3769	38.1806
25.5576	31.0553	54.041	47.3387	69.3721	50.5108	77.9857	27.0503	82.379	40.7572
25.5841	32.3392	54.0538	49.9152	69.3801	53.0873	77.9897	28.3342	82.3811	42.0411
25.6105	34.9157	54.0666	52.4917	69.3881	54.3712	77.9937	29.6181	82.3831	44.6176
25.637	36.1996	54.0794	53.7756	69.3961	56.9477	77.9976	32.1947	82.3852	47.1941
25.6634	38.7762	54.0923	56.3522	69.4041	59.5243	78.0016	33.4786	82.3872	49.7707
25.6899	41.3527	54.1051	58.9287	69.4121	60.8082	78.0056	36.0551	82.3893	51.0546
25.7163	42.6366	54.1179	60.2126	69.4201	63.3847	78.0096	38.6317	82.3913	53.6311
25.7428	45.2132	54.1307	62.7891	69.4281	65.9612	78.0135	39.9156	82.3934	56.2076
25.7693	46.4971	54.1435	64.0731	69.4361	67.2451	78.0175	41.1995	82.3954	57.4915
25.7957	49.0736	54.1564	66.6496	69.4441	69.8217	78.0215	43.776	82.3975	60.0681
25.8222	51.6501	54.1692	69.2261	69.452	72.3982	78.0255	45.0599	82.3995	62.6446
25.8486	52.934	54.182	70.51	69.46	73.6821	78.0294	48.9291	82.4016	63.9285
25.8751	55.5106	54.1948	73.0866	69.468	76.2587	78.0334	50.213	82.4036	66.5051
25.9015	58.0871	54.2077	75.6631	69.476	78.8352	78.0374	52.7895	82.4057	67.789
25.928	59.371	54.2205	76.947	69.484	80.1191	78.0413	55.3661	82.4077	70.3655
25.9545	61.9476	54.2333	79.5236	69.492	82.6956	78.0453	57.9426	82.4098	72.942
25.9809	64.5241	54.2461	82.1001	69.5	85.2722	78.0493	59.2265	82.4119	74.2259
26.0074	65.808	54.2589	83.384	69.508	86.5561	78.0533	61.803	82.4139	76.8025
26.0338	68.3845	54.2717	85.9605	69.516	89.1326	78.0572	63.0869	82.416	79.379
26.0603	70.9611	54.2846	88.537	69.524	91.7091	78.0612	65.6635	82.418	80.6629
26.0867	72.245	54.2974	91.1136	69.532	94.2857	78.0652	68.24	82.4201	83.2395
26.1132	74.8215	54.3102	93.6901	69.54	95.5696	78.0692	69.5239	82.4221	85.816
26.1397	77.398	54.323	94.974	69.548	98.1461	78.0731	72.1004	82.4242	87.0999
26.1661	79.9746	54.3359	97.5506	69.5559	100.723	78.0771	74.677	82.4262	89.6764
26.1926	81.2585	54.3487	101.42	69.5639	104.592	78.0811	75.9609	82.4283	92.253
26.219	83.835	54.3615	102.704	69.5719	105.876	78.0851	78.5374	82.4303	93.5369
26.2455	85.1189	54.3743	105.28	69.5799	108.452	78.089	81.114	82.4324	97.406
26.2719	87.6954	54.3871	109.149	69.5879	111.029	78.093	82.3979	82.4344	99.9826
26.2984	90.272	54.3999	110.433	69.5959	113.605	78.097	84.9744	82.4365	102.559
26.3249	91.5559	54.4128	113.01	69.6039	117.474	78.1009	87.5509	82.4386	106.428
26.3513	95.4251	54.4256	116.879	69.6119	118.758	78.1049	88.8348	82.4406	107.712
26.3778	96.709	54.4384	118.163	69.6199	121.335	78.1089	91.4114	82.4427	110.289
26.4042	99.2855	54.4512	120.739	69.6279	125.204	78.1129	93.9879	82.4447	114.158
26.4307	101.862	54.4641	124.609	69.6359	126.488	78.1168	95.2718	82.4468	115.442
26.4571	104.439	54.4769	125.892	69.6439	127.772	78.1208	99.141	82.4488	118.018
26.4836	105.722	54.4897	128.469	69.6518	132.934	78.1248	101.718	82.4509	120.595
26.5101	109.592	54.5025	131.046	69.6599	132.925	78.1288	103.001	82.4529	123.171
26.5365	112.168	54.5153	132.329	69.6678	135.502	78.1327	106.871	82.455	125.748
26.563	114.745	54.5282	136.199	69.6758	139.371	78.1367	109.447	82.457	128.324
26.5894	117.321	54.541	138.775	69.6838	139.362	78.1407	110.731	82.4591	129.608
26.6159	119.898	54.5538	140.059	69.6918	141.938	78.1447	114.6	82.4611	132.185
26.6423	122.474	54.5666	142.636	69.6998	143.222	78.1486	117.177	82.4632	136.054
26.6688	125.051	54.5794	143.919	69.7078	144.506	78.1526	118.461	82.4652	137.338
26.6953	127.627	54.5923	145.203	69.7158	147.083	78.1566	122.33	82.4673	139.915
26.7217	130.204	54.6051	149.073	69.7238	148.367	78.1606	123.614	82.4694	142.491
26.7482	132.78	54.6179	149.064	69.7318	149.651	78.1645	126.19	82.4714	143.775
26.7746	134.064	54.6307	151.64	69.7398	152.227	78.1685	130.059	82.4734	146.351
26.8011	136.641	54.6435	154.217	69.7478	153.511	78.1725	131.343	82.4755	148.928
26.8275	139.217	54.6564	155.501	69.7558	153.502	78.1764	133.92	82.4776	148.919
26.854	140.501	54.6692	158.077	69.7638	156.079	78.1804	135.204	82.4796	152.788
26.8805	141.785	54.682	160.654	69.7717	158.655	78.1844	137.78	82.4817	154.072
26.9069	144.362	54.6948	161.938	69.7797	159.939	78.1884	140.357	82.4837	155.356
26.9334	144.353	54.7077	164.514	69.7877	163.809	78.1923	141.641	82.4858	159.225
26.9598	146.93	54.7205	168.383	69.7957	166.385	78.1963	142.925	82.4878	160.509
26.9863	149.506	54.7333	169.667	69.8037	168.962	78.2003	145.501	82.4899	161.793
27.0127	150.79	54.7461	172.244	69.8117	171.538	78.2043	146.785	82.4919	165.662
27.0392	153.367	54.7589	173.528	69.8197	172.822	78.2082	148.069	82.494	168.239
27.0657	154.65	54.7717	176.104	69.8277	175.399	78.2122	150.645	82.496	169.523
27.0921	155.934	54.7846	179.974	69.8357	179.268	78.2162	151.929	82.4981	172.099
27.1186	158.511	54.7974	181.257	69.8437	180.552	78.2202	153.213	82.5002	174.676
27.145	159.795	54.8102	183.834	69.8517	183.128	78.2241	155.79	82.5022	177.252
27.1715	162.371	54.823	186.41	69.8597	185.705	78.2281	158.366	82.5042	179.829
27.1979	166.241	54.8359	188.987	69.8676	186.989	78.2321	159.65	82.5063	182.406
27.2244	167.524	54.8487	190.271	69.8756	190.858	78.236	163.519	82.5084	184.982
27.2509	168.808	54.8615	194.14	69.8836	193.434	78.24	164.803	82.5104	187.559
27.2773	173.97	54.8743	195.424	69.8916	194.718	78.244	167.38	82.5125	188.842
27.3038	175.254	54.8871	196.708	69.8996	198.587	78.248	171.249	82.5145	191.419
27.3302	177.831	54.8999	200.577	69.9076	201.164	78.2519	172.533	82.5166	193.996
27.3567	180.407	54.9128	203.154	69.9156	201.155	78.2559	173.817	82.5186	196.572
27.3831	182.984	54.9256	204.438	69.9236	206.317	78.2599	177.686	82.5207	199.149
27.4096	184.268	54.9384	208.307	69.9316	207.601	78.2639	178.97	82.5227	200.433
27.4361	186.844	54.9512	209.591	69.9396	210.177	78.2678	182.839	82.5248	203.009
27.4625	189.421	54.9641	212.167	69.9476	212.754	78.2718	185.416	82.5268	205.586
27.489	191.997	54.9769	216.036	69.9556	215.33	78.2758	186.7	82.5289	209.455
27.5154	194.574	54.9897	217.32	69.9636	217.907	78.2798	189.276	82.5309	209.446
27.5419	197.15	55.0025	221.189	69.9715	221.776	78.2837	191.853	82.533	214.608
27.5683	199.727	55.0153	225.059	69.9795	223.06	78.2877	194.429	82.535	215.892
27.5948	201.011	55.0282	226.342	69.9875	226.929	78.2917	197.006	82.5371	218.468
27.6213	203.587	55.041	230.212	69.9955	229.506	78.2956	199.582	82.5392	222.337
27.6477	207.456	55.0538	234.081	70.0035	232.082	78.2996	200.866	82.5412	224.914
27.6742	208.74	55.0666	235.365	70.0115	234.659	78.3036	204.735	82.5433	227.491
27.7006	211.317	55.0794	239.234	70.0195	237.235	78.3076	207.312	82.5453	231.36
27.7271	215.186	55.0923	241.81	70.0275	239.812	78.3115	208.596	82.5474	232.644
27.7535	216.47	55.1051	243.094	70.0355	243.681	78.3155	212.465	82.5494	235.22
27.78	219.046	55.1179	246.963	70.0435	246.258	78.3195	213.749	82.5515	239.089
27.8065	224.208	55.1307	249.54	70.0515	248.834	78.3234	216.325	82.5535	240.373
27.8329	224.199	55.1435	252.116	70.0595	252.703	78.3274	220.195	82.5556	244.242
27.8594	228.069	55.1564	255.986	70.0675	253.987	78.3314	222.771	82.5576	248.112
27.8858	231.938	55.1692	257.27	70.0755	256.564	78.3354	225.348	82.5597	249.395
27.9123	233.222	55.182	259.846	70.0834	260.433	78.3393	230.509	82.5617	253.265
27.9387	237.091	55.1948	263.715	70.0914	263.009	78.3433	230.501	82.5638	255.841
27.9652	240.96	55.2077	264.999	70.0994	264.293	78.3473	234.37	82.5658	255.832
27.9917	242.244	55.2205	267.576	70.1074	268.163	78.3513	238.239	82.5679	259.702
28.0181	246.113	55.2333	271.445	70.1154	269.446	78.3552	239.523	82.57	262.278
28.0446	249.982	55.2461	272.729	70.1234	272.023	78.3592	243.392	82.572	264.855
28.071	249.974	55.2589	275.305	70.1314	277.185	78.3632	247.261	82.5741	268.724
28.0975	253.843	55.2717	279.174	70.1394	277.176	78.3672	247.252	82.5761	270.008
28.1239	256.419	55.2846	280.458	70.1474	281.045	78.3711	252.414	82.5782	272.584
28.1504	257.703	55.2974	284.328	70.1554	283.622	78.3751	254.991	82.5802	276.453
28.1769	261.572	55.3102	288.197	70.1634	284.906	78.3791	254.982	82.5823	277.737
28.2033	264.149	55.323	286.895	70.1714	288.775	78.383	260.144	82.5843	281.606
28.2298	266.725	55.3359	288.179	70.1793	292.644	78.387	261.428	82.5864	285.476
28.2562	269.302	55.3487	288.171	70.1873	292.635	78.391	262.712	82.5884	286.76
28.2827	271.878	55.3615	285.577	70.1953	293.919	78.395	267.873	82.5905	286.751
28.3091	274.455	55.3743	285.568	70.2033	292.618	78.3989	269.157	82.5925	288.035
28.3356	278.324	55.3871	281.681	70.2113	291.316	78.4029	271.734	82.5946	286.733
28.3621	279.608	55.3999	276.502	70.2193	290.015	78.4069	275.603	82.5966	282.847
28.3885	283.477	55.4128	275.201	70.2273	286.128	78.4109	276.887	82.5987	282.838
28.415	284.761	55.4256	271.314	70.2353	283.535	78.4148	279.464	82.6008	277.659
28.4414	287.338	55.4384	268.72	70.2433	280.941	78.4188	283.333	82.6028	276.357
28.4679	291.207	55.4512	267.419	70.2513	277.054	78.4228	285.909	82.6049	272.471
28.4943	293.783	55.4641	263.532	70.2593	274.46	78.4268	288.486	82.6069	268.584
28.5208	291.189	55.4769	259.645	70.2673	271.866	78.4307	291.062	82.609	267.283
28.5473	292.473	55.4897	257.052	70.2753	267.979	78.4347	289.761	82.611	264.689
28.5737	291.172	55.5025	254.458	70.2832	266.678	78.4387	291.045	82.6131	259.51
28.6002	285.993	55.5153	251.864	70.2912	264.084	78.4427	289.743	82.6151	258.208
28.6266	284.691	55.5282	249.27	70.2992	260.197	78.4466	287.15	82.6172	255.614
28.6531	282.097	55.541	245.383	70.3072	257.603	78.4506	285.848	82.6192	251.728
28.6795	276.918	55.5538	242.789	70.3152	255.009	78.4546	281.962	82.6213	250.426
28.706	275.617	55.5666	241.488	70.3232	251.123	78.4586	278.075	82.6233	246.54
28.7325	271.73	55.5794	237.601	70.3312	249.822	78.4625	276.774	82.6254	243.946
28.7589	267.844	55.5923	235.007	70.3392	247.228	78.4665	272.887	82.6274	241.352
28.7854	266.542	55.6051	231.12	70.3472	243.341	78.4705	269	82.6295	237.465
28.8118	263.948	55.6179	228.526	70.3552	242.04	78.4744	268.992	82.6316	234.871
28.8383	260.062	55.6307	225.933	70.3632	238.153	78.4784	263.812	82.6336	232.277
28.8647	258.76	55.6435	222.046	70.3712	234.266	78.4824	259.926	82.6357	228.391
28.8912	254.874	55.6564	218.159	70.3792	232.965	78.4864	259.917	82.6377	225.797
28.9177	253.572	55.6692	216.858	70.3872	229.078	78.4903	256.031	82.6398	224.495
28.9441	249.686	55.682	212.971	70.3951	225.192	78.4943	252.144	82.6418	219.316
28.9706	247.092	55.6948	209.085	70.4031	223.89	78.4983	252.135	82.6439	216.722
28.997	244.498	55.7077	207.783	70.4111	218.711	78.5023	246.956	82.6459	214.128
29.0235	241.904	55.7205	203.897	70.4191	214.825	78.5062	244.362	82.648	210.242
29.0499	238.017	55.7333	200.01	70.4271	213.523	78.5102	243.061	82.65	207.648
29.0764	235.423	55.7461	200.001	70.4351	209.637	78.5142	239.174	82.6521	205.054
29.1029	231.537	55.7589	194.822	70.4431	207.043	78.5182	235.287	82.6541	201.167
29.1293	228.943	55.7717	192.228	70.4511	205.741	78.5221	232.693	82.6562	198.573
29.1558	226.349	55.7846	190.927	70.4591	201.855	78.5261	230.099	82.6582	195.979
29.1822	223.755	55.7974	187.04	70.4671	199.261	78.5301	227.505	82.6603	192.092
29.2087	219.868	55.8102	184.446	70.4751	196.667	78.534	224.911	82.6624	190.791
29.2351	217.274	55.823	183.145	70.4831	194.073	78.538	219.732	82.6644	188.197
29.2616	214.68	55.8359	179.258	70.4911	191.479	78.542	218.431	82.6665	184.31
29.2881	209.501	55.8487	177.957	70.499	188.885	78.546	214.544	82.6685	183.009
29.3145	208.2	55.8615	175.363	70.507	186.291	78.5499	210.658	82.6706	179.123
29.341	205.606	55.8743	171.476	70.515	183.697	78.5539	209.356	82.6726	176.529
29.3674	201.719	55.8871	170.175	70.523	181.103	78.5579	205.47	82.6747	175.227
29.3939	201.71	55.8999	166.288	70.531	178.509	78.5619	202.876	82.6767	171.341
29.4203	196.531	55.9128	163.694	70.539	177.208	78.5658	201.574	82.6788	168.747
29.4468	193.937	55.9256	161.101	70.547	173.321	78.5698	197.688	82.6808	167.445
29.4733	192.636	55.9384	158.507	70.555	169.434	78.5738	195.094	82.6829	163.559
29.4997	188.749	55.9512	154.62	70.563	168.133	78.5777	193.792	82.6849	160.965
29.5262	186.155	55.9641	153.319	70.571	165.539	78.5817	189.906	82.687	159.663
29.5526	184.854	55.9769	149.432	70.579	161.652	78.5857	186.019	82.689	155.777
29.5791	180.967	55.9897	146.838	70.587	160.351	78.5897	184.718	82.6911	153.183
29.6055	178.373	56.0025	144.244	70.5949	156.465	78.5936	182.124	82.6932	150.589
29.632	177.072	56.0153	141.65	70.6029	152.578	78.5976	179.53	82.6952	146.702
29.6585	173.185	56.0282	139.056	70.6109	151.277	78.6016	176.936	82.6973	144.108
29.6849	170.591	56.041	136.462	70.6189	147.39	78.6056	174.342	82.6993	141.514
29.7114	167.997	56.0538	132.575	70.6269	144.796	78.6095	171.748	82.7014	137.628
29.7378	165.403	56.0666	129.982	70.6349	142.202	78.6135	169.154	82.7034	136.326
29.7643	162.809	56.0794	128.68	70.6429	138.315	78.6175	165.267	82.7055	133.732
29.7907	160.215	56.0923	124.794	70.6509	137.014	78.6214	163.966	82.7075	129.846
29.8172	156.329	56.1051	123.492	70.6589	134.42	78.6254	160.08	82.7096	128.544
29.8437	155.027	56.1179	120.898	70.6669	131.826	78.6294	156.193	82.7116	125.95
29.8701	151.141	56.1307	118.304	70.6749	129.232	78.6334	154.892	82.7137	123.356
29.8966	148.547	56.1435	117.003	70.6829	127.931	78.6373	152.298	82.7157	120.762
29.923	145.953	56.1564	114.409	70.6909	124.044	78.6413	148.411	82.7178	118.168
29.9495	142.066	56.1692	110.522	70.6988	122.743	78.6453	145.817	82.7198	115.574
29.9759	140.765	56.182	110.514	70.7068	120.149	78.6493	143.223	82.7219	114.273
30.0024	138.171	56.1948	106.627	70.7148	118.847	78.6532	140.629	82.724	110.387
30.0289	134.284	56.2077	104.033	70.7228	116.254	78.6572	138.035	82.726	109.085
30.0553	132.983	56.2205	102.732	70.7308	113.66	78.6612	135.441	82.728	107.784
30.0818	131.682	56.2333	100.138	70.7388	111.066	78.6652	132.847	82.7301	103.897
30.1082	126.502	56.2461	96.2511	70.7468	109.764	78.6691	130.253	82.7322	102.596
30.1347	125.201	56.2589	96.2424	70.7548	105.878	78.6731	127.659	82.7342	100.002
30.1611	122.607	56.2717	92.3558	70.7628	104.576	78.6771	126.358	82.7363	96.1153
30.1876	120.013	56.2846	89.7618	70.7708	101.982	78.681	123.764	82.7383	94.8139
30.2141	118.712	56.2974	88.4604	70.7788	98.0957	78.685	119.877	82.7404	92.2199
30.2405	116.118	56.3102	84.5738	70.7868	96.7943	78.689	118.576	82.7424	88.3333
30.267	113.524	56.323	81.9798	70.7948	94.2003	78.693	115.982	82.7445	87.032
30.2934	112.222	56.3359	79.3859	70.8028	91.6064	78.6969	113.388	82.7465	84.438
30.3199	109.628	56.3487	76.7919	70.8107	89.0124	78.7009	110.794	82.7486	81.844
30.3463	105.742	56.3615	75.4905	70.8187	86.4184	78.7049	108.2	82.7506	80.5427
30.3728	105.733	56.3743	72.8966	70.8267	83.8244	78.7089	105.606	82.7527	76.6561
30.3993	101.846	56.3871	70.3026	70.8347	82.5231	78.7128	104.305	82.7548	74.0621
30.4257	99.2525	56.3999	69.0012	70.8427	79.9291	78.7168	101.711	82.7568	72.7608
30.4522	97.9511	56.4128	66.4073	70.8507	77.3351	78.7208	99.1167	82.7588	68.8742
30.4786	94.0645	56.4256	63.8133	70.8587	76.0338	78.7248	97.8153	82.7609	67.5728
30.5051	91.4706	56.4384	62.5119	70.8667	73.4398	78.7287	93.9287	82.763	66.2715
30.5315	90.1692	56.4512	61.2106	70.8747	70.8458	78.7327	91.3347	82.765	63.6775
30.558	86.2826	56.4641	58.6166	70.8827	69.5445	78.7367	90.0334	82.7671	62.3761
30.5845	83.6886	56.4769	57.3153	70.8907	66.9505	78.7407	87.4394	82.7691	59.7822
30.6109	82.3873	56.4897	54.7213	70.8987	64.3565	78.7446	83.5528	82.7712	57.1882
30.6374	79.7933	56.5025	53.4199	70.9066	63.0552	78.7486	82.2515	82.7732	55.8868
30.6638	77.1993	56.5153	52.1186	70.9146	61.7538	78.7526	79.6575	82.7753	54.5855
30.6903	74.6053	56.5282	49.5246	70.9226	59.1598	78.7565	77.0635	82.7773	51.9915
30.7167	73.304	56.541	46.9306	70.9306	57.8585	78.7605	75.7622	82.7794	50.6901
30.7432	70.71	56.5538	46.9219	70.9386	55.2645	78.7645	73.1682	82.7814	49.3888
30.7697	69.4087	56.5666	44.3279	70.9466	53.9632	78.7685	70.5742	82.7835	46.7948
30.7961	66.8147	56.5794	43.0266	70.9546	52.6618	78.7724	69.2729	82.7855	45.4935
30.8226	65.5133	56.5923	41.7252	70.9626	50.0678	78.7764	66.6789	82.7876	44.1921
30.849	62.9194	56.6051	40.4239	70.9706	48.7665	78.7804	65.3775	82.7896	41.5981
30.8755	60.3254	56.6179	39.1225	70.9786	47.4651	78.7844	62.7835	82.7917	41.5894
30.9019	60.3167	56.6307	37.8212	70.9866	44.8712	78.7883	60.1896	82.7938	38.9954
30.9284	57.7227	56.6435	36.5198	70.9946	43.5698	78.7923	58.8882	82.7958	37.6941
30.9549	55.1287	56.6564	35.2185	71.0026	42.2685	78.7963	57.5869	82.7979	37.6854
30.9813	55.12	56.6692	35.2098	71.0105	39.6745	78.8003	54.9929	82.7999	35.0914
31.0078	52.526	56.682	32.6158	71.0185	39.6658	78.8042	53.6915	82.802	33.79
31.0342	49.932	56.6948	32.6071	71.0265	38.3644	78.8082	52.3902	82.804	33.7813
31.0607	48.6307	56.7077	32.5983	71.0345	37.0631	78.8122	49.7962	82.8061	32.48
31.0871	46.0367	56.7205	30.0044	71.0425	37.0543	78.8161	48.4949	82.8081	31.1786
31.1136	46.028	56.7333	29.9956	71.0505	34.4604	78.8201	47.1935	82.8102	31.1699
31.1401	44.7266	56.7461	28.6943	71.0585	33.159	78.8241	44.5995	82.8122	29.8686
31.1665	42.1326	56.7589	27.3929	71.0665	33.1503	78.8281	43.2982	82.8143	28.5672
31.193	40.8313	56.7717	27.3842	71.0745	31.8489	78.832	41.9968	82.8163	28.5585
31.2194	39.53	56.7846	26.0829	71.0825	30.5476	78.836	40.6955	82.8184	27.2571
31.2459	38.2286	56.7974	24.7815	71.0905	30.5389	78.84	39.3942	82.8204	25.9558
31.2723	38.2199	56.8102	24.7728	71.0985	29.2375	78.844	38.0928	82.8225	25.9471
31.2988	36.9185	56.823	23.4715	71.1065	29.2288	78.8479	36.7914	82.8246	24.6457
31.3253	34.3246	56.8359	22.1701	71.1145	27.9275	78.8519	36.7827	82.8266	23.3444
31.3517	34.3158	56.8487	22.1614	71.1224	26.6261	78.8559	34.1887	82.8287	23.3356
31.3782	33.0145	56.8615	22.1527	71.1304	26.6174	78.8598	32.8874	82.8307	22.0343
31.4046	31.7131	56.8743	20.8513	71.1384	25.316	78.8638	34.1713	82.8328	22.0256
31.4311	31.7044	56.8871	20.8426	71.1464	24.0147	78.8678	32.87	82.8348	20.7242
31.4575	30.4031	56.8999	19.5412	71.1544	24.006	78.8718	31.5686	82.8369	19.4229
31.484	29.1017	56.9128	19.5325	71.1624	22.7046	78.8757	30.2673	82.8389	19.4141
31.5105	29.093	56.9256	19.5238	71.1704	22.6959	78.8797	28.9659	82.841	18.1128
31.5369	27.7917	56.9384	18.2224	71.1784	21.3945	78.8837	28.9572	82.843	19.3967
31.5634	26.4903	56.9512	18.2137	71.1864	21.3858	78.8877	27.6558	82.8451	18.0954
31.5898	26.4816	56.9641	18.205	71.1944	20.0845	78.8916	26.3545	82.8471	16.794
31.6163	25.1802	56.9769	16.9036	71.2024	20.0757	78.8956	26.3458	82.8492	18.0779
31.6427	25.1715	56.9897	16.8949	71.2104	20.067	78.8996	25.0444	82.8512	16.7766
31.6692	23.8702	57.0025	16.8862	71.2184	18.7657	78.9036	23.7431	82.8533	16.7678
31.6957	22.5688	57.0153	15.5849	71.2263	18.757	78.9075	23.7343	82.8554	16.7591
31.7221	22.5601	57.0282	16.8688	71.2343	18.7482	78.9115	22.433	82.8574	16.7504
31.7486	22.5514	57.041	16.8601	71.2423	17.4469	78.9155	22.4243	82.8595	15.4491
31.775	21.25	57.0538	15.5587	71.2503	17.4382	78.9194	22.4155	82.8615	15.4403
31.8015	21.2413	57.0666	15.55	71.2583	17.4294	78.9234	21.1142	82.8636	15.4316
31.8279	21.2326	57.0794	15.5413	71.2663	17.4207	78.9274	21.1055	82.8656	14.1303
31.8544	19.9312	57.0923	14.2399	71.2743	17.412	78.9314	19.8041	82.8677	14.1215
31.8809	19.9225	57.1051	15.5238	71.2823	16.1106	78.9353	19.7954	82.8697	14.1128
31.9073	18.6212	57.1179	14.2225	71.2903	16.1019	78.9393	19.7867	82.8718	12.8115
31.9338	18.6124	57.1307	14.2137	71.2983	16.0932	78.9433	18.4854	82.8738	14.0954
31.9602	18.6037	57.1435	14.205	71.3063	14.7919	78.9473	18.4766	82.8759	14.0867
31.9867	18.595	57.1564	12.9037	71.3143	16.0758	78.9512	18.4679	82.8779	12.7853
32.0131	17.2936	57.1692	12.8949	71.3222	14.7744	78.9552	18.4592	82.88	12.7766
32.0396	17.2849	57.182	12.8862	71.3302	14.7657	78.9592	17.1578	82.882	12.7679
32.0661	17.2762	57.1948	12.8775	71.3382	14.757	78.9632	17.1491	82.8841	11.4665
32.0925	15.9748	57.2077	12.8688	71.3462	14.7483	78.9671	17.1404	82.8862	12.7504
32.119	17.2587	57.2205	12.8601	71.3542	13.4469	78.9711	15.839	82.8882	11.4491
32.1454	15.9574	57.2333	11.5587	71.3622	14.7308	78.9751	17.1229	82.8903	11.4404
32.1719	15.9487	57.2461	11.55	71.3702	13.4295	78.9791	15.8216	82.8923	11.4316
32.1983	15.94	57.2589	12.8339	71.3782	13.4207	78.983	15.8129	82.8944	11.4229
32.2248	15.9312	57.2717	11.5326	71.3862	13.412	78.987	15.8041	82.8964	11.4142
32.2513	14.6299	57.2846	11.5238	71.3942	13.4033	78.991	15.7954	82.8985	11.4055
32.2777	14.6212	57.2974	11.5151	71.4022	13.3946	78.9949	14.4941	82.9005	10.1041
32.3042	14.6125	57.3102	10.2138	71.4102	12.0932	78.9989	15.778	82.9026	10.0954
32.3306	14.6037	57.323	11.4977	71.4182	12.0845	79.0029	14.4766	82.9046	10.0867
32.3571	14.595	57.3359	10.1963	71.4262	12.0758	79.0069	14.4679	82.9067	10.0779
32.3835	13.2937	57.3487	10.1876	71.4341	12.0671	79.0108	14.4592	82.9087	10.0692
32.41	14.5776	57.3615	10.1789	71.4421	10.7657	79.0148	13.1578	82.9108	10.0605
32.4365	13.2762	57.3743	10.1702	71.4501	12.0496	79.0188	13.1491	82.9128	8.75916
32.4629	13.2675	57.3871	10.1614	71.4581	12.0409	79.0228	13.1404	82.9149	10.0431
32.4894	13.2588	57.3999	10.1527	71.4661	10.7395	79.0267	13.1317	82.9169	8.74172
32.5158	13.25	57.4128	8.85136	71.4741	10.7308	79.0307	13.123	82.919	8.73299
32.5423	11.9487	57.4256	10.1353	71.4821	10.7221	79.0347	13.1142	82.9211	8.72427
32.5687	13.2326	57.4384	10.1265	71.4901	10.7134	79.0387	11.8129	82.9231	8.71555
32.5952	11.9313	57.4512	8.8252	71.4981	10.7047	79.0426	11.8042	82.9252	8.70683
32.6217	11.9225	57.4641	8.81648	71.5061	10.6959	79.0466	13.0881	82.9272	8.69811
32.6481	11.9138	57.4769	10.1004	71.5141	9.3946	79.0506	11.7867	82.9293	8.68939
32.6746	11.9051	57.4897	8.79904	71.5221	10.6785	79.0545	11.778	82.9313	7.38804
32.701	11.8964	57.5025	8.79031	71.5301	9.37715	79.0585	11.7693	82.9334	8.67195
32.7275	11.8877	57.5153	8.78159	71.538	9.36843	79.0625	11.7606	82.9354	7.3706
32.7539	10.5863	57.5282	8.77287	71.546	10.6523	79.0665	11.7518	82.9375	7.36188
32.7804	10.5776	57.541	8.76415	71.554	9.35098	79.0704	11.7431	82.9395	8.64578
32.8069	11.8615	57.5538	8.75542	71.562	9.34226	79.0744	11.7344	82.9416	7.34444
32.8333	10.5601	57.5666	7.45408	71.57	9.33354	79.0784	11.7257	82.9436	7.33572
32.8598	10.5514	57.5794	8.73798	71.578	9.32482	79.0824	10.4243	82.9457	7.32699
32.8862	10.5427	57.5923	8.72926	71.586	9.3161	79.0863	10.4156	82.9477	7.31827
32.9127	10.534	57.6051	7.42791	71.594	9.30738	79.0903	11.6995	82.9498	7.30955
32.9391	10.5252	57.6179	8.71182	71.602	9.29866	79.0943	10.3982	82.9518	7.30083
32.9656	10.5165	57.6307	8.7031	71.61	9.28994	79.0982	10.3894	82.9539	5.99948
32.9921	9.21518	57.6435	7.40175	71.618	9.28122	79.1022	10.3807	82.956	7.28338
33.0185	10.4991	57.6564	8.68566	71.626	9.2725	79.1062	10.372	82.958	7.27466
33.045	10.4904	57.6692	8.67694	71.6339	9.26378	79.1102	9.07065	82.9601	5.97332
33.0714	9.18901	57.682	7.37559	71.6419	9.25505	79.1141	10.3546	82.9621	7.25722
33.0979	10.4729	57.6948	8.65949	71.6499	9.24633	79.1181	9.0532	82.9642	7.2485
33.1243	9.17157	57.7077	8.65077	71.6579	10.5302	79.1221	10.3371	82.9662	7.23978
33.1508	9.16285	57.7205	8.64205	71.6659	9.22888	79.1261	9.03576	82.9683	7.23106
33.1773	9.15413	57.7333	9.92596	71.6739	10.5128	79.13	9.02704	82.9703	7.22234
33.2037	9.14541	57.7461	8.62461	71.6819	11.7967	79.134	10.311	82.9724	7.21362
33.2302	9.13669	57.7589	9.90852	71.6899	11.788	79.138	9.0096	82.9744	7.2049
33.2566	9.12797	57.7717	11.1924	71.6979	11.7793	79.1419	9.00088	82.9765	7.19617
33.2831	9.11925	57.7846	11.1837	71.7059	13.0632	79.1459	10.2848	82.9785	8.48008
33.3095	9.11052	57.7974	12.4676	71.7139	14.3471	79.1499	8.98344	82.9806	8.47136
33.336	10.3944	57.8102	13.7515	71.7219	15.631	79.1539	8.97472	82.9827	9.75527
33.3625	10.3857	57.823	13.7428	71.7299	16.9149	79.1578	10.2586	82.9847	9.74654
33.3889	10.377	57.8359	16.3193	71.7378	18.1988	79.1618	8.95727	82.9868	12.3231
33.4154	10.3683	57.8487	17.6032	71.7458	19.4827	79.1658	8.94855	82.9888	12.3144
33.4418	10.3596	57.8615	18.8871	71.7538	22.0592	79.1698	10.2325	82.9909	13.5983
33.4683	11.6434	57.8743	20.171	71.7618	22.0505	79.1737	10.2237	82.9929	14.8822
33.4947	11.6347	57.8871	21.455	71.7698	24.6271	79.1777	10.215	82.995	16.1661
33.5212	12.9186	57.8999	22.7389	71.7778	25.9109	79.1817	11.4989	82.997	17.45
33.5477	14.2025	57.9128	25.3154	71.7858	27.1949	79.1857	11.4902	82.9991	20.0265
33.5741	14.1938	57.9256	26.5993	71.7938	29.7714	79.1896	12.7741	83.0011	20.0178
33.6006	15.4777	57.9384	27.8832	71.8018	31.0553	79.1936	12.7654	83.0032	22.5943
33.627	18.0543	57.9512	30.4597	71.8098	32.3392	79.1976	14.0493	83.0052	23.8782
33.6535	19.3382	57.9641	31.7436	71.8178	34.9157	79.2015	15.3332	83.0073	25.1621
33.6799	19.3295	57.9769	34.3202	71.8258	36.1996	79.2055	16.6171	83.0093	27.7387
33.7064	21.906	57.9897	36.8967	71.8338	38.7762	79.2095	17.901	83.0114	30.3152
33.7329	23.1899	58.0025	38.1806	71.8418	41.3527	79.2135	19.1849	83.0135	30.3065
33.7593	24.4738	58.0153	40.7572	71.8497	42.6366	79.2174	20.4688	83.0155	32.883
33.7858	27.0503	58.0282	42.0411	71.8577	45.2132	79.2214	21.7527	83.0176	35.4596
33.8122	28.3342	58.041	44.6176	71.8657	46.4971	79.2254	24.3293	83.0196	36.7435
33.8387	29.6181	58.0538	47.1941	71.8737	49.0736	79.2294	25.6132	83.0217	39.32
33.8651	32.1947	58.0666	49.7707	71.8817	51.6501	79.2333	26.8971	83.0237	41.8965
33.8916	33.4786	58.0794	51.0546	71.8897	52.934	79.2373	29.4736	83.0258	43.1804
33.9181	36.0551	58.0923	53.6311	71.8977	55.5106	79.2413	30.7575	83.0278	45.757
33.9445	38.6317	58.1051	56.2076	71.9057	58.0871	79.2453	32.0414	83.0299	48.3335
33.971	39.9156	58.1179	57.4915	71.9137	59.371	79.2492	34.618	83.0319	50.91
33.9974	41.1995	58.1307	60.0681	71.9217	61.9476	79.2532	35.9019	83.034	53.4866
34.0239	43.776	58.1435	62.6446	71.9297	64.5241	79.2572	38.4784	83.036	54.7705
34.0503	45.0599	58.1564	63.9285	71.9377	65.808	79.2612	41.0549	83.0381	57.347
34.0768	48.9291	58.1692	66.5051	71.9457	68.3845	79.2651	42.3389	83.0401	58.6309
34.1033	50.213	58.182	67.789	71.9536	70.9611	79.2691	44.9154	83.0422	61.2075
34.1297	52.7895	58.1948	70.3655	71.9616	72.245	79.2731	47.4919	83.0443	63.784
34.1562	55.3661	58.2077	72.942	71.9696	74.8215	79.2771	48.7758	83.0463	65.0679
34.1826	57.9426	58.2205	74.2259	71.9776	77.398	79.281	51.3524	83.0484	67.6444
34.2091	59.2265	58.2333	76.8025	71.9856	79.9746	79.285	53.9289	83.0504	70.221
34.2355	61.803	58.2461	79.379	71.9936	81.2585	79.289	55.2128	83.0525	71.5049
34.262	63.0869	58.2589	80.6629	72.0016	83.835	79.2929	57.7893	83.0545	72.7888
34.2885	65.6635	58.2717	83.2395	72.0096	85.1189	79.2969	60.3659	83.0566	76.6579
34.3149	68.24	58.2846	85.816	72.0176	87.6954	79.3009	61.6498	83.0586	77.9419
34.3414	69.5239	58.2974	87.0999	72.0256	90.272	79.3049	64.2263	83.0607	79.2258
34.3678	72.1004	58.3102	89.6764	72.0336	91.5559	79.3088	66.8028	83.0627	83.0949
34.3943	74.677	58.323	92.253	72.0416	95.4251	79.3128	68.0867	83.0648	84.3788
34.4207	75.9609	58.3359	93.5369	72.0495	96.709	79.3168	70.6633	83.0668	86.9554
34.4472	78.5374	58.3487	97.406	72.0576	99.2855	79.3208	73.2398	83.0689	89.5319
34.4737	81.114	58.3615	99.9826	72.0655	101.862	79.3247	74.5237	83.0709	90.8158
34.5001	82.3979	58.3743	102.559	72.0735	104.439	79.3287	77.1003	83.073	93.3923
34.5266	84.9744	58.3871	106.428	72.0815	105.722	79.3327	79.6768	83.0751	97.2615
34.553	87.5509	58.3999	107.712	72.0895	109.592	79.3367	80.9607	83.0771	98.5454
34.5795	88.8348	58.4128	110.289	72.0975	112.168	79.3406	83.5372	83.0791	102.415
34.6059	91.4114	58.4256	114.158	72.1055	114.745	79.3446	86.1138	83.0812	104.991
34.6324	93.9879	58.4384	115.442	72.1135	117.321	79.3486	87.3977	83.0833	107.568
34.6589	95.2718	58.4512	118.018	72.1215	119.898	79.3525	91.2668	83.0853	110.144
34.6853	99.141	58.4641	120.595	72.1295	122.474	79.3565	92.5507	83.0874	112.721
34.7118	101.718	58.4769	123.171	72.1375	125.051	79.3605	95.1273	83.0894	114.005
34.7382	103.001	58.4897	125.748	72.1455	127.627	79.3645	97.7038	83.0915	117.874
34.7647	106.871	58.5025	128.324	72.1535	130.204	79.3684	98.9877	83.0935	119.158
34.7911	109.447	58.5153	129.608	72.1615	132.78	79.3724	102.857	83.0956	121.734
34.8176	110.731	58.5282	132.185	72.1694	134.064	79.3764	105.433	83.0976	125.603
34.8441	114.6	58.541	136.054	72.1774	136.641	79.3804	108.01	83.0997	126.887
34.8705	117.177	58.5538	137.338	72.1854	139.217	79.3843	110.586	83.1017	129.464
34.897	118.461	58.5666	139.915	72.1934	140.501	79.3883	113.163	83.1038	132.04
34.9234	122.33	58.5794	142.491	72.2014	141.785	79.3923	114.447	83.1059	134.617
34.9499	123.614	58.5923	143.775	72.2094	144.362	79.3962	118.316	83.1079	137.193
34.9763	126.19	58.6051	146.351	72.2174	144.353	79.4002	120.893	83.1099	139.77
35.0028	130.059	58.6179	148.928	72.2254	146.93	79.4042	122.177	83.112	141.054
35.0293	131.343	58.6307	148.919	72.2334	149.506	79.4082	124.753	83.1141	143.63
35.0557	133.92	58.6435	152.788	72.2414	150.79	79.4121	127.33	83.1161	146.207
35.0822	135.204	58.6564	154.072	72.2494	153.367	79.4161	129.906	83.1182	147.491
35.1086	137.78	58.6692	155.356	72.2574	154.65	79.4201	132.483	83.1202	148.775
35.1351	140.357	58.682	159.225	72.2653	155.934	79.4241	135.059	83.1223	152.644
35.1615	141.641	58.6948	160.509	72.2733	158.511	79.428	136.343	83.1243	152.635
35.188	142.925	58.7077	161.793	72.2813	159.795	79.432	138.92	83.1264	156.504
35.2145	145.501	58.7205	165.662	72.2893	162.371	79.436	141.496	83.1284	159.081
35.2409	146.785	58.7333	168.239	72.2973	166.241	79.4399	142.78	83.1305	160.365
35.2674	148.069	58.7461	169.523	72.3053	167.524	79.4439	144.064	83.1325	162.941
35.2938	150.645	58.7589	172.099	72.3133	168.808	79.4479	146.641	83.1346	165.518
35.3203	151.929	58.7717	174.676	72.3213	173.97	79.4519	147.924	83.1366	166.802
35.3467	153.213	58.7846	177.252	72.3293	175.254	79.4558	150.501	83.1387	169.378
35.3732	155.79	58.7974	179.829	72.3373	177.831	79.4598	151.785	83.1407	173.247
35.3997	158.366	58.8102	182.406	72.3453	180.407	79.4638	153.069	83.1428	173.239
35.4261	159.65	58.823	184.982	72.3533	182.984	79.4678	155.645	83.1449	177.108
35.4526	163.519	58.8359	187.559	72.3612	184.268	79.4717	156.929	83.1469	179.684
35.479	164.803	58.8487	188.842	72.3692	186.844	79.4757	159.506	83.149	180.968
35.5055	167.38	58.8615	191.419	72.3772	189.421	79.4797	162.082	83.151	184.838
35.5319	171.249	58.8743	193.996	72.3852	191.997	79.4837	163.366	83.1531	186.121
35.5584	172.533	58.8871	196.572	72.3932	194.574	79.4876	167.235	83.1551	188.698
35.5849	173.817	58.8999	199.149	72.4012	197.15	79.4916	169.812	83.1572	191.274
35.6113	177.686	58.9128	200.433	72.4092	199.727	79.4956	171.096	83.1592	193.851
35.6378	178.97	58.9256	203.009	72.4172	201.011	79.4995	174.965	83.1613	195.135
35.6642	182.839	58.9384	205.586	72.4252	203.587	79.5035	177.542	83.1633	199.004
35.6907	185.416	58.9512	209.455	72.4332	207.456	79.5075	178.825	83.1654	200.288
35.7171	186.7	58.9641	209.446	72.4412	208.74	79.5115	182.695	83.1674	202.865
35.7436	189.276	58.9769	214.608	72.4492	211.317	79.5154	183.978	83.1695	205.441
35.7701	191.853	58.9897	215.892	72.4572	215.186	79.5194	185.262	83.1715	208.018
35.7965	194.429	59.0025	218.468	72.4651	216.47	79.5234	189.132	83.1736	210.594
35.823	197.006	59.0153	222.337	72.4732	219.046	79.5274	190.415	83.1757	213.171
35.8494	199.582	59.0282	224.914	72.4811	224.208	79.5313	192.992	83.1777	215.747
35.8759	200.866	59.041	227.491	72.4891	224.199	79.5353	195.569	83.1798	219.616
35.9023	204.735	59.0538	231.36	72.4971	228.069	79.5393	198.145	83.1818	222.193
35.9288	207.312	59.0666	232.644	72.5051	231.938	79.5433	200.722	83.1839	224.769
35.9553	208.596	59.0794	235.22	72.5131	233.222	79.5472	203.298	83.1859	228.639
35.9817	212.465	59.0923	239.089	72.5211	237.091	79.5512	205.875	83.188	229.923
36.0082	213.749	59.1051	240.373	72.5291	240.96	79.5552	208.451	83.19	232.499
36.0346	216.325	59.1179	244.242	72.5371	242.244	79.5592	211.028	83.1921	236.368
36.0611	220.195	59.1307	248.112	72.5451	246.113	79.5631	212.312	83.1941	238.945
36.0875	222.771	59.1435	249.395	72.5531	249.982	79.5671	216.181	83.1962	241.521
36.114	225.348	59.1564	253.265	72.5611	249.974	79.5711	218.757	83.1982	245.39
36.1405	230.509	59.1692	255.841	72.5691	253.843	79.575	221.334	83.2003	245.382
36.1669	230.501	59.182	255.832	72.577	256.419	79.579	225.203	83.2023	249.251
36.1934	234.37	59.1948	259.702	72.585	257.703	79.583	227.78	83.2044	253.12
36.2198	238.239	59.2077	262.278	72.593	261.572	79.587	230.356	83.2065	253.111
36.2463	239.523	59.2205	264.855	72.601	264.149	79.5909	234.225	83.2085	255.688
36.2727	243.392	59.2333	268.724	72.609	266.725	79.5949	236.802	83.2106	260.85
36.2992	247.261	59.2461	270.008	72.617	269.302	79.5989	239.378	83.2126	260.841
36.3257	247.252	59.2589	272.584	72.625	271.878	79.6029	243.248	83.2147	266.003
36.3521	252.414	59.2717	276.453	72.633	274.455	79.6068	244.531	83.2167	268.579
36.3786	254.991	59.2846	277.737	72.641	278.324	79.6108	247.108	83.2188	269.863
36.405	254.982	59.2974	281.606	72.649	279.608	79.6148	250.977	83.2208	273.732
36.4315	260.144	59.3102	285.476	72.657	283.477	79.6188	252.261	83.2229	276.309
36.4579	261.428	59.323	286.76	72.665	284.761	79.6227	254.838	83.2249	277.593
36.4844	262.712	59.3359	286.751	72.673	287.338	79.6267	258.707	83.227	281.462
36.5109	267.873	59.3487	288.035	72.6809	291.207	79.6307	259.991	83.229	284.038
36.5373	269.157	59.3615	286.733	72.6889	293.783	79.6346	262.567	83.2311	284.03
36.5638	271.734	59.3743	282.847	72.6969	291.189	79.6386	266.436	83.2331	286.606
36.5902	275.603	59.3871	282.838	72.7049	292.473	79.6426	267.72	83.2352	285.305
36.6167	276.887	59.3999	277.659	72.7129	291.172	79.6466	271.589	83.2373	285.296
36.6431	279.464	59.4128	276.357	72.7209	285.993	79.6505	274.166	83.2393	281.41
36.6696	283.333	59.4256	272.471	72.7289	284.691	79.6545	275.45	83.2414	278.816
36.6961	285.909	59.4384	268.584	72.7369	282.097	79.6585	279.319	83.2434	276.222
36.7225	288.486	59.4512	267.283	72.7449	276.918	79.6625	283.188	83.2455	272.335
36.749	291.062	59.4641	264.689	72.7529	275.617	79.6664	284.472	83.2475	269.741
36.7754	289.761	59.4769	259.51	72.7609	271.73	79.6704	288.341	83.2496	267.147
36.8019	291.045	59.4897	258.208	72.7689	267.844	79.6744	289.625	83.2516	264.553
36.8283	289.743	59.5025	255.614	72.7768	266.542	79.6783	288.324	83.2537	259.374
36.8548	287.15	59.5153	251.728	72.7849	263.948	79.6823	290.9	83.2557	258.073
36.8813	285.848	59.5282	250.426	72.7928	260.062	79.6863	288.306	83.2578	255.479
36.9077	281.962	59.541	246.54	72.8008	258.76	79.6903	285.712	83.2598	250.299
36.9342	278.075	59.5538	243.946	72.8088	254.874	79.6942	284.411	83.2619	248.998
36.9606	276.774	59.5666	241.352	72.8168	253.572	79.6982	279.232	83.2639	247.697
36.9871	272.887	59.5794	237.465	72.8248	249.686	79.7022	276.638	83.266	242.517
37.0135	269	59.5923	234.871	72.8328	247.092	79.7062	274.044	83.2681	241.216
37.04	268.992	59.6051	232.277	72.8408	244.498	79.7101	270.157	83.2701	238.622
37.0665	263.812	59.6179	228.391	72.8488	241.904	79.7141	268.856	83.2722	233.443
37.0929	259.926	59.6307	225.797	72.8568	238.017	79.7181	264.969	83.2742	233.434
37.1194	259.917	59.6435	224.495	72.8648	235.423	79.7221	262.375	83.2763	229.548
37.1458	256.031	59.6564	219.316	72.8728	231.537	79.726	259.781	83.2783	225.661
37.1723	252.144	59.6692	216.722	72.8808	228.943	79.73	257.187	83.2804	224.36
37.1987	252.135	59.682	214.128	72.8888	226.349	79.734	253.301	83.2824	219.18
37.2252	246.956	59.6948	210.242	72.8967	223.755	79.7379	251.999	83.2845	215.294
37.2517	244.362	59.7077	207.648	72.9047	219.868	79.7419	249.405	83.2865	213.992
37.2781	243.061	59.7205	205.054	72.9127	217.274	79.7459	244.226	83.2886	210.106
37.3046	239.174	59.7333	201.167	72.9207	214.68	79.7499	242.925	83.2906	207.512
37.331	235.287	59.7461	198.573	72.9287	209.501	79.7538	240.331	83.2927	204.918
37.3575	232.693	59.7589	195.979	72.9367	208.2	79.7578	236.444	83.2947	201.031
37.3839	230.099	59.7717	192.092	72.9447	205.606	79.7618	235.143	83.2968	198.437
37.4104	227.505	59.7846	190.791	72.9527	201.719	79.7658	231.256	83.2989	195.843
37.4369	224.911	59.7974	188.197	72.9607	201.71	79.7697	227.37	83.3009	191.957
37.4633	219.732	59.8102	184.31	72.9687	196.531	79.7737	226.068	83.3029	190.655
37.4898	218.431	59.823	183.009	72.9767	193.937	79.7777	220.889	83.305	188.061
37.5162	214.544	59.8359	179.123	72.9847	192.636	79.7816	218.295	83.3071	184.175
37.5427	210.658	59.8487	176.529	72.9926	188.749	79.7856	215.701	83.3091	182.873
37.5691	209.356	59.8615	175.227	73.0006	186.155	79.7896	211.815	83.3112	178.987
37.5956	205.47	59.8743	171.341	73.0086	184.854	79.7936	207.928	83.3132	176.393
37.6221	202.876	59.8871	168.747	73.0166	180.967	79.7976	206.627	83.3153	175.091
37.6485	201.574	59.8999	167.445	73.0246	178.373	79.8015	202.74	83.3173	171.205
37.675	197.688	59.9128	163.559	73.0326	177.072	79.8055	201.439	83.3194	168.611
37.7014	195.094	59.9256	160.965	73.0406	173.185	79.8095	198.845	83.3214	167.309
37.7279	193.792	59.9384	159.663	73.0486	170.591	79.8134	194.958	83.3235	163.423
37.7543	189.906	59.9512	155.777	73.0566	167.997	79.8174	193.657	83.3255	159.536
37.7808	186.019	59.9641	153.183	73.0646	165.403	79.8214	189.77	83.3276	158.235
37.8073	184.718	59.9769	150.589	73.0726	162.809	79.8254	187.176	83.3297	155.641
37.8337	182.124	59.9897	146.702	73.0806	160.215	79.8293	184.582	83.3317	151.754
37.8602	179.53	60.0025	144.108	73.0886	156.329	79.8333	181.988	83.3337	150.453
37.8866	176.936	60.0153	141.514	73.0965	155.027	79.8373	179.394	83.3358	146.566
37.9131	174.342	60.0282	137.628	73.1045	151.141	79.8413	176.8	83.3379	143.972
37.9395	171.748	60.041	136.326	73.1125	148.547	79.8452	174.206	83.3399	141.378
37.966	169.154	60.0538	133.732	73.1205	145.953	79.8492	171.612	83.342	137.492
37.9925	165.267	60.0666	129.846	73.1285	142.066	79.8532	169.018	83.344	136.19
38.0189	163.966	60.0794	128.544	73.1365	140.765	79.8572	166.424	83.3461	133.596
38.0454	160.08	60.0923	125.95	73.1445	138.171	79.8611	163.83	83.3481	129.71
38.0718	156.193	60.1051	123.356	73.1525	134.284	79.8651	161.236	83.3502	128.409
38.0983	154.892	60.1179	120.762	73.1605	132.983	79.8691	157.35	83.3522	125.815
38.1247	152.298	60.1307	118.168	73.1685	131.682	79.873	154.756	83.3543	121.928
38.1512	148.411	60.1435	115.574	73.1765	126.502	79.877	153.454	83.3563	120.627
38.1777	145.817	60.1564	114.273	73.1845	125.201	79.881	149.568	83.3584	118.033
38.2041	143.223	60.1692	110.387	73.1925	122.607	79.885	146.974	83.3604	115.439
38.2306	140.629	60.182	109.085	73.2005	120.013	79.8889	144.38	83.3625	112.845
38.257	138.035	60.1948	107.784	73.2084	118.712	79.8929	140.493	83.3645	110.251
38.2835	135.441	60.2077	103.897	73.2164	116.118	79.8969	136.607	83.3666	107.657
38.3099	132.847	60.2205	102.596	73.2244	113.524	79.9009	136.598	83.3687	106.355
38.3364	130.253	60.2333	100.002	73.2324	112.222	79.9048	132.711	83.3707	103.761
38.3629	127.659	60.2461	96.1153	73.2404	109.628	79.9088	130.117	83.3728	101.167
38.3893	126.358	60.2589	94.8139	73.2484	105.742	79.9128	128.816	83.3748	99.8661
38.4158	123.764	60.2717	92.2199	73.2564	105.733	79.9167	124.929	83.3769	95.9795
38.4422	119.877	60.2846	88.3333	73.2644	101.846	79.9207	123.628	83.3789	94.6781
38.4687	118.576	60.2974	87.032	73.2724	99.2525	79.9247	121.034	83.381	92.0841
38.4951	115.982	60.3102	84.438	73.2804	97.9511	79.9287	118.44	83.383	89.4902
38.5216	113.388	60.323	81.844	73.2884	94.0645	79.9326	117.139	83.3851	86.8962
38.5481	110.794	60.3359	80.5427	73.2964	91.4706	79.9366	113.252	83.3871	84.3022
38.5745	108.2	60.3487	76.6561	73.3043	90.1692	79.9406	110.658	83.3892	81.7082
38.601	105.606	60.3615	74.0621	73.3123	86.2826	79.9446	109.357	83.3912	79.1142
38.6274	104.305	60.3743	72.7608	73.3203	83.6886	79.9485	106.763	83.3933	76.5203
38.6539	101.711	60.3871	68.8742	73.3283	82.3873	79.9525	104.169	83.3953	73.9263
38.6803	99.1167	60.3999	67.5728	73.3363	79.7933	79.9565	102.867	83.3974	72.6249
38.7068	97.8153	60.4128	66.2715	73.3443	77.1993	79.9604	98.9809	83.3995	70.031
38.7333	93.9287	60.4256	63.6775	73.3523	74.6053	79.9644	96.3869	83.4015	66.1444
38.7597	91.3347	60.4384	62.3761	73.3603	73.304	79.9684	95.0855	83.4036	66.1356
38.7862	90.0334	60.4512	59.7822	73.3683	70.71	79.9724	91.1989	83.4056	63.5417
38.8126	87.4394	60.4641	57.1882	73.3763	69.4087	79.9763	89.8976	83.4077	60.9477
38.8391	83.5528	60.4769	55.8868	73.3843	66.8147	79.9803	87.3036	83.4097	59.6463
38.8655	82.2515	60.4897	54.5855	73.3923	65.5133	79.9843	84.7096	83.4118	57.0524
38.892	79.6575	60.5025	51.9915	73.4003	62.9194	79.9883	82.1157	83.4138	54.4584
38.9185	77.0635	60.5153	50.6901	73.4082	60.3254	79.9922	79.5217	83.4159	53.157
38.9449	75.7622	60.5282	49.3888	73.4162	60.3167	79.9962	76.9277	83.4179	51.8557
38.9714	73.1682	60.541	46.7948	73.4242	57.7227	80.0002	75.6264	83.42	49.2617
38.9978	70.5742	60.5538	45.4935	73.4322	55.1287	80.0042	73.0324	83.422	47.9604
39.0243	69.2729	60.5666	44.1921	73.4402	55.12	80.0081	70.4384	83.4241	46.659
39.0507	66.6789	60.5794	41.5981	73.4482	52.526	80.0121	69.137	83.4262	45.3577
39.0772	65.3775	60.5923	41.5894	73.4562	49.932	80.0161	66.5431	83.4282	42.7637
39.1037	62.7835	60.6051	38.9954	73.4642	48.6307	80.02	63.9491	83.4303	41.4623
39.1301	60.1896	60.6179	37.6941	73.4722	46.0367	80.024	63.9404	83.4323	40.161
39.1566	58.8882	60.6307	37.6854	73.4802	46.028	80.028	60.0538	83.4344	38.8596
39.183	57.5869	60.6435	35.0914	73.4882	44.7266	80.032	58.7524	83.4364	37.5583
39.2095	54.9929	60.6564	33.79	73.4962	42.1326	80.0359	57.4511	83.4385	36.2569
39.2359	53.6915	60.6692	33.7813	73.5042	40.8313	80.0399	54.8571	83.4405	34.9556
39.2624	52.3902	60.682	32.48	73.5122	39.53	80.0439	52.2631	83.4426	33.6542
39.2889	49.7962	60.6948	31.1786	73.5201	38.2286	80.0479	52.2544	83.4446	32.3529
39.3153	48.4949	60.7077	31.1699	73.5281	38.2199	80.0518	49.6604	83.4467	31.0515
39.3418	47.1935	60.7205	29.8686	73.5361	36.9185	80.0558	48.3591	83.4487	29.7502
39.3682	44.5995	60.7333	28.5672	73.5441	34.3246	80.0598	47.0577	83.4508	29.7415
39.3947	43.2982	60.7461	28.5585	73.5521	34.3158	80.0638	44.4637	83.4528	28.4401
39.4211	41.9968	60.7589	27.2571	73.5601	33.0145	80.0677	43.1624	83.4549	27.1388
39.4476	40.6955	60.7717	25.9558	73.5681	31.7131	80.0717	41.861	83.457	27.1301
39.4741	39.3942	60.7846	25.9471	73.5761	31.7044	80.0757	40.5597	83.459	25.8287
39.5005	38.0928	60.7974	24.6457	73.5841	30.4031	80.0797	39.2583	83.4611	24.5273
39.527	36.7914	60.8102	23.3444	73.5921	29.1017	80.0836	37.957	83.4631	24.5186
39.5534	36.7827	60.823	23.3356	73.6001	29.093	80.0876	36.6556	83.4652	23.2173
39.5799	34.1887	60.8359	22.0343	73.6081	27.7917	80.0916	35.3543	83.4672	23.2086
39.6063	32.8874	60.8487	22.0256	73.6161	26.4903	80.0956	34.0529	83.4693	21.9072
39.6328	34.1713	60.8615	20.7242	73.624	26.4816	80.0995	32.7516	83.4713	20.6059
39.6593	32.87	60.8743	19.4229	73.632	25.1802	80.1035	32.7429	83.4734	20.5971
39.6857	31.5686	60.8871	19.4141	73.64	25.1715	80.1075	31.4415	83.4754	20.5884
39.7122	30.2673	60.8999	18.1128	73.648	23.8702	80.1114	30.1402	83.4775	19.2871
39.7386	28.9659	60.9128	19.3967	73.656	22.5688	80.1154	30.1315	83.4795	19.2783
39.7651	28.9572	60.9256	18.0954	73.664	22.5601	80.1194	28.8301	83.4816	17.977
39.7915	27.6558	60.9384	16.794	73.672	22.5514	80.1234	27.5287	83.4836	16.6757
39.818	26.3545	60.9512	18.0779	73.68	21.25	80.1273	27.52	83.4857	17.9596
39.8445	26.3458	60.9641	16.7766	73.688	21.2413	80.1313	26.2187	83.4877	16.6582
39.8709	25.0444	60.9769	16.7678	73.696	21.2326	80.1353	24.9173	83.4898	15.3569
39.8974	23.7431	60.9897	16.7591	73.704	19.9312	80.1393	26.2012	83.4918	16.6408
39.9238	23.7343	61.0025	16.7504	73.712	19.9225	80.1432	23.6073	83.4939	15.3394
39.9503	22.433	61.0153	15.4491	73.7199	18.6212	80.1472	23.5985	83.496	14.0381
39.9767	22.4243	61.0282	15.4403	73.7279	18.6124	80.1512	23.5898	83.498	15.322
40.0032	22.4155	61.041	15.4316	73.7359	18.6037	80.1551	22.2885	83.5001	15.3133
40.0297	21.1142	61.0538	14.1303	73.7439	18.595	80.1591	20.9871	83.5021	14.0119
40.0561	21.1055	61.0666	14.1215	73.7519	17.2936	80.1631	20.9784	83.5042	14.0032
40.0826	19.8041	61.0794	14.1128	73.7599	17.2849	80.1671	19.6771	83.5062	13.9945
40.109	19.7954	61.0923	12.8115	73.7679	17.2762	80.171	20.961	83.5083	13.9857
40.1355	19.7867	61.1051	14.0954	73.7759	15.9748	80.175	19.6596	83.5103	12.6844
40.1619	18.4854	61.1179	14.0867	73.7839	17.2587	80.179	18.3583	83.5124	12.6757
40.1884	18.4766	61.1307	12.7853	73.7919	15.9574	80.183	18.3495	83.5144	12.6669
40.2149	18.4679	61.1435	12.7766	73.7999	15.9487	80.1869	18.3408	83.5165	12.6582
40.2413	18.4592	61.1564	12.7679	73.8079	15.94	80.1909	17.0395	83.5185	11.3569
40.2678	17.1578	61.1692	11.4665	73.8159	15.9312	80.1949	18.3234		--
40.2942	17.1491	61.182	12.7504	73.8238	14.6299	80.1988	17.022		--
40.3207	17.1404	61.1948	11.4491	73.8318	14.6212	80.2028	17.0133		--
40.3471	15.839	61.2077	11.4404	73.8398	14.6125	80.2068	17.0046		--
40.3736	17.1229	61.2205	11.4316	73.8478	14.6037	80.2108	15.7032		--
40.4001	15.8216	61.2333	11.4229	73.8558	14.595	80.2147	15.6945		--
40.4265	15.8129	61.2461	11.4142	73.8638	13.2937	80.2187	15.6858		--
40.453	15.8041	61.2589	11.4055	73.8718	14.5776	80.2227	15.6771		--
40.4794	15.7954	61.2717	10.1041	73.8798	13.2762	80.2267	15.6684		--
40.5059	14.4941	61.2846	10.0954	73.8878	13.2675	80.2306	14.367		--
40.5323	15.778	61.2974	10.0867	73.8958	13.2588	80.2346	14.3583		--
40.5588	14.4766	61.3102	10.0779	73.9038	13.25	80.2386	14.3496		--
40.5853	14.4679	61.323	10.0692	73.9118	11.9487	80.2426	14.3408		--
40.6117	14.4592	61.3359	10.0605	73.9198	13.2326	80.2465	13.0395		--
40.6382	13.1578	61.3487	8.75916	73.9278	11.9313	80.2505	14.3234		--
40.6646	13.1491	61.3615	10.0431	73.9357	11.9225	80.2545	13.022		--
40.6911	13.1404	61.3743	8.74172	73.9437	11.9138	80.2584	13.0133		--
40.7175	13.1317	61.3871	8.73299	73.9517	11.9051	80.2624	13.0046		--
40.744	13.123	61.3999	8.72427	73.9597	11.8964	80.2664	12.9959		--
40.7705	13.1142	61.4128	8.71555	73.9677	11.8877	80.2704	11.6945		--
40.7969	11.8129	61.4256	8.70683	73.9757	10.5863	80.2743	12.9784		--
40.8234	11.8042	61.4384	8.69811	73.9837	10.5776	80.2783	11.6771		--
40.8498	13.0881	61.4512	8.68939	73.9917	11.8615	80.2823	11.6684		--
40.8763	11.7867	61.4641	7.38804	73.9997	10.5601	80.2863	11.6596		--
40.9027	11.778	61.4769	8.67195	74.0077	10.5514	80.2902	11.6509		--
40.9292	11.7693	61.4897	7.3706	74.0157	10.5427	80.2942	11.6422		--
40.9557	11.7606	61.5025	7.36188	74.0237	10.534	80.2982	11.6335		--
40.9821	11.7518	61.5153	8.64578	74.0316	10.5252	80.3022	11.6248		--
41.0086	11.7431	61.5282	7.34444	74.0396	10.5165	80.3061	11.616		--
41.035	11.7344	61.541	7.33572	74.0476	9.21518	80.3101	11.6073		--
41.0615	11.7257	61.5538	7.32699	74.0556	10.4991	80.3141	10.306		--
41.0879	10.4243	61.5666	7.31827	74.0636	10.4904	80.318	10.2972		--
41.1144	10.4156	61.5794	7.30955	74.0716	9.18901	80.322	10.2885		--
41.1409	11.6995	61.5923	7.30083	74.0796	10.4729	80.326	10.2798		--
41.1673	10.3982	61.6051	5.99948	74.0876	9.17157	80.33	10.2711		--
41.1938	10.3894	61.6179	7.28338	74.0956	9.16285	80.3339	10.2623		--
41.2202	10.3807	61.6307	7.27466	74.1036	9.15413	80.3379	10.2536		--
41.2467	10.372	61.6435	5.97332	74.1116	9.14541	80.3419	10.2449		--
41.2731	9.07065		--	74.1196	9.13669	80.3459	10.2362		--
41.2996	10.3546		--	74.1276	9.12797	80.3498	8.93484		--
41.3261	9.0532		--	74.1355	9.11925	80.3538	8.92612		--
41.3525	10.3371		--	74.1435	9.11052	80.3578	8.9174		--
41.379	9.03576		--		--	80.3618	8.90868		--
41.4054	9.02704		--		--	80.3657	8.89995		--
41.4319	10.311		--		--	80.3697	8.89123		--
41.4583	9.0096		--		--	80.3737	8.88251		--
41.4848	9.00088		--		--	80.3777	8.87379		--
41.5113	10.2848		--		--	80.3816	8.86507		--
41.5377	8.98344		--		--	80.3856	8.85635		--
41.5642	8.97472		--		--	80.3896	8.84763		--
41.5906	10.2586		--		--	80.3935	7.54628		--
41.6171	8.95727		--		--		--		--
41.6435	8.94855		--		--		--		--
