# Supplementary material for: Li/Al‐LDH Reinforced Polyacrylamide/Xanthan Gum Semi‐Interpenetrating Network Nano‐Conductive Hydrogels for Stress Sensing and Wearable Device Applications
Source: Adv Sci (Weinh). 2025 Sep 30;12(47):e11903. doi: 10.1002/advs.202511903 (PMC12713048; doi:10.1002/advs.202511903)
Supplement: Supplementary file 2 — Supporting Information [file ADVS-12-e11903-s004.zip › Figure 4f.xlsx]

## Sheet: Sheet1
0.01	0.5
0.018	0.6
0.026	0.85
0.033	1.2
0.04	1.40643
0.09	2.10275
0.16	2.8321
0.24	3.59423
0.31	4.38882
0.36	5.21549
0.4	6.07382
0.44	6.95856
0.48	7.86657
0.53	8.80203
0.58	9.77177
0.62	10.7724
0.67	11.8052
0.73	12.8751
0.78	13.9849
0.83	15.1352
0.88	16.3242
0.97	17.5488
1.02	18.8014
1.08	20.0736
1.13	21.3568
1.21	22.6425
1.27	23.9241
1.33	25.2369
1.39	26.5799
1.45	27.9517
1.53	29.3507
1.59	30.7751
1.67	32.2229
1.73	33.6917
1.79	35.1791
1.86	36.682
1.93	38.1977
2.07	39.7231
2.17	41.2551
2.26	42.7908
2.35	44.3271
2.45	45.8609
2.54	47.3892
2.65	48.9088
2.74	50.4166
2.84	51.9094
2.95	53.3847
3.09	54.8395
3.21	56.2712
3.34	57.6771
3.46	59.0547
3.59	60.4017
3.71	61.7158
3.83	62.9949
3.95	64.2374
4.09	65.4413
4.23	66.6052
4.39	67.7276
4.55	68.8071
4.7	69.8427
4.87	70.8336
5.07	72
5.24	72.679
5.4	73.5332
5.6	74.3417
5.86	75.1049
6.04	75.8236
6.26	76.4984
6.5	77.1305
6.74	77.7212
6.98	78.2719
7.25	78.7841
7.5	79.2597
7.74	79.7007
7.97	80.1088
8.26	80.4861
8.52	80.8347
8.83	81.1565
9.19	81.4533
9.56	81.7272
9.91	81.9798
10.3	82.2129
10.68	82.4279
11.05	82.6263
11.43	82.8093
11.81	82.9781
12.22	83.1355
12.64	83.2822
13.07	83.4183
13.49	83.5443
13.96	83.6602
15.1076	83.7884
16.2553	83.9119
17.4029	84.0305
18.5506	84.1441
19.6982	84.2519
20.8459	84.3547
21.9935	84.4526
23.1411	84.5451
24.2888	84.6342
25.4364	84.7207
26.5841	84.806
27.7317	84.8887
28.8794	84.9673
30.027	85.0414
31.1747	85.1121
32.3223	85.181
33.47	85.248
34.6176	85.3133
35.7653	85.3767
36.9129	85.4381
38.0605	85.4986
39.2082	85.5593
40.3558	85.6209
41.5035	85.6823
42.6511	85.7436
43.7988	85.805
44.9464	85.8653
46.0941	85.9231
47.2417	85.978
48.3894	86.0301
49.537	86.0776
50.6847	86.1233
51.8323	86.1671
52.98	86.2092
54.1276	86.2502
55.2752	86.2896
56.4229	86.3268
57.5705	86.3632
58.7182	86.399
59.8658	86.4333
61.0135	86.4674
62.1611	86.5019
63.3088	86.5385
64.4564	86.5769
65.6041	86.6167
66.7517	86.6582
67.8993	86.701
69.047	86.7445
70.1946	86.7891
71.3423	86.8362
72.4899	86.886
73.6376	86.9379
74.7852	86.9931
75.9329	87.0503
77.0805	87.1092
78.2282	87.17
79.3758	87.2307
80.5235	87.2914
81.6711	87.3479
82.8188	87.4029
83.9664	87.4561
85.1141	87.5058
86.2617	87.5515
87.4093	87.5941
88.557	87.6337
89.7046	87.6709
90.8523	87.7069
91.9999	87.7448
93.1476	87.7838
94.2952	87.8229
95.4429	87.8633
96.5905	87.9059
97.7382	87.9539
98.8858	88.0047
100.033	88.0585
