# Supplementary material for: Li/Al‐LDH Reinforced Polyacrylamide/Xanthan Gum Semi‐Interpenetrating Network Nano‐Conductive Hydrogels for Stress Sensing and Wearable Device Applications
Source: Adv Sci (Weinh). 2025 Sep 30;12(47):e11903. doi: 10.1002/advs.202511903 (PMC12713048; doi:10.1002/advs.202511903)
Supplement: Supplementary file 2 — Supporting Information [file ADVS-12-e11903-s004.zip › Figure 4g.xlsx]

## Sheet: Sheet1
0	0.20746
0.03	0.20899
0.06	0.2106
0.09	0.21227
0.12	0.21403
0.15	0.21588
0.18	0.21783
0.21	0.21989
0.24	0.22206
0.27	0.22436
0.3	0.22681
0.33	0.22941
0.36	0.23219
0.39	0.23516
0.42	0.23835
0.45	0.24179
0.48	0.2455
0.51	0.24953
0.54	0.25391
0.57	0.2587
0.6	0.26397
0.63	0.26978
0.66	0.27624
0.69	0.28346
0.72	0.29159
0.75	0.30081
0.78	0.30006
0.81	0.2992
0.84	0.31153
0.87	0.31153
0.9	0.31153
0.93	0.31153
0.96	0.31153
0.99	0.31153
1.02	0.31153
1.05	0.31153
1.08	0.31153
1.11	0.31153
1.14	0.31153
1.17	0.31153
1.2	0.31153
1.23	0.31153
1.26	0.62305
1.29	1.40187
1.32	1.86916
1.35	2.80374
1.38	3.89408
1.41	5.60748
1.44	7.6324
1.47	9.81308
1.5	11.6822
1.53	14.1745
1.56	16.0436
1.59	18.0685
1.62	20.5607
1.65	22.4299
1.68	23.9875
1.71	25.0779
1.74	25.5452
1.77	27.4909
1.8	27.4652
1.83	27.4396
1.86	27.4141
1.89	27.3887
1.92	27.3633
1.95	27.338
1.98	27.3129
2.01	27.2878
2.04	27.2628
2.07	27.2379
2.1	27.2131
2.13	27.1883
2.16	27.1637
2.19	27.1392
2.22	27.1147
2.25	27.0903
2.28	27.066
2.31	27.0418
2.34	27.0177
2.37	26.9937
2.4	26.9697
2.43	26.9459
2.46	26.9221
2.49	26.8984
2.52	26.8748
2.55	26.8513
2.58	26.8279
2.61	26.8046
2.64	26.7814
2.67	26.7582
2.7	26.7352
2.73	26.7122
2.76	26.6893
2.79	26.6665
2.82	26.6438
2.85	26.6212
2.88	26.5986
2.91	26.5762
2.94	26.5538
2.97	26.5315
3	26.5094
3.03	26.4873
3.06	26.4653
3.09	26.4433
3.12	26.4215
3.15	26.3998
3.18	26.3781
3.21	26.3565
3.24	26.3351
3.27	26.3137
3.3	26.2924
3.33	26.2711
3.36	26.25
3.39	26.229
3.42	26.208
3.45	26.1872
3.48	26.1664
3.51	26.1457
3.54	26.1251
3.57	26.1046
3.6	26.0842
3.63	26.0638
3.66	26.0436
3.69	26.0234
3.72	26.0033
3.75	25.9834
3.78	25.9635
3.81	25.9437
3.84	25.9239
3.87	25.9043
3.9	25.8847
3.93	25.8653
3.96	25.8459
3.99	25.8266
4.02	25.8074
4.05	25.7883
4.08	25.7693
4.11	25.7504
4.14	25.7315
4.17	25.7128
4.2	25.6941
4.23	25.6755
4.26	25.657
4.29	25.6386
4.32	25.6203
4.35	25.6021
4.38	25.584
4.41	25.5659
4.44	25.5479
4.47	25.5301
4.5	25.5123
4.53	25.4946
4.56	25.477
4.59	25.4594
4.62	25.442
4.65	25.4246
4.68	25.4074
4.71	25.3902
4.74	25.3731
4.77	25.3561
4.8	25.3392
4.83	25.3224
4.86	25.3057
4.89	25.289
4.92	25.2724
4.95	25.256
4.98	25.2396
5.01	25.2233
5.04	25.2071
5.07	25.191
5.1	25.1749
5.13	25.159
5.16	25.1431
5.19	25.1274
5.22	25.1117
5.25	25.0961
5.28	25.0806
5.31	25.0652
5.34	25.0499
5.37	25.0346
5.4	25.0195
5.43	25.0044
5.46	24.9894
5.49	24.9745
5.52	24.9597
5.55	24.945
5.58	24.9304
5.61	24.9159
5.64	24.9014
5.67	24.887
5.7	24.8728
5.73	24.8586
5.76	24.8445
5.79	24.8305
5.82	24.8166
5.85	24.8027
5.88	24.789
5.91	24.7753
5.94	24.7618
5.97	24.7483
6	24.7349
6.03	24.7216
6.06	24.7083
6.09	24.6952
6.12	24.6822
6.15	24.6692
6.18	24.6564
6.21	24.6436
6.24	24.6309
6.27	24.6183
6.3	24.6058
6.33	24.5933
6.36	24.581
6.39	24.5688
6.42	24.5566
6.45	24.5445
6.48	24.5325
6.51	24.5206
6.54	24.5088
6.57	24.4971
6.6	24.4854
6.63	24.4739
6.66	24.4624
6.69	24.4511
6.72	24.4398
6.75	24.4286
6.78	24.4175
6.81	24.4064
6.84	24.3955
6.87	24.3847
6.9	24.3739
6.93	24.3632
6.96	24.3527
6.99	24.3422
7.02	24.3317
7.05	24.3214
7.08	24.3112
7.11	24.3011
7.14	24.2991
7.17	24.2212
7.2	24.1433
7.23	23.676
7.26	23.3645
7.29	22.7414
7.32	22.1184
7.35	21.3396
7.38	20.405
7.41	19.3146
7.44	17.9128
7.47	15.8879
7.5	14.1745
7.53	12.6168
7.56	11.0592
7.59	9.81308
7.62	8.72274
7.65	7.6324
7.68	7.6324
7.71	7.6324
7.74	7.6324
7.77	7.6324
7.8	7.6324
7.83	7.6324
7.86	7.6324
7.89	7.6324
7.92	7.6324
7.95	7.6324
7.98	7.6324
8.01	7.6324
8.04	7.6324
8.07	7.6324
8.1	7.6324
8.13	7.6324
8.16	7.6324
8.19	7.6324
8.22	7.6324
8.25	7.6324
8.28	7.6324
8.31	7.6324
8.34	7.6324
8.37	7.6324
8.4	7.6324
8.43	7.6324
8.46	7.63529
8.49	7.63797
8.52	7.64314
8.55	7.64797
8.58	7.6525
8.61	7.65675
8.64	7.66076
8.67	7.66453
8.7	7.66811
8.73	7.67149
8.76	7.67471
8.79	7.67777
8.82	7.68068
8.85	7.68346
8.88	7.68612
8.91	7.68866
8.94	7.69111
8.97	7.69345
