# Supplementary material for: Li/Al‐LDH Reinforced Polyacrylamide/Xanthan Gum Semi‐Interpenetrating Network Nano‐Conductive Hydrogels for Stress Sensing and Wearable Device Applications
Source: Adv Sci (Weinh). 2025 Sep 30;12(47):e11903. doi: 10.1002/advs.202511903 (PMC12713048; doi:10.1002/advs.202511903)
Supplement: Supplementary file 2 — Supporting Information [file ADVS-12-e11903-s004.zip › Figure 4h.xlsx]

## Sheet: Sheet1
0	0.05288	4	0.12885	16	0.23545	32	0.26121	50	0.57647
0.00983	0.13034	4.0553	0.10696	16.0758	1.83545	32.0145	0.5599	50.0201	0.94767
0.01966	0.23968	4.1106	0.21882	16.1517	4.8071	32.029	0.85857	50.0401	0.94515
0.02948	0.3602	4.1659	0.47892	16.2275	9.0001	32.0434	1.45826	50.0602	0.94263
0.03931	0.49452	4.2212	0.90297	16.3033	13.8235	32.0579	1.75694	50.0803	0.9401
0.04914	0.64368	4.2765	1.50021	16.3791	18.5968	32.0724	2.35662	50.1003	0.93758
0.05897	0.80398	4.3318	2.26991	16.455	23.4305	32.0869	2.6553	50.1204	0.93506
0.0688	0.96529	4.3871	3.2152	16.5308	27.888	32.1014	3.25498	50.1405	1.30626
0.07862	1.14321	4.4424	4.32005	16.6066	31.944	32.1159	3.55367	50.1605	1.67745
0.08845	1.34134	4.4977	5.57327	16.6825	35.5192	32.1303	4.15335	50.1806	1.67493
0.09828	1.56185	4.553	6.95227	16.7583	38.7463	32.1448	4.45202	50.2006	2.04613
0.10811	1.80259	4.60829	8.43964	16.8341	41.864	32.1593	5.05171	50.2207	2.41732
0.11794	2.06148	4.66359	9.99964	16.9099	44.6095	32.1738	5.35039	50.2408	2.4148
0.12776	2.34292	4.71889	11.5988	16.9858	46.8963	32.1882	5.95008	50.2608	3.15972
0.13759	2.64573	4.77419	13.2036	17.0616	48.6684	32.2027	6.24875	50.2809	3.53091
0.14742	2.96917	4.82949	14.774	17.1374	49.8941	32.2172	6.84844	50.301	3.90211
0.15725	3.31302	4.88479	16.2669	17.2133	50.565	32.2317	7.14712	50.321	4.64702
0.16708	3.67617	4.94009	17.6476	17.2891	50.6896	32.2462	7.7468	50.3411	4.6445
0.1769	4.05803	4.99539	18.8766	17.3649	50.3107	32.2607	8.04548	50.3612	5.38941
0.18673	4.45795	5.05069	19.9141	17.4408	49.4642	32.2751	8.34416	50.3812	6.13433
0.19656	4.87379	5.10599	20.7337	17.5166	48.1944	32.2896	8.94384	50.4013	6.13181
0.20639	5.30196	5.16129	21.3216	17.5924	46.5451	32.3041	9.54353	50.4213	6.87672
0.21622	5.73734	5.21659	21.6717	17.6683	44.5678	32.3186	9.8422	50.4414	7.62163
0.22604	6.17468	5.27189	21.7914	17.7441	42.331	32.3331	10.4419	50.4615	7.61911
0.23587	6.60942	5.32719	21.7046	17.8199	39.9027	32.3475	10.7406	50.4815	8.36403
0.2457	7.03775	5.38249	21.4159	17.8957	37.3477	32.362	11.3403	50.5016	8.73522
0.25553	7.45816	5.43779	20.9342	17.9716	34.7512	32.3765	11.9399	50.5217	9.48014
0.26536	7.86723	5.49309	20.2856	18.0474	32.1844	32.391	12.2386	50.5417	9.85133
0.27518	8.26037	5.54839	19.4937	18.1232	29.6802	32.4055	12.5373	50.5618	10.5962
0.28501	8.63524	5.60369	18.5817	18.199	27.2732	32.42	13.438	50.5819	10.9674
0.29484	8.98843	5.65899	17.5699	18.2749	24.9902	32.4344	13.7367	50.6019	11.7124
0.30467	9.31594	5.71429	16.487	18.3507	22.8495	32.4489	14.3363	50.622	12.0836
0.3145	9.61404	5.76959	15.3602	18.4265	20.8517	32.4634	14.936	50.642	12.8285
0.32432	9.87924	5.82488	14.2146	18.5024	18.9789	32.4779	15.2347	50.6621	13.5734
0.33415	10.1084	5.88018	13.0833	18.5782	17.2184	32.4924	16.1354	50.6822	13.9446
0.34398	10.2986	5.93548	11.9834	18.654	15.5547	32.5068	16.7351	50.7022	14.3158
0.35381	10.448	5.99078	10.9321	18.7299	13.9694	32.5213	17.0338	50.7223	15.4344
0.36364	10.556	6.04608	9.94336	18.8057	12.4581	32.5358	17.6334	50.7424	15.8056
0.37346	10.6228	6.10138	9.01809	18.8815	10.9988	32.5503	18.2331	50.7624	16.5505
0.38329	10.6471	6.15668	8.16301	18.9574	9.59275	32.5648	18.5318	50.7825	17.2954
0.39312	10.6305	6.21198	7.37075	19.0332	8.23935	32.5792	19.1315	50.8026	17.6666
0.40295	10.5736	6.26728	6.62917	19.109	6.93545	32.5937	19.7312	50.8226	18.4115
0.41278	10.4794	6.32258	5.93448	19.1848	5.68495	32.6082	20.0298	50.8427	19.1564
0.4226	10.3498	6.37788	5.28174	19.2607	4.4982	32.6227	20.9305	50.8628	19.5277
0.43243	10.1861	6.43318	4.6647	19.3365	3.39805	32.6372	21.2292	50.8828	20.2726
0.44226	9.9908	6.48848	4.07976	19.4123	2.39425	32.6516	21.8289	50.9029	21.0175
0.45209	9.76656	6.54378	3.53658	19.4882	1.5164	32.6661	22.4286	50.923	21.3887
0.46192	9.51571	6.59908	3.02425	19.564	0.82195	32.6806	22.7273	50.943	22.5073
0.47174	9.24224	6.65438	2.53389	19.6398	0.37085	32.6951	23.327	50.9631	22.8785
0.48157	8.94844	6.70968	2.06513	19.7156	0.26025	32.7096	23.9266	50.9832	23.6234
0.4914	8.63823	6.76498	1.62628	19.7915	0.5366	32.724	24.2253	51.0032	24.3683
0.50123	8.31445	6.82028	1.22031	19.8673	1.202	32.7385	25.126	51.0233	24.7395
0.51106	7.98148	6.87558	0.85125	19.9431	2.28555	32.753	25.7257	51.0433	25.1107
0.52088	7.64188	6.93088	0.5378	20.019	3.809	32.7675	26.0244	51.0634	26.2294
0.53071	7.29705	6.98618	0.30008	20.0948	5.76955	32.782	26.925	51.0835	26.6005
0.54054	6.94989	7.04147	0.15228	20.1706	8.14955	32.7965	27.5247	51.1035	27.3455
0.55037	6.60275	7.09677	0.12569	20.2464	10.9172	32.8109	27.8234	51.1236	28.0904
0.5602	6.25659	7.15207	0.23549	20.3223	14.0363	32.8254	28.7241	51.1437	28.8353
0.57002	5.91314	7.20737	0.49794	20.3981	17.4577	32.8399	29.6248	51.1637	29.5802
0.57985	5.57485	7.26267	0.92908	20.4739	21.1206	32.8544	29.6225	51.1838	29.9514
0.58968	5.24406	7.31797	1.53146	20.5498	24.9444	32.8689	30.5232	51.2039	30.6963
0.59951	4.92169	7.37327	2.30815	20.6256	28.846	32.8834	31.1228	51.2239	31.4412
0.60934	4.60861	7.42857	3.25596	20.7014	32.7345	32.8978	31.7225	51.244	32.1861
0.61916	4.30569	7.48387	4.36234	20.7772	36.5033	32.9123	32.3222	51.264	32.931
0.62899	4.01371	7.53917	5.61297	20.8531	40.0491	32.9268	32.9219	51.2841	34.0497
0.63882	3.73263	7.59447	6.98845	20.9289	43.2724	32.9413	33.5216	51.3042	34.4209
0.64865	3.46497	7.64977	8.46475	21.0047	46.0804	32.9558	34.1213	51.3242	35.1658
0.65848	3.20956	7.70507	10.0069	21.0806	48.3954	32.9702	34.4199	51.3443	36.2844
0.6683	2.96712	7.76037	11.5823	21.1564	50.1634	32.9847	35.0196	51.3644	36.6556
0.67813	2.73746	7.81567	13.1515	21.2322	51.3631	32.9992	35.6193	51.3844	37.0268
0.68796	2.52029	7.87097	14.672	21.3081	51.9826	33.0137	35.918	51.4045	38.1454
0.69779	2.31714	7.92627	16.1019	21.3839	52.0671	33.0282	36.5177	51.4246	38.5166
0.70762	2.12263	7.98157	17.4078	21.4597	51.6377	33.0426	37.4183	51.4446	39.2616
0.71744	1.93761	8.03687	18.5517	21.5356	50.7034	33.0571	37.717	51.4647	40.3802
0.72727	1.76153	8.09217	19.499	21.6114	49.3325	33.0716	38.3167	51.4847	40.3777
0.7371	1.59852	8.14747	20.2278	21.6872	47.5772	33.0861	38.9164	51.5048	40.7489
0.74693	1.44773	8.20276	20.7298	21.763	45.5068	33.1006	39.2151	51.5249	41.4938
0.75676	1.30494	8.25806	21.0031	21.8389	43.1726	33.115	40.1157	51.5449	41.4913
0.76658	1.17074	8.31336	21.0749	21.9147	40.6252	33.1295	40.7154	51.565	42.2362
0.77641	1.05088	8.36866	20.9363	21.9905	37.9366	33.144	41.0141	51.5851	42.6074
0.78624	0.94198	8.42396	20.6027	22.0663	35.1909	33.1585	42.2158	51.6051	42.9786
0.79607	0.84075	8.47926	20.0901	22.1422	32.4338	33.173	42.8155	51.6252	43.3498
0.8059	0.74456	8.53456	19.4187	22.218	29.7229	33.1874	43.1142	51.6453	43.721
0.81572	0.65749	8.58986	18.6091	22.2938	27.1092	33.2019	44.0149	51.6653	44.0921
0.82555	0.58126	8.64516	17.6915	22.3697	24.6351	33.2164	44.6146	51.6854	45.2108
0.83538	0.51407	8.70046	16.6798	22.4455	22.3089	33.2309	44.9132	51.7055	45.582
0.84521	0.45335	8.75576	15.6066	22.5213	20.1382	33.2454	45.8139	51.7255	45.9532
0.85504	0.39977	8.81106	14.5028	22.5972	18.1284	33.2599	46.1126	51.7456	47.0718
0.86486	0.35255	8.86636	13.3935	22.673	16.2482	33.2743	46.7123	51.7657	47.8167
0.87469	0.3102	8.92166	12.3014	22.7488	14.4964	33.2888	47.613	51.7857	48.5616
0.88452	0.27043	8.97696	11.2433	22.8246	12.8595	33.3033	47.6106	51.8058	49.6803
0.89435	0.23236	9.03226	10.2296	22.9005	11.33	33.3178	48.5113	51.8258	50.0515
0.90418	0.19781	9.08756	9.26784	22.9763	9.87365	33.3323	49.111	51.8459	50.7964
0.914	0.1665	9.14286	8.35525	23.0521	8.5224	33.3467	49.1087	51.866	51.915
0.92383	0.13804	9.19816	7.50502	23.128	7.26495	33.3612	50.0094	51.886	51.9125
0.93366	0.11192	9.25346	6.70563	23.2038	6.0522	33.3757	50.6091	51.9061	53.0311
0.94349	0.08896	9.30876	5.95073	23.2796	4.90715	33.3902	50.9077	51.9262	53.776
0.95332	0.07046	9.36406	5.23565	23.3555	3.83325	33.4047	51.8084	51.9462	54.1472
0.96314	0.05974	9.41935	4.56109	23.4313	2.85495	33.4192	52.1071	51.9663	54.8921
0.97297	0.05667	9.47465	3.9206	23.5071	1.98385	33.4336	52.7068	51.9864	56.0108
0.9828	0.06426	9.52995	3.33459	23.5829	1.2346	33.4481	53.3065	52.0064	56.0082
0.99263	0.08369	9.58525	2.78291	23.6588	0.65745	33.4626	53.9061	52.0265	57.1269
1.00246	0.11516	9.64055	2.26741	23.7346	0.32215	33.4771	54.5058	52.0466	57.8718
1.01229	0.16366	9.69585	1.78839	23.8104	0.2674	33.4915	55.4065	52.0666	58.243
1.02211	0.22432	9.75115	1.35069	23.8863	0.54705	33.506	55.7052	52.0867	59.3616
1.03194	0.3001	9.80645	0.96062	23.9621	1.1973	33.5205	56.6059	52.1067	59.7328
1.04177	0.39037	9.86175	0.62894	24.0379	2.25745	33.535	57.5066	52.1268	60.4777
1.0516	0.49914	9.91705	0.36341	24.1137	3.75055	33.5495	57.8053	52.1469	61.5964
1.06143	0.62693	9.97235	0.18559	24.1896	5.67475	33.564	58.4049	52.1669	61.9676
1.07125	0.76985	10.0276	0.11846	24.2654	8.038	33.5784	59.3056	52.187	62.7125
1.08108	0.92916	10.083	0.19055	24.3412	10.8002	33.5929	59.6043	52.2071	63.8311
1.09091	1.11295	10.1382	0.41559	24.4171	13.9332	33.6074	60.505	52.2271	64.2023
1.10074	1.31957	10.1936	0.80397	24.4929	17.3806	33.6219	61.1047	52.2472	65.3209
1.11057	1.54702	10.2488	1.36581	24.5687	21.0991	33.6364	61.4034	52.2673	66.4396
1.12039	1.7929	10.3041	2.10123	24.6445	24.9991	33.6508	62.304	52.2873	66.8108
1.13022	2.06088	10.3595	3.00074	24.7204	28.997	33.6653	62.9037	52.3074	67.9294
1.14005	2.35265	10.4147	4.06572	24.7962	33.0091	33.6798	62.9014	52.3274	68.3006
1.14988	2.66756	10.4701	5.27566	24.872	36.935	33.6943	63.8021	52.3475	69.4192
1.15971	3.00412	10.5253	6.61499	24.9479	40.6673	33.7088	64.1008	52.3676	70.1641
1.16953	3.36339	10.5807	8.06342	25.0237	44.1189	33.7233	64.0984	52.3876	70.909
1.17936	3.74281	10.6359	9.59625	25.0995	47.1915	33.7377	64.9991	52.4077	71.654
1.18919	4.14109	10.6912	11.1745	25.1754	49.7854	33.7522	65.2978	52.4278	72.7726
1.19902	4.55464	10.7465	12.7655	25.2512	51.8342	33.7667	65.5965	52.4478	73.1438
1.20885	4.97971	10.8018	14.3259	25.327	53.304	33.7812	66.4972	52.4679	73.8887
1.21867	5.41319	10.8571	15.8132	25.4028	54.1793	33.7957	66.7959	52.488	75.0073
1.2285	5.85196	10.9124	17.1893	25.4787	54.4783	33.8101	67.3955	52.508	75.7523
1.23833	6.29222	10.9677	18.4184	25.5545	54.2614	33.8246	67.9952	52.5281	76.1235
1.24816	6.72953	11.023	19.4637	25.6303	53.5397	33.8391	68.5949	52.5481	77.2421
1.25799	7.16018	11.0783	20.2952	25.7062	52.3355	33.8536	69.1946	52.5682	77.6133
1.26781	7.58065	11.1336	20.9028	25.782	50.7141	33.8681	69.7943	52.5883	78.3582
1.27764	7.9876	11.1889	21.2769	25.8578	48.7342	33.8825	69.4909	52.6084	79.4768
1.28747	8.37643	11.2442	21.4272	25.9337	46.4543	33.897	69.4886	52.6284	79.848
1.2973	8.74354	11.2995	21.3707	26.0095	43.9246	33.9115	69.4863	52.6485	80.5929
1.30713	9.08484	11.3548	21.1116	26.0853	41.2176	33.926	68.581	52.6685	81.7116
1.31695	9.39644	11.4101	20.6647	26.1611	38.4004	33.9405	68.2776	52.6886	82.0828
1.32678	9.67611	11.4654	20.0522	26.237	35.5364	33.9549	67.3723	52.7087	83.2014
1.33661	9.92053	11.5207	19.2937	26.3128	32.7084	33.9694	66.467	52.7287	83.9463
1.34644	10.1281	11.576	18.4152	26.3886	29.9585	33.9839	66.1636	52.7488	84.3175
1.35627	10.2975	11.6313	17.4359	26.4644	27.3301	33.9984	65.2583	52.7689	85.0624
1.36609	10.4259	11.6866	16.3809	26.5403	24.8584	34.0129	64.353	52.7889	85.0599
1.37592	10.5125	11.7419	15.2836	26.6161	22.5452	34.0273	64.0497	52.809	85.0574
1.38575	10.5564	11.7972	14.1622	26.6919	20.4076	34.0418	63.1443	52.8291	85.0549
1.39558	10.557	11.8525	13.0465	26.7678	18.4269	34.0563	62.239	52.8491	84.3049
1.40541	10.5166	11.9078	11.9564	26.8436	16.5729	34.0708	62.2367	52.8692	83.5549
1.41523	10.4381	11.9631	10.9093	26.9194	14.8362	34.0853	61.0303	52.8892	82.4313
1.42506	10.3224	12.0184	9.91608	26.9953	13.2043	34.0998	60.426	52.9093	81.6813
1.43489	10.1725	12.0737	8.98097	27.0711	11.6617	34.1142	60.1227	52.9294	80.5576
1.44472	9.98973	12.129	8.10443	27.1469	10.1994	34.1287	59.2173	52.9494	80.1814
1.45455	9.77612	12.1843	7.2892	27.2228	8.84145	34.1432	58.312	52.9695	79.0577
1.46437	9.53659	12.2396	6.5266	27.2986	7.5606	34.1577	58.0087	52.9896	78.3078
1.4742	9.27294	12.2949	5.80651	27.3744	6.3347	34.1722	57.1033	53.0096	77.5578
1.48403	8.98866	12.3502	5.12746	27.4502	5.1628	34.1867	56.499	53.0297	76.4341
1.49386	8.6862	12.4055	4.47715	27.5261	4.0657	34.2011	55.8947	53.0498	76.0579
1.50369	8.36963	12.4608	3.86619	27.6019	3.0508	34.2156	54.9893	53.0698	75.3079
1.51351	8.04255	12.5161	3.29474	27.6777	2.1281	34.2301	54.385	53.0899	74.1843
1.52334	7.70743	12.5714	2.75536	27.7536	1.3445	34.2446	53.7807	53.1099	73.808
1.53317	7.36558	12.6267	2.24927	27.8294	0.7502	34.2591	52.8754	53.13	72.6843
1.543	7.02049	12.682	1.77617	27.9052	0.3807	34.2735	52.271	53.1501	71.5607
1.55283	6.6744	12.7373	1.34059	27.981	0.31425	34.288	51.3657	53.1701	71.1844
1.56265	6.32962	12.7926	0.95504	28.0569	0.58875	34.3025	50.7614	53.1902	70.4345
1.57248	5.98782	12.8479	0.6198	28.1327	1.24485	34.317	50.157	53.2103	68.9371
1.58231	5.65005	12.9032	0.35263	28.2085	2.3227	34.3315	49.5527	53.2303	68.9346
1.59214	5.31736	12.9585	0.17592	28.2844	3.82865	34.3459	48.9484	53.2504	67.4372
1.60197	4.99151	13.0138	0.10176	28.3602	5.7704	34.3604	48.344	53.2705	66.6872
1.61179	4.67342	13.0691	0.15474	28.436	8.1399	34.3749	47.4387	53.2905	66.311
1.62162	4.36461	13.1244	0.35757	28.5118	10.9058	34.3894	47.1354	53.3106	64.8136
1.63145	4.06514	13.1797	0.72392	28.5877	14.0324	34.4039	46.23	53.3307	64.0636
1.64128	3.77571	13.235	1.26429	28.6635	17.4711	34.4183	45.6257	53.3507	63.3137
1.65111	3.4982	13.2903	1.9791	28.7393	21.1619	34.4328	45.0214	53.3708	62.19
1.66093	3.23289	13.3456	2.86578	28.8152	25.0172	34.4473	44.7181	53.3909	61.44
1.67076	2.98063	13.4009	3.91934	28.891	28.9556	34.4618	43.8127	53.4109	61.0638
1.68059	2.74005	13.4562	5.12282	28.9668	32.8788	34.4763	43.5094	53.431	59.9401
1.69042	2.51168	13.5115	6.45749	29.0426	36.6799	34.4907	42.6041	53.451	59.1902
1.70025	2.29656	13.5668	7.90308	29.1185	40.2548	34.5052	41.6987	53.4711	58.4402
1.71007	2.09478	13.6221	9.42133	29.1943	43.5194	34.5197	41.6964	53.4912	57.3165
1.7199	1.90368	13.6774	10.9832	29.2701	46.3794	34.5342	40.7911	53.5112	56.9403
1.72973	1.7207	13.7327	12.5496	29.346	48.7474	34.5487	39.8858	53.5313	56.1903
1.73956	1.54736	13.788	14.0813	29.4218	50.5696	34.5632	39.8834	53.5514	55.0667
1.74939	1.39564	13.8433	15.5398	29.4976	51.8246	34.5776	38.9781	53.5714	54.6904
1.75921	1.25212	13.8986	16.8845	29.5735	52.5077	34.5921	38.0727	53.5915	53.9405
1.76904	1.11472	13.9539	18.0836	29.6493	52.6872	34.6066	37.7694	53.6116	52.8168
1.77887	0.98806	14.0092	19.1009	29.7251	52.3408	34.6211	36.8641	53.6316	52.4406
1.7887	0.8751	14.0645	19.9101	29.801	51.5068	34.6356	35.9588	53.6517	51.3169
1.79853	0.77109	14.1198	20.4978	29.8768	50.2253	34.65	35.6554	53.6718	50.5669
1.80835	0.6741	14.1751	20.8538	29.9526	48.5468	34.6645	34.7501	53.6918	50.1907
1.81818	0.58084	14.2304	20.9909	30.0284	46.5226	34.679	34.4468	53.7119	49.067
1.82801	0.50676	14.2857	20.9128	30.1043	44.2287	34.6935	33.8424	53.7319	48.3171
1.83784	0.44692	14.341	20.6305	30.1801	41.6994	34.708	32.9371	53.752	47.9408
1.84767	0.39976	14.3963	20.1623	30.2559	39.0166	34.7225	32.6338	53.7721	46.8171
1.85749	0.36165	14.4516	19.5338	30.3317	36.257	34.7369	32.0294	53.7921	46.0672
1.86732	0.32775	14.5069	18.7641	30.4076	33.4837	34.7514	31.4251	53.8122	45.3172
1.87715	0.29668	14.5622	17.8792	30.4834	30.7536	34.7659	30.8208	53.8323	44.1936
1.88698	0.26706	14.6175	16.9047	30.5592	28.1082	34.7804	30.2165	53.8523	43.4436
1.89681	0.23812	14.6728	15.8652	30.6351	25.5739	34.7948	29.6121	53.8724	43.0673
1.90663	0.20827	14.7281	14.7901	30.7109	23.1696	34.8093	29.0078	53.8925	41.9437
1.91646	0.17926	14.7834	13.7006	30.7867	20.8881	34.8238	28.7045	53.9125	41.1937
1.92629	0.15139	14.8387	12.6223	30.8626	18.7626	34.8383	28.1001	53.9326	40.4438
1.93612	0.12559	14.894	11.5713	30.9384	16.7641	34.8528	27.4958	53.9526	39.6938
1.94595	0.10062	14.9493	10.5638	31.0142	14.8768	34.8673	26.8915	53.9727	39.3176
1.95577	0.07726	15.0046	9.60962	31.0901	13.0891	34.8817	26.2872	53.9928	38.1939
1.9656	0.05888	15.0599	8.70855	31.1659	11.4027	34.8962	25.9838	54.0128	37.8177
1.97543	0.04678	15.1152	7.86966	31.2417	9.8015	34.9107	25.3795	54.0329	37.0677
1.98526	0.04767	15.1705	7.0942	31.3175	8.3365	34.9252	24.4742	54.053	36.3177
1.99509	0.06223	15.2258	6.36881	31.3934	6.9573	34.9397	24.4718	54.073	35.5678
2.00491	0.08622	15.2811	5.68881	31.4692	5.66855	34.9541	23.5665	54.0931	35.1915
2.01474	0.12257	15.3364	5.0518	31.545	4.471	34.9686	22.6612	54.1132	34.4416
2.02457	0.17347	15.3917	4.44459	31.6209	3.37675	34.9831	22.3578	54.1332	33.6916
2.0344	0.23743	15.447	3.87402	31.6967	2.40155	34.9976	21.7535	54.1533	33.3154
2.04423	0.31328	15.5023	3.32631	31.7725	1.57235	35.0121	21.1492	54.1733	32.1917
2.05405	0.40298	15.5576	2.79974	31.8483	0.9085	35.0266	20.5449	54.1934	31.8155
2.06388	0.52042	15.6129	2.29818	31.9242	0.464	35.041	19.9405	54.2135	31.0655
2.07371	0.65318	15.6682	1.82733	32	0.29615	35.0555	19.3362	54.2336	29.9418
2.08354	0.80055	15.7235	1.39113		--	35.07	19.0329	54.2536	29.5656
2.09337	0.96644	15.7788	0.99803		--	35.0845	18.4285	54.2737	28.8157
2.10319	1.15548	15.8341	0.65775		--	35.099	18.1252	54.2937	27.692
2.11302	1.36457	15.8894	0.38777		--	35.1134	17.5209	54.3138	27.6895
2.12285	1.59299	15.9447	0.2066		--	35.1279	16.9166	54.3339	26.5658
2.13268	1.83689	16	0.12998		--	35.1424	16.6132	54.3539	25.8158
2.14251	2.1125		--		--	35.1569	16.0089	54.374	25.4396
2.15233	2.41772		--		--	35.1714	15.4046	54.3941	24.3159
2.16216	2.75287		--		--	35.1858	15.1012	54.4141	23.9397
2.17199	3.11459		--		--	35.2003	14.4969	54.4342	23.1897
2.18182	3.49771		--		--	35.2148	14.1936	54.4543	22.4398
2.19165	3.89946		--		--	35.2293	13.8903	54.4743	22.0635
2.20147	4.31697		--		--	35.2438	13.2859	54.4944	21.6873
2.2113	4.74717		--		--	35.2582	12.9826	54.5144	20.9373
2.22113	5.1863		--		--	35.2727	12.3783	54.5345	20.1874
2.23096	5.63193		--		--	35.2872	11.7739	54.5546	19.8111
2.24079	6.08032		--		--	35.3017	11.4706	54.5746	19.0612
2.25061	6.52645		--		--	35.3162	10.8663	54.5947	18.3112
2.26044	6.96469		--		--	35.3306	10.262	54.6148	17.935
2.27027	7.39097		--		--	35.3451	10.2596	54.6348	17.185
2.2801	7.80203		--		--	35.3596	9.65529	54.6549	16.8088
2.28993	8.1935		--		--	35.3741	9.05097	54.675	16.4325
2.29975	8.56191		--		--	35.3886	9.04864	54.695	15.6826
2.30958	8.90402		--		--	35.4031	8.44432	54.7151	15.3064
2.31941	9.21674		--		--	35.4175	7.83998	54.7351	14.5564
2.32924	9.49786		--		--	35.432	7.83766	54.7552	13.8064
2.33907	9.74475		--		--	35.4465	7.23333	54.7753	13.8039
2.34889	9.95503		--		--	35.461	6.93001	54.7953	13.054
2.35872	10.1274		--		--	35.4755	6.92768	54.8154	12.304
2.36855	10.2589		--		--	35.4899	6.32335	54.8355	12.3015
2.37838	10.3489		--		--	35.5044	6.02002	54.8555	11.5515
2.38821	10.3972		--		--	35.5189	6.0177	54.8756	11.1753
2.39803	10.4045		--		--	35.5334	5.71437	54.8957	10.799
2.40786	10.3726		--		--	35.5479	5.41105	54.9157	10.4228
2.41769	10.3026		--		--	35.5624	5.40873	54.9358	10.0466
2.42752	10.1955		--		--	35.5768	5.1054	54.9559	10.0441
2.43735	10.0547		--		--	35.5913	4.80207	54.9759	9.29409
2.44717	9.88086		--		--	35.6058	4.79975	54.996	9.29157
2.457	9.67735		--		--	35.6203	4.49642	55.016	8.91533
2.46683	9.44837		--		--	35.6347	4.1931	55.0361	8.53909
2.47666	9.19707		--		--	35.6492	4.19077	55.0562	8.53657
2.48649	8.9276		--		--	35.6637	3.88744	55.0762	8.16033
2.49631	8.64432		--		--	35.6782	3.58412	55.0963	7.78409
2.50614	8.34983		--		--	35.6927	3.5818	55.1164	7.78157
2.51597	8.04625		--		--	35.7072	3.27846	55.1364	7.40533
2.5258	7.73603		--		--	35.7216	3.27614	55.1565	7.02909
2.53563	7.42109		--		--	35.7361	2.97282	55.1766	7.02657
2.54545	7.1035		--		--	35.7506	2.66949	55.1966	6.65033
2.55528	6.78552		--		--	35.7651	2.66716	55.2167	6.27409
2.56511	6.46869		--		--	35.7796	2.36384	55.2368	6.27157
2.57494	6.1532		--		--	35.794	2.36152	55.2568	5.89533
2.58477	5.84063		--		--	35.8085	2.3592	55.2769	5.89281
2.59459	5.53248		--		--	35.823	2.05586	55.297	5.51657
2.60442	5.23019		--		--	35.8375	2.05354	55.317	5.51405
2.61425	4.93442		--		--	35.852	2.05122	55.3371	5.13781
2.62408	4.64639		--		--	35.8665	1.7479	55.3571	5.13529
2.63391	4.36669		--		--	35.8809	1.74557	55.3772	4.75905
2.64373	4.09653		--		--	35.8954	1.74324	55.3973	4.75653
2.65356	3.83638		--		--	35.9099	1.43992	55.4173	4.754
2.66339	3.58659		--		--	35.9244	1.4376	55.4374	4.37776
2.67322	3.34665		--		--	35.9389	1.43527	55.4575	4.37524
2.68305	3.11591		--		--	35.9533	1.43295	55.4775	4.37272
2.69287	2.89353		--		--	35.9678	1.43063	55.4976	3.99648
2.7027	2.68192		--		--	35.9823	1.1273	55.5177	4.36768
2.71253	2.47992		--		--	35.9968	1.12497	55.5377	3.99144
2.72236	2.28912		--		--	36.0113	1.12265	55.5578	3.6152
2.73219	2.11093		--		--	36.0257	1.12033	55.5778	3.61268
2.74201	1.94327		--		--	36.0402	1.11801	55.5979	3.61016
2.75184	1.7854		--		--	36.0547	1.11568	55.618	3.60764
2.76167	1.63723		--		--	36.0692	0.81235	55.638	3.60511
2.7715	1.4985		--		--	36.0837	0.81003	55.6581	3.60259
2.78133	1.36763		--		--	36.0981	0.80771	55.6782	3.22635
2.79115	1.24769		--		--	36.1126	0.80538	55.6982	3.22383
2.80098	1.13752		--		--	36.1271	0.80306	55.7183	3.22131
2.81081	1.03734		--		--	36.1416	0.80074	55.7384	3.21879
2.82064	0.94462		--		--	36.1561	0.49742	55.7584	3.21627
2.83047	0.85747		--		--	36.1706	0.79609	55.7785	2.84003
2.84029	0.7772		--		--	36.185	0.79377	55.7986	3.21123
2.85012	0.70224		--		--	36.1995	0.49044	55.8186	2.83499
2.85995	0.63092		--		--	36.214	0.48812	55.8387	2.83246
2.86978	0.56284		--		--	36.2285	0.48579	55.8588	2.82994
2.87961	0.49759		--		--	36.243	0.18247	55.8788	2.82742
2.88943	0.43398		--		--	36.2574	0.48115	55.8989	2.45118
2.89926	0.37346		--		--	36.2719	0.47883	55.9189	2.82238
2.90909	0.31667		--		--	36.2864	0.4765	55.939	2.44614
2.91892	0.26421		--		--	36.3009	0.47418	55.9591	2.44362
2.92875	0.21599		--		--	36.3154	0.47186	55.9791	2.4411
2.93857	0.17253		--		--	36.3299	0.16853	55.9992	2.43858
2.9484	0.13355		--		--	36.3443	0.4672	56.0193	2.43605
2.95823	0.10002		--		--	36.3588	0.16388	56.0393	2.43353
2.96806	0.07279		--		--	36.3733	0.16156	56.0594	2.05729
2.97789	0.05326		--		--	36.3878	0.45918	56.0795	2.42849
2.98771	0.04273		--		--	36.4023	0.15389	56.0995	2.42597
2.99754	0.04237		--		--	36.4167	0.4506	56.1196	2.04973
3.00737	0.05008		--		--	36.4312	0.44632	56.1397	2.04721
3.0172	0.06912		--		--	36.4457	0.44203	56.1597	2.04469
3.02703	0.10242		--		--	36.4602	0.43774	56.1798	2.04216
3.03686	0.152		--		--	36.4747	0.43346	56.1998	2.03964
3.04668	0.21979		--		--	36.4891	0.42917	56.2199	2.03712
3.05651	0.30619		--		--	36.5036	0.72589	56.24	1.66088
3.06634	0.41058		--		--	36.5181	1.0226	56.26	2.03208
3.07617	0.53496		--		--	36.5326	1.01831	56.2801	2.02956
3.086	0.67968		--		--	36.5471	1.31503	56.3002	2.02704
3.09582	0.84356		--		--	36.5615	1.61174	56.3202	2.02451
3.10565	1.03067		--		--	36.576	1.60745	56.3403	2.02199
3.11548	1.24015		--		--	36.5905	2.20518	56.3603	2.01947
3.12531	1.47158		--		--	36.605	2.50189	56.3804	2.01695
3.13514	1.7236		--		--	36.6195	2.79861	56.4005	2.01443
3.14496	1.99592		--		--	36.6339	3.39633	56.4205	2.38562
3.15479	2.29142		--		--	36.6484	3.39204	56.4406	2.3831
3.16462	2.6088		--		--	36.6629	3.98976	56.4607	2.38058
3.17445	2.94712		--		--	36.6774	4.58748	56.4807	2.75178
3.18428	3.30593		--		--	36.6919	4.58319	56.5008	2.74926
3.1941	3.68254		--		--	36.7064	5.18091	56.5209	3.12045
3.20393	4.07477		--		--	36.7208	5.77863	56.5409	3.49165
3.21376	4.4824		--		--	36.7353	5.77434	56.561	3.86285
3.22359	4.9031		--		--	36.7498	6.37206	56.5811	3.86032
3.23342	5.33313		--		--	36.7643	6.66878	56.6011	4.60524
3.24324	5.76936		--		--	36.7788	7.26649	56.6212	4.97643
3.25307	6.20796		--		--	36.7932	7.56321	56.6412	5.34763
3.2629	6.64515		--		--	36.8077	8.16093	56.6613	6.09254
3.27273	7.07723		--		--	36.8222	8.45765	56.6814	6.09002
3.28256	7.50063		--		--	36.8367	9.05536	56.7014	6.46122
3.29238	7.91123		--		--	36.8512	9.35208	56.7215	7.20613
3.30221	8.30581		--		--	36.8657	9.9498	56.7416	7.57733
3.31204	8.67933		--		--	36.8801	10.5475	56.7616	8.32224
3.32187	9.02835		--		--	36.8946	10.8442	56.7817	8.69344
3.3317	9.3511		--		--	36.9091	11.141	56.8018	9.43835
3.34152	9.64393		--		--	36.9236	12.0397	56.8218	9.80955
3.35135	9.90484		--		--	36.938	12.3364	56.8419	10.1807
3.36118	10.1313		--		--	36.9525	12.9341	56.862	10.9257
3.37101	10.3205		--		--	36.967	13.5318	56.882	11.2968
3.38084	10.4707		--		--	36.9815	13.8285	56.9021	12.0418
3.39066	10.581		--		--	36.996	14.4263	56.9222	12.413
3.40049	10.651		--		--	37.0105	15.024	56.9422	13.1579
3.41032	10.6805		--		--	37.0249	15.3207	56.9623	13.9028
3.42015	10.6702		--		--	37.0394	15.9184	56.9823	14.274
3.42998	10.6213		--		--	37.0539	16.5161	57.0024	15.0189
3.4398	10.5352		--		--	37.0684	16.8129	57.0225	15.7638
3.44963	10.4142		--		--	37.0829	17.7116	57.0425	16.135
3.45946	10.2615		--		--	37.0973	18.0083	57.0626	16.8799
3.46929	10.0802		--		--	37.1118	18.606	57.0827	17.6248
3.47912	9.87146		--		--	37.1263	19.2037	57.1027	17.996
3.48894	9.63953		--		--	37.1408	19.5005	57.1228	19.1147
3.49877	9.38831		--		--	37.1553	19.7972	57.1429	19.1121
3.5086	9.12056		--		--	37.1698	20.6959	57.1629	19.8571
3.51843	8.83659		--		--	37.1842	20.9926	57.183	20.9757
3.52826	8.54048		--		--	37.1987	21.5903	57.203	21.3469
3.53808	8.23446		--		--	37.2132	22.188	57.2231	22.0918
3.54791	7.91963		--		--	37.2277	22.7858	57.2432	22.8367
3.55774	7.59932		--		--	37.2422	23.3835	57.2632	23.2079
3.56757	7.27498		--		--	37.2566	23.6802	57.2833	23.9528
3.5774	6.94947		--		--	37.2711	24.2779	57.3034	24.6977
3.58722	6.62437		--		--	37.2856	24.8756	57.3234	25.0689
3.59705	6.30129		--		--	37.3001	25.4733	57.3435	25.8138
3.60688	5.98181		--		--	37.3146	26.0711	57.3636	26.5588
3.61671	5.66751		--		--	37.329	26.9698	57.3836	26.93
3.62654	5.35916		--		--	37.3435	27.2665	57.4037	27.6749
3.63636	5.05873		--		--	37.358	27.8642	57.4238	28.4198
3.64619	4.76672		--		--	37.3725	28.763	57.4438	29.1647
3.65602	4.48361		--		--	37.387	29.0597	57.4639	29.9096
3.66585	4.21048		--		--	37.4014	29.3564	57.484	30.6545
3.67568	3.94703		--		--	37.4159	30.2551	57.504	31.3994
3.6855	3.69279		--		--	37.4304	30.5518	57.5241	32.1444
3.69533	3.44982		--		--	37.4449	31.1495	57.5441	32.8893
3.70516	3.21786		--		--	37.4594	32.0483	57.5642	33.6342
3.71499	2.99731		--		--	37.4738	32.044	57.5843	34.7528
3.72482	2.79171		--		--	37.4883	32.3407	57.6043	35.124
3.73464	2.6003		--		--	37.5028	32.9384	57.6244	35.8689
3.74447	2.42159		--		--	37.5173	32.9341	57.6445	36.6138
3.7543	2.25548		--		--	37.5318	33.5318	57.6645	36.985
3.76413	2.10049		--		--	37.5463	33.8286	57.6846	38.1037
3.77396	1.95921		--		--	37.5607	34.1253	57.7047	38.4749
3.78378	1.8307		--		--	37.5752	34.422	57.7247	38.8461
3.79361	1.71322		--		--	37.5897	34.7187	57.7448	39.9647
3.80344	1.60506		--		--	37.6042	35.0154	57.7649	40.7096
3.81327	1.50588		--		--	37.6187	35.9141	57.7849	40.7071
3.8231	1.41465		--		--	37.6332	36.2109	57.805	41.452
3.83292	1.3315		--		--	37.6476	36.5076	57.825	41.8232
3.84275	1.25432		--		--	37.6621	37.4063	57.8451	42.1944
3.85258	1.18232		--		--	37.6766	38.004	57.8652	42.9393
3.86241	1.11188		--		--	37.6911	38.6017	57.8852	43.3105
3.87224	1.04408		--		--	37.7056	39.5005	57.9053	44.0554
3.88206	0.97711		--		--	37.72	39.7972	57.9254	44.4266
3.89189	0.9105		--		--	37.7345	40.3949	57.9454	44.7978
3.90172	0.84374		--		--	37.749	41.2936	57.9655	45.169
3.91155	0.77689		--		--	37.7635	41.2893	57.9856	45.5402
3.92138	0.70795		--		--	37.778	42.1881	58.0056	46.2851
3.9312	0.63698		--		--	37.7924	42.7858	58.0257	47.03
3.94103	0.5647		--		--	37.8069	43.0825	58.0457	47.7749
3.95086	0.49418		--		--	37.8214	43.6802	58.0658	48.5198
3.96069	0.42703		--		--	37.8359	44.5789	58.0859	49.2648
3.97052	0.35307		--		--	37.8504	44.5746	58.1059	50.0097
3.98034	0.27173		--		--	37.8648	45.4734	58.126	50.3809
3.99017	0.15389		--		--	37.8793	46.0711	58.1461	51.4995
4	0.05202		--		--	37.8938	46.3678	58.1661	51.8707
	--		--		--	37.9083	47.2665	58.1862	52.6156
	--		--		--	37.9228	47.5632	58.2063	53.7343
	--		--		--	37.9372	48.1609	58.2263	54.1054
	--		--		--	37.9517	49.0597	58.2464	54.8504
	--		--		--	37.9662	49.3564	58.2664	55.969
	--		--		--	37.9807	49.9541	58.2865	56.3402
	--		--		--	37.9952	50.8528	58.3066	57.0851
	--		--		--	38.0097	51.1495	58.3267	57.83
	--		--		--	38.0241	52.0483	58.3467	58.5749
	--		--		--	38.0386	52.947	58.3668	59.3198
	--		--		--	38.0531	53.2437	58.3868	60.0647
	--		--		--	38.0676	54.1424	58.4069	60.4359
	--		--		--	38.0821	54.4392	58.427	61.5546
	--		--		--	38.0965	55.3379	58.447	61.9258
	--		--		--	38.111	55.9356	58.4671	62.6707
	--		--		--	38.1255	56.5333	58.4872	63.7893
	--		--		--	38.14	57.131	58.5072	64.5342
	--		--		--	38.1545	58.0298	58.5273	64.9054
	--		--		--	38.169	58.3265	58.5474	66.3978
	--		--		--	38.1834	58.9242	58.5674	66.769
	--		--		--	38.1979	59.8229	58.5875	67.8876
	--		--		--	38.2124	60.4206	58.6075	68.6325
	--		--		--	38.2269	60.7174	58.6276	69.3774
	--		--		--	38.2413	61.6161	58.6477	70.1223
	--		--		--	38.2558	61.9128	58.6677	71.241
	--		--		--	38.2703	62.5105	58.6878	71.6122
	--		--		--	38.2848	63.4092	58.7079	72.7308
	--		--		--	38.2993	63.706	58.7279	73.8494
	--		--		--	38.3138	64.3037	58.748	74.2206
	--		--		--	38.3282	65.2024	58.7681	74.9655
	--		--		--	38.3427	65.4991	58.7881	75.7105
	--		--		--	38.3572	66.3978	58.8082	76.0817
	--		--		--	38.3717	66.9955	58.8282	77.2003
	--		--		--	38.3862	67.2923	58.8483	77.9452
	--		--		--	38.4006	67.89	58.8684	78.3164
	--		--		--	38.4151	67.8857	58.8884	79.435
	--		--		--	38.4296	67.8814	58.9085	80.18
	--		--		--	38.4441	67.8771	58.9286	80.5511
	--		--		--	38.4586	67.2708	58.9486	82.0435
	--		--		--	38.4731	66.6645	58.9687	82.4147
	--		--		--	38.4875	65.7572	58.9888	83.1596
	--		--		--	38.502	65.1509	59.0088	84.2782
	--		--		--	38.5165	64.2436	59.0289	85.0232
	--		--		--	38.531	63.9384	59.049	85.0206
	--		--		--	38.5455	63.0311	59.069	85.3918
	--		--		--	38.5599	62.4248	59.0891	85.0156
	--		--		--	38.5744	61.8185	59.1091	85.0131
	--		--		--	38.5889	60.9112	59.1292	84.2631
	--		--		--	38.6034	60.6059	59.1493	83.1394
	--		--		--	38.6179	59.9996	59.1693	82.3895
	--		--		--	38.6323	59.0923	59.1894	81.6395
	--		--		--	38.6468	58.787	59.2095	80.5158
	--		--		--	38.6613	57.8797	59.2295	80.1396
	--		--		--	38.6758	56.9724	59.2496	79.0159
	--		--		--	38.6903	56.6671	59.2697	77.8923
	--		--		--	38.7047	56.0608	59.2897	77.8897
	--		--		--	38.7192	54.8525	59.3098	76.7661
	--		--		--	38.7337	54.8482	59.3299	75.6424
	--		--		--	38.7482	53.6399	59.3499	75.2661
	--		--		--	38.7627	53.0336	59.37	74.1425
	--		--		--	38.7771	52.7283	59.3901	73.0188
	--		--		--	38.7916	51.52	59.4101	73.0163
	--		--		--	38.8061	50.9138	59.4302	71.8926
	--		--		--	38.8206	50.3075	59.4502	70.7689
	--		--		--	38.8351	49.4002	59.4703	70.3927
	--		--		--	38.8496	48.7939	59.4904	69.269
	--		--		--	38.864	48.4886	59.5104	68.5191
	--		--		--	38.8785	47.5813	59.5305	67.7691
	--		--		--	38.893	46.975	59.5506	66.2717
	--		--		--	38.9075	46.3687	59.5706	65.8955
	--		--		--	38.922	45.4614	59.5907	64.7718
	--		--		--	38.9364	45.1561	59.6108	63.6481
	--		--		--	38.9509	44.5498	59.6308	63.2719
	--		--		--	38.9654	43.6425	59.6509	62.1482
	--		--		--	38.9799	43.3372	59.6709	61.0245
	--		--		--	38.9944	42.7309	59.691	60.6483
	--		--		--	39.0089	41.8236	59.7111	59.8983
	--		--		--	39.0233	41.5183	59.7311	59.1484
	--		--		--	39.0378	40.611	59.7512	58.3984
	--		--		--	39.0523	40.0047	59.7713	57.6485
	--		--		--	39.0668	39.6994	59.7913	56.8985
	--		--		--	39.0813	38.7922	59.8114	56.1486
	--		--		--	39.0957	38.1859	59.8315	55.0249
	--		--		--	39.1102	37.8806	59.8515	54.6486
	--		--		--	39.1247	36.9733	59.8716	53.8987
	--		--		--	39.1392	36.367	59.8916	52.775
	--		--		--	39.1537	35.7607	59.9117	52.3988
	--		--		--	39.1681	34.8534	59.9318	51.6488
	--		--		--	39.1826	34.2471	59.9519	50.5251
	--		--		--	39.1971	33.9418	59.9719	50.1489
	--		--		--	39.2116	33.0345	59.992	49.0252
	--		--		--	39.2261	32.4282	60.012	47.9016
	--		--		--	39.2405	31.8219	60.0321	47.5253
	--		--		--	39.255	31.2156	60.0522	46.7754
	--		--		--	39.2695	30.9103	60.0722	45.6517
	--		--		--	39.284	30.003	60.0923	45.2754
	--		--		--	39.2985	29.6977	60.1124	44.1518
	--		--		--	39.313	29.0914	60.1324	43.0281
	--		--		--	39.3274	28.4852	60.1525	42.6519
	--		--		--	39.3419	27.8789	60.1726	41.9019
	--		--		--	39.3564	27.5736	60.1926	41.1519
	--		--		--	39.3709	26.9673	60.2127	40.402
	--		--		--	39.3854	26.361	60.2327	39.652
	--		--		--	39.3998	26.0557	60.2528	38.9021
	--		--		--	39.4143	25.1484	60.2729	38.1521
	--		--		--	39.4288	24.8431	60.2929	37.4021
	--		--		--	39.4433	24.2368	60.313	37.0259
	--		--		--	39.4578	23.3295	60.3331	36.276
	--		--		--	39.4722	23.0242	60.3531	35.526
	--		--		--	39.4867	22.4179	60.3732	34.776
	--		--		--	39.5012	21.5106	60.3933	34.0261
	--		--		--	39.5157	21.5063	60.4133	33.2761
	--		--		--	39.5302	20.599	60.4334	32.8999
	--		--		--	39.5446	19.9928	60.4534	32.1499
	--		--		--	39.5591	19.6875	60.4735	31.0263
	--		--		--	39.5736	18.7801	60.4936	31.0237
	--		--		--	39.5881	18.4749	60.5136	29.9001
	--		--		--	39.6026	17.8686	60.5337	29.1501
	--		--		--	39.6171	17.2623	60.5538	28.7739
	--		--		--	39.6315	16.957	60.5738	27.6502
	--		--		--	39.646	16.6517	60.5939	26.9002
	--		--		--	39.6605	16.0454	60.614	26.524
	--		--		--	39.675	15.4391	60.634	25.4003
	--		--		--	39.6895	15.1338	60.6541	25.0241
	--		--		--	39.7039	14.5275	60.6742	24.2741
	--		--		--	39.7184	13.9212	60.6942	23.5242
	--		--		--	39.7329	13.6159	60.7143	23.1479
	--		--		--	39.7474	13.0096	60.7343	22.398
	--		--		--	39.7619	12.7044	60.7544	21.648
	--		--		--	39.7764	12.3991	60.7745	21.2718
	--		--		--	39.7908	11.7928	60.7945	20.5218
	--		--		--	39.8053	11.4875	60.8146	19.7719
	--		--		--	39.8198	10.8812	60.8347	19.3956
	--		--		--	39.8343	10.2749	60.8547	19.0194
	--		--		--	39.8488	10.2706	60.8748	18.2694
	--		--		--	39.8632	9.66431	60.8949	17.8932
	--		--		--	39.8777	9.05801	60.9149	17.1432
	--		--		--	39.8922	9.05373	60.935	16.767
	--		--		--	39.9067	8.44743	60.9551	16.3908
	--		--		--	39.9212	8.14214	60.9751	15.6408
	--		--		--	39.9356	7.83685	60.9952	14.8909
	--		--		--	39.9501	7.53156	61.0153	14.8883
	--		--		--	39.9646	7.22626	61.0353	14.1384
	--		--		--	39.9791	7.22198	61.0554	13.7621
	--		--		--	39.9936	6.61569	61.0754	13.0122
	--		--		--	40.008	6.6114	61.0955	12.6359
	--		--		--	40.0225	6.30611	61.1156	12.2597
	--		--		--	40.037	6.00082	61.1356	11.8834
	--		--		--	40.0515	5.99654	61.1557	11.1335
	--		--		--	40.066	5.69124	61.1758	11.131
	--		--		--	40.0804	5.38595	61.1958	10.7547
	--		--		--	40.0949	5.38167	61.2159	10.3785
	--		--		--	40.1094	5.07637	61.236	10.0023
	--		--		--	40.1239	4.77108	61.256	9.62602
	--		--		--	40.1384	4.7668	61.2761	9.24978
	--		--		--	40.1529	4.4615	61.2961	9.24726
	--		--		--	40.1673	4.15621	61.3162	8.87102
	--		--		--	40.1818	4.15193	61.3363	8.8685
	--		--		--	40.1963	3.84663	61.3563	8.49226
	--		--		--	40.2108	3.84234	61.3764	8.11602
	--		--		--	40.2253	3.53706	61.3965	8.1135
	--		--		--	40.2397	3.53277	61.4165	7.73726
	--		--		--	40.2542	3.22747	61.4366	7.36102
	--		--		--	40.2687	3.22319	61.4567	7.3585
	--		--		--	40.2832	2.9179	61.4767	6.98226
	--		--		--	40.2977	2.91361	61.4968	6.60602
	--		--		--	40.3122	2.90933	61.5168	6.6035
	--		--		--	40.3266	2.60403	61.5369	6.22726
	--		--		--	40.3411	2.59974	61.557	5.85102
	--		--		--	40.3556	2.59546	61.577	6.22222
	--		--		--	40.3701	2.29017	61.5971	5.84598
	--		--		--	40.3845	2.58688	61.6172	5.46974
	--		--		--	40.399	2.28159	61.6372	5.46722
	--		--		--	40.4135	1.9763	61.6573	5.4647
	--		--		--	40.428	1.97201	61.6774	5.08846
	--		--		--	40.4425	1.96773	61.6974	5.45965
	--		--		--	40.457	1.96344	61.7175	5.08341
	--		--		--	40.4714	1.95915	61.7376	4.70718
	--		--		--	40.4859	1.95487	61.7576	4.70465
	--		--		--	40.5004	1.64957	61.7777	4.70213
	--		--		--	40.5149	1.64529	61.7978	4.69961
	--		--		--	40.5294	1.641	61.8178	4.69709
	--		--		--	40.5438	1.63671	61.8379	4.32085
	--		--		--	40.5583	1.63243	61.858	4.31833
	--		--		--	40.5728	1.32713	61.878	4.31581
	--		--		--	40.5873	1.62385	61.8981	4.31329
	--		--		--	40.6018	1.31856	61.9181	4.31076
	--		--		--	40.6163	1.31427	61.9382	3.93453
	--		--		--	40.6307	1.30998	61.9583	3.932
	--		--		--	40.6452	1.3057	61.9783	3.92948
	--		--		--	40.6597	1.00041	61.9984	3.92696
	--		--		--	40.6742	1.29712	62.0185	3.92444
	--		--		--	40.6887	0.99183	62.0385	3.92192
	--		--		--	40.7031	0.98754	62.0586	3.54568
	--		--		--	40.7176	0.98325	62.0787	3.54316
	--		--		--	40.7321	0.97897	62.0987	3.54064
	--		--		--	40.7466	0.97468	62.1188	3.53811
	--		--		--	40.7611	0.97039	62.1388	3.53559
	--		--		--	40.7755	0.6651	62.1589	3.53307
	--		--		--	40.79	0.96182	62.179	3.15683
	--		--		--	40.8045	0.95753	62.199	3.15431
	--		--		--	40.819	0.65224	62.2191	3.15179
	--		--		--	40.8335	0.64795	62.2392	3.14927
	--		--		--	40.8479	0.64366	62.2592	3.14675
	--		--		--	40.8624	0.63938	62.2793	3.14422
	--		--		--	40.8769	0.63509	62.2994	2.76799
	--		--		--	40.8914	0.6308	62.3194	3.13918
	--		--		--	40.9059	0.32551	62.3395	2.76294
	--		--		--	40.9203	0.62223	62.3595	2.76042
	--		--		--	40.9348	0.61794	62.3796	3.13162
	--		--		--	40.9493	0.61398	62.3997	2.75538
	--		--		--	40.9638	0.61027	62.4197	2.75286
	--		--		--	40.9783	0.60658	62.4398	2.75033
	--		--		--	40.9928	0.60289	62.4599	2.74781
	--		--		--	41.0072	0.5992	62.4799	2.74529
	--		--		--	41.0217	0.5955	62.5	2.74277
	--		--		--	41.0362	0.89281	62.5201	2.74025
	--		--		--	41.0507	0.88912	62.5401	2.73773
	--		--		--	41.0652	0.88542	62.5602	2.73521
	--		--		--	41.0797	1.18273	62.5803	2.73269
	--		--		--	41.0941	1.17904	62.6003	2.73016
	--		--		--	41.1086	1.47635	62.6204	2.72764
	--		--		--	41.1231	1.77366	62.6405	2.3514
	--		--		--	41.1376	2.07097	62.6605	2.7226
	--		--		--	41.1521	2.06728	62.6806	2.72008
	--		--		--	41.1665	2.6656	62.7006	2.71756
	--		--		--	41.181	2.9629	62.7207	2.71504
	--		--		--	41.1955	3.26021	62.7408	2.71251
	--		--		--	41.21	3.85853	62.7608	2.70999
	--		--		--	41.2245	3.85482	62.7809	3.08119
	--		--		--	41.2389	4.15214	62.801	3.07867
	--		--		--	41.2534	4.75045	62.821	3.44986
	--		--		--	41.2679	5.04777	62.8411	3.82106
	--		--		--	41.2824	5.64607	62.8612	3.81854
	--		--		--	41.2969	5.94338	62.8812	4.18973
	--		--		--	41.3113	6.5417	62.9013	4.93465
	--		--		--	41.3258	6.83901	62.9213	4.93213
	--		--		--	41.3403	7.13632	62.9414	5.67704
	--		--		--	41.3548	7.73463	62.9615	6.04824
	--		--		--	41.3693	8.03194	62.9815	6.41943
	--		--		--	41.3837	8.63025	63.0016	7.16435
	--		--		--	41.3982	8.92756	63.0217	7.53554
	--		--		--	41.4127	9.52588	63.0417	7.90674
	--		--		--	41.4272	10.1242	63.0618	8.27793
	--		--		--	41.4417	10.4215	63.0819	8.64913
	--		--		--	41.4562	11.0198	63.1019	9.39404
	--		--		--	41.4706	11.6181	63.122	10.139
	--		--		--	41.4851	11.9154	63.142	10.5101
	--		--		--	41.4996	12.5137	63.1621	10.8813
	--		--		--	41.5141	13.1121	63.1822	11.6263
	--		--		--	41.5286	13.4094	63.2022	11.9975
	--		--		--	41.543	14.3087	63.2223	12.7424
	--		--		--	41.5575	14.305	63.2424	13.4873
	--		--		--	41.572	14.9033	63.2624	13.8585
	--		--		--	41.5865	15.8026	63.2825	14.6034
	--		--		--	41.601	16.0999	63.3026	15.3483
	--		--		--	41.6155	16.6983	63.3226	15.7195
	--		--		--	41.6299	17.2966	63.3427	16.4644
	--		--		--	41.6444	17.5939	63.3628	17.2093
	--		--		--	41.6589	18.1922	63.3828	17.5805
	--		--		--	41.6734	18.7905	63.4029	18.3255
	--		--		--	41.6878	19.0878	63.423	19.0704
	--		--		--	41.7023	19.6861	63.443	19.4416
	--		--		--	41.7168	20.2844	63.4631	20.1865
	--		--		--	41.7313	20.5817	63.4832	20.9314
	--		--		--	41.7458	21.1801	63.5032	21.3026
	--		--		--	41.7603	21.7784	63.5233	22.0475
	--		--		--	41.7747	22.3767	63.5433	22.7924
	--		--		--	41.7892	22.975	63.5634	23.1636
	--		--		--	41.8037	23.5733	63.5835	23.9085
	--		--		--	41.8182	24.1716	63.6035	24.6534
	--		--		--	41.8327	24.7699	63.6236	25.0246
	--		--		--	41.8471	25.3682	63.6437	25.7695
	--		--		--	41.8616	25.9666	63.6637	26.5145
	--		--		--	41.8761	26.8659	63.6838	27.2594
	--		--		--	41.8906	27.1632	63.7039	27.6306
	--		--		--	41.9051	27.7615	63.7239	28.3755
	--		--		--	41.9196	28.3598	63.744	29.1204
	--		--		--	41.934	28.6571	63.764	30.239
	--		--		--	41.9485	29.5564	63.7841	30.6102
	--		--		--	41.963	29.8538	63.8042	31.3551
	--		--		--	41.9775	30.1511	63.8242	32.1001
	--		--		--	41.992	31.0504	63.8443	32.845
	--		--		--	42.0064	31.6487	63.8644	33.9636
	--		--		--	42.0209	31.645	63.8844	34.3348
	--		--		--	42.0354	32.2433	63.9045	35.0797
	--		--		--	42.0499	32.5406	63.9246	36.1983
	--		--		--	42.0644	32.8379	63.9446	36.5695
	--		--		--	42.0788	33.4362	63.9647	36.9407
	--		--		--	42.0933	33.7336	63.9847	38.4331
	--		--		--	42.1078	34.3319	64.0048	38.4305
	--		--		--	42.1223	34.6292	64.0249	39.1755
	--		--		--	42.1368	34.9265	64.0449	40.2941
	--		--		--	42.1512	35.2238	64.065	40.2916
	--		--		--	42.1657	35.5211	64.0851	41.0365
	--		--		--	42.1802	36.1194	64.1051	41.4077
	--		--		--	42.1947	36.7177	64.1252	41.7789
	--		--		--	42.2092	37.316	64.1453	42.5238
	--		--		--	42.2236	37.9144	64.1653	42.895
	--		--		--	42.2381	38.5127	64.1854	43.2662
	--		--		--	42.2526	39.111	64.2055	44.0111
	--		--		--	42.2671	39.4083	64.2255	44.3823
	--		--		--	42.2816	40.3076	64.2456	44.3798
	--		--		--	42.2961	40.6049	64.2656	45.1247
	--		--		--	42.3105	41.2032	64.2857	45.8696
	--		--		--	42.325	42.1026	64.3058	46.2408
	--		--		--	42.3395	42.3999	64.3258	47.3594
	--		--		--	42.354	42.9982	64.3459	48.1043
	--		--		--	42.3685	43.8975	64.366	48.8493
	--		--		--	42.3829	44.1948	64.386	49.5942
	--		--		--	42.3974	44.7931	64.4061	49.9654
	--		--		--	42.4119	45.3914	64.4262	50.7103
	--		--		--	42.4264	45.9897	64.4462	51.8289
	--		--		--	42.4409	46.5881	64.4663	52.2001
	--		--		--	42.4554	47.1864	64.4864	52.945
	--		--		--	42.4698	47.4837	64.5064	53.6899
	--		--		--	42.4843	48.383	64.5265	54.0611
	--		--		--	42.4988	48.6803	64.5465	55.1798
	--		--		--	42.5133	49.2786	64.5666	55.9247
	--		--		--	42.5278	50.1779	64.5867	56.2959
	--		--		--	42.5422	50.7762	64.6067	57.4145
	--		--		--	42.5567	51.0735	64.6268	58.1594
	--		--		--	42.5712	52.2739	64.6469	58.1569
	--		--		--	42.5857	52.5712	64.6669	59.6493
	--		--		--	42.6002	53.4705	64.687	60.0204
	--		--		--	42.6146	54.0688	64.7071	60.7654
	--		--		--	42.6291	54.6671	64.7271	61.5103
	--		--		--	42.6436	55.2654	64.7472	62.2552
	--		--		--	42.6581	56.1647	64.7673	63.0001
	--		--		--	42.6726	56.4621	64.7873	64.1187
	--		--		--	42.687	57.3614	64.8074	64.4899
	--		--		--	42.7015	58.2607	64.8274	65.6086
	--		--		--	42.716	58.558	64.8475	66.3535
	--		--		--	42.7305	59.1563	64.8676	67.0984
	--		--		--	42.745	59.7546	64.8876	67.8433
	--		--		--	42.7595	60.0519	64.9077	68.5882
	--		--		--	42.7739	60.9513	64.9278	69.3331
	--		--		--	42.7884	61.5496	64.9478	70.4518
	--		--		--	42.8029	61.8469	64.9679	71.1967
	--		--		--	42.8174	62.7462	64.988	71.9416
	--		--		--	42.8319	63.3445	65.008	73.0602
	--		--		--	42.8463	63.6418	65.0281	73.4314
	--		--		--	42.8608	64.8421	65.0482	74.1763
	--		--		--	42.8753	65.1394	65.0682	75.295
	--		--		--	42.8898	65.7378	65.0883	76.0399
	--		--		--	42.9043	66.6371	65.1084	76.4111
	--		--		--	42.9187	67.2354	65.1284	77.5297
	--		--		--	42.9332	67.2317	65.1485	77.9009
	--		--		--	42.9477	67.529	65.1685	78.6458
	--		--		--	42.9622	67.2243	65.1886	80.1382
	--		--		--	42.9767	67.2206	65.2087	80.1356
	--		--		--	42.9911	66.6149	65.2287	81.2543
	--		--		--	43.0056	65.7082	65.2488	81.9992
	--		--		--	43.0201	65.1025	65.2689	82.3704
	--		--		--	43.0346	64.4968	65.2889	83.489
	--		--		--	43.0491	63.5901	65.309	84.6076
	--		--		--	43.0636	63.2854	65.329	84.6051
	--		--		--	43.078	62.3787	65.3491	84.9763
	--		--		--	43.0925	61.472	65.3692	84.6001
	--		--		--	43.107	61.4683	65.3893	84.2238
	--		--		--	43.1215	60.5616	65.4093	83.8476
	--		--		--	43.136	59.6549	65.4294	82.7239
	--		--		--	43.1504	59.3502	65.4494	81.974
	--		--		--	43.1649	58.4435	65.4695	81.224
	--		--		--	43.1794	57.5368	65.4896	80.1003
	--		--		--	43.1939	57.5331	65.5096	79.3504
	--		--		--	43.2084	56.6264	65.5297	78.6004
	--		--		--	43.2229	55.7197	65.5498	77.4767
	--		--		--	43.2373	55.415	65.5698	77.1005
	--		--		--	43.2518	54.5083	65.5899	76.3506
	--		--		--	43.2663	53.9026	65.6099	75.2269
	--		--		--	43.2808	53.2969	65.63	74.4769
	--		--		--	43.2953	52.0892	65.6501	73.727
	--		--		--	43.3097	51.7845	65.6701	72.6033
	--		--		--	43.3242	50.8778	65.6902	72.2271
	--		--		--	43.3387	49.9711	65.7103	71.4771
	--		--		--	43.3532	49.6664	65.7303	70.3534
	--		--		--	43.3677	48.7597	65.7504	69.9772
	--		--		--	43.3821	47.853	65.7705	68.8535
	--		--		--	43.3966	47.5483	65.7905	67.7298
	--		--		--	43.4111	46.9426	65.8106	67.3536
	--		--		--	43.4256	46.3369	65.8307	66.2299
	--		--		--	43.4401	45.7312	65.8507	65.1063
	--		--		--	43.4545	45.1255	65.8708	64.73
	--		--		--	43.469	44.5198	65.8909	63.2326
	--		--		--	43.4835	43.9141	65.9109	62.1089
	--		--		--	43.498	43.0074	65.931	61.7327
	--		--		--	43.5125	42.7027	65.951	60.609
	--		--		--	43.5269	42.097	65.9711	59.8591
	--		--		--	43.5414	41.1903	65.9912	59.4828
	--		--		--	43.5559	40.8856	66.0112	58.3592
	--		--		--	43.5704	40.2799	66.0313	57.6092
	--		--		--	43.5849	39.3732	66.0514	56.8592
	--		--		--	43.5994	39.0685	66.0714	56.1093
	--		--		--	43.6138	38.1618	66.0915	55.3593
	--		--		--	43.6283	37.2551	66.1116	54.6094
	--		--		--	43.6428	36.9504	66.1316	53.8594
	--		--		--	43.6573	36.3447	66.1517	53.1095
	--		--		--	43.6718	35.438	66.1718	52.3595
	--		--		--	43.6862	35.1333	66.1918	51.6095
	--		--		--	43.7007	34.2266	66.2119	51.2333
	--		--		--	43.7152	33.3199	66.2319	50.1096
	--		--		--	43.7297	33.0152	66.252	48.986
	--		--		--	43.7442	32.4095	66.2721	48.6097
	--		--		--	43.7587	31.8038	66.2921	47.8598
	--		--		--	43.7731	31.1981	66.3122	46.7361
	--		--		--	43.7876	30.5924	66.3323	46.3599
	--		--		--	43.8021	29.9867	66.3523	45.2362
	--		--		--	43.8166	29.381	66.3724	44.1125
	--		--		--	43.831	28.7753	66.3925	43.7363
	--		--		--	43.8455	28.4706	66.4125	42.6126
	--		--		--	43.86	27.8649	66.4326	41.8626
	--		--		--	43.8745	27.2592	66.4527	41.1127
	--		--		--	43.889	26.6535	66.4727	39.989
	--		--		--	43.9035	26.0478	66.4928	39.6128
	--		--		--	43.9179	25.4421	66.5128	38.8628
	--		--		--	43.9324	25.1374	66.5329	38.1129
	--		--		--	43.9469	24.5317	66.553	37.3629
	--		--		--	43.9614	23.625	66.573	36.9866
	--		--		--	43.9759	23.6213	66.5931	35.863
	--		--		--	43.9903	22.7146	66.6132	35.4867
	--		--		--	44.0048	22.1089	66.6332	34.7368
	--		--		--	44.0193	21.8042	66.6533	34.3605
	--		--		--	44.0338	20.8975	66.6733	33.6106
	--		--		--	44.0483	20.2918	66.6934	32.8606
	--		--		--	44.0628	19.9871	66.7135	32.1107
	--		--		--	44.0772	19.0804	66.7335	31.7344
	--		--		--	44.0917	18.7757	66.7536	30.6108
	--		--		--	44.1062	18.17	66.7737	30.2345
	--		--		--	44.1207	17.5643	66.7937	29.4846
	--		--		--	44.1352	17.2596	66.8138	28.3609
	--		--		--	44.1496	16.6539	66.8339	27.9846
	--		--		--	44.1641	16.0482	66.8539	27.2347
	--		--		--	44.1786	15.7435	66.874	26.4847
	--		--		--	44.1931	15.1378	66.8941	25.7348
	--		--		--	44.2076	14.5321	66.9141	24.9848
	--		--		--	44.222	14.2274	66.9342	24.2349
	--		--		--	44.2365	13.9227	66.9543	23.8586
	--		--		--	44.251	13.317	66.9743	23.1087
	--		--		--	44.2655	13.0123	66.9944	22.3587
	--		--		--	44.28	12.4066	67.0144	21.9825
	--		--		--	44.2944	12.1019	67.0345	21.2325
	--		--		--	44.3089	11.7972	67.0546	20.4826
	--		--		--	44.3234	11.1915	67.0746	20.1063
	--		--		--	44.3379	10.5858	67.0947	19.3564
	--		--		--	44.3524	10.5821	67.1148	18.6064
	--		--		--	44.3668	9.97639	67.1348	18.2302
	--		--		--	44.3813	9.6717	67.1549	17.8539
	--		--		--	44.3958	9.066	67.175	17.104
	--		--		--	44.4103	8.7613	67.195	16.7277
	--		--		--	44.4248	8.4566	67.2151	15.9778
	--		--		--	44.4393	8.15191	67.2352	15.6015
	--		--		--	44.4537	7.5462	67.2552	15.2253
	--		--		--	44.4682	7.54251	67.2753	14.4753
	--		--		--	44.4827	7.23782	67.2953	14.0991
	--		--		--	44.4972	6.93312	67.3154	13.7229
	--		--		--	44.5117	6.62842	67.3355	12.9729
	--		--		--	44.5262	6.32372	67.3555	12.5967
	--		--		--	44.5406	6.01903	67.3756	12.2204
	--		--		--	44.5551	6.01534	67.3957	11.4705
	--		--		--	44.5696	5.71063	67.4157	11.468
	--		--		--	44.5841	5.70694	67.4358	11.0917
	--		--		--	44.5986	5.40225	67.4559	10.7155
						44.613	5.09754	67.4759	10.7129
						44.6275	5.09385	67.496	9.963
						44.642	4.78916	67.5161	9.58676
						44.6565	4.48447	67.5361	9.58423
						44.671	4.48077	67.5562	9.20799
						44.6854	4.17607	67.5762	8.83176
						44.6999	3.87138	67.5963	8.82923
						44.7144	3.86769	67.6164	8.453
						44.7289	3.56298	67.6364	8.45047
						44.7434	3.25829	67.6565	8.07423
						44.7578	3.5556	67.6766	7.698
						44.7723	3.2509	67.6966	7.69547
						44.7868	2.9462	67.7167	7.31924
						44.8013	2.94251	67.7368	6.943
						44.8158	2.93882	67.7568	6.94048
						44.8302	2.63412	67.7769	6.56423
						44.8447	2.93143	67.7969	6.56171
						44.8592	2.62673	67.817	6.18547
						44.8737	2.32204	67.8371	6.18295
						44.8882	2.31834	67.8571	5.80671
						44.9027	2.31465	67.8772	5.80419
						44.9171	2.31096	67.8973	5.80167
						44.9316	2.30726	67.9173	5.42543
						44.9461	2.00256	67.9374	5.42291
						44.9606	1.99887	67.9575	5.42039
						44.9751	1.99518	67.9775	5.04415
						44.9895	1.99148	67.9976	5.04163
						45.004	1.98779	68.0177	5.03911
						45.0185	1.68309	68.0377	5.03659
						45.033	1.6794	68.0578	5.03406
						45.0475	1.6757	68.0778	4.65782
						45.062	1.67201	68.0979	4.6553
						45.0764	1.66832	68.118	4.65278
						45.0909	1.66462	68.138	4.27654
						45.1054	1.35993	68.1581	4.64774
						45.1199	1.35623	68.1782	4.2715
						45.1343	1.35254	68.1982	4.26898
						45.1488	1.34884	68.2183	4.26646
						45.1633	1.34515	68.2384	4.26394
						45.1778	1.34146	68.2584	3.8877
						45.1923	1.03677	68.2785	4.25889
						45.2068	1.03307	68.2986	3.88265
						45.2212	1.02937	68.3186	3.88013
						45.2357	1.02568	68.3387	3.87761
						45.2502	1.02198	68.3588	3.87509
						45.2647	1.01829	68.3788	3.87257
						45.2792	0.7136	68.3989	3.49633
						45.2936	1.01091	68.4189	3.49381
						45.3081	0.70621	68.439	3.49129
						45.3226	0.70252	68.4591	3.48876
						45.3371	0.99983	68.4791	3.11252
						45.3516	0.69513	68.4992	3.48372
						45.3661	0.69143	68.5193	3.4812
						45.3805	0.68774	68.5393	3.10496
						45.395	0.68405	68.5594	3.10244
						45.4095	0.68035	68.5794	3.09992
						45.424	0.67666	68.5995	3.0974
						45.4385	0.67297	68.6196	3.09487
						45.4529	0.66928	68.6397	3.09235
						45.4674	0.66558	68.6597	2.71611
						45.4819	0.66189	68.6798	3.08731
						45.4964	0.6582	68.6998	2.71107
						45.5109	0.65449	68.7199	2.70855
						45.5253	0.3498	68.74	3.07975
						45.5398	0.64711	68.76	2.70351
						45.5543	0.64342	68.7801	2.70098
						45.5688	0.63972	68.8002	2.69846
						45.5833	0.63603	68.8202	2.69594
						45.5977	0.63305	68.8403	2.69342
						45.6122	0.63015	68.8603	2.6909
						45.6267	0.92824	68.8804	2.68838
						45.6412	0.92533	68.9005	2.68586
						45.6557	1.22342	68.9206	2.68334
						45.6701	1.52153	68.9406	2.68081
						45.6846	1.51861	68.9607	2.67829
						45.6991	1.81671	68.9807	2.67577
						45.7136	2.4158	69.0008	2.67325
						45.7281	2.41289	69.0209	3.04445
						45.7426	3.012	69.0409	2.66821
						45.757	3.31009	69.061	3.0394
						45.7715	3.60818	69.0811	3.4106
						45.786	4.20728	69.1011	3.40808
						45.8005	4.50538	69.1212	3.40556
						45.815	4.80347	69.1412	3.77675
						45.8294	5.10157	69.1613	4.14795
						45.8439	5.39966	69.1814	4.51914
						45.8584	5.99876	69.2014	4.89034
						45.8729	6.59786	69.2215	5.26154
						45.8874	6.89595	69.2416	5.63273
						45.9019	7.19404	69.2616	6.37765
						45.9163	7.79315	69.2817	6.37512
						45.9308	8.09124	69.3018	7.12004
						45.9453	8.69034	69.3218	7.49124
						45.9598	9.28943	69.3419	7.86243
						45.9743	9.58754	69.362	8.60734
						45.9887	10.1866	69.382	8.97854
						46.0032	10.7857	69.4021	9.34974
						46.0177	11.0838	69.4222	10.0946
						46.0322	11.6829	69.4422	10.4658
						46.0467	12.282	69.4623	11.2108
						46.0611	12.5801	69.4823	11.9557
						46.0756	13.1792	69.5024	12.3269
						46.0901	13.7783	69.5225	13.0718
						46.1046	14.0764	69.5425	13.443
						46.1191	14.6755	69.5626	14.1879
						46.1335	15.2746	69.5827	14.9328
						46.148	15.5727	69.6027	15.304
						46.1625	16.1718	69.6228	16.0489
						46.177	16.7709	69.6429	16.7938
						46.1915	17.069	69.6629	17.165
						46.206	17.6681	69.683	17.9099
						46.2204	18.2672	69.7031	18.6549
						46.2349	18.5653	69.7231	19.0261
						46.2494	19.1644	69.7432	19.771
						46.2639	19.7635	69.7632	20.5159
						46.2784	20.3626	69.7833	20.8871
						46.2928	20.6607	69.8034	21.632
						46.3073	21.2598	69.8234	22.3769
						46.3218	21.8589	69.8435	23.1218
						46.3363	22.759	69.8636	23.493
						46.3508	23.0571	69.8836	24.2379
						46.3653	23.6562	69.9037	24.6091
						46.3797	24.2553	69.9238	25.354
						46.3942	24.8544	69.9438	26.0989
						46.4087	25.7545	69.9639	26.4702
						46.4232	26.0526	69.9839	27.5888
						46.4376	26.6517	70.004	27.96
						46.4521	27.5518	70.0241	28.7049
						46.4666	27.8498	70.0441	29.4498
						46.4811	28.1479	70.0642	30.1947
						46.4956	29.349	70.0843	30.5659
						46.5101	29.3462	70.1043	31.6845
						46.5245	29.9452	70.1244	32.4295
						46.539	30.8453	70.1445	33.1744
						46.5535	30.8424	70.1645	33.9193
						46.568	31.4415	70.1846	34.6642
						46.5825	31.7396	70.2047	35.4091
						46.5969	32.0377	70.2247	36.154
						46.6114	32.6368	70.2448	36.8989
						46.6259	32.9349	70.2648	37.6439
						46.6404	33.233	70.2849	38.3888
						46.6549	33.8321	70.305	38.76
						46.6694	34.1302	70.325	39.5049
						46.6838	34.1273	70.3451	40.2498
						46.6983	34.7264	70.3652	40.621
						46.7128	35.3255	70.3852	40.9922
						46.7273	35.6236	70.4053	41.7371
						46.7418	36.5237	70.4254	41.7346
						46.7562	37.1228	70.4454	42.4795
						46.7707	37.7219	70.4655	43.2244
						46.7852	38.321	70.4856	43.5956
						46.7997	38.6191	70.5056	44.3405
						46.8142	39.2182	70.5257	44.7117
						46.8286	40.1183	70.5457	45.0829
						46.8431	40.4164	70.5658	45.8278
						46.8576	41.0155	70.5859	46.199
						46.8721	41.6146	70.6059	46.9439
						46.8866	41.9127	70.626	48.0626
						46.901	42.8128	70.6461	48.4338
						46.9155	43.4119	70.6661	48.8049
						46.93	43.71	70.6862	50.2973
						46.9445	44.6101	70.7063	50.6685
						46.959	45.2092	70.7263	51.4134
						46.9734	45.2062	70.7464	52.1583
						46.9879	46.4074	70.7665	52.9032
						47.0024	46.7054	70.7865	53.2744
						47.0169	47.3045	70.8066	54.0194
						47.0314	47.9036	70.8267	54.7643
						47.0459	48.5027	70.8467	55.5092
						47.0603	49.1018	70.8668	56.2541
						47.0748	50.0019	70.8868	56.999
						47.0893	50.3	70.9069	57.7439
						47.1038	51.2001	70.927	58.1151
						47.1183	51.7992	70.947	58.86
						47.1327	52.3983	70.9671	59.9787
						47.1472	52.9974	70.9872	60.3499
						47.1617	53.5965	71.0072	61.0948
						47.1762	54.1956	71.0273	62.2134
						47.1907	55.0957	71.0473	62.5846
						47.2052	55.6948	71.0674	63.3295
						47.2196	56.2939	71.0875	64.8219
						47.2341	57.194	71.1075	64.8193
						47.2486	57.4921	71.1276	65.938
						47.2631	58.0912	71.1477	67.0566
						47.2775	58.9913	71.1677	67.4278
						47.292	59.5904	71.1878	68.5464
						47.3065	59.8885	71.2079	69.6651
						47.321	60.7886	71.2279	70.0363
						47.3355	61.0867	71.248	71.1549
						47.35	61.6858	71.2681	72.2735
						47.3644	62.8869	71.2881	72.271
						47.3789	62.884	71.3082	73.3896
						47.3934	63.7841	71.3282	74.1345
						47.4079	64.3832	71.3483	74.5057
						47.4224	64.6813	71.3684	75.6244
						47.4368	65.5814	71.3884	76.3693
						47.4513	66.4815	71.4085	77.1142
						47.4658	66.4786	71.4286	77.8591
						47.4803	66.7767	71.4486	78.604
						47.4948	66.4728	71.4687	79.3489
						47.5093	66.1689	71.4888	80.4676
						47.5237	65.865	71.5088	80.8388
						47.5382	64.959	71.5289	81.9574
						47.5527	64.3541	71.549	82.3286
						47.5672	63.7492	71.569	83.0735
						47.5817	62.8433	71.5891	84.1921
						47.5961	62.2384	71.6091	84.9371
						47.6106	61.6335	71.6292	84.1871
						47.6251	60.7276	71.6493	84.5583
						47.6396	60.4236	71.6693	84.1821
						47.6541	59.8187	71.6894	82.6847
						47.6685	58.9128	71.7095	82.3084
						47.683	58.3079	71.7295	81.5585
						47.6975	57.703	71.7496	80.0611
						47.712	56.797	71.7697	79.6848
						47.7265	56.4931	71.7897	78.5612
						47.7409	55.8882	71.8098	77.4375
						47.7554	54.9823	71.8299	77.0613
						47.7699	54.6784	71.8499	76.3113
						47.7844	53.7725	71.87	75.1876
						47.7989	52.8665	71.8901	74.8114
						47.8133	52.5626	71.9101	73.6877
						47.8278	51.6567	71.9302	73.3115
						47.8423	50.7508	71.9502	72.1878
						47.8568	50.4469	71.9703	71.4378
						47.8713	49.24	71.9904	70.6879
						47.8858	48.3341	72.0104	69.9379
						47.9002	48.0301	72.0305	68.8143
						47.9147	47.1242	72.0506	68.0643
						47.9292	46.5193	72.0706	66.9406
						47.9437	46.2154	72.0907	66.1907
						47.9582	45.3095	72.1107	65.4407
						47.9727	44.7046	72.1308	64.6907
						47.9871	44.0996	72.1509	63.5671
						48.0016	43.4947	72.171	62.8171
						48.0161	42.8898	72.191	62.0672
						48.0306	42.2849	72.2111	60.5698
						48.0451	41.68	72.2311	60.1935
						48.0595	41.0751	72.2512	59.4436
						48.074	40.4702	72.2713	58.3199
						48.0885	39.8652	72.2913	58.3174
						48.103	39.5613	72.3114	56.82
						48.1175	38.6554	72.3315	56.07
						48.1319	37.7495	72.3515	55.6938
						48.1464	37.4456	72.3716	54.5701
						48.1609	36.8407	72.3916	53.8201
						48.1754	35.9348	72.4117	53.4439
						48.1899	35.6308	72.4318	52.3202
						48.2043	34.7249	72.4518	51.5703
						48.2188	33.819	72.4719	51.194
						48.2333	33.5151	72.492	50.0704
						48.2478	32.6092	72.512	49.3204
						48.2623	32.0042	72.5321	48.5705
						48.2767	31.3993	72.5522	47.8205
						48.2912	30.4934	72.5722	47.0705
						48.3057	30.1895	72.5923	46.3206
						48.3202	29.5846	72.6124	45.1969
						48.3347	28.9797	72.6324	44.8207
						48.3492	28.3748	72.6525	43.697
						48.3636	28.0709	72.6726	42.947
						48.3781	27.1649	72.6926	42.1971
						48.3926	26.861	72.7127	41.0734
						48.4071	26.2561	72.7327	40.6972
						48.4216	25.9522	72.7528	39.9472
						48.436	25.3473	72.7729	38.8235
						48.4505	24.7424	72.7929	38.4473
						48.465	24.1375	72.813	38.0711
						48.4795	23.8335	72.8331	36.5737
						48.494	22.9276	72.8531	36.1974
						48.5085	22.6237	72.8732	35.4475
						48.5229	22.0188	72.8933	34.6975
						48.5374	21.1129	72.9133	34.3213
						48.5519	20.809	72.9334	33.5713
						48.5664	20.204	72.9535	32.8214
						48.5808	19.5991	72.9735	32.4451
						48.5953	18.9942	72.9936	31.6952
						48.6098	18.3893	73.0136	30.5715
						48.6243	17.7844	73.0337	30.569
						48.6388	17.4805	73.0538	29.4453
						48.6533	16.8756	73.0738	28.6953
						48.6677	16.2706	73.0939	28.3191
						48.6822	15.9667	73.114	27.1954
						48.6967	15.3618	73.134	26.4455
						48.7112	14.7569	73.1541	26.0692
						48.7257	14.453	73.1742	24.9456
						48.7401	13.8481	73.1942	24.1956
						48.7546	13.2432	73.2143	23.8194
						48.7691	12.9392	73.2344	23.0694
						48.7836	12.6353	73.2544	22.3194
						48.7981	12.0304	73.2745	21.5695
						48.8126	11.7265	73.2945	21.1932
						48.827	11.1216	73.3146	20.4433
						48.8415	10.8177	73.3347	20.0671
						48.856	10.5138	73.3547	19.3171
						48.8705	9.90886	73.3748	18.9409
						48.885	9.60495	73.3949	18.1909
						48.8994	9.30103	73.4149	17.441
						48.9139	8.69612	73.435	17.4384
						48.9284	8.39221	73.4551	16.6885
						48.9429	8.0883	73.4751	15.9385
						48.9574	7.48338	73.4952	15.936
						48.9718	7.48047	73.5152	15.186
						48.9863	7.17657	73.5353	14.4361
						49.0008	6.87265	73.5554	14.0598
						49.0153	6.86974	73.5754	13.3099
						49.0298	6.26482	73.5955	13.3074
						49.0442	5.96091	73.6156	12.9311
						49.0587	5.95801	73.6356	12.1812
						49.0732	5.65409	73.6557	11.8049
						49.0877	5.35018	73.6758	11.4287
						49.1022	5.34727	73.6958	11.0525
						49.1166	5.04337	73.7159	11.0499
						49.1311	5.04045	73.736	10.6737
						49.1456	4.73654	73.756	9.92373
						49.1601	4.43263	73.7761	9.92121
						49.1746	4.42972	73.7961	9.54497
						49.1891	4.12581	73.8162	9.16873
						49.2035	3.8219	73.8363	9.16621
						49.218	3.81899	73.8563	8.78997
						49.2325	3.51508	73.8764	8.41373
						49.247	3.51217	73.8965	8.41121
						49.2615	3.20826	73.9165	8.03497
						49.276	3.20535	73.9366	7.65873
						49.2904	2.90144	73.9567	7.65621
						49.3049	2.89853	73.9767	7.27997
						49.3194	2.89562	73.9968	7.27745
						49.3339	2.5917	74.0169	6.90121
						49.3484	2.5888	74.0369	6.52497
						49.3628	2.58589	74.057	6.52245
						49.3773	2.28198	74.077	6.51993
						49.3918	2.27907	74.0971	6.14369
						49.4063	2.27617	74.1172	6.14117
						49.4208	2.27326	74.1372	6.13865
						49.4352	2.27035	74.1573	5.76241
						49.4497	1.96643	74.1774	5.75989
						49.4642	1.96353	74.1974	5.38365
						49.4787	1.96062	74.2175	5.38112
						49.4932	1.65671	74.2376	5.3786
						49.5076	1.9548	74.2576	5.37608
						49.5221	1.65089	74.2777	4.99984
						49.5366	1.64798	74.2977	4.99732
						49.5511	1.64507	74.3178	4.9948
						49.5656	1.64216	74.3379	4.61856
						49.58	1.33826	74.358	4.98976
						49.5945	1.63635	74.378	4.61352
						49.609	1.33243	74.3981	4.611
						49.6235	1.32952	74.4181	4.60847
						49.638	1.32662	74.4382	4.60595
						49.6525	1.32371	74.4583	4.22971
						49.6669	1.3208	74.4783	4.22719
						49.6814	1.01689	74.4984	4.22467
						49.6959	1.01398	74.5185	4.22215
						49.7104	1.01108	74.5385	4.21963
						49.7249	1.00817	74.5586	3.84339
						49.7393	0.70425	74.5786	4.21459
						49.7538	1.00234	74.5987	3.83835
						49.7683	0.99944	74.6188	3.83582
						49.7828	0.69553	74.6388	3.8333
						49.7973	0.69262	74.6589	3.83078
						49.8118	0.68971	74.679	3.45454
						49.8262	0.68681	74.699	3.82574
						49.8407	0.68389	74.7191	3.4495
						49.8552	0.68098	74.7392	3.44698
						49.8697	0.37707	74.7592	3.44446
						49.8841	0.67517	74.7793	3.44194
						49.8986	0.37126	74.7994	3.43942
						49.9131	0.36835	74.8194	3.43689
						49.9276	0.66644	74.8395	3.06065
						49.9421	0.36253	74.8595	3.05813
						49.9566	0.35962	74.8796	3.42933
						49.971	0.35671	74.8997	3.05309
						49.9855	0.3538	74.9197	3.05057
						50	0.3509	74.9398	3.04805
								74.9599	3.04553
								74.9799	3.043
								75	3.04048
