# Supplementary material for: Li/Al‐LDH Reinforced Polyacrylamide/Xanthan Gum Semi‐Interpenetrating Network Nano‐Conductive Hydrogels for Stress Sensing and Wearable Device Applications
Source: Adv Sci (Weinh). 2025 Sep 30;12(47):e11903. doi: 10.1002/advs.202511903 (PMC12713048; doi:10.1002/advs.202511903)
Supplement: Supplementary file 2 — Supporting Information [file ADVS-12-e11903-s004.zip › Figure 4i.xlsx]

## Sheet: Sheet1
0	0.05288	20	0.05288	30	0.05288	36.0606	0.05288
0.04914	0.13034	20.0246	0.13034	30.0149	0.13034	36.0704	0.13034
0.09828	0.23968	20.0491	0.23968	30.0298	0.23968	36.0803	0.23968
0.14742	0.3602	20.0737	0.3602	30.0447	0.3602	36.0901	0.3602
0.19656	0.49452	20.0983	0.49452	30.0596	0.49452	36.0999	0.49452
0.2457	0.64368	20.1228	0.64368	30.0744	0.64368	36.1097	0.64368
0.29484	0.80398	20.1474	0.80398	30.0893	0.80398	36.1196	0.80398
0.34398	0.96529	20.172	0.96529	30.1042	0.96529	36.1294	0.96529
0.39312	1.14321	20.1966	1.14321	30.1191	1.14321	36.1392	1.14321
0.44226	1.34134	20.2211	1.34134	30.134	1.34134	36.1491	1.34134
0.4914	1.56185	20.2457	1.56185	30.1489	1.56185	36.1589	1.56185
0.54054	1.80259	20.2703	1.80259	30.1638	1.80259	36.1687	1.80259
0.58968	2.06148	20.2948	2.06148	30.1787	2.06148	36.1786	2.06148
0.63882	2.34292	20.3194	2.34292	30.1936	2.34292	36.1884	2.34292
0.68796	2.64573	20.344	2.64573	30.2085	2.64573	36.1982	2.64573
0.7371	2.96917	20.3685	2.96917	30.2234	2.96917	36.208	2.96917
0.78624	3.31302	20.3931	3.31302	30.2383	3.31302	36.2179	3.31302
0.83538	3.67617	20.4177	3.67617	30.2532	3.67617	36.2277	3.67617
0.88452	4.05803	20.4423	4.05803	30.268	4.05803	36.2375	4.05803
0.93366	4.45795	20.4668	4.45795	30.2829	4.45795	36.2473	4.45795
0.9828	4.87379	20.4914	4.87379	30.2978	4.87379	36.2572	4.87379
1.03194	5.30196	20.516	5.30196	30.3127	5.30196	36.267	5.30196
1.08108	5.73734	20.5405	5.73734	30.3276	5.73734	36.2768	5.73734
1.13022	6.17468	20.5651	6.17468	30.3425	6.17468	36.2867	6.17468
1.17936	6.60942	20.5897	6.60942	30.3574	6.60942	36.2965	6.60942
1.2285	7.03775	20.6142	7.03775	30.3723	7.03775	36.3063	7.03775
1.27764	7.45816	20.6388	7.45816	30.3872	7.45816	36.3161	7.45816
1.32678	7.86723	20.6634	7.86723	30.402	7.86723	36.326	7.86723
1.37592	8.26037	20.688	8.26037	30.4169	8.26037	36.3358	8.26037
1.42506	8.63524	20.7125	8.63524	30.4318	8.63524	36.3456	8.63524
1.4742	8.98843	20.7371	8.98843	30.4467	8.98843	36.3554	8.98843
1.52334	9.31594	20.7617	9.31594	30.4616	9.31594	36.3653	9.31594
1.57248	9.61404	20.7862	9.61404	30.4765	9.61404	36.3751	9.61404
1.62162	9.87924	20.8108	9.87924	30.4914	9.87924	36.3849	9.87924
1.67076	10.1084	20.8354	10.1084	30.5063	10.1084	36.3948	10.1084
1.7199	10.2986	20.86	10.2986	30.5212	10.2986	36.4046	10.2986
1.76904	10.448	20.8845	10.448	30.5361	10.448	36.4144	10.448
1.81818	10.556	20.9091	10.556	30.551	10.556	36.4243	10.556
1.86732	10.6228	20.9337	10.6228	30.5659	10.6228	36.4341	10.6228
1.91646	10.6471	20.9582	10.6471	30.5807	10.6471	36.4439	10.6471
1.9656	10.6305	20.9828	10.6305	30.5956	10.6305	36.4537	10.6305
2.01474	10.5736	21.0074	10.5736	30.6105	10.5736	36.4636	10.5736
2.06388	10.4794	21.0319	10.4794	30.6254	10.4794	36.4734	10.4794
2.11302	10.3498	21.0565	10.3498	30.6403	10.3498	36.4832	10.3498
2.16216	10.1861	21.0811	10.1861	30.6552	10.1861	36.493	10.1861
2.2113	9.9908	21.1057	9.9908	30.6701	9.9908	36.5029	9.9908
2.26044	9.76656	21.1302	9.76656	30.685	9.76656	36.5127	9.76656
2.30958	9.51571	21.1548	9.51571	30.6999	9.51571	36.5225	9.51571
2.35872	9.24224	21.1794	9.24224	30.7148	9.24224	36.5324	9.24224
2.40786	8.94844	21.2039	8.94844	30.7297	8.94844	36.5422	8.94844
2.457	8.63823	21.2285	8.63823	30.7446	8.63823	36.552	8.63823
2.50614	8.31445	21.2531	8.31445	30.7594	8.31445	36.5618	8.31445
2.55528	7.98148	21.2776	7.98148	30.7743	7.98148	36.5717	7.98148
2.60442	7.64188	21.3022	7.64188	30.7892	7.64188	36.5815	7.64188
2.65356	7.29705	21.3268	7.29705	30.8041	7.29705	36.5913	7.29705
2.7027	6.94989	21.3514	6.94989	30.819	6.94989	36.6011	6.94989
2.75184	6.60275	21.3759	6.60275	30.8339	6.60275	36.611	6.60275
2.80098	6.25659	21.4005	6.25659	30.8488	6.25659	36.6208	6.25659
2.85012	5.91314	21.4251	5.91314	30.8637	5.91314	36.6306	5.91314
2.89926	5.57485	21.4496	5.57485	30.8786	5.57485	36.6405	5.57485
2.9484	5.24406	21.4742	5.24406	30.8935	5.24406	36.6503	5.24406
2.99754	4.92169	21.4988	4.92169	30.9083	4.92169	36.6601	4.92169
3.04668	4.60861	21.5233	4.60861	30.9232	4.60861	36.67	4.60861
3.09582	4.30569	21.5479	4.30569	30.9381	4.30569	36.6798	4.30569
3.14496	4.01371	21.5725	4.01371	30.953	4.01371	36.6896	4.01371
3.1941	3.73263	21.597	3.73263	30.9679	3.73263	36.6994	3.73263
3.24324	3.46497	21.6216	3.46497	30.9828	3.46497	36.7093	3.46497
3.29238	3.20956	21.6462	3.20956	30.9977	3.20956	36.7191	3.20956
3.34152	2.96712	21.6708	2.96712	31.0126	2.96712	36.7289	2.96712
3.39066	2.73746	21.6953	2.73746	31.0275	2.73746	36.7387	2.73746
3.4398	2.52029	21.7199	2.52029	31.0424	2.52029	36.7486	2.52029
3.48894	2.31714	21.7445	2.31714	31.0573	2.31714	36.7584	2.31714
3.53808	2.12263	21.769	2.12263	31.0722	2.12263	36.7682	2.12263
3.58722	1.93761	21.7936	1.93761	31.087	1.93761	36.7781	1.93761
3.63636	1.76153	21.8182	1.76153	31.1019	1.76153	36.7879	1.76153
3.6855	1.59852	21.8427	1.59852	31.1168	1.59852	36.7977	1.59852
3.73464	1.44773	21.8673	1.44773	31.1317	1.44773	36.8075	1.44773
3.78378	1.30494	21.8919	1.30494	31.1466	1.30494	36.8174	1.30494
3.83292	1.17074	21.9165	1.17074	31.1615	1.17074	36.8272	1.17074
3.88206	1.05088	21.941	1.05088	31.1764	1.05088	36.837	1.05088
3.9312	0.94198	21.9656	0.94198	31.1913	0.94198	36.8469	0.94198
3.98034	0.84075	21.9902	0.84075	31.2062	0.84075	36.8567	0.84075
4.02948	0.74456	22.0147	0.74456	31.2211	0.74456	36.8665	0.74456
4.07862	0.65749	22.0393	0.65749	31.2359	0.65749	36.8763	0.65749
4.12776	0.58126	22.0639	0.58126	31.2508	0.58126	36.8862	0.58126
4.1769	0.51407	22.0885	0.51407	31.2657	0.51407	36.896	0.51407
4.22604	0.45335	22.113	0.45335	31.2806	0.45335	36.9058	0.45335
4.27518	0.39977	22.1376	0.39977	31.2955	0.39977	36.9156	0.39977
4.32432	0.35255	22.1622	0.35255	31.3104	0.35255	36.9255	0.35255
4.37346	0.3102	22.1867	0.3102	31.3253	0.3102	36.9353	0.3102
4.4226	0.27043	22.2113	0.27043	31.3402	0.27043	36.9451	0.27043
4.47174	0.23236	22.2359	0.23236	31.3551	0.23236	36.955	0.23236
4.52088	0.19781	22.2604	0.19781	31.37	0.19781	36.9648	0.19781
4.57002	0.1665	22.285	0.1665	31.3849	0.1665	36.9746	0.1665
4.61916	0.13804	22.3096	0.13804	31.3998	0.13804	36.9844	0.13804
4.6683	0.11192	22.3342	0.11192	31.4146	0.11192	36.9943	0.11192
4.71744	0.08896	22.3587	0.08896	31.4295	0.08896	37.0041	0.08896
4.76658	0.07046	22.3833	0.07046	31.4444	0.07046	37.0139	0.07046
4.81572	0.05974	22.4079	0.05974	31.4593	0.05974	37.0237	0.05974
4.86486	0.05667	22.4324	0.05667	31.4742	0.05667	37.0336	0.05667
4.914	0.06426	22.457	0.06426	31.4891	0.06426	37.0434	0.06426
4.96314	0.08369	22.4816	0.08369	31.504	0.08369	37.0532	0.08369
5.01229	0.11516	22.5061	0.11516	31.5189	0.11516	37.0631	0.11516
5.06143	0.16366	22.5307	0.16366	31.5338	0.16366	37.0729	0.16366
5.11057	0.22432	22.5553	0.22432	31.5487	0.22432	37.0827	0.22432
5.15971	0.3001	22.5799	0.3001	31.5635	0.3001	37.0926	0.3001
5.20885	0.39037	22.6044	0.39037	31.5784	0.39037	37.1024	0.39037
5.25799	0.49914	22.629	0.49914	31.5933	0.49914	37.1122	0.49914
5.30713	0.62693	22.6536	0.62693	31.6082	0.62693	37.122	0.62693
5.35627	0.76985	22.6781	0.76985	31.6231	0.76985	37.1319	0.76985
5.40541	0.92916	22.7027	0.92916	31.638	0.92916	37.1417	0.92916
5.45455	1.11295	22.7273	1.11295	31.6529	1.11295	37.1515	1.11295
5.50369	1.31957	22.7518	1.31957	31.6678	1.31957	37.1613	1.31957
5.55283	1.54702	22.7764	1.54702	31.6827	1.54702	37.1712	1.54702
5.60197	1.7929	22.801	1.7929	31.6976	1.7929	37.181	1.7929
5.65111	2.06088	22.8255	2.06088	31.7125	2.06088	37.1908	2.06088
5.70025	2.35265	22.8501	2.35265	31.7274	2.35265	37.2007	2.35265
5.74939	2.66756	22.8747	2.66756	31.7422	2.66756	37.2105	2.66756
5.79853	3.00412	22.8993	3.00412	31.7571	3.00412	37.2203	3.00412
5.84767	3.36339	22.9238	3.36339	31.772	3.36339	37.2301	3.36339
5.89681	3.74281	22.9484	3.74281	31.7869	3.74281	37.24	3.74281
5.94595	4.14109	22.973	4.14109	31.8018	4.14109	37.2498	4.14109
5.99509	4.55464	22.9975	4.55464	31.8167	4.55464	37.2596	4.55464
6.04423	4.97971	23.0221	4.97971	31.8316	4.97971	37.2695	4.97971
6.09337	5.41319	23.0467	5.41319	31.8465	5.41319	37.2793	5.41319
6.14251	5.85196	23.0712	5.85196	31.8614	5.85196	37.2891	5.85196
6.19165	6.29222	23.0958	6.29222	31.8763	6.29222	37.2989	6.29222
6.24079	6.72953	23.1204	6.72953	31.8911	6.72953	37.3088	6.72953
6.28993	7.16018	23.145	7.16018	31.906	7.16018	37.3186	7.16018
6.33907	7.58065	23.1695	7.58065	31.9209	7.58065	37.3284	7.58065
6.38821	7.9876	23.1941	7.9876	31.9358	7.9876	37.3383	7.9876
6.43735	8.37643	23.2187	8.37643	31.9507	8.37643	37.3481	8.37643
6.48649	8.74354	23.2432	8.74354	31.9656	8.74354	37.3579	8.74354
6.53563	9.08484	23.2678	9.08484	31.9805	9.08484	37.3677	9.08484
6.58477	9.39644	23.2924	9.39644	31.9954	9.39644	37.3776	9.39644
6.63391	9.67611	23.3169	9.67611	32.0103	9.67611	37.3874	9.67611
6.68305	9.92053	23.3415	9.92053	32.0252	9.92053	37.3972	9.92053
6.73219	10.1281	23.3661	10.1281	32.0401	10.1281	37.407	10.1281
6.78133	10.2975	23.3907	10.2975	32.0549	10.2975	37.4169	10.2975
6.83047	10.4259	23.4152	10.4259	32.0698	10.4259	37.4267	10.4259
6.87961	10.5125	23.4398	10.5125	32.0847	10.5125	37.4365	10.5125
6.92875	10.5564	23.4644	10.5564	32.0996	10.5564	37.4464	10.5564
6.97789	10.557	23.4889	10.557	32.1145	10.557	37.4562	10.557
7.02703	10.5166	23.5135	10.5166	32.1294	10.5166	37.466	10.5166
7.07617	10.4381	23.5381	10.4381	32.1443	10.4381	37.4758	10.4381
7.12531	10.3224	23.5627	10.3224	32.1592	10.3224	37.4857	10.3224
7.17445	10.1725	23.5872	10.1725	32.1741	10.1725	37.4955	10.1725
7.22359	9.98973	23.6118	9.98973	32.189	9.98973	37.5053	9.98973
7.27273	9.77612	23.6364	9.77612	32.2039	9.77612	37.5152	9.77612
7.32187	9.53659	23.6609	9.53659	32.2188	9.53659	37.525	9.53659
7.37101	9.27294	23.6855	9.27294	32.2336	9.27294	37.5348	9.27294
7.42015	8.98866	23.7101	8.98866	32.2485	8.98866	37.5446	8.98866
7.46929	8.6862	23.7346	8.6862	32.2634	8.6862	37.5545	8.6862
7.51843	8.36963	23.7592	8.36963	32.2783	8.36963	37.5643	8.36963
7.56757	8.04255	23.7838	8.04255	32.2932	8.04255	37.5741	8.04255
7.61671	7.70743	23.8084	7.70743	32.3081	7.70743	37.584	7.70743
7.66585	7.36558	23.8329	7.36558	32.323	7.36558	37.5938	7.36558
7.71499	7.02049	23.8575	7.02049	32.3379	7.02049	37.6036	7.02049
7.76413	6.6744	23.8821	6.6744	32.3528	6.6744	37.6134	6.6744
7.81327	6.32962	23.9066	6.32962	32.3677	6.32962	37.6233	6.32962
7.86241	5.98782	23.9312	5.98782	32.3826	5.98782	37.6331	5.98782
7.91155	5.65005	23.9558	5.65005	32.3974	5.65005	37.6429	5.65005
7.96069	5.31736	23.9803	5.31736	32.4123	5.31736	37.6527	5.31736
8.00983	4.99151	24.0049	4.99151	32.4272	4.99151	37.6626	4.99151
8.05897	4.67342	24.0295	4.67342	32.4421	4.67342	37.6724	4.67342
8.10811	4.36461	24.0541	4.36461	32.457	4.36461	37.6822	4.36461
8.15725	4.06514	24.0786	4.06514	32.4719	4.06514	37.6921	4.06514
8.20639	3.77571	24.1032	3.77571	32.4868	3.77571	37.7019	3.77571
8.25553	3.4982	24.1278	3.4982	32.5017	3.4982	37.7117	3.4982
8.30467	3.23289	24.1523	3.23289	32.5166	3.23289	37.7215	3.23289
8.35381	2.98063	24.1769	2.98063	32.5315	2.98063	37.7314	2.98063
8.40295	2.74005	24.2015	2.74005	32.5463	2.74005	37.7412	2.74005
8.45209	2.51168	24.226	2.51168	32.5612	2.51168	37.751	2.51168
8.50123	2.29656	24.2506	2.29656	32.5761	2.29656	37.7609	2.29656
8.55037	2.09478	24.2752	2.09478	32.591	2.09478	37.7707	2.09478
8.59951	1.90368	24.2997	1.90368	32.6059	1.90368	37.7805	1.90368
8.64865	1.7207	24.3243	1.7207	32.6208	1.7207	37.7903	1.7207
8.69779	1.54736	24.3489	1.54736	32.6357	1.54736	37.8002	1.54736
8.74693	1.39564	24.3735	1.39564	32.6506	1.39564	37.81	1.39564
8.79607	1.25212	24.398	1.25212	32.6655	1.25212	37.8198	1.25212
8.84521	1.11472	24.4226	1.11472	32.6804	1.11472	37.8297	1.11472
8.89435	0.98806	24.4472	0.98806	32.6953	0.98806	37.8395	0.98806
8.94349	0.8751	24.4717	0.8751	32.7101	0.8751	37.8493	0.8751
8.99263	0.77109	24.4963	0.77109	32.725	0.77109	37.8591	0.77109
9.04177	0.6741	24.5209	0.6741	32.7399	0.6741	37.869	0.6741
9.09091	0.58084	24.5454	0.58084	32.7548	0.58084	37.8788	0.58084
9.14005	0.50676	24.57	0.50676	32.7697	0.50676	37.8886	0.50676
9.18919	0.44692	24.5946	0.44692	32.7846	0.44692	37.8984	0.44692
9.23833	0.39976	24.6192	0.39976	32.7995	0.39976	37.9083	0.39976
9.28747	0.36165	24.6437	0.36165	32.8144	0.36165	37.9181	0.36165
9.33661	0.32775	24.6683	0.32775	32.8293	0.32775	37.9279	0.32775
9.38575	0.29668	24.6929	0.29668	32.8442	0.29668	37.9378	0.29668
9.43489	0.26706	24.7174	0.26706	32.8591	0.26706	37.9476	0.26706
9.48403	0.23812	24.742	0.23812	32.874	0.23812	37.9574	0.23812
9.53317	0.20827	24.7666	0.20827	32.8888	0.20827	37.9672	0.20827
9.58231	0.17926	24.7911	0.17926	32.9037	0.17926	37.9771	0.17926
9.63145	0.15139	24.8157	0.15139	32.9186	0.15139	37.9869	0.15139
9.68059	0.12559	24.8403	0.12559	32.9335	0.12559	37.9967	0.12559
9.72973	0.10062	24.8649	0.10062	32.9484	0.10062	38.0066	0.10062
9.77887	0.07726	24.8894	0.07726	32.9633	0.07726	38.0164	0.07726
9.82801	0.05888	24.914	0.05888	32.9782	0.05888	38.0262	0.05888
9.87715	0.04678	24.9386	0.04678	32.9931	0.04678	38.036	0.04678
9.92629	0.04767	24.9631	0.04767	33.008	0.04767	38.0459	0.04767
9.97543	0.06223	24.9877	0.06223	33.0229	0.06223	38.0557	0.06223
10.0246	0.08622	25.0123	0.08622	33.0378	0.08622	38.0655	0.08622
10.0737	0.12257	25.0369	0.12257	33.0526	0.12257	38.0754	0.12257
10.1228	0.17347	25.0614	0.17347	33.0675	0.17347	38.0852	0.17347
10.172	0.23743	25.086	0.23743	33.0824	0.23743	38.095	0.23743
10.2211	0.31328	25.1106	0.31328	33.0973	0.31328	38.1048	0.31328
10.2703	0.40298	25.1351	0.40298	33.1122	0.40298	38.1147	0.40298
10.3194	0.52042	25.1597	0.52042	33.1271	0.52042	38.1245	0.52042
10.3686	0.65318	25.1843	0.65318	33.142	0.65318	38.1343	0.65318
10.4177	0.80055	25.2089	0.80055	33.1569	0.80055	38.1442	0.80055
10.4668	0.96644	25.2334	0.96644	33.1718	0.96644	38.154	0.96644
10.516	1.15548	25.258	1.15548	33.1867	1.15548	38.1638	1.15548
10.5651	1.36457	25.2826	1.36457	33.2015	1.36457	38.1736	1.36457
10.6143	1.59299	25.3071	1.59299	33.2164	1.59299	38.1835	1.59299
10.6634	1.83689	25.3317	1.83689	33.2313	1.83689	38.1933	1.83689
10.7125	2.1125	25.3563	2.1125	33.2462	2.1125	38.2031	2.1125
10.7617	2.41772	25.3808	2.41772	33.2611	2.41772	38.2129	2.41772
10.8108	2.75287	25.4054	2.75287	33.276	2.75287	38.2228	2.75287
10.8599	3.11459	25.43	3.11459	33.2909	3.11459	38.2326	3.11459
10.9091	3.49771	25.4546	3.49771	33.3058	3.49771	38.2424	3.49771
10.9582	3.89946	25.4791	3.89946	33.3207	3.89946	38.2523	3.89946
11.0074	4.31697	25.5037	4.31697	33.3356	4.31697	38.2621	4.31697
11.0565	4.74717	25.5283	4.74717	33.3505	4.74717	38.2719	4.74717
11.1057	5.1863	25.5528	5.1863	33.3653	5.1863	38.2817	5.1863
11.1548	5.63193	25.5774	5.63193	33.3802	5.63193	38.2916	5.63193
11.2039	6.08032	25.602	6.08032	33.3951	6.08032	38.3014	6.08032
11.2531	6.52645	25.6265	6.52645	33.41	6.52645	38.3112	6.52645
11.3022	6.96469	25.6511	6.96469	33.4249	6.96469	38.321	6.96469
11.3514	7.39097	25.6757	7.39097	33.4398	7.39097	38.3309	7.39097
11.4005	7.80203	25.7003	7.80203	33.4547	7.80203	38.3407	7.80203
11.4496	8.1935	25.7248	8.1935	33.4696	8.1935	38.3505	8.1935
11.4988	8.56191	25.7494	8.56191	33.4845	8.56191	38.3604	8.56191
11.5479	8.90402	25.774	8.90402	33.4994	8.90402	38.3702	8.90402
11.597	9.21674	25.7985	9.21674	33.5143	9.21674	38.38	9.21674
11.6462	9.49786	25.8231	9.49786	33.5292	9.49786	38.3899	9.49786
11.6953	9.74475	25.8477	9.74475	33.544	9.74475	38.3997	9.74475
11.7445	9.95503	25.8722	9.95503	33.5589	9.95503	38.4095	9.95503
11.7936	10.1274	25.8968	10.1274	33.5738	10.1274	38.4193	10.1274
11.8428	10.2589	25.9214	10.2589	33.5887	10.2589	38.4292	10.2589
11.8919	10.3489	25.9459	10.3489	33.6036	10.3489	38.439	10.3489
11.941	10.3972	25.9705	10.3972	33.6185	10.3972	38.4488	10.3972
11.9902	10.4045	25.9951	10.4045	33.6334	10.4045	38.4586	10.4045
12.0393	10.3726	26.0197	10.3726	33.6483	10.3726	38.4685	10.3726
12.0884	10.3026	26.0442	10.3026	33.6632	10.3026	38.4783	10.3026
12.1376	10.1955	26.0688	10.1955	33.6781	10.1955	38.4881	10.1955
12.1867	10.0547	26.0934	10.0547	33.693	10.0547	38.498	10.0547
12.2359	9.88086	26.1179	9.88086	33.7078	9.88086	38.5078	9.88086
12.285	9.67735	26.1425	9.67735	33.7227	9.67735	38.5176	9.67735
12.3341	9.44837	26.1671	9.44837	33.7376	9.44837	38.5274	9.44837
12.3833	9.19707	26.1916	9.19707	33.7525	9.19707	38.5373	9.19707
12.4324	8.9276	26.2162	8.9276	33.7674	8.9276	38.5471	8.9276
12.4816	8.64432	26.2408	8.64432	33.7823	8.64432	38.5569	8.64432
12.5307	8.34983	26.2654	8.34983	33.7972	8.34983	38.5667	8.34983
12.5799	8.04625	26.2899	8.04625	33.8121	8.04625	38.5766	8.04625
12.629	7.73603	26.3145	7.73603	33.827	7.73603	38.5864	7.73603
12.6781	7.42109	26.3391	7.42109	33.8419	7.42109	38.5962	7.42109
12.7273	7.1035	26.3636	7.1035	33.8567	7.1035	38.6061	7.1035
12.7764	6.78552	26.3882	6.78552	33.8716	6.78552	38.6159	6.78552
12.8255	6.46869	26.4128	6.46869	33.8865	6.46869	38.6257	6.46869
12.8747	6.1532	26.4373	6.1532	33.9014	6.1532	38.6356	6.1532
12.9238	5.84063	26.4619	5.84063	33.9163	5.84063	38.6454	5.84063
12.973	5.53248	26.4865	5.53248	33.9312	5.53248	38.6552	5.53248
13.0221	5.23019	26.5111	5.23019	33.9461	5.23019	38.665	5.23019
13.0712	4.93442	26.5356	4.93442	33.961	4.93442	38.6749	4.93442
13.1204	4.64639	26.5602	4.64639	33.9759	4.64639	38.6847	4.64639
13.1695	4.36669	26.5848	4.36669	33.9908	4.36669	38.6945	4.36669
13.2187	4.09653	26.6093	4.09653	34.0057	4.09653	38.7043	4.09653
13.2678	3.83638	26.6339	3.83638	34.0206	3.83638	38.7142	3.83638
13.317	3.58659	26.6585	3.58659	34.0354	3.58659	38.724	3.58659
13.3661	3.34665	26.6831	3.34665	34.0503	3.34665	38.7338	3.34665
13.4152	3.11591	26.7076	3.11591	34.0652	3.11591	38.7437	3.11591
13.4644	2.89353	26.7322	2.89353	34.0801	2.89353	38.7535	2.89353
13.5135	2.68192	26.7568	2.68192	34.095	2.68192	38.7633	2.68192
13.5626	2.47992	26.7813	2.47992	34.1099	2.47992	38.7731	2.47992
13.6118	2.28912	26.8059	2.28912	34.1248	2.28912	38.783	2.28912
13.6609	2.11093	26.8305	2.11093	34.1397	2.11093	38.7928	2.11093
13.7101	1.94327	26.855	1.94327	34.1546	1.94327	38.8026	1.94327
13.7592	1.7854	26.8796	1.7854	34.1695	1.7854	38.8124	1.7854
13.8084	1.63723	26.9042	1.63723	34.1844	1.63723	38.8223	1.63723
13.8575	1.4985	26.9288	1.4985	34.1992	1.4985	38.8321	1.4985
13.9066	1.36763	26.9533	1.36763	34.2141	1.36763	38.8419	1.36763
13.9558	1.24769	26.9779	1.24769	34.229	1.24769	38.8518	1.24769
14.0049	1.13752	27.0025	1.13752	34.2439	1.13752	38.8616	1.13752
14.0541	1.03734	27.027	1.03734	34.2588	1.03734	38.8714	1.03734
14.1032	0.94462	27.0516	0.94462	34.2737	0.94462	38.8813	0.94462
14.1523	0.85747	27.0762	0.85747	34.2886	0.85747	38.8911	0.85747
14.2015	0.7772	27.1007	0.7772	34.3035	0.7772	38.9009	0.7772
14.2506	0.70224	27.1253	0.70224	34.3184	0.70224	38.9107	0.70224
14.2997	0.63092	27.1499	0.63092	34.3333	0.63092	38.9206	0.63092
14.3489	0.56284	27.1745	0.56284	34.3481	0.56284	38.9304	0.56284
14.398	0.49759	27.199	0.49759	34.363	0.49759	38.9402	0.49759
14.4472	0.43398	27.2236	0.43398	34.3779	0.43398	38.95	0.43398
14.4963	0.37346	27.2482	0.37346	34.3928	0.37346	38.9599	0.37346
14.5455	0.31667	27.2727	0.31667	34.4077	0.31667	38.9697	0.31667
14.5946	0.26421	27.2973	0.26421	34.4226	0.26421	38.9795	0.26421
14.6437	0.21599	27.3219	0.21599	34.4375	0.21599	38.9894	0.21599
14.6929	0.17253	27.3464	0.17253	34.4524	0.17253	38.9992	0.17253
14.742	0.13355	27.371	0.13355	34.4673	0.13355	39.009	0.13355
14.7912	0.10002	27.3956	0.10002	34.4822	0.10002	39.0188	0.10002
14.8403	0.07279	27.4201	0.07279	34.4971	0.07279	39.0287	0.07279
14.8894	0.05326	27.4447	0.05326	34.5119	0.05326	39.0385	0.05326
14.9386	0.04273	27.4693	0.04273	34.5268	0.04273	39.0483	0.04273
14.9877	0.04237	27.4939	0.04237	34.5417	0.04237	39.0581	0.04237
15.0369	0.05008	27.5184	0.05008	34.5566	0.05008	39.068	0.05008
15.086	0.06912	27.543	0.06912	34.5715	0.06912	39.0778	0.06912
15.1351	0.10242	27.5676	0.10242	34.5864	0.10242	39.0876	0.10242
15.1843	0.152	27.5921	0.152	34.6013	0.152	39.0975	0.152
15.2334	0.21979	27.6167	0.21979	34.6162	0.21979	39.1073	0.21979
15.2826	0.30619	27.6413	0.30619	34.6311	0.30619	39.1171	0.30619
15.3317	0.41058	27.6658	0.41058	34.646	0.41058	39.127	0.41058
15.3808	0.53496	27.6904	0.53496	34.6609	0.53496	39.1368	0.53496
15.43	0.67968	27.715	0.67968	34.6758	0.67968	39.1466	0.67968
15.4791	0.84356	27.7396	0.84356	34.6906	0.84356	39.1564	0.84356
15.5283	1.03067	27.7641	1.03067	34.7055	1.03067	39.1663	1.03067
15.5774	1.24015	27.7887	1.24015	34.7204	1.24015	39.1761	1.24015
15.6265	1.47158	27.8133	1.47158	34.7353	1.47158	39.1859	1.47158
15.6757	1.7236	27.8378	1.7236	34.7502	1.7236	39.1957	1.7236
15.7248	1.99592	27.8624	1.99592	34.7651	1.99592	39.2056	1.99592
15.774	2.29142	27.887	2.29142	34.78	2.29142	39.2154	2.29142
15.8231	2.6088	27.9115	2.6088	34.7949	2.6088	39.2252	2.6088
15.8722	2.94712	27.9361	2.94712	34.8098	2.94712	39.2351	2.94712
15.9214	3.30593	27.9607	3.30593	34.8247	3.30593	39.2449	3.30593
15.9705	3.68254	27.9853	3.68254	34.8396	3.68254	39.2547	3.68254
16.0197	4.07477	28.0098	4.07477	34.8544	4.07477	39.2645	4.07477
16.0688	4.4824	28.0344	4.4824	34.8693	4.4824	39.2744	4.4824
16.1179	4.9031	28.059	4.9031	34.8842	4.9031	39.2842	4.9031
16.1671	5.33313	28.0835	5.33313	34.8991	5.33313	39.294	5.33313
16.2162	5.76936	28.1081	5.76936	34.914	5.76936	39.3038	5.76936
16.2654	6.20796	28.1327	6.20796	34.9289	6.20796	39.3137	6.20796
16.3145	6.64515	28.1573	6.64515	34.9438	6.64515	39.3235	6.64515
16.3636	7.07723	28.1818	7.07723	34.9587	7.07723	39.3333	7.07723
16.4128	7.50063	28.2064	7.50063	34.9736	7.50063	39.3432	7.50063
16.4619	7.91123	28.231	7.91123	34.9885	7.91123	39.353	7.91123
16.5111	8.30581	28.2555	8.30581	35.0033	8.30581	39.3628	8.30581
16.5602	8.67933	28.2801	8.67933	35.0182	8.67933	39.3727	8.67933
16.6093	9.02835	28.3047	9.02835	35.0331	9.02835	39.3825	9.02835
16.6585	9.3511	28.3292	9.3511	35.048	9.3511	39.3923	9.3511
16.7076	9.64393	28.3538	9.64393	35.0629	9.64393	39.4021	9.64393
16.7568	9.90484	28.3784	9.90484	35.0778	9.90484	39.412	9.90484
16.8059	10.1313	28.403	10.1313	35.0927	10.1313	39.4218	10.1313
16.855	10.3205	28.4275	10.3205	35.1076	10.3205	39.4316	10.3205
16.9042	10.4707	28.4521	10.4707	35.1225	10.4707	39.4415	10.4707
16.9533	10.581	28.4767	10.581	35.1374	10.581	39.4513	10.581
17.0025	10.651	28.5012	10.651	35.1523	10.651	39.4611	10.651
17.0516	10.6805	28.5258	10.6805	35.1671	10.6805	39.4709	10.6805
17.1007	10.6702	28.5504	10.6702	35.182	10.6702	39.4808	10.6702
17.1499	10.6213	28.5749	10.6213	35.1969	10.6213	39.4906	10.6213
17.199	10.5352	28.5995	10.5352	35.2118	10.5352	39.5004	10.5352
17.2482	10.4142	28.6241	10.4142	35.2267	10.4142	39.5102	10.4142
17.2973	10.2615	28.6486	10.2615	35.2416	10.2615	39.5201	10.2615
17.3464	10.0802	28.6732	10.0802	35.2565	10.0802	39.5299	10.0802
17.3956	9.87146	28.6978	9.87146	35.2714	9.87146	39.5397	9.87146
17.4447	9.63953	28.7224	9.63953	35.2863	9.63953	39.5496	9.63953
17.4939	9.38831	28.7469	9.38831	35.3012	9.38831	39.5594	9.38831
17.543	9.12056	28.7715	9.12056	35.3161	9.12056	39.5692	9.12056
17.5921	8.83659	28.7961	8.83659	35.331	8.83659	39.579	8.83659
17.6413	8.54048	28.8206	8.54048	35.3458	8.54048	39.5889	8.54048
17.6904	8.23446	28.8452	8.23446	35.3607	8.23446	39.5987	8.23446
17.7396	7.91963	28.8698	7.91963	35.3756	7.91963	39.6085	7.91963
17.7887	7.59932	28.8943	7.59932	35.3905	7.59932	39.6183	7.59932
17.8378	7.27498	28.9189	7.27498	35.4054	7.27498	39.6282	7.27498
17.887	6.94947	28.9435	6.94947	35.4203	6.94947	39.638	6.94947
17.9361	6.62437	28.9681	6.62437	35.4352	6.62437	39.6478	6.62437
17.9853	6.30129	28.9926	6.30129	35.4501	6.30129	39.6577	6.30129
18.0344	5.98181	29.0172	5.98181	35.465	5.98181	39.6675	5.98181
18.0835	5.66751	29.0418	5.66751	35.4799	5.66751	39.6773	5.66751
18.1327	5.35916	29.0663	5.35916	35.4948	5.35916	39.6872	5.35916
18.1818	5.05873	29.0909	5.05873	35.5096	5.05873	39.697	5.05873
18.231	4.76672	29.1155	4.76672	35.5245	4.76672	39.7068	4.76672
18.2801	4.48361	29.14	4.48361	35.5394	4.48361	39.7166	4.48361
18.3292	4.21048	29.1646	4.21048	35.5543	4.21048	39.7265	4.21048
18.3784	3.94703	29.1892	3.94703	35.5692	3.94703	39.7363	3.94703
18.4275	3.69279	29.2138	3.69279	35.5841	3.69279	39.7461	3.69279
18.4767	3.44982	29.2383	3.44982	35.599	3.44982	39.7559	3.44982
18.5258	3.21786	29.2629	3.21786	35.6139	3.21786	39.7658	3.21786
18.5749	2.99731	29.2875	2.99731	35.6288	2.99731	39.7756	2.99731
18.6241	2.79171	29.312	2.79171	35.6437	2.79171	39.7854	2.79171
18.6732	2.6003	29.3366	2.6003	35.6585	2.6003	39.7953	2.6003
18.7224	2.42159	29.3612	2.42159	35.6734	2.42159	39.8051	2.42159
18.7715	2.25548	29.3858	2.25548	35.6883	2.25548	39.8149	2.25548
18.8206	2.10049	29.4103	2.10049	35.7032	2.10049	39.8247	2.10049
18.8698	1.95921	29.4349	1.95921	35.7181	1.95921	39.8346	1.95921
18.9189	1.8307	29.4595	1.8307	35.733	1.8307	39.8444	1.8307
18.9681	1.71322	29.484	1.71322	35.7479	1.71322	39.8542	1.71322
19.0172	1.60506	29.5086	1.60506	35.7628	1.60506	39.864	1.60506
19.0663	1.50588	29.5332	1.50588	35.7777	1.50588	39.8739	1.50588
19.1155	1.41465	29.5577	1.41465	35.7926	1.41465	39.8837	1.41465
19.1646	1.3315	29.5823	1.3315	35.8075	1.3315	39.8935	1.3315
19.2138	1.25432	29.6069	1.25432	35.8224	1.25432	39.9034	1.25432
19.2629	1.18232	29.6315	1.18232	35.8372	1.18232	39.9132	1.18232
19.312	1.11188	29.656	1.11188	35.8521	1.11188	39.923	1.11188
19.3612	1.04408	29.6806	1.04408	35.867	1.04408	39.9329	1.04408
19.4103	0.97711	29.7052	0.97711	35.8819	0.97711	39.9427	0.97711
19.4595	0.9105	29.7297	0.9105	35.8968	0.9105	39.9525	0.9105
19.5086	0.84374	29.7543	0.84374	35.9117	0.84374	39.9623	0.84374
19.5577	0.77689	29.7789	0.77689	35.9266	0.77689	39.9722	0.77689
19.6069	0.70795	29.8034	0.70795	35.9415	0.70795	39.982	0.70795
19.656	0.63698	29.828	0.63698	35.9564	0.63698	39.9918	0.63698
19.7052	0.5647	29.8526	0.5647	35.9713	0.5647	40.0016	0.5647
19.7543	0.49418	29.8772	0.49418	35.9862	0.49418	40.0115	0.49418
19.8034	0.42703	29.9017	0.42703	36.001	0.42703	40.0213	0.42703
19.8526	0.35307	29.9263	0.35307	36.0159	0.35307	40.0311	0.35307
19.9017	0.27173	29.9509	0.27173	36.0308	0.27173	40.041	0.27173
19.9509	0.15389	29.9754	0.15389	36.0457	0.15389	40.0508	0.15389
20	0.05202	30	0.05202	36.0606	0.05202	40.0606	0.05202
