# Supplementary material for: Li/Al‐LDH Reinforced Polyacrylamide/Xanthan Gum Semi‐Interpenetrating Network Nano‐Conductive Hydrogels for Stress Sensing and Wearable Device Applications
Source: Adv Sci (Weinh). 2025 Sep 30;12(47):e11903. doi: 10.1002/advs.202511903 (PMC12713048; doi:10.1002/advs.202511903)
Supplement: Supplementary file 2 — Supporting Information [file ADVS-12-e11903-s004.zip › Figure 4j.xlsx]

## Sheet: Sheet1
0	1.1071
0.03745	2.57564
0.07491	5.30305
0.11236	9.15141
0.14981	13.5784
0.18727	17.9593
0.22472	22.3957
0.26217	26.4868
0.29963	30.2094
0.33708	33.4908
0.37453	36.4526
0.41199	39.3141
0.44944	41.834
0.48689	43.9328
0.52435	45.5593
0.5618	46.6842
0.59925	47.3
0.63671	47.4145
0.67416	47.0668
0.71161	46.2899
0.74907	45.1245
0.78652	43.6108
0.82397	41.7961
0.86143	39.7433
0.89888	37.5146
0.93633	35.1697
0.97379	32.7866
1.01124	30.431
1.04869	28.1326
1.08615	25.9235
1.1236	23.8283
1.16105	21.8636
1.19851	20.0301
1.23596	18.3112
1.27341	16.6955
1.31087	15.1686
1.34832	13.7136
1.38577	12.3267
1.42323	10.9874
1.46068	9.69693
1.49814	8.45483
1.53559	7.25817
1.57304	6.11053
1.6105	5.02136
1.64795	4.0117
1.6854	3.09047
1.72286	2.28484
1.76031	1.64752
1.79776	1.23353
1.83522	1.13205
1.87267	1.38576
1.91012	1.99648
1.94758	2.99104
1.98503	4.3893
2.02248	6.18873
2.05994	8.3731
2.09739	10.9133
2.13484	13.776
2.1723	16.9162
2.20975	20.2781
2.2472	23.7875
2.28466	27.3685
2.32211	30.9373
2.35956	34.3965
2.39702	37.6507
2.43447	40.6092
2.47192	43.1863
2.50938	45.3111
2.54683	46.9338
2.58428	48.035
2.62174	48.6035
2.65919	48.6811
2.69664	48.2872
2.7341	47.4296
2.77155	46.1715
2.809	44.5606
2.84646	42.6604
2.88391	40.5181
2.92136	38.1801
2.95882	35.7126
2.99627	33.1926
3.03372	30.6623
3.07118	28.1742
3.10863	25.7754
3.14608	23.5048
3.18354	21.3699
3.22099	19.3777
3.25844	17.5331
3.2959	15.8075
3.33335	14.1997
3.3708	12.6975
3.40826	11.2938
3.44571	9.95715
3.48316	8.71702
3.52062	7.56298
3.55807	6.44995
3.59552	5.39909
3.63298	4.41354
3.67043	3.51567
3.70788	2.71625
3.74534	2.02863
3.78279	1.49898
3.82024	1.19126
3.8577	1.14106
3.89515	1.39778
3.9326	1.9946
3.97006	2.96764
4.00751	4.33804
4.04496	6.10415
4.08242	8.27315
4.11987	10.8083
4.15732	13.6838
4.19478	16.848
4.23223	20.2608
4.26969	23.8402
4.30714	27.5095
4.34459	31.1918
4.38205	34.7951
4.4195	38.2206
4.45695	41.3885
4.49441	44.2085
4.53186	46.5892
4.56931	48.4697
4.60677	49.8188
4.64422	50.6221
4.68167	50.8966
4.71913	50.6976
4.75658	50.0353
4.79403	48.93
4.83149	47.442
4.86894	45.6249
4.90639	43.5325
4.94385	41.2108
4.9813	38.7263
5.01875	36.1408
5.05621	33.5122
5.09366	30.9167
5.13111	28.393
5.16857	25.9807
5.20602	23.7122
5.24347	21.5892
5.28093	19.6273
5.31838	17.8095
5.35583	16.108
5.39329	14.5141
5.43074	13.0164
5.46819	11.6007
5.50565	10.2586
5.5431	9.01232
5.58055	7.83681
5.61801	6.71173
5.65546	5.63622
5.69291	4.62933
5.73037	3.69789
5.76782	2.85112
5.80527	2.13195
5.84273	1.58656
5.88018	1.24747
5.91763	1.18652
5.95509	1.4385
5.99254	2.04074
6.02999	3.03001
6.06745	4.41222
6.1049	6.19437
6.14235	8.36915
6.17981	10.9078
6.21726	13.7774
6.25471	16.9334
6.29217	20.3209
6.32962	23.8593
6.36707	27.474
6.40453	31.0747
6.44198	34.5634
6.47943	37.8445
6.51689	40.8408
6.55434	43.4656
6.59179	45.6391
6.62925	47.3115
6.6667	48.4634
6.70415	49.0904
6.74161	49.2552
6.77906	48.9373
6.81651	48.1719
6.85397	46.9958
6.89142	45.4554
6.92887	43.5976
6.96633	41.4923
7.00378	39.171
7.04124	36.7087
7.07869	34.176
7.11614	31.6308
7.1536	29.1251
7.19105	26.6972
7.2285	24.3714
7.26596	22.1647
7.30341	20.0708
7.34086	18.12
7.37832	16.2859
7.41577	14.5538
7.45322	12.9131
7.49068	11.3654
7.52813	9.89582
7.56558	8.55128
7.60304	7.2855
7.64049	6.10274
7.67794	5.00368
7.7154	3.99943
7.75285	3.10445
7.7903	2.34347
7.82776	1.73425
7.86521	1.32629
7.90266	1.1723
7.94012	1.33776
7.97757	1.85415
8.01502	2.74535
8.05248	4.03452
8.08993	5.72197
8.12738	7.78594
8.16484	10.2296
8.20229	13.0058
8.23974	16.0789
8.2772	19.4024
8.31465	22.9195
8.3521	26.5409
8.38956	30.1913
8.42701	33.7718
8.46446	37.1845
8.50192	40.3419
8.53937	43.162
8.57682	45.5605
8.61428	47.4684
8.65173	48.8627
8.68918	49.721
8.72664	50.066
8.76409	49.9364
8.80154	49.3419
8.839	48.3165
8.87645	46.9112
8.9139	45.1709
8.95136	43.1552
8.98881	40.9083
9.02626	38.4877
9.06372	35.97
9.10117	33.397
9.13862	30.8369
9.17608	28.3358
9.21353	25.9333
9.25098	23.6545
9.28844	21.5089
9.32589	19.4977
9.36334	17.6272
9.4008	15.8775
9.43825	14.2253
9.4757	12.6673
9.51316	11.1752
9.55061	9.77342
9.58806	8.46227
9.62552	7.22472
9.66297	6.06354
9.70042	4.97806
9.73788	3.97868
9.77533	3.09409
9.81279	2.32493
9.85024	1.71196
9.88769	1.30652
9.92515	1.13642
9.9626	1.25803
10	1.72345
10.0375	2.5641
10.075	3.80401
10.1124	5.44418
10.1499	7.4787
10.1873	9.89613
10.2248	12.6575
10.2622	15.72
10.2997	19.0369
10.3371	22.5206
10.3746	26.1043
10.412	29.6984
10.4495	33.2129
10.487	36.5594
10.5244	39.645
10.5618	42.3962
10.5993	44.7305
10.6368	46.5873
10.6742	47.9357
10.7117	48.7526
10.7491	49.0674
10.7866	48.8881
10.824	48.2404
10.8615	47.1663
10.8989	45.7242
10.9364	43.9581
10.9738	41.9278
11.0113	39.6919
11.0488	37.3067
11.0862	34.84
11.1236	32.3403
11.1611	29.8662
11.1986	27.4546
11.236	25.143
11.2735	22.9537
11.3109	20.8863
11.3484	18.9615
11.3858	17.1822
11.4233	15.5179
11.4607	13.9577
11.4982	12.4961
11.5356	11.1029
11.5731	9.79381
11.6105	8.53713
11.648	7.32898
11.6854	6.17819
11.7229	5.09788
11.7604	4.09708
11.7978	3.19515
11.8353	2.41443
11.8727	1.795
11.9102	1.37936
11.9476	1.2036
11.9851	1.32681
12.0225	1.78768
12.06	2.62439
12.0974	3.86006
12.1349	5.47969
12.1723	7.50068
12.2098	9.89763
12.2472	12.633
12.2847	15.658
12.3222	18.9282
12.3596	22.3579
12.3971	25.8595
12.4345	29.337
12.472	32.703
12.5094	35.8719
12.5469	38.747
12.5843	41.2523
12.6218	43.3331
12.6592	44.9396
12.6967	46.0516
12.7341	46.6632
12.7716	46.7836
12.8091	46.4307
12.8465	45.625
12.884	44.4194
12.9214	42.8675
12.9589	41.031
12.9963	38.9701
13.0338	36.7218
13.0712	34.3654
13.1087	31.9601
13.1461	29.553
13.1836	27.1943
13.221	24.9265
13.2585	22.7764
13.2959	20.77
13.3334	18.9094
13.3709	17.1868
13.4083	15.5832
13.4458	14.0932
13.4832	12.709
13.5207	11.3992
13.5581	10.1626
13.5956	8.98964
13.633	7.85374
13.6705	6.74114
13.7079	5.66495
13.7454	4.64262
13.7828	3.69544
13.8203	2.85581
13.8577	2.13449
13.8952	1.58325
13.9327	1.25696
13.9701	1.19035
14.0076	1.44472
14.045	2.0544
14.0825	3.04693
14.1199	4.4581
14.1574	6.28625
14.1948	8.51662
14.2323	11.1224
14.2697	14.0573
14.3072	17.2794
14.3446	20.6974
14.3821	24.2327
14.4195	27.7977
14.457	31.2815
14.4945	34.5973
14.5319	37.6608
14.5694	40.3931
14.6068	42.7208
14.6443	44.5924
14.6817	45.9855
14.7192	46.8761
14.7566	47.2705
14.7941	47.1688
14.8315	46.6025
14.869	45.6122
14.9064	44.2477
14.9439	42.5821
14.9814	40.6665
15.0188	38.5509
15.0563	36.2982
15.0937	33.9892
15.1312	31.6764
15.1686	29.4289
15.2061	27.2779
15.2435	25.2262
15.281	23.2707
15.3184	21.4162
15.3559	19.6743
15.3933	18.0309
15.4308	16.4774
15.4682	14.9952
15.5057	13.5793
15.5432	12.2241
15.5806	10.9227
15.6181	9.65815
15.6555	8.42663
15.693	7.21485
15.7304	6.04476
15.7679	4.93468
15.8053	3.89114
15.8428	2.9391
15.8802	2.12117
15.9177	1.49929
15.9551	1.123
15.9926	1.06721
16.03	1.36955
16.0675	2.04306
16.1049	3.1036
16.1424	4.57079
16.1799	6.44961
16.2173	8.71675
16.2548	11.3514
16.2922	14.3055
16.3297	17.5267
16.3671	20.9514
16.4046	24.4985
16.442	28.0864
16.4795	31.6182
16.5169	35.005
16.5544	38.1681
16.5919	41.0257
16.6293	43.5003
16.6668	45.5426
16.7042	47.1102
16.7417	48.1686
16.7791	48.7136
16.8166	48.7653
16.854	48.3372
16.8915	47.4597
16.9289	46.1945
16.9664	44.5965
17.0038	42.744
17.0413	40.6749
17.0787	38.4412
17.1162	36.0635
17.1536	33.6274
17.1911	31.1975
17.2285	28.8166
17.266	26.5128
17.3035	24.3214
17.3409	22.262
17.3784	20.2943
17.4158	18.4675
17.4533	16.7731
17.4907	15.2082
17.5282	13.7526
17.5656	12.3842
17.6031	11.072
17.6405	9.82231
17.678	8.60148
17.7155	7.41153
17.7529	6.26776
17.7904	5.1674
17.8278	4.15798
17.8653	3.25311
17.9027	2.47601
17.9402	1.835
17.9776	1.39329
18.0151	1.20676
18.0525	1.40764
18.09	1.95663
18.1274	2.89216
18.1649	4.24577
18.2023	5.97092
18.2398	8.09964
18.2772	10.6083
18.3147	13.4609
18.3522	16.6098
18.3896	19.989
18.4271	23.5135
18.4645	27.0965
18.502	30.6366
18.5394	34.0478
18.5769	37.2464
18.6143	40.1367
18.6518	42.6731
18.6892	44.806
18.7267	46.4697
18.7641	47.6444
18.8016	48.3106
18.8391	48.4506
18.8765	48.139
18.914	47.3902
18.9514	46.2584
18.9889	44.8499
19.0263	43.165
19.0638	41.28
19.1012	39.2305
19.1387	37.0728
19.1761	34.859
19.2136	32.6446
19.251	30.4788
19.2885	28.403
19.3259	26.4416
19.3634	24.5963
19.4008	22.8757
19.4383	21.2491
19.4758	19.702
19.5132	18.2511
19.5507	16.8499
19.5881	15.4955
19.6256	14.1507
19.663	12.8837
19.7005	11.631
19.7379	10.4881
19.7754	9.45831
19.8128	8.30544
19.8503	6.5457
19.8877	4.45365
19.9252	2.73806
19.9627	1.18358
20.0001	1.13111
20.0376	2.59966
20.075	5.32707
20.1125	9.17542
20.1499	13.6024
20.1874	17.9833
20.2248	22.4197
20.2623	26.5108
20.2997	30.2334
20.3372	33.5148
20.3746	36.4767
20.4121	39.3381
20.4495	41.858
20.487	43.9568
20.5245	45.5834
20.5619	46.7082
20.5994	47.324
20.6368	47.4385
20.6743	47.0908
20.7117	46.3139
20.7492	45.1485
20.7866	43.6349
20.8241	41.8201
20.8615	39.7673
20.899	37.5386
20.9364	35.1937
20.9739	32.8107
21.0114	30.455
21.0488	28.1566
21.0862	25.9475
21.1237	23.8523
21.1612	21.8876
21.1986	20.0541
21.2361	18.3352
21.2735	16.7195
21.311	15.1926
21.3484	13.7377
21.3859	12.3507
21.4233	11.0114
21.4608	9.72094
21.4982	8.47884
21.5357	7.28219
21.5731	6.13454
21.6106	5.04537
21.6481	4.03571
21.6855	3.11448
21.723	2.30885
21.7604	1.67153
21.7979	1.25755
21.8353	1.15607
21.8728	1.40977
21.9102	2.02049
21.9477	3.01505
21.9851	4.41331
22.0226	6.21274
22.06	8.39712
22.0975	10.9374
22.1349	13.8
22.1724	16.9402
22.2098	20.3021
22.2473	23.8116
22.2848	27.3925
22.3222	30.9613
22.3597	34.4205
22.3971	37.6747
22.4346	40.6332
22.472	43.2104
22.5095	45.3352
22.5469	46.9578
22.5844	48.059
22.6218	48.6275
22.6593	48.7051
22.6968	48.3112
22.7342	47.4537
22.7717	46.1955
22.8091	44.5846
22.8466	42.6844
22.884	40.5422
22.9215	38.2041
22.9589	35.7366
22.9964	33.2167
23.0338	30.6863
23.0713	28.1982
23.1087	25.7995
23.1462	23.5288
23.1836	21.3939
23.2211	19.4017
23.2585	17.5571
23.296	15.8315
23.3334	14.2238
23.3709	12.7215
23.4084	11.3178
23.4458	9.98116
23.4833	8.74103
23.5207	7.58699
23.5582	6.47396
23.5956	5.4231
23.6331	4.43755
23.6705	3.53968
23.708	2.74027
23.7454	2.05264
23.7829	1.523
23.8204	1.21527
23.8578	1.16508
23.8953	1.42179
23.9327	2.01862
23.9702	2.99166
24.0076	4.36206
24.0451	6.12816
24.0825	8.29716
24.12	10.8323
24.1574	13.7078
24.1949	16.872
24.2323	20.2848
24.2698	23.8642
24.3072	27.5335
24.3447	31.2158
24.3821	34.8191
24.4196	38.2446
24.4571	41.4125
24.4945	44.2325
24.532	46.6132
24.5694	48.4937
24.6069	49.8428
24.6443	50.6462
24.6818	50.9207
24.7192	50.7216
24.7567	50.0593
24.7941	48.954
24.8316	47.466
24.869	45.6489
24.9065	43.5565
24.944	41.2348
24.9814	38.7503
25.0189	36.1648
25.0563	33.5362
25.0938	30.9407
25.1312	28.417
25.1687	26.0047
25.2061	23.7362
25.2436	21.6132
25.281	19.6513
25.3185	17.8335
25.3559	16.132
25.3934	14.5381
25.4308	13.0404
25.4683	11.6247
25.5057	10.2826
25.5432	9.03633
25.5807	7.86083
25.6181	6.73575
25.6556	5.66023
25.693	4.65334
25.7305	3.7219
25.7679	2.87513
25.8054	2.15597
25.8428	1.61057
25.8803	1.27149
25.9177	1.21053
25.9552	1.46251
25.9926	2.06475
26.0301	3.05402
26.0676	4.43623
26.105	6.21838
26.1425	8.39316
26.1799	10.9318
26.2174	13.8014
26.2548	16.9575
26.2923	20.3449
26.3297	23.8833
26.3672	27.498
26.4046	31.0987
26.4421	34.5874
26.4795	37.8685
26.517	40.8648
26.5544	43.4896
26.5919	45.6631
26.6293	47.3355
26.6668	48.4875
26.7043	49.1144
26.7417	49.2792
26.7792	48.9613
26.8166	48.1959
26.8541	47.0198
26.8915	45.4794
26.929	43.6216
26.9664	41.5163
27.0039	39.195
27.0413	36.7327
27.0788	34.2
27.1163	31.6548
27.1537	29.1491
27.1912	26.7212
27.2286	24.3954
27.2661	22.1887
27.3035	20.0948
27.341	18.144
27.3784	16.3099
27.4159	14.5778
27.4533	12.9371
27.4908	11.3894
27.5282	9.91984
27.5657	8.57529
27.6031	7.30952
27.6406	6.12676
27.678	5.02769
27.7155	4.02344
27.7529	3.12847
27.7904	2.36748
27.8279	1.75826
27.8653	1.35031
27.9028	1.19631
27.9402	1.36177
27.9777	1.87817
28.0151	2.76936
28.0526	4.05853
28.09	5.74598
28.1275	7.80996
28.1649	10.2536
28.2024	13.0298
28.2399	16.1029
28.2773	19.4264
28.3148	22.9435
28.3522	26.5649
28.3897	30.2153
28.4271	33.7958
28.4646	37.2085
28.502	40.366
28.5395	43.186
28.5769	45.5845
28.6144	47.4924
28.6518	48.8867
28.6893	49.745
28.7267	50.09
28.7642	49.9604
28.8016	49.3659
28.8391	48.3405
28.8766	46.9352
28.914	45.1949
28.9515	43.1792
28.9889	40.9323
29.0264	38.5117
29.0638	35.994
29.1013	33.421
29.1387	30.8609
29.1762	28.3599
29.2136	25.9573
29.2511	23.6785
29.2885	21.5329
29.326	19.5217
29.3635	17.6513
29.4009	15.9015
29.4384	14.2493
29.4758	12.6913
29.5133	11.1992
29.5507	9.79744
29.5882	8.48628
29.6256	7.24873
29.6631	6.08756
29.7005	5.00208
29.738	4.00269
29.7754	3.11811
29.8129	2.34894
29.8503	1.73597
29.8878	1.33054
29.9252	1.16043
29.9627	1.28205
30.0002	1.74747
30.0376	2.58811
30.0751	3.82803
30.1125	5.46819
30.15	7.50271
30.1874	9.92014
30.2249	12.6816
30.2623	15.744
30.2998	19.0609
30.3372	22.5446
30.3747	26.1283
30.4121	29.7224
30.4496	33.2369
30.487	36.5834
30.5245	39.669
30.562	42.4203
30.5994	44.7545
30.6369	46.6113
30.6743	47.9597
30.7118	48.7766
30.7492	49.0914
30.7867	48.9121
30.8241	48.2644
30.8616	47.1903
30.899	45.7482
30.9365	43.9821
30.9739	41.9518
31.0114	39.7159
31.0489	37.3308
31.0863	34.864
31.1238	32.3643
31.1612	29.8902
31.1987	27.4786
31.2361	25.1671
31.2736	22.9777
31.311	20.9103
31.3485	18.9855
31.3859	17.2063
31.4234	15.5419
31.4608	13.9817
31.4983	12.5201
31.5357	11.127
31.5732	9.81782
31.6106	8.56115
31.6481	7.35299
31.6856	6.20221
31.723	5.1219
31.7605	4.12109
31.7979	3.21917
31.8354	2.43845
31.8728	1.81902
31.9103	1.40337
31.9477	1.22761
31.9852	1.35083
32.0226	1.81169
32.0601	2.6484
32.0975	3.88408
32.135	5.5037
32.1724	7.52469
32.2099	9.92165
32.2474	12.657
32.2848	15.682
32.3223	18.9522
32.3597	22.3819
32.3972	25.8835
32.4346	29.361
32.4721	32.7271
32.5095	35.8959
32.547	38.771
32.5844	41.2763
32.6219	43.3571
32.6594	44.9636
32.6968	46.0756
32.7343	46.6872
32.7717	46.8076
32.8092	46.4547
32.8466	45.649
32.8841	44.4434
32.9215	42.8915
32.959	41.055
32.9964	38.9941
33.0339	36.7458
33.0713	34.3894
33.1088	31.9841
33.1462	29.5771
33.1837	27.2183
33.2212	24.9505
33.2586	22.8004
33.2961	20.794
33.3335	18.9335
33.371	17.2108
33.4084	15.6073
33.4459	14.1172
33.4833	12.7331
33.5208	11.4232
33.5582	10.1866
33.5957	9.01365
33.6331	7.87775
33.6706	6.76516
33.708	5.68896
33.7455	4.66664
33.7829	3.71945
33.8204	2.87982
33.8578	2.1585
33.8953	1.60727
33.9328	1.28097
33.9702	1.21436
34.0077	1.46874
34.0451	2.07842
34.0826	3.07095
34.12	4.48212
34.1575	6.31027
34.1949	8.54064
34.2324	11.1464
34.2698	14.0813
34.3073	17.3034
34.3447	20.7215
34.3822	24.2568
34.4196	27.8217
34.4571	31.3055
34.4946	34.6213
34.532	37.6848
34.5695	40.4171
34.6069	42.7449
34.6444	44.6164
34.6818	46.0095
34.7193	46.9001
34.7567	47.2946
34.7942	47.1928
34.8316	46.6265
34.8691	45.6362
34.9066	44.2717
34.944	42.6061
34.9815	40.6906
35.0189	38.575
35.0564	36.3222
35.0938	34.0132
35.1313	31.7004
35.1687	29.4529
35.2062	27.3019
35.2436	25.2502
35.2811	23.2947
35.3185	21.4402
35.356	19.6983
35.3934	18.0549
35.4309	16.5014
35.4684	15.0192
35.5058	13.6033
35.5433	12.2481
35.5807	10.9467
35.6182	9.68217
35.6556	8.45065
35.6931	7.23886
35.7305	6.06877
35.768	4.95869
35.8054	3.91515
35.8429	2.96311
35.8803	2.14519
35.9178	1.5233
35.9552	1.14701
35.9927	1.09122
36.0301	1.39356
36.0676	2.06707
36.1051	3.12761
36.1425	4.5948
36.18	6.47362
36.2174	8.74076
36.2549	11.3755
36.2923	14.3295
36.3298	17.5507
36.3672	20.9754
36.4047	24.5225
36.4421	28.1104
36.4796	31.6422
36.517	35.029
36.5545	38.1922
36.5919	41.0497
36.6294	43.5243
36.6669	45.5666
36.7043	47.1343
36.7418	48.1926
36.7792	48.7376
36.8167	48.7893
36.8541	48.3612
36.8916	47.4838
36.929	46.2185
36.9665	44.6205
37.0039	42.768
37.0414	40.6989
37.0788	38.4653
37.1163	36.0875
37.1538	33.6514
37.1912	31.2215
37.2287	28.8406
37.2661	26.5368
37.3036	24.3454
37.341	22.286
37.3785	20.3183
37.4159	18.4916
37.4534	16.7971
37.4908	15.2322
37.5283	13.7766
37.5657	12.4082
37.6032	11.096
37.6407	9.84632
37.6781	8.6255
37.7156	7.43554
37.753	6.29177
37.7905	5.19141
37.8279	4.182
37.8654	3.27712
37.9028	2.50003
37.9403	1.85902
37.9777	1.4173
38.0152	1.23078
38.0526	1.43166
38.0901	1.98064
38.1275	2.91617
38.165	4.26978
38.2024	5.99493
38.2399	8.12366
38.2773	10.6323
38.3148	13.4849
38.3523	16.6338
38.3897	20.0131
38.4272	23.5375
38.4646	27.1206
38.5021	30.6607
38.5395	34.0719
38.577	37.2704
38.6144	40.1607
38.6519	42.6972
38.6893	44.83
38.7268	46.4937
38.7642	47.6684
38.8017	48.3346
38.8391	48.4746
38.8766	48.163
38.9141	47.4142
38.9515	46.2824
38.989	44.8739
39.0264	43.189
39.0639	41.304
39.1013	39.2546
39.1388	37.0968
39.1762	34.883
39.2137	32.6686
39.2511	30.5028
39.2886	28.427
39.3261	26.4657
39.3635	24.6203
39.401	22.8997
39.4384	21.2731
39.4759	19.726
39.5133	18.2752
39.5508	16.8739
39.5882	15.5195
39.6257	14.1747
39.6631	12.9077
39.7006	11.655
39.738	10.5122
39.7755	9.48233
39.8129	8.32945
39.8504	6.56971
39.8879	4.47767
39.9253	2.76208
39.9627	1.2076
40.0002	1.15513
40.0377	2.62367
40.0751	5.35108
40.1126	9.19944
40.15	13.6264
40.1875	18.0073
40.2249	22.4437
40.2624	26.5348
40.2998	30.2574
40.3373	33.5388
40.3747	36.5007
40.4122	39.3621
40.4496	41.882
40.4871	43.9808
40.5246	45.6074
40.562	46.7322
40.5995	47.3481
40.6369	47.4625
40.6744	47.1148
40.7118	46.3379
40.7493	45.1725
40.7867	43.6589
40.8242	41.8441
40.8616	39.7913
40.8991	37.5627
40.9365	35.2178
40.974	32.8347
41.0115	30.479
41.0489	28.1806
41.0864	25.9715
41.1238	23.8763
41.1613	21.9116
41.1987	20.0781
41.2362	18.3593
41.2736	16.7435
41.3111	15.2166
41.3485	13.7617
41.386	12.3747
41.4234	11.0354
41.4609	9.74496
41.4983	8.50286
41.5358	7.3062
41.5733	6.15855
41.6107	5.06939
41.6482	4.05973
41.6856	3.13849
41.7231	2.33287
41.7605	1.69554
41.798	1.28156
41.8354	1.18008
41.8729	1.43378
41.9103	2.04451
41.9478	3.03907
41.9852	4.43733
42.0227	6.23676
42.0601	8.42113
42.0976	10.9614
42.135	13.8241
42.1725	16.9643
42.21	20.3261
42.2474	23.8356
42.2849	27.4165
42.3223	30.9854
42.3598	34.4445
42.3972	37.6988
42.4347	40.6572
42.4721	43.2344
42.5096	45.3592
42.547	46.9818
42.5845	48.083
42.6219	48.6515
42.6594	48.7291
42.6968	48.3352
42.7343	47.4777
42.7718	46.2195
42.8092	44.6086
42.8467	42.7084
42.8841	40.5662
42.9216	38.2282
42.959	35.7606
42.9965	33.2407
43.0339	30.7103
43.0714	28.2222
43.1088	25.8235
43.1463	23.5528
43.1838	21.4179
43.2212	19.4257
43.2587	17.5811
43.2961	15.8556
43.3336	14.2478
43.371	12.7455
43.4085	11.3418
43.4459	10.0052
43.4834	8.76505
43.5208	7.611
43.5583	6.49798
43.5957	5.44712
43.6332	4.46156
43.6706	3.5637
43.7081	2.76428
43.7456	2.07666
43.783	1.54701
43.8205	1.23929
43.8579	1.18909
43.8954	1.44581
43.9328	2.04263
43.9703	3.01567
44.0077	4.38607
44.0452	6.15217
44.0826	8.32118
44.1201	10.8563
44.1575	13.7318
44.195	16.896
44.2324	20.3088
44.2699	23.8882
44.3073	27.5575
44.3448	31.2399
44.3822	34.8431
44.4197	38.2686
44.4572	41.4365
44.4946	44.2565
44.5321	46.6373
44.5695	48.5177
44.607	49.8668
44.6444	50.6702
44.6819	50.9447
44.7193	50.7456
44.7568	50.0833
44.7942	48.978
44.8317	47.49
44.8691	45.6729
44.9066	43.5805
44.944	41.2588
44.9815	38.7743
45.019	36.1888
45.0564	33.5603
45.0939	30.9647
45.1313	28.441
45.1688	26.0288
45.2062	23.7602
45.2437	21.6373
45.2811	19.6753
45.3186	17.8575
45.356	16.156
45.3935	14.5621
45.431	13.0645
45.4684	11.6487
45.5059	10.3066
45.5433	9.06035
45.5808	7.88484
45.6182	6.75976
45.6557	5.68425
45.6931	4.67735
45.7306	3.74591
45.768	2.89915
45.8055	2.17998
45.8429	1.63459
45.8804	1.2955
45.9178	1.23455
45.9553	1.48653
45.9928	2.08877
46.0302	3.07804
46.0677	4.46024
46.1051	6.2424
46.1426	8.41718
46.18	10.9558
46.2175	13.8254
46.2549	16.9815
46.2924	20.3689
46.3298	23.9073
46.3673	27.5221
46.4047	31.1227
46.4422	34.6114
46.4796	37.8925
46.5171	40.8888
46.5545	43.5137
46.592	45.6871
46.6295	47.3595
46.6669	48.5115
46.7044	49.1384
46.7418	49.3032
46.7793	48.9853
46.8167	48.2199
46.8542	47.0438
46.8916	45.5034
46.9291	43.6456
46.9665	41.5403
47.004	39.219
47.0414	36.7567
47.0789	34.224
47.1163	31.6788
47.1538	29.1731
47.1913	26.7452
47.2287	24.4194
47.2662	22.2127
47.3036	20.1188
47.3411	18.168
47.3785	16.3339
47.416	14.6018
47.4534	12.9611
47.4909	11.4134
47.5283	9.94385
47.5658	8.59931
47.6032	7.33353
47.6407	6.15077
47.6782	5.0517
47.7156	4.04746
47.7531	3.15248
47.7905	2.3915
47.828	1.78228
47.8654	1.37432
47.9029	1.22033
47.9403	1.38579
47.9778	1.90218
48.0152	2.79337
48.0527	4.08254
48.0901	5.77
48.1276	7.83397
48.165	10.2776
48.2025	13.0538
48.24	16.127
48.2774	19.4504
48.3149	22.9675
48.3523	26.589
48.3898	30.2393
48.4272	33.8198
48.4647	37.2325
48.5021	40.39
48.5396	43.21
48.577	45.6085
48.6145	47.5164
48.6519	48.9107
48.6894	49.769
48.7268	50.114
48.7643	49.9845
48.8017	49.3899
48.8392	48.3645
48.8767	46.9592
48.9141	45.2189
48.9516	43.2032
48.989	40.9563
49.0265	38.5358
49.0639	36.018
49.1014	33.445
49.1388	30.885
49.1763	28.3839
49.2137	25.9813
49.2512	23.7025
49.2886	21.5569
49.3261	19.5458
49.3635	17.6753
49.401	15.9255
49.4385	14.2734
49.4759	12.7153
49.5134	11.2233
49.5508	9.82145
49.5883	8.5103
49.6257	7.27275
49.6632	6.11157
49.7006	5.02609
49.7381	4.0267
49.7755	3.14212
49.813	2.37296
49.8505	1.75999
49.8879	1.35455
49.9254	1.18445
49.9628	1.30606
50.0003	1.77148
50.0377	2.61213
50.0752	3.85204
50.1126	5.49221
50.1501	7.52672
50.1875	9.94415
50.225	12.7056
50.2624	15.768
50.2999	19.0849
50.3373	22.5686
50.3748	26.1523
50.4123	29.7464
50.4497	33.2609
50.4871	36.6075
50.5246	39.6931
50.5621	42.4443
50.5995	44.7785
50.637	46.6353
50.6744	47.9838
50.7119	48.8006
50.7493	49.1154
50.7868	48.9361
50.8242	48.2884
50.8617	47.2143
50.8991	45.7722
50.9366	44.0061
50.974	41.9758
51.0115	39.7399
51.0489	37.3548
51.0864	34.888
51.1239	32.3883
51.1613	29.9142
51.1988	27.5026
51.2362	25.1911
51.2737	23.0018
51.3111	20.9343
51.3486	19.0095
51.386	17.2303
51.4235	15.5659
51.4609	14.0057
51.4984	12.5442
51.5359	11.151
51.5733	9.84184
51.6108	8.58516
51.6482	7.37701
51.6857	6.22622
51.7231	5.14591
51.7606	4.14511
51.798	3.24318
51.8355	2.46246
51.8729	1.84303
51.9104	1.42739
51.9478	1.25163
51.9853	1.37484
52.0227	1.83571
52.0602	2.67242
52.0977	3.90809
52.1351	5.52772
52.1726	7.54871
52.21	9.94566
52.2475	12.6811
52.2849	15.706
52.3224	18.9763
52.3598	22.406
52.3973	25.9075
52.4347	29.3851
52.4722	32.7511
52.5096	35.9199
52.5471	38.795
52.5845	41.3004
52.622	43.3811
52.6594	44.9876
52.6969	46.0996
52.7344	46.7112
52.7718	46.8316
52.8093	46.4787
52.8467	45.673
52.8842	44.4674
52.9216	42.9156
52.9591	41.079
52.9965	39.0181
53.034	36.7698
53.0714	34.4134
53.1089	32.0081
53.1463	29.6011
53.1838	27.2423
53.2212	24.9745
53.2587	22.8244
53.2962	20.818
53.3336	18.9575
53.3711	17.2348
53.4085	15.6313
53.446	14.1412
53.4834	12.7571
53.5209	11.4472
53.5583	10.2106
53.5958	9.03767
53.6332	7.90177
53.6707	6.78917
53.7081	5.71298
53.7456	4.69065
53.7831	3.74347
53.8205	2.90384
53.858	2.18252
53.8954	1.63128
53.9329	1.30499
53.9703	1.23837
54.0078	1.49275
54.0452	2.10243
54.0827	3.09496
54.1201	4.50613
54.1576	6.33428
54.195	8.56465
54.2325	11.1704
54.27	14.1053
54.3074	17.3274
54.3449	20.7455
54.3823	24.2808
54.4198	27.8457
54.4572	31.3295
54.4947	34.6453
54.5321	37.7088
54.5696	40.4411
54.607	42.7689
54.6445	44.6404
54.6819	46.0335
54.7194	46.9241
54.7568	47.3186
54.7943	47.2169
54.8317	46.6506
54.8692	45.6603
54.9066	44.2957
54.9441	42.6301
54.9816	40.7146
55.019	38.599
55.0565	36.3462
55.0939	34.0373
55.1314	31.7245
55.1688	29.4769
55.2063	27.3259
55.2437	25.2742
55.2812	23.3188
55.3186	21.4643
55.3561	19.7223
55.3935	18.0789
55.431	16.5254
55.4684	15.0432
55.5059	13.6273
55.5434	12.2721
55.5808	10.9707
55.6183	9.70618
55.6557	8.47466
55.6932	7.26288
55.7306	6.09278
55.7681	4.98271
55.8055	3.93917
55.843	2.98713
55.8804	2.1692
55.9179	1.54731
55.9554	1.17103
55.9928	1.11524
56.0303	1.41758
56.0677	2.09109
56.1052	3.15163
56.1426	4.61882
56.1801	6.49764
56.2175	8.76478
56.255	11.3995
56.2924	14.3535
56.3299	17.5747
56.3673	20.9994
56.4048	24.5465
56.4422	28.1344
56.4797	31.6662
56.5172	35.053
56.5546	38.2162
56.5921	41.0737
56.6295	43.5483
56.667	45.5906
56.7044	47.1583
56.7419	48.2166
56.7793	48.7616
56.8168	48.8133
56.8542	48.3852
56.8917	47.5078
56.9291	46.2425
56.9666	44.6445
57.004	42.7921
57.0415	40.7229
57.0789	38.4893
57.1164	36.1115
57.1539	33.6754
57.1913	31.2455
57.2288	28.8646
57.2662	26.5608
57.3037	24.3694
57.3411	22.3101
57.3786	20.3423
57.416	18.5156
57.4535	16.8211
57.4909	15.2562
57.5284	13.8006
57.5658	12.4322
57.6033	11.1201
57.6407	9.87034
57.6782	8.64951
57.7157	7.45956
57.7531	6.31578
57.7906	5.21543
57.828	4.20601
57.8655	3.30114
57.9029	2.52404
57.9404	1.88303
57.9778	1.44131
58.0153	1.25479
58.0527	1.45567
58.0902	2.00466
58.1276	2.94018
58.1651	4.2938
58.2026	6.01895
58.24	8.14767
58.2775	10.6564
58.3149	13.5089
58.3524	16.6578
58.3898	20.0371
58.4273	23.5615
58.4647	27.1446
58.5022	30.6847
58.5396	34.0959
58.5771	37.2944
58.6145	40.1848
58.652	42.7212
58.6894	44.8541
58.7269	46.5177
58.7644	47.6924
58.8018	48.3586
58.8393	48.4986
58.8767	48.187
58.9142	47.4382
58.9516	46.3064
58.9891	44.8979
59.0265	43.213
59.064	41.3281
59.1014	39.2786
59.1389	37.1208
59.1763	34.907
59.2138	32.6926
59.2512	30.5268
59.2887	28.451
59.3261	26.4897
59.3636	24.6443
59.4011	22.9237
59.4385	21.2971
59.476	19.7501
59.5134	18.2992
59.5509	16.8979
59.5883	15.5435
59.6258	14.1987
59.6632	12.9317
59.7007	11.679
59.7381	10.5362
59.7756	9.50634
59.813	8.35347
59.8505	6.59373
59.8879	4.50168
59.9254	2.78609
59.9629	1.23161
60.0003	1.17914
60.0378	2.64768
60.0752	5.3751
60.1127	9.22345
60.1501	13.6504
60.1876	18.0313
60.225	22.4677
60.2625	26.5588
60.2999	30.2814
60.3374	33.5628
60.3749	36.5247
60.4123	39.3861
60.4498	41.906
60.4872	44.0048
60.5247	45.6314
60.5621	46.7562
60.5996	47.3721
60.637	47.4865
60.6745	47.1388
60.7119	46.362
60.7494	45.1965
60.7868	43.6829
60.8243	41.8682
60.8617	39.8153
60.8992	37.5867
60.9367	35.2418
60.9741	32.8587
61.0115	30.503
61.049	28.2047
61.0865	25.9955
61.1239	23.9003
61.1614	21.9356
61.1988	20.1021
61.2363	18.3833
61.2737	16.7675
61.3112	15.2406
61.3486	13.7857
61.3861	12.3987
61.4235	11.0594
61.461	9.76897
61.4984	8.52687
61.5359	7.33021
61.5733	6.18257
61.6108	5.0934
61.6483	4.08374
61.6857	3.16251
61.7232	2.35688
61.7606	1.71956
61.7981	1.30558
61.8355	1.2041
61.873	1.4578
61.9104	2.06852
61.9479	3.06308
61.9853	4.46134
62.0228	6.26077
62.0603	8.44515
62.0977	10.9854
62.1352	13.8481
62.1726	16.9883
62.2101	20.3501
62.2475	23.8596
62.285	27.4405
62.3224	31.0094
62.3599	34.4685
62.3973	37.7228
62.4348	40.6812
62.4722	43.2584
62.5097	45.3832
62.5471	47.0058
62.5846	48.107
62.6221	48.6756
62.6595	48.7531
62.697	48.3592
62.7344	47.5017
62.7719	46.2435
62.8093	44.6326
62.8468	42.7324
62.8842	40.5902
62.9217	38.2522
62.9591	35.7846
62.9966	33.2647
63.034	30.7343
63.0715	28.2463
63.1089	25.8475
63.1464	23.5768
63.1838	21.4419
63.2213	19.4497
63.2588	17.6051
63.2962	15.8796
63.3337	14.2718
63.3711	12.7695
63.4086	11.3658
63.446	10.0292
63.4835	8.78906
63.5209	7.63502
63.5584	6.52199
63.5958	5.47113
63.6333	4.48558
63.6707	3.58771
63.7082	2.7883
63.7456	2.10067
63.7831	1.57102
63.8206	1.2633
63.858	1.21311
63.8955	1.46982
63.9329	2.06665
63.9704	3.03968
64.0078	4.41009
64.0453	6.17619
64.0827	8.34519
64.1202	10.8803
64.1576	13.7559
64.1951	16.92
64.2325	20.3328
64.27	23.9123
64.3075	27.5815
64.3449	31.2639
64.3824	34.8671
64.4198	38.2927
64.4573	41.4605
64.4947	44.2805
64.5322	46.6613
64.5696	48.5417
64.6071	49.8908
64.6445	50.6942
64.682	50.9687
64.7194	50.7696
64.7569	50.1073
64.7943	49.002
64.8318	47.514
64.8692	45.6969
64.9067	43.6045
64.9442	41.2829
64.9816	38.7984
65.0191	36.2128
65.0565	33.5843
65.094	30.9887
65.1314	28.465
65.1689	26.0528
65.2063	23.7842
65.2438	21.6613
65.2812	19.6993
65.3187	17.8816
65.3561	16.18
65.3936	14.5861
65.431	13.0885
65.4685	11.6727
65.506	10.3306
65.5434	9.08436
65.5809	7.90886
65.6183	6.78378
65.6558	5.70826
65.6932	4.70137
65.7307	3.76993
65.7681	2.92316
65.8056	2.20399
65.843	1.6586
65.8805	1.31952
65.918	1.25856
65.9554	1.51054
65.9929	2.11278
66.0303	3.10205
66.0678	4.48426
66.1052	6.26641
66.1427	8.44119
66.1801	10.9798
66.2176	13.8494
66.255	17.0055
66.2925	20.3929
66.3299	23.9313
66.3674	27.5461
66.4048	31.1467
66.4423	34.6354
66.4797	37.9165
66.5172	40.9128
66.5546	43.5377
66.5921	45.7111
66.6296	47.3836
66.667	48.5355
66.7045	49.1624
66.7419	49.3272
66.7794	49.0093
66.8168	48.2439
66.8543	47.0678
66.8917	45.5274
66.9292	43.6697
66.9666	41.5643
67.0041	39.243
67.0416	36.7807
67.079	34.248
67.1165	31.7028
67.1539	29.1971
67.1914	26.7692
67.2288	24.4434
67.2663	22.2367
67.3037	20.1428
67.3412	18.192
67.3786	16.3579
67.4161	14.6258
67.4535	12.9851
67.491	11.4374
67.5284	9.96787
67.5659	8.62332
67.6034	7.35755
67.6408	6.17479
67.6783	5.07572
67.7157	4.07147
67.7532	3.1765
67.7906	2.41551
67.8281	1.80629
67.8655	1.39834
67.903	1.24434
67.9404	1.4098
67.9779	1.9262
68.0153	2.81739
68.0528	4.10656
68.0902	5.79401
68.1277	7.85799
68.1651	10.3016
68.2026	13.0778
68.2401	16.151
68.2775	19.4744
68.315	22.9915
68.3524	26.613
68.3899	30.2633
68.4273	33.8438
68.4648	37.2565
68.5022	40.414
68.5397	43.234
68.5771	45.6325
68.6146	47.5404
68.652	48.9347
68.6895	49.793
68.727	50.138
68.7644	50.0085
68.8019	49.4139
68.8393	48.3885
68.8768	46.9832
68.9142	45.2429
68.9517	43.2272
68.9891	40.9803
69.0266	38.5598
69.064	36.042
69.1015	33.469
69.1389	30.909
69.1764	28.4079
69.2138	26.0054
69.2513	23.7265
69.2887	21.581
69.3262	19.5698
69.3637	17.6993
69.4011	15.9496
69.4386	14.2974
69.476	12.7393
69.5135	11.2473
69.5509	9.84547
69.5884	8.53431
69.6258	7.29676
69.6633	6.13559
69.7007	5.05011
69.7382	4.05072
69.7756	3.16613
69.8131	2.39697
69.8505	1.784
69.888	1.37857
69.9255	1.20846
69.9629	1.33008
70.0004	1.79549
70.0378	2.63614
70.0753	3.87605
70.1127	5.51622
70.1502	7.55074
70.1876	9.96817
70.2251	12.7296
70.2625	15.792
70.3	19.109
70.3374	22.5926
70.3749	26.1763
70.4124	29.7704
70.4498	33.285
70.4873	36.6315
70.5247	39.7171
70.5622	42.4683
70.5996	44.8025
70.6371	46.6593
70.6745	48.0078
70.712	48.8246
70.7494	49.1394
70.7869	48.9601
70.8243	48.3124
70.8618	47.2383
70.8992	45.7962
70.9367	44.0301
70.9741	41.9998
71.0116	39.764
71.0491	37.3788
71.0865	34.9121
71.124	32.4123
71.1614	29.9382
71.1989	27.5267
71.2363	25.2151
71.2738	23.0258
71.3112	20.9583
71.3487	19.0335
71.3861	17.2543
71.4236	15.5899
71.4611	14.0297
71.4985	12.5682
71.5359	11.175
71.5734	9.86585
71.6109	8.60918
71.6483	7.40102
71.6858	6.25024
71.7232	5.16992
71.7607	4.16912
71.7981	3.2672
71.8356	2.48647
71.873	1.86705
71.9105	1.4514
71.9479	1.27564
71.9854	1.39885
72.0229	1.85972
72.0603	2.69643
72.0978	3.9321
72.1352	5.55173
72.1727	7.57272
72.2101	9.96967
72.2476	12.7051
72.285	15.7301
72.3225	19.0003
72.3599	22.43
72.3974	25.9315
72.4348	29.4091
72.4723	32.7751
72.5097	35.944
72.5472	38.819
72.5846	41.3244
72.6221	43.4051
72.6595	45.0116
72.697	46.1236
72.7345	46.7353
72.7719	46.8556
72.8094	46.5027
72.8468	45.697
72.8843	44.4914
72.9217	42.9396
72.9592	41.103
72.9966	39.0421
73.0341	36.7938
73.0715	34.4374
73.109	32.0321
73.1465	29.6251
73.1839	27.2663
73.2214	24.9985
73.2588	22.8484
73.2963	20.842
73.3337	18.9815
73.3712	17.2588
73.4086	15.6553
73.4461	14.1652
73.4835	12.7811
73.521	11.4712
73.5584	10.2347
73.5959	9.06168
73.6333	7.92578
73.6708	6.81318
73.7083	5.73699
73.7457	4.71467
73.7832	3.76748
73.8206	2.92785
73.8581	2.20653
73.8955	1.6553
73.933	1.329
73.9704	1.26239
74.0079	1.51677
74.0453	2.12645
74.0828	3.11898
74.1202	4.53015
74.1577	6.3583
74.1951	8.58867
74.2326	11.1944
74.27	14.1293
74.3075	17.3514
74.345	20.7695
74.3824	24.3048
74.4199	27.8697
74.4573	31.3535
74.4948	34.6693
74.5322	37.7328
74.5697	40.4651
74.6071	42.7929
74.6446	44.6644
74.682	46.0575
74.7195	46.9481
74.7569	47.3426
74.7944	47.2409
74.8319	46.6746
74.8693	45.6843
[truncated: 190,240 more rows]
