# Supplementary material for: Li/Al‐LDH Reinforced Polyacrylamide/Xanthan Gum Semi‐Interpenetrating Network Nano‐Conductive Hydrogels for Stress Sensing and Wearable Device Applications
Source: Adv Sci (Weinh). 2025 Sep 30;12(47):e11903. doi: 10.1002/advs.202511903 (PMC12713048; doi:10.1002/advs.202511903)
Supplement: Supplementary file 2 — Supporting Information [file ADVS-12-e11903-s004.zip › Figure 5c.xlsx]

## Sheet: Sheet1
2.88658e-15	0.02875	4.08	0
0.03	0.29009	6.15	0.00357
0.06	0.85263
0.09	1.36055
0.12	1.78499
0.15	2.2293
0.18	2.55672
0.21	2.80918
0.24	3.05817
0.27	3.23765
0.3	3.38524
0.33	3.56975
0.36	3.68828
0.39	3.82954
0.42	3.96952
0.45	4.03837
0.48	4.16632
0.51	4.26029
0.54	4.33253
0.57	4.5011
0.6	4.60427
0.63	4.71245
0.66	4.96073
0.69	5.02344
0.72	5.08944
0.75	5.23222
0.78	5.27685
0.81	5.41789
0.84	5.52301
0.87	5.55694
0.9	5.66145
0.93	5.76228
0.96	5.7608
0.99	5.83534
1.02	5.91734
1.05	5.93084
1.08	5.95657
1.11	6.01295
1.14	5.99496
1.17	6.05862
1.2	6.07846
1.23	6.06107
1.26	6.13537
1.29	6.10019
1.32	6.1085
1.35	6.14061
1.38	6.1888
1.41	6.06961
1.44	6.02947
1.47	5.88418
1.5	5.81526
1.53	5.70028
1.56	5.43247
1.59	5.31313
1.62	4.9282
1.65	4.46074
1.68	4.25202
1.71	4.05097
1.74	3.74195
1.77	3.4451
1.8	2.86362
1.83	2.05797
1.86	1.29035
1.89	0.44598
1.92	0.029
1.95	0.11132
1.98	0.5776
2.01	1.09777
2.04	1.82802
2.07	2.29238
2.1	2.68723
2.13	3.067
2.16	3.42239
2.19	3.68968
2.22	3.96667
2.25	4.15403
2.28	4.35493
2.31	4.5074
2.34	4.61399
2.37	4.76855
2.4	4.83387
2.43	4.91157
2.46	5.04304
2.49	5.07311
2.52	5.16496
2.55	5.33629
2.58	5.3908
2.61	5.49359
2.64	5.65036
2.67	5.70004
2.7	5.77644
2.73	5.90795
2.76	5.90808
2.79	5.98098
2.82	6.01442
2.85	5.96611
2.88	6.00733
2.91	6.06334
2.94	6.03462
2.97	6.10931
3	6.1477
3.03	6.13211
3.06	6.18383
3.09	6.19902
3.12	6.17268
3.15	6.22932
3.18	6.21682
3.21	6.20881
3.24	6.2731
3.27	6.24122
3.3	6.28087
3.33	6.30803
3.36	6.26694
3.39	6.28409
3.42	6.28329
3.45	6.15188
3.48	6.10786
3.51	5.94533
3.54	5.67548
3.57	5.52884
3.6	5.34917
3.63	5.15625
3.66	5.13663
3.69	5.00803
3.72	4.7975
3.75	4.6109
3.78	4.18938
3.81	3.855
3.84	3.68446
3.87	3.41281
3.9	3.19831
3.93	3.04315
3.96	2.61164
3.99	1.99549
4.02	1.12428
4.05	0.34521
4.08	0.03967
4.11	0.2884
4.14	0.9673
4.17	1.43215
4.2	2.07034
4.23	2.47797
4.26	2.95097
4.29	3.267
4.32	3.62073
4.35	3.95728
4.38	4.18612
4.41	4.43733
4.44	4.66936
4.47	4.77328
4.5	4.93645
4.53	5.14152
4.56	5.17928
4.59	5.31182
4.62	5.46097
4.65	5.50835
4.68	5.6175
4.71	5.74859
4.74	5.77353
4.77	5.83996
4.8	5.94126
4.83	5.96677
4.86	6.06647
4.89	6.15432
4.92	6.20131
4.95	6.32714
4.98	6.39385
5.01	6.39707
5.04	6.43994
5.07	6.39853
5.1	6.48779
5.13	6.50106
5.16	6.4921
5.19	6.55686
5.22	6.59889
5.25	6.59339
5.28	6.6533
5.31	6.64878
5.34	6.64853
5.37	6.68323
5.4	6.68399
5.43	6.69001
5.46	6.73106
5.49	6.68926
5.52	6.68668
5.55	6.6453
5.58	6.62749
5.61	6.52035
5.64	6.47837
5.67	6.28031
5.7	6.05584
5.73	5.88175
5.76	5.58226
5.79	5.27571
5.82	4.96289
5.85	4.55974
5.88	4.3904
5.91	4.03366
5.94	3.76158
5.97	3.59795
6	3.24417
6.03	2.45172
6.06	1.55394
6.09	0.66012
6.12	0.03774
6.15	0.03565
6.18	0.54608
6.21	1.19462
6.24	1.67345
6.27	2.26603
6.3	2.70748
6.33	2.98495
6.36	3.33941
6.39	3.60241
6.42	3.7387
6.45	3.92569
6.48	4.10647
6.51	4.21421
6.54	4.40666
6.57	4.54567
6.6	4.63971
6.63	4.8009
6.66	4.88928
6.69	4.93885
6.72	5.02154
6.75	5.0248
6.78	5.08598
6.81	5.18688
6.84	5.19708
6.87	5.27415
6.9	5.35484
6.93	5.35533
6.96	5.44839
6.99	5.52471
7.02	5.52587
7.05	5.59219
7.08	5.66649
7.11	5.6256
7.14	5.7025
7.17	5.73313
7.2	5.70221
7.23	5.79518
7.26	5.81263
7.29	5.79709
7.32	5.87721
7.35	5.87875
7.38	5.85089
7.41	5.90845
7.44	5.92236
7.47	5.92019
7.5	5.9697
7.53	5.95821
7.56	5.97823
7.59	6.02471
7.62	5.98764
7.65	5.98679
7.68	5.92935
7.71	5.73032
7.74	5.45186
7.77	4.97679
7.8	4.2209
7.83	3.63704
7.86	3.01588
7.89	2.37793
7.92	2.13531
7.95	2.05131
7.98	1.75938
8.01	1.30913
8.04	0.63084
8.07	0.08899
8.1	0.02666
8.13	0.03346
8.16	0.19904
8.19	0.6265
8.22	1.34465
8.25	1.94867
8.28	2.35059
8.31	2.80135
8.34	3.1821
8.37	3.40914
8.4	3.71933
8.43	3.94723
8.46	4.12072
8.49	4.38601
8.52	4.53849
8.55	4.67489
8.58	4.83941
8.61	4.91572
8.64	5.00928
8.67	5.15544
8.7	5.21833
8.73	5.34424
8.76	5.49977
8.79	5.54953
8.82	5.69622
8.85	5.81988
8.88	5.83632
8.91	5.97401
8.94	6.06659
8.97	6.09068
9	6.22207
9.03	6.26494
9.06	6.22353
9.09	6.31279
9.12	6.32606
9.15	6.3171
9.18	6.38186
9.21	6.42389
9.24	6.41839
9.27	6.4783
9.3	6.47378
9.33	6.47353
9.36	6.50823
9.39	6.50899
9.42	6.51501
9.45	6.55606
9.48	6.51426
9.51	6.51168
9.54	6.4703
9.57	6.33799
9.6	6.28996
9.63	6.22449
9.66	5.97657
9.69	5.81417
9.72	5.55134
9.75	5.27516
9.78	5.09706
9.81	4.76818
9.84	4.42061
9.87	4.20777
9.9	3.95952
9.93	3.41333
9.96	2.65728
9.99	1.58394
10.02	0.54363
10.05	0.07314
10.08	0.01854
