# Supplementary material for: Li/Al‐LDH Reinforced Polyacrylamide/Xanthan Gum Semi‐Interpenetrating Network Nano‐Conductive Hydrogels for Stress Sensing and Wearable Device Applications
Source: Adv Sci (Weinh). 2025 Sep 30;12(47):e11903. doi: 10.1002/advs.202511903 (PMC12713048; doi:10.1002/advs.202511903)
Supplement: Supplementary file 2 — Supporting Information [file ADVS-12-e11903-s004.zip › Figure 5d.xlsx]

## Sheet: Sheet1
0	0.04715	3.69	0
0.03	0.13542	5.58	0
0.06	0.37128
0.09	0.61418
0.12	1.004
0.15	1.25731
0.18	1.40343
0.21	1.67495
0.24	1.8765
0.27	1.92516
0.3	2.16303
0.33	2.284
0.36	2.45621
0.39	2.82731
0.42	2.98827
0.45	3.21299
0.48	3.48508
0.51	3.58242
0.54	3.79087
0.57	4.04367
0.6	4.13945
0.63	4.40576
0.66	4.64147
0.69	4.72777
0.72	4.98797
0.75	5.14129
0.78	5.15094
0.81	5.35222
0.84	5.3932
0.87	5.34182
0.9	5.47031
0.93	5.40761
0.96	5.3262
0.99	5.38343
1.02	5.33843
1.05	5.16867
1.08	5.1318
1.11	4.93655
1.14	4.77638
1.17	4.68393
1.2	4.41721
1.23	4.17025
1.26	3.9509
1.29	3.67391
1.32	3.47655
1.35	3.32446
1.38	3.08563
1.41	3.03964
1.44	2.90608
1.47	2.80932
1.5	2.82953
1.53	2.72974
1.56	2.60415
1.59	2.49289
1.62	2.09222
1.65	1.86645
1.68	1.74397
1.71	1.45726
1.74	1.34025
1.77	1.33693
1.8	1.13145
1.83	0.78667
1.86	0.5875
1.89	0.24055
1.92	0.0517
1.95	0.11602
1.98	0.15136
2.01	0.41556
2.04	0.76992
2.07	0.9767
2.1	1.29492
2.13	1.48443
2.16	1.55074
2.19	1.75686
2.22	1.89515
2.25	2.08866
2.28	2.3451
2.31	2.50746
2.34	2.67154
2.37	2.96899
2.4	3.09627
2.43	3.36125
2.46	3.65097
2.49	3.78926
2.52	4.05909
2.55	4.32401
2.58	4.39504
2.61	4.64937
2.64	4.81956
2.67	4.83059
2.7	5.00677
2.73	5.09017
2.76	5.01615
2.79	5.1672
2.82	5.15217
2.85	5.09197
2.88	5.17675
2.91	4.96783
2.94	4.90047
2.97	4.87644
3	4.73977
3.03	4.63355
3.06	4.55924
3.09	4.37421
3.12	4.20315
3.15	4.10912
3.18	3.84576
3.21	3.69215
3.24	3.58783
3.27	3.42744
3.3	3.35885
3.33	3.00072
3.36	2.77943
3.39	2.39037
3.42	2.03803
3.45	1.88177
3.48	1.74002
3.51	1.70022
3.54	1.71895
3.57	1.4676
3.6	1.11008
3.63	0.73477
3.66	0.25417
3.69	0.04302
3.72	0.10799
3.75	0.18713
3.78	0.49221
3.81	0.838
3.84	0.9872
3.87	1.21813
3.9	1.39682
3.93	1.48041
3.96	1.77845
3.99	2.07242
4.02	2.27909
4.05	2.67385
4.08	2.86193
4.11	3.05133
4.14	3.34488
4.17	3.46877
4.2	3.7145
4.23	4.01663
4.26	4.14907
4.29	4.39228
4.32	4.66193
4.35	4.76075
4.38	5.01853
4.41	5.21034
4.44	5.25625
4.47	5.46097
4.5	5.57878
4.53	5.54074
4.56	5.69472
4.59	5.65749
4.62	5.58439
4.65	5.66862
4.68	5.55586
4.71	5.42034
4.74	5.47724
4.77	5.33054
4.8	5.08829
4.83	4.98888
4.86	4.71332
4.89	4.45957
4.92	4.2568
4.95	3.95948
4.98	3.72472
5.01	3.50197
5.04	3.28039
5.07	3.15755
5.1	3.06383
5.13	2.87376
5.16	2.82979
5.19	2.57818
5.22	2.1158
5.25	1.74809
5.28	1.45624
5.31	1.33789
5.34	1.42235
5.37	1.33989
5.4	1.35536
5.43	1.35066
5.46	1.02005
5.49	0.66522
5.52	0.45622
5.55	0.10735
5.58	0.03621
5.61	0.18551
5.64	0.2935
5.67	0.54886
5.7	0.86816
5.73	0.98337
5.76	1.14258
5.79	1.26706
5.82	1.34177
5.85	1.65746
5.88	1.9031
5.91	2.0992
5.94	2.43939
5.97	2.63407
6	2.86165
6.03	3.1731
6.06	3.2891
6.09	3.47145
6.12	3.79815
6.15	3.89444
6.18	4.12364
6.21	4.41923
6.24	4.52111
6.27	4.74954
6.3	4.91937
6.33	4.948
6.36	5.09999
6.39	5.21731
6.42	5.15214
6.45	5.30627
6.48	5.30767
6.51	5.26658
6.54	5.3479
6.57	5.26014
6.6	5.17743
6.63	5.26658
6.66	5.07954
6.69	4.94549
6.72	4.84557
6.75	4.54096
6.78	4.28482
6.81	4.1388
6.84	3.79317
6.87	3.55771
6.9	3.4815
6.93	3.2409
6.96	3.18867
6.99	3.1688
7.02	3.0371
7.05	2.78304
7.08	2.31243
7.11	2.02687
7.14	1.84644
7.17	1.70734
7.2	1.67269
7.23	1.74027
7.26	1.60071
7.29	1.33621
7.32	1.05459
7.35	0.6312
7.38	0.45794
7.41	0.25874
7.44	0.04957
7.47	0.1899
7.5	0.5004
7.53	0.594
7.56	0.80805
7.59	0.98043
7.62	1.01818
7.65	1.19001
7.68	1.26245
7.71	1.33959
7.74	1.5921
7.77	1.84185
7.8	2.0003
7.83	2.45964
7.86	2.78017
7.89	3.00401
7.92	3.17617
7.95	3.30305
7.98	3.48145
8.01	3.78603
8.04	3.94682
8.07	4.17198
8.1	4.43009
8.13	4.51945
8.16	4.69652
8.19	4.86529
8.22	4.8352
8.25	4.99762
8.28	5.10148
8.31	5.04121
8.34	5.13354
8.37	5.14781
8.4	5.00912
8.43	5.10572
8.46	5.03877
8.49	4.93475
8.52	4.913
8.55	4.71773
8.58	4.59399
8.61	4.51446
8.64	4.29416
8.67	4.01165
8.7	4.00673
8.73	3.67375
8.76	3.46768
8.79	3.32752
8.82	3.07688
8.85	3.01282
8.88	2.98183
8.91	2.82812
8.94	2.50971
8.97	2.29991
9	2.12379
9.03	2.13679
9.06	2.10806
9.09	2.04018
9.12	2.05689
9.15	1.83839
9.18	1.48685
9.21	1.16992
9.24	0.66827
9.27	0.28077
9.3	0.23609
9.33	0.02743
