# Supplementary material for: Li/Al‐LDH Reinforced Polyacrylamide/Xanthan Gum Semi‐Interpenetrating Network Nano‐Conductive Hydrogels for Stress Sensing and Wearable Device Applications
Source: Adv Sci (Weinh). 2025 Sep 30;12(47):e11903. doi: 10.1002/advs.202511903 (PMC12713048; doi:10.1002/advs.202511903)
Supplement: Supplementary file 2 — Supporting Information [file ADVS-12-e11903-s004.zip › Figure 5e.xlsx]

## Sheet: Sheet1
0	0.04166	3.36	0
0.03	0.05909	4.92	0
0.06	0.47114
0.09	0.93323
0.12	1.4276
0.15	2.16487
0.18	2.74149
0.21	3.45182
0.24	4.20657
0.27	4.90817
0.3	5.78887
0.33	6.62966
0.36	7.20987
0.39	8.09423
0.42	8.64495
0.45	9.23586
0.48	9.87073
0.51	9.98593
0.54	10.1697
0.57	10.4418
0.6	10.1124
0.63	9.88686
0.66	9.90097
0.69	9.48158
0.72	9.15286
0.75	9.03189
0.78	8.70153
0.81	8.35187
0.84	8.2097
0.87	7.77107
0.9	7.5846
0.93	7.51711
0.96	7.18852
0.99	7.06292
1.02	6.83444
1.05	6.18089
1.08	5.78877
1.11	5.55032
1.14	5.13074
1.17	5.2591
1.2	5.38746
1.23	5.51581
1.26	5.64417
1.29	5.5037
1.32	5.36323
1.35	5.22277
1.38	5.0823
1.41	2.48109
1.44	2.04924
1.47	1.19375
1.5	0.83229
1.53	0.67406
1.56	0.25142
1.59	0.35123
1.62	0.18838
1.65	-0.01568
1.68	0.21717
1.71	0.10947
1.74	0.09008
1.77	0.62688
1.8	0.97329
1.83	1.33887
1.86	2.0765
1.89	2.69431
1.92	3.06061
1.95	3.86418
1.98	4.66163
2.01	5.35093
2.04	6.1896
2.07	6.85574
2.1	7.43572
2.13	8.01113
2.16	8.4981
2.19	8.93889
2.22	9.24087
2.25	9.2918
2.28	9.55374
2.31	9.52842
2.34	9.49331
2.37	9.70979
2.4	9.56041
2.43	9.49125
2.46	9.63754
2.49	9.35477
2.52	9.20924
2.55	9.29128
2.58	8.89313
2.61	8.60664
2.64	8.5157
2.67	7.72253
2.7	7.08676
2.73	6.65475
2.76	5.93901
2.79	5.30565
2.82	5.0174
2.85	4.52049
2.88	4.65185
2.91	4.78322
2.94	4.91458
2.97	5.04594
3	4.90157
3.03	4.75721
3.06	4.61284
3.09	4.46847
3.12	1.47717
3.15	1.43208
3.18	1.19615
3.21	0.97052
3.24	1.13337
3.27	0.7377
3.3	0.60214
3.33	0.38349
3.36	0.02649
3.39	0.05323
3.42	0.25634
3.45	0.2639
3.48	0.77566
3.51	1.28435
3.54	1.66168
3.57	2.41458
3.6	3.30178
3.63	3.84328
3.66	4.75722
3.69	5.50686
3.72	6.05052
3.75	6.80766
3.78	7.36951
3.81	7.61123
3.84	8.09703
3.87	8.12722
3.9	8.3801
3.93	8.52711
3.96	8.43239
3.99	8.36488
4.02	8.45664
4.05	8.21464
4.08	8.22605
4.11	8.08326
4.14	7.41749
4.17	7.27979
4.2	7.03309
4.23	6.4525
4.26	6.31813
4.29	5.9402
4.32	5.49894
4.35	5.44603
4.38	5.15896
4.41	5.0407
4.44	5.25111
4.47	5.19938
4.5	5.2509
4.53	5.35871
4.56	4.8815
4.59	4.45661
4.62	4.22309
4.65	3.86212
4.68	3.77719
4.71	3.6524
4.74	3.14272
4.77	2.67575
4.8	2.21746
4.83	1.39065
4.86	0.71111
4.89	0.33246
4.92	-0.05871
4.95	0.25695
4.98	0.69694
5.01	1.02669
5.04	1.93258
5.07	2.5837
5.1	3.42724
5.13	4.62809
5.16	5.33159
5.19	6.16854
5.22	7.08501
5.25	7.54188
5.28	8.19868
5.31	8.80382
5.34	8.9692
5.37	9.43214
5.4	9.65121
5.43	9.53611
5.46	9.84199
5.49	9.78665
5.52	9.56015
5.55	9.66669
5.58	9.3813
5.61	8.96499
5.64	8.72257
5.67	8.02083
5.7	7.29085
5.73	6.83469
5.76	6.57062
5.79	6.0191
5.82	5.89768
5.85	5.42025
5.88	5.10329
5.91	5.05446
5.94	4.80259
5.97	4.72415
6	4.77721
6.03	4.87783
6.06	5.12357
6.09	5.30845
6.12	5.14522
6.15	4.98166
6.18	4.41814
6.21	3.86127
6.24	3.45383
6.27	2.45133
6.3	1.33475
6.33	0.72727
6.36	0.16153
6.39	-0.01322
6.42	0.16043
6.45	0.04976
6.48	0.41354
6.51	1.11846
6.54	1.5071
6.57	2.4077
6.6	3.28123
6.63	3.84872
6.66	4.78878
6.69	5.75382
6.72	6.35411
6.75	7.2114
6.78	7.98403
6.81	8.4795
6.84	9.12735
6.87	9.58663
6.9	9.8317
6.93	10.2005
6.96	10.2145
6.99	10.296
7.02	10.395
7.05	10.3061
7.08	10.2157
7.11	10.3555
7.14	10.0631
7.17	10.0015
7.2	9.8547
7.23	9.33748
7.26	9.18558
7.29	8.8202
7.32	8.21361
7.35	7.93563
7.38	7.15985
7.41	6.13607
7.44	5.5034
7.47	4.88096
7.5	4.25324
7.53	4.23512
7.56	3.76003
7.59	3.47357
7.62	3.65956
7.65	3.84556
7.68	4.03155
7.71	3.91514
7.74	3.79874
7.77	3.68233
7.8	3.56592
7.83	3.36883
7.86	3.12268
7.89	3.04345
7.92	2.43608
7.95	1.86804
7.98	1.22408
8.01	0.33173
8.04	0.0574
