# Supplementary material for: Li/Al‐LDH Reinforced Polyacrylamide/Xanthan Gum Semi‐Interpenetrating Network Nano‐Conductive Hydrogels for Stress Sensing and Wearable Device Applications
Source: Adv Sci (Weinh). 2025 Sep 30;12(47):e11903. doi: 10.1002/advs.202511903 (PMC12713048; doi:10.1002/advs.202511903)
Supplement: Supplementary file 2 — Supporting Information [file ADVS-12-e11903-s004.zip › Figure 5f.xlsx]

## Sheet: Sheet1
0	0.0184	3.18	0.07
0.03	0.44435	4.77	0.055
0.06	0.90923
0.09	1.35316
0.12	2.52374
0.15	3.50399
0.18	5.50537
0.21	6.88665
0.24	7.65767
0.27	9.225
0.3	9.25
0.33	7.84896
0.36	7.56361
0.39	7.69082
0.42	7.39819
0.45	7.74047
0.48	7.94725
0.51	8.09295
0.54	8.55638
0.57	8.64176
0.6	8.31679
0.63	8.68849
0.66	8.59065
0.69	8.29238
0.72	8.3718
0.75	8.11748
0.78	7.96954
0.81	8.29489
0.84	7.99062
0.87	8.021
0.9	8.13062
0.93	7.73273
0.96	7.77691
0.99	7.59271
1.02	7.05571
1.05	7.01112
1.08	6.84502
1.11	6.39652
1.14	6.15043
1.17	7.07483
1.2	6.89251
1.23	7.21649
1.26	7.24291
1.29	7.04837
1.32	7.20072
1.35	6.82602
1.38	4.95
1.41	4.875
1.44	4.82596
1.47	4.9
1.5	5.12194
1.53	3.43089
1.56	1.67337
1.59	0.86655
1.62	0.06525
1.65	0.71018
1.68	1.00879
1.71	1.36122
1.74	2.50842
1.77	4.26273
1.8	5.70204
1.83	7.57027
1.86	8.63062
1.89	9.35521
1.92	9.75591
1.95	9.91782
1.98	9.62235
2.01	9.69536
2.04	8.91791
2.07	8.61317
2.1	9.12203
2.13	8.99061
2.16	9.21414
2.19	9.27472
2.22	9.06223
2.25	9.24846
2.28	9.24739
2.31	8.76537
2.34	8.78426
2.37	8.22866
2.4	7.91552
2.43	8.09667
2.46	7.81351
2.49	7.55051
2.52	8.28024
2.55	8.02483
2.58	7.82406
2.61	7.70109
2.64	6.86087
2.67	6.51693
2.7	6.21173
2.73	5.63222
2.76	5.57817
2.79	5.71423
2.82	5.43771
2.85	5.44322
2.88	5.77257
2.91	5.57686
2.94	5.80444
2.97	5.54344
3	4.91675
3.03	4.73856
3.06	3.33361
3.09	2.21712
3.12	1.71778
3.15	0.37486
3.18	0.07011
3.21	0.79042
3.24	1.59734
3.27	2.55868
3.3	4.32939
3.33	6.14118
3.36	7.93269
3.39	8.77665
3.42	9.45277
3.45	9.5482
3.48	10.65
3.51	10.625
3.54	10.575
3.57	9.88471
3.6	9.70799
3.63	9.53386
3.66	9.98007
3.69	9.97723
3.72	9.83107
3.75	10.1325
3.78	9.6731
3.81	9.64003
3.84	9.57927
3.87	9.13739
3.9	9.41892
3.93	9.54256
3.96	9.725
3.99	9.75
4.02	9.28965
4.05	9.18054
4.08	9.28533
4.11	9.30486
4.14	8.8256
4.17	8.79707
4.2	8.55803
4.23	8.23057
4.26	8.4181
4.29	7.83454
4.32	8.28421
4.35	8.56652
4.38	8.26728
4.41	8.57604
4.44	8.79493
4.47	5.275
4.5	5.225
4.53	5.4
4.56	5.28508
4.59	5.575
4.62	5.48021
4.65	3.92735
4.68	2.70036
4.71	1.70242
4.74	1.55344
4.77	0.05354
4.8	0.73277
4.83	1.06674
4.86	1.45453
4.89	2.63709
4.92	4.42675
4.95	5.90141
4.98	7.805
5.01	8.90071
5.04	9.66065
5.07	10.0967
5.1	10.294
5.13	10.0339
5.16	10.1422
5.19	9.40014
5.22	9.13075
5.25	9.67497
5.28	9.5789
5.31	9.83779
5.34	9.93373
5.37	9.75659
5.4	9.97818
5.43	10.0125
5.46	9.56581
5.49	9.62004
5.52	9.09981
5.55	8.82202
5.58	9.03853
5.61	8.79072
5.64	8.56308
5.67	9.32817
5.7	9.10811
5.73	8.9427
5.76	8.85508
5.79	8.05022
5.82	7.74164
5.85	7.4718
5.88	6.92764
5.91	6.90895
5.94	7.08036
5.97	6.8392
6	6.88006
6.03	7.24477
6.06	7.08441
6.09	7.34735
6.12	7.12171
6.15	6.53038
6.18	6.38754
6.21	5.01795
6.24	3.93681
6.27	3.47283
6.3	2.16527
6.33	0.0184
6.36	0.44435
6.39	0.90923
6.42	1.35316
6.45	2.52374
6.48	3.50399
6.51	5.50537
6.54	6.88665
6.57	9.2
6.6	9.225
6.63	9.25
6.66	9.175
6.69	7.56361
6.72	7.69082
6.75	7.39819
6.78	7.74047
6.81	7.94725
6.84	8.09295
6.87	8.55638
6.9	8.64176
6.93	8.31679
6.96	8.68849
6.99	8.59065
7.02	8.29238
7.05	8.3718
7.08	8.11748
7.11	7.96954
7.14	8.29489
7.17	7.99062
7.2	8.021
7.23	8.13062
7.26	7.73273
7.29	7.77691
7.32	7.59271
7.35	7.05571
7.38	7.01112
7.41	6.84502
7.44	6.39652
7.47	6.15043
7.5	7.07483
7.53	6.89251
7.56	7.21649
7.59	7.24291
7.62	7.04837
7.65	7.20072
7.68	6.82602
7.71	4.95
7.74	4.875
7.77	4.82596
7.8	4.9
7.83	5.12194
7.86	3.43089
7.89	1.67337
7.92	0.86655
7.95	0.06525
	--
	--
	--
	--
	--
	--
