# Supplementary material for: Li/Al‐LDH Reinforced Polyacrylamide/Xanthan Gum Semi‐Interpenetrating Network Nano‐Conductive Hydrogels for Stress Sensing and Wearable Device Applications
Source: Adv Sci (Weinh). 2025 Sep 30;12(47):e11903. doi: 10.1002/advs.202511903 (PMC12713048; doi:10.1002/advs.202511903)
Supplement: Supplementary file 2 — Supporting Information [file ADVS-12-e11903-s004.zip › Figure 5g.xlsx]

## Sheet: Sheet1
0	0.09102	2.73	0.01716
0.03	0.20201	4.08	0.01883
0.06	1.1072
0.09	1.71957
0.12	3.13532
0.15	5.78878
0.18	7.33419
0.21	9.1242
0.24	8.62106
0.27	8.64087
0.3	8.93523
0.33	9.43964
0.36	9.90356
0.39	9.96762
0.42	10.4334
0.45	10.5274
0.48	10.6491
0.51	11.0746
0.54	11.0207
0.57	10.7568
0.6	10.8143
0.63	10.1435
0.66	9.82151
0.69	9.33122
0.72	8.59681
0.75	8.3661
0.78	7.90716
0.81	7.5864
0.84	7.49077
0.87	7.47785
0.9	7.31778
0.93	7.40193
0.96	7.13272
0.99	6.60668
1.02	6.48302
1.05	5.57081
1.08	5.11055
1.11	5.47432
1.14	5.80525
1.17	5.99429
1.2	5.67971
1.23	3.70185
1.26	1.36888
1.29	0.08215
1.32	0.20557
1.35	1.69974
1.38	2.6399
1.41	2.86914
1.44	4.75682
1.47	6.66854
1.5	8.22077
1.53	8.8534
1.56	9.02497
1.59	9.11261
1.62	9.14888
1.65	9.48286
1.68	9.6689
1.71	10.1774
1.74	10.5941
1.77	11.1965
1.8	11.9649
1.83	12.144
1.86	12.2611
1.89	12.506
1.92	12.074
1.95	11.8737
1.98	11.249
2.01	10.3835
2.04	9.85121
2.07	9.19529
2.1	8.77212
2.13	8.60636
2.16	8.88109
2.19	8.67462
2.22	8.90286
2.25	8.76984
2.28	8.33485
2.31	8.36743
2.34	7.92507
2.37	7.57181
2.4	7.78797
2.43	7.85801
2.46	7.85627
2.49	8.05857
2.52	7.41872
2.55	6.3573
2.58	5.80153
2.61	4.69341
2.64	3.67724
2.67	2.59019
2.7	0.66481
2.73	0.09488
2.76	0.89534
2.79	2.37039
2.82	4.56059
2.85	5.83873
2.88	7.60141
2.91	8.58097
2.94	9.41338
2.97	9.94295
3	10.1331
3.03	9.72456
3.06	9.66308
3.09	10.0741
3.12	10.0638
3.15	10.1473
3.18	10.7915
3.21	10.8332
3.24	11.3233
3.27	11.6683
3.3	11.8441
3.33	11.9208
3.36	11.565
3.39	10.8614
3.42	10.379
3.45	9.86303
3.48	9.03014
3.51	8.59476
3.54	7.86912
3.57	7.31341
3.6	7.23638
3.63	6.94505
3.66	6.57654
3.69	6.64081
3.72	6.46837
3.75	6.44363
3.78	6.24551
3.81	5.80207
3.84	5.57183
3.87	5.43063
3.9	5.00316
3.93	4.81753
3.96	4.26834
3.99	3.04132
4.02	1.85285
4.05	0.99057
4.08	0.06835
4.11	0.25263
4.14	1.37442
4.17	2.37893
4.2	3.32096
4.23	4.80564
4.26	5.72049
4.29	7.19474
4.32	7.72616
4.35	7.76102
4.38	7.98699
4.41	7.24505
4.44	7.86139
4.47	8.39914
4.5	8.56499
4.53	9.2561
4.56	9.52148
4.59	9.63324
4.62	9.90768
4.65	10.3345
4.68	9.86583
4.71	10.0588
4.74	9.85076
4.77	9.49182
4.8	9.60704
4.83	9.14001
4.86	8.82344
4.89	8.66615
4.92	8.08918
4.95	7.5259
4.98	7.42423
5.01	6.86878
5.04	6.55155
5.07	6.47328
5.1	5.95906
5.13	5.88016
5.16	5.80018
5.19	5.53046
5.22	5.85946
5.25	5.92052
5.28	5.69899
5.31	5.80605
5.34	5.67208
5.37	5.47754
5.4	5.38583
5.43	5.2543
5.46	4.50281
5.49	3.033
5.52	1.12308
5.55	0.07525
5.58	0.07942
5.61	0.73105
5.64	1.62774
5.67	2.98892
5.7	4.25173
5.73	6.03812
5.76	7.73147
5.79	7.71081
5.82	8.01391
5.85	8.08019
5.88	7.80989
5.91	8.00467
5.94	9.4661
5.97	9.89484
6	10.5179
6.03	10.8199
6.06	10.9039
6.09	11.3151
6.12	11.4503
6.15	11.3801
6.18	11.4726
6.21	11.1732
6.24	11.0471
6.27	11.1362
6.3	10.8935
6.33	10.5626
6.36	10.4515
6.39	9.56857
6.42	9.17137
6.45	8.77345
6.48	7.72089
6.51	7.22093
6.54	7.0108
6.57	6.73801
6.6	6.58532
6.63	6.6864
6.66	6.8266
6.69	6.98706
6.72	6.78469
6.75	6.42862
6.78	6.46282
6.81	6.44668
6.84	6.22601
6.87	6.26318
6.9	6.05587
6.93	5.86939
6.96	5.50369
6.99	4.23147
7.02	2.29132
7.05	1.3172
7.08	0.31133
7.11	0.06681
