# Supplementary material for: Li/Al‐LDH Reinforced Polyacrylamide/Xanthan Gum Semi‐Interpenetrating Network Nano‐Conductive Hydrogels for Stress Sensing and Wearable Device Applications
Source: Adv Sci (Weinh). 2025 Sep 30;12(47):e11903. doi: 10.1002/advs.202511903 (PMC12713048; doi:10.1002/advs.202511903)
Supplement: Supplementary file 2 — Supporting Information [file ADVS-12-e11903-s004.zip › Figure 5h.xlsx]

## Sheet: Sheet1
0	0	3.09	0.0078
0.03	0.09558	4.59	0.00856
0.06	1.2536
0.09	2.41162
0.12	4.72705
0.15	5.88507
0.18	7.04309
0.21	8.20111
0.24	9.35913
0.27	9.35974
0.3	8.20295
0.33	8.20356
0.36	8.20417
0.39	9.36219
0.42	10.5202
0.45	11.6782
0.48	11.6789
0.51	12.8369
0.54	13.9949
0.57	15.1529
0.6	15.1535
0.63	15.1541
0.66	15.1547
0.69	16.3128
0.72	16.3134
0.75	16.314
0.78	16.3146
0.81	17.4726
0.84	17.4732
0.87	17.4738
0.9	17.4745
0.93	16.3177
0.96	16.3183
0.99	14.0041
1.02	11.6899
1.05	8.21827
1.08	4.74666
1.11	4.74727
1.14	1.27566
1.17	0.11916
1.2	1.2785
1.23	1.28043
1.26	3.59718
1.29	4.75653
1.32	5.91587
1.35	7.07521
1.38	7.07715
1.41	7.07908
1.44	4.76621
1.47	1.29592
1.5	0.14045
1.53	0.15069
1.56	0.21045
1.59	1.42763
1.62	3.80221
1.65	5.01938
1.68	5.07914
1.71	6.29632
1.74	7.51349
1.77	8.73066
1.8	8.79043
1.83	8.8502
1.86	8.90996
1.89	7.81232
1.92	7.87208
1.95	9.08926
1.98	9.14902
2.01	9.20879
2.04	10.426
2.07	11.6431
2.1	11.7029
2.13	12.9201
2.16	12.9798
2.19	14.197
2.22	14.2568
2.25	15.474
2.28	15.5337
2.31	15.5935
2.34	16.8107
2.37	16.8704
2.4	16.9302
2.43	16.99
2.46	17.0497
2.49	15.9521
2.52	14.8544
2.55	11.442
2.58	8.02952
2.61	3.45966
2.64	1.20461
2.67	0.10697
2.7	0.06254
2.73	1.03612
2.76	2.0097
2.79	2.98328
2.82	3.95685
2.85	4.93043
2.88	5.90401
2.91	6.87759
2.94	6.69376
2.97	6.50993
3	4.01129
3.03	1.51264
3.06	0.1714
3.09	0.07802
3.12	1.20584
3.15	2.33367
3.18	3.46149
3.21	4.58932
3.24	5.71715
3.27	6.84497
3.3	6.81539
3.33	7.94322
3.36	7.91364
3.39	7.88406
3.42	7.85448
3.45	7.8249
3.48	7.79531
3.51	8.92314
3.54	8.89356
3.57	10.0214
3.6	9.99181
3.63	9.96222
3.66	9.93264
3.69	11.0605
3.72	11.0309
3.75	12.1587
3.78	12.1291
3.81	13.257
3.84	13.2274
3.87	14.3552
3.9	14.3256
3.93	15.4535
3.96	15.4239
3.99	15.3943
4.02	14.2073
4.05	10.7055
4.08	8.3611
4.11	6.01671
4.14	3.67231
4.17	1.32791
4.2	0.14093
4.23	0.11135
4.26	0.10591
4.29	1.26147
4.32	5.88925
4.35	7.04481
4.38	8.20037
4.41	8.19852
4.44	9.35408
4.47	8.19482
4.5	4.72075
4.53	2.40409
4.56	1.24484
4.59	0.08558
4.62	0.19099
4.65	1.41168
4.68	3.78978
4.71	5.01046
4.74	6.23115
4.77	5.13702
4.8	5.2003
4.83	6.42099
4.86	6.48427
4.89	6.54755
4.92	7.76824
4.95	10.1463
4.98	10.2096
5.01	10.272
5.04	10.3362
5.07	10.3994
5.1	11.6201
5.13	11.6834
5.16	11.7467
5.19	12.9674
5.22	13.0307
5.25	13.0939
5.28	14.3146
5.31	14.3779
5.34	14.4412
5.37	14.5045
5.4	15.7252
5.43	15.7884
5.46	14.6943
5.49	13.6002
5.52	12.5061
5.55	9.09712
5.58	5.68818
5.61	3.43665
5.64	5.81474
5.67	0.09098
5.7	1.07718
5.73	3.20336
5.76	4.17213
5.79	3.98349
5.82	4.95227
5.85	5.92104
5.88	6.88981
5.91	6.70117
5.94	5.35513
5.97	2.85168
6	0.34823
6.03	0.1596
6.06	0.07571
6.09	2.35954
6.12	3.48597
6.15	3.45499
6.18	4.58142
6.21	4.55044
6.24	5.67686
6.27	6.80329
6.3	6.77231
6.33	5.58392
6.36	5.55294
6.39	5.52196
6.42	5.49098
6.45	6.6174
6.48	7.74383
6.51	7.71285
6.54	8.83927
6.57	9.9657
6.6	12.2495
6.63	12.2186
6.66	12.1876
6.69	13.314
6.72	13.283
6.75	13.252
6.78	14.3785
6.81	14.3475
6.84	14.3165
6.87	14.2855
6.9	16.5694
6.93	17.6958
6.96	13.0352
6.99	8.37456
7.02	4.87136
7.05	3.68297
7.08	7.12421
7.11	0.20598
7.14	1.60895
7.17	1.85452
7.2	3.25749
7.23	4.66046
7.26	6.06343
7.29	6.30899
7.32	7.71196
7.35	6.80012
7.38	5.88827
7.41	3.81902
7.44	1.74977
7.47	0.83792
7.5	-0.07392
