# Supplementary material for: Li/Al‐LDH Reinforced Polyacrylamide/Xanthan Gum Semi‐Interpenetrating Network Nano‐Conductive Hydrogels for Stress Sensing and Wearable Device Applications
Source: Adv Sci (Weinh). 2025 Sep 30;12(47):e11903. doi: 10.1002/advs.202511903 (PMC12713048; doi:10.1002/advs.202511903)
Supplement: Supplementary file 2 — Supporting Information [file ADVS-12-e11903-s004.zip › Figure 6a.xlsx]

## Sheet: Sheet1
0	0.02636	0	0.02636	3.78	3.64583	1.17	0.06933
0.03	0.11518	1.17	0.06933	5.1	3.46969	1.2	0.11848
0.06	0.33015					1.23	0.1893
0.09	0.5165					1.26	0.29736
0.12	0.92591					1.29	0.38247
0.15	1.37					1.32	0.442
0.18	1.90452					1.35	0.50472
0.21	2.11488					1.38	0.71868
0.24	2.4837					1.41	0.86319
0.27	2.90893					1.44	0.87246
0.3	3.57955					1.47	1.3617
0.33	3.19988					1.5	1.62323
0.36	3.12586					1.53	1.87991
0.39	3.37861					1.56	2.53844
0.42	3.2827					1.59	2.71957
0.45	3.23733					1.62	3.04958
0.48	3.3303					1.65	3.46969
0.51	3.52314					1.68	3.30956
0.54	3.48777					1.71	3.21942
0.57	3.59398					1.74	3.20266
0.6	3.69886					1.77	3.29005
0.63	3.6414					1.8	3.12491
0.66	3.48985					1.83	3.20573
0.69	3.2367					1.86	3.27346
0.72	2.88976					1.89	3.3015
0.75	2.45855					1.92	3.29974
0.78	1.58896					1.95	3.38386
0.81	1.31256					1.98	3.54498
0.84	1.20589					2.01	3.5232
0.87	0.69181					2.04	3.52346
0.9	0.71042					2.07	3.25615
0.93	0.63606					2.1	3.05969
0.96	0.59405					2.13	2.94918
0.99	0.69318					2.16	2.68512
1.02	0.73912					2.19	2.54248
1.05	0.46417					2.22	2.52222
1.08	0.48899					2.25	2.22895
1.11	0.34598					2.28	1.93384
1.14	0.16758					2.31	1.49902
1.17	0.06933					2.34	1.20634
						2.37	1.32554
						2.4	1.32554
						2.43	1.16754
						2.46	1.41409
						2.49	1.11832
						2.52	0.78957
						2.55	0.516
						2.58	0.35035
						2.61	0.13733
						2.64	0.03005
						2.67	0.05372
						2.7	0.0209
						2.73	0.05681
						2.76	0.13044
						2.79	0.08994
						2.82	0.04719
						2.85	0.17636
						2.88	0.23584
						2.91	0.23608
						2.94	0.34528
						2.97	0.42247
						3	0.44724
						3.03	0.5249
						3.06	0.57166
						3.09	0.58885
						3.12	0.66229
						3.15	0.68309
						3.18	0.73119
						3.21	0.80704
						3.24	0.95597
						3.27	1.43701
						3.3	1.48408
						3.33	1.80959
						3.36	2.16516
						3.39	2.42881
						3.42	2.61696
						3.45	3.10497
						3.48	3.24961
						3.51	3.51102
						3.54	3.39117
						3.57	3.39002
						3.6	3.14593
						3.63	3.25013
						3.66	3.41895
						3.69	3.44554
						3.72	3.41478
						3.75	3.49761
						3.78	3.64583
						3.81	3.64583
						3.84	3.49098
						3.87	3.35581
						3.9	3.23109
						3.93	3.17017
						3.96	3.15861
						3.99	3.0161
						4.02	2.95237
						4.05	2.49461
						4.08	1.78314
						4.11	1.84912
						4.14	1.97322
						4.17	1.79072
						4.2	1.53796
						4.23	1.43371
						4.26	1.18861
						4.29	0.87838
						4.32	0.72344
						4.35	0.57528
						4.38	0.49368
						4.41	0.35047
						4.44	0.33514
						4.47	0.26645
						4.5	0.19168
						4.53	0.0864
						4.56	0.05315
						4.59	0.03182
						4.62	0.06933
						4.65	0.11848
						4.68	0.1893
						4.71	0.29736
						4.74	0.38247
						4.77	0.442
						4.8	0.50472
						4.83	0.71868
						4.86	0.86319
						4.89	0.87246
						4.92	1.3617
						4.95	1.62323
						4.98	1.87991
						5.01	2.53844
						5.04	2.71957
						5.07	3.04958
						5.1	3.46969
						5.13	3.30956
						5.16	3.21942
						5.19	3.20266
						5.22	3.29005
						5.25	3.12491
						5.28	3.20573
						5.31	3.27346
						5.34	3.3015
						5.37	3.29974
						5.4	3.38386
						5.43	3.54498
						5.46	3.54574
						5.49	3.52346
						5.52	3.25615
						5.55	3.05969
						5.58	2.94918
						5.61	2.68512
						5.64	2.54248
						5.67	2.52222
						5.7	2.22895
						5.73	1.93384
						5.76	1.49902
						5.79	1.20634
						5.82	1.32554
						5.85	1.32554
						5.88	1.16754
						5.91	1.41409
						5.94	1.11832
						5.97	0.78957
						6	0.516
						6.03	0.35035
						6.06	0.13733
						6.09	0.03005
						6.12	0.05372
						6.15	0.0209
						6.18	0.05681
						6.21	0.13044
						6.24	0.08994
						6.27	0.04719
						6.3	0.17636
						6.33	0.23584
						6.36	0.23608
						6.39	0.34528
						6.42	0.42247
						6.45	0.44724
						6.48	0.5249
						6.51	0.57166
						6.54	0.58885
						6.57	0.66229
						6.6	0.68309
						6.63	0.73119
						6.66	0.80704
						6.69	0.95597
						6.72	1.43701
						6.75	1.48408
						6.78	1.80959
						6.81	2.16516
						6.84	2.42881
						6.87	2.61696
						6.9	3.10497
						6.93	3.24961
						6.96	3.51102
						6.99	3.39117
						7.02	3.39002
						7.05	3.24811
						7.08	3.25013
						7.11	3.41895
						7.14	3.44554
						7.17	3.41478
						7.2	3.49761
						7.23	3.64583
						7.26	3.64583
						7.29	3.49098
						7.32	3.35581
						7.35	3.23109
						7.38	3.15861
						7.41	3.0161
						7.44	2.95237
						7.47	2.49461
						7.5	1.78314
						7.53	1.84912
						7.56	1.97322
						7.59	1.79072
						7.62	1.53796
						7.65	1.43371
						7.68	1.18861
						7.71	0.87838
						7.74	0.72344
						7.77	0.57528
						7.8	0.49368
						7.83	0.35047
						7.86	0.33514
						7.89	0.26645
						7.92	0.19168
						7.95	0.0864
						7.98	0.05315
						8.01	0.03182
