# Supplementary material for: Li/Al‐LDH Reinforced Polyacrylamide/Xanthan Gum Semi‐Interpenetrating Network Nano‐Conductive Hydrogels for Stress Sensing and Wearable Device Applications
Source: Adv Sci (Weinh). 2025 Sep 30;12(47):e11903. doi: 10.1002/advs.202511903 (PMC12713048; doi:10.1002/advs.202511903)
Supplement: Supplementary file 2 — Supporting Information [file ADVS-12-e11903-s004.zip › Figure 6b.xlsx]

## Sheet: Sheet1
0	0	0.18	0	3.84	9.64631	3.84	9.64631
0.03	0	1.53	0.02771	5.1	9.48288	3.87	9.00667
0.06	0					3.9	8.98052
0.09	0					3.93	8.34087
0.12	0					3.96	8.31472
0.15	0					3.99	7.67507
0.18	0					4.02	6.42192
0.21	0.41146					4.05	5.16878
0.24	0.82293					4.08	3.91563
0.27	1.23439					4.11	2.66249
0.3	1.23487					4.14	2.02284
0.33	1.23535					4.17	1.38319
0.36	1.23584					4.2	0.74355
0.39	1.23632					4.23	0.7174
0.42	1.2368					4.26	0.69124
0.45	1.23729					4.29	0.0516
0.48	1.23777					4.32	0.03425
0.51	1.85175					4.35	0.02012
0.54	3.07923					4.38	0.61949
0.57	4.30671					4.41	0.60537
0.6	6.14768					4.44	0.59124
0.63	7.37516					4.47	0.57711
0.66	7.98914					4.5	0.56298
0.69	8.60312					4.53	0.54886
0.72	8.60361					4.56	0.53473
0.75	8.60409					4.59	0.5206
0.78	8.60457					4.62	0.50647
0.81	8.60506					4.65	0.49234
0.84	9.21904					4.68	0.47822
0.87	9.21952					4.71	1.07759
0.9	9.22					4.74	1.06346
0.93	9.22049					4.77	1.66283
0.96	8.60748					4.8	2.87569
0.99	8.60796					4.83	3.47506
1.02	9.22194					4.86	5.30143
1.05	8.60893					4.89	6.51429
1.08	8.60941					4.92	7.11366
1.11	8.60989					4.95	7.71303
1.14	8.61038					4.98	8.9259
1.17	7.99736					5.01	8.91177
1.2	7.38435					5.04	8.89764
1.23	6.77134					5.07	8.88352
1.26	6.77182					5.1	9.48288
1.29	5.54531					5.13	9.46876
1.32	4.3188					5.16	9.45463
1.35	2.47879					5.19	9.4405
1.38	1.86578					5.22	8.81288
1.41	1.25277					5.25	8.79875
1.44	0.63976					5.28	9.39812
1.47	0.64024					5.31	8.77049
1.5	0.64072					5.34	8.75637
1.53	0.02771					5.37	8.74224
1.56	0.02819					5.4	7.50112
1.59	0.02868					5.43	6.26
1.62	0.02916					5.46	5.01887
1.65	0.02964					5.49	3.77775
1.68	0.03013					5.52	1.92313
1.71	0.64411					5.55	1.29551
1.74	0.64459					5.58	1.28138
1.77	0.64508					5.61	0.04026
1.8	0.64556					5.64	0.03686
1.83	1.25954					5.67	0.03712
1.86	2.48702					5.7	0.03738
1.89	3.7145					5.73	0.03764
1.92	5.55547					5.76	0.03789
1.95	6.16945					5.79	0.03815
1.98	7.39693					5.82	0.03841
2.01	8.01091					5.85	0.03866
2.04	8.01139					5.88	0.03892
2.07	8.01188					5.91	0.03918
2.1	8.62586					5.94	0.03944
2.13	8.62634					5.97	0.03969
2.16	8.62683					6	0.03995
2.19	8.62731					6.03	0.65371
2.22	9.24129					6.06	0.65396
2.25	9.24177					6.09	0.65422
2.28	9.24226					6.12	1.88147
2.31	9.24274					6.15	2.49523
2.34	9.24323					6.18	3.10898
2.37	9.24371					6.21	4.33623
2.4	9.24419					6.24	6.17698
2.43	8.63118					6.27	7.40423
2.46	8.63166					6.3	7.40449
2.49	9.24564					6.33	8.01824
2.52	8.63263					6.36	8.632
2.55	8.63311					6.39	8.63225
2.58	8.6336					6.42	8.63251
2.61	8.63408					6.45	8.63277
2.64	8.02107					6.48	9.24652
2.67	7.40806					6.51	9.24678
2.7	6.18155					6.54	9.24704
2.73	4.95504					6.57	8.6338
2.76	3.72853					6.6	8.63406
2.79	2.50202					6.63	9.24781
2.82	1.27551					6.66	8.63457
2.85	0.66249					6.69	8.63483
2.88	0.04948					6.72	6.7946
2.91	0.02755					6.75	4.95436
2.94	0.0014					6.78	2.50063
2.97	-0.02475					6.81	1.27389
3	-0.05091					6.84	0.66066
3.03	0.53644					6.87	0.04742
3.06	0.51029					6.9	0.04767
3.09	1.09764					6.93	0.04793
3.12	1.07148					6.96	0.04819
3.15	1.04533
3.18	1.01918
3.21	0.99303
3.24	0.96688
3.27	0.94073
3.3	1.52808
3.33	2.11542
3.36	2.70277
3.39	3.90361
3.42	3.87746
3.45	5.6918
3.48	6.89264
3.51	7.47999
3.54	8.68083
3.57	8.65468
3.6	9.24203
3.63	9.21587
3.66	9.80322
3.69	9.77707
3.72	9.75092
3.75	9.72477
3.78	9.08512
3.81	9.67247
