# Supplementary material for: Li/Al‐LDH Reinforced Polyacrylamide/Xanthan Gum Semi‐Interpenetrating Network Nano‐Conductive Hydrogels for Stress Sensing and Wearable Device Applications
Source: Adv Sci (Weinh). 2025 Sep 30;12(47):e11903. doi: 10.1002/advs.202511903 (PMC12713048; doi:10.1002/advs.202511903)
Supplement: Supplementary file 2 — Supporting Information [file ADVS-12-e11903-s004.zip › Figure 6c.xlsx]

## Sheet: Sheet1
0	0.00637	0	0.00637	3.66	2.56091	1.29	0.01063
0.03	0.01083	1.29	0.01063	5.22	2.5542	1.32	0.02789
0.06	0.56613					1.35	0.05396
0.09	1.01267					1.38	0.0631
0.12	1.12228					1.41	0.06909
0.15	1.29335					1.44	0.07783
0.18	1.4773					1.47	0.07745
0.21	1.58596					1.5	0.07906
0.24	1.80517					1.53	0.07112
0.27	1.93015					1.56	0.08116
0.3	2.07301					1.59	0.08086
0.33	2.28331					1.62	0.06584
0.36	2.42124					1.65	0.07072
0.39	2.564					1.68	0.04878
0.42	2.60039					1.71	0.01114
0.45	2.5661					1.74	0.0881
0.48	2.64862					1.77	0.70777
0.51	2.60152					1.8	1.21313
0.54	2.54995					1.83	1.38355
0.57	2.56073					1.86	1.56004
0.6	2.49697					1.89	1.70758
0.63	2.44996					1.92	1.83331
0.66	2.39788					1.95	2.06006
0.69	2.31487					1.98	2.22112
0.72	2.25387					2.01	2.37798
0.75	2.20427					2.04	2.5061
0.78	2.18389					2.07	2.58815
0.81	2.16669					2.1	2.69487
0.84	2.12409					2.13	2.74374
0.87	2.0912					2.16	2.69891
0.9	2.0915					2.19	2.69913
0.93	2.05637					2.22	2.68297
0.96	1.97169					2.25	2.66256
0.99	1.94784					2.28	2.6136
1.02	1.97859					2.31	2.54133
1.05	1.84302					2.34	2.54641
1.08	1.62314					2.37	2.50619
1.11	0.98896					2.4	2.44519
1.14	0.45893					2.43	2.38764
1.17	0.27186					2.46	2.38239
1.2	0.17099					2.49	2.3187
1.23	0.07448					2.52	2.31141
1.26	0.03386					2.55	2.34998
1.29	0.01063					2.58	2.2902
						2.61	2.3033
						2.64	2.26892
						2.67	2.16893
						2.7	2.11295
						2.73	2.00474
						2.76	1.42774
						2.79	0.7428
						2.82	0.26432
						2.85	0.17817
						2.88	0.1023
						2.91	0.0191
						2.94	0.01071
						2.97	0.02113
						3	0.01965
						3.03	0.02487
						3.06	0.0285
						3.09	0.03241
						3.12	0.0376
						3.15	0.03415
						3.18	0.03651
						3.21	0.04132
						3.24	0.04755
						3.27	0.04511
						3.3	0.05031
						3.33	0.0397
						3.36	0.01823
						3.39	0.0659
						3.42	0.76661
						3.45	1.35753
						3.48	1.48132
						3.51	1.60562
						3.54	1.90465
						3.57	2.13246
						3.6	2.35101
						3.63	2.47047
						3.66	2.56091
						3.69	2.53796
						3.72	2.46214
						3.75	2.38289
						3.78	2.39445
						3.81	2.33942
						3.84	2.24495
						3.87	2.17242
						3.9	2.20423
						3.93	2.16541
						3.96	2.11883
						3.99	2.1161
						4.02	2.0736
						4.05	2.04605
						4.08	2.00791
						4.11	2.03225
						4.14	2.03778
						4.17	2.00067
						4.2	1.96659
						4.23	1.76809
						4.26	0.80129
						4.29	0.2298
						4.32	0.10848
						4.35	0.02074
						4.38	0.0153
						4.41	0.0188
						4.44	0.03297
						4.47	0.03255
						4.5	0.05402
						4.53	0.04862
						4.56	0.04119
						4.59	0.05589
						4.62	0.05514
						4.65	0.0656
						4.68	0.06707
						4.71	0.0619
						4.74	0.05738
						4.77	0.05894
						4.8	0.05936
						4.83	0.05472
						4.86	0.03853
						4.89	0.01496
						4.92	0.15843
						4.95	0.59021
						4.98	0.99225
						5.01	1.20974
						5.04	1.48716
						5.07	1.78096
						5.1	1.98602
						5.13	2.16992
						5.16	2.31756
						5.19	2.44489
						5.22	2.5542
						5.25	2.50354
						5.28	2.56613
						5.31	2.51459
						5.34	2.49969
						5.37	2.48383
						5.4	2.43759
						5.43	2.43413
						5.46	2.38393
						5.49	2.37208
						5.52	2.34031
						5.55	2.26755
						5.58	2.23576
						5.61	2.25065
						5.64	2.18098
						5.67	2.21157
						5.7	2.22026
						5.73	2.16506
						5.76	2.16382
						5.79	1.55167
						5.82	0.92789
						5.85	0.51243
						5.88	0.33031
						5.91	0.19748
						5.94	0.08924
						5.97	0.04502
						6	0.02259
						6.03	0.01391
						6.06	0.01671
						6.09	0.0138
						6.12	0.01524
						6.15	0.02015
						6.18	0.01614
						6.21	0.02371
						6.24	0.03073
						6.27	0.02734
						6.3	0.04375
						6.33	0.05133
						6.36	0.0362
						6.39	0.02843
						6.42	0.02208
						6.45	0.00936
						6.48	0.29032
						6.51	1.12292
						6.54	1.27102
						6.57	1.4709
						6.6	1.71376
						6.63	1.9106
						6.66	2.09681
						6.69	2.18364
						6.72	2.31669
						6.75	2.41402
						6.78	2.4828
						6.81	2.50235
						6.84	2.59965
						6.87	2.66485
						6.9	2.68014
						6.93	2.72227
						6.96	2.73752
						6.99	2.69517
						7.02	2.63812
						7.05	2.63032
						7.08	2.61953
						7.11	2.54786
						7.14	2.53018
						7.17	2.52924
						7.2	2.48647
						7.23	2.46482
						7.26	2.44301
						7.29	2.40307
						7.32	1.81706
						7.35	1.14881
						7.38	0.72689
						7.41	0.56278
						7.44	0.46858
						7.47	0.38517
						7.5	0.33857
						7.53	0.33241
						7.56	0.25831
						7.59	0.19726
						7.62	0.19984
						7.65	0.12259
						7.68	0.07315
						7.71	0.04678
						7.74	0.01858
						7.77	0.0122
