# Supplementary material for: Li/Al‐LDH Reinforced Polyacrylamide/Xanthan Gum Semi‐Interpenetrating Network Nano‐Conductive Hydrogels for Stress Sensing and Wearable Device Applications
Source: Adv Sci (Weinh). 2025 Sep 30;12(47):e11903. doi: 10.1002/advs.202511903 (PMC12713048; doi:10.1002/advs.202511903)
Supplement: Supplementary file 2 — Supporting Information [file ADVS-12-e11903-s004.zip › Figure 6d.xlsx]

## Sheet: Sheet1
0	0.07896	0	0	4.53	12.0136	1.83	0.07052
0.03	0.28164	1.83	0	6.45	12.0672	1.86	2.05948
0.06	1.43119					1.89	5.00312
0.09	2.98227					1.92	7.18139
0.12	4.05979					1.95	8.32462
0.15	5.55196					1.98	8.60095
0.18	7.27537					2.01	8.77285
0.21	8.36837					2.04	9.64915
0.24	8.77663					2.07	9.8905
0.27	8.82603					2.1	10.0968
0.3	9.09727					2.13	10.4551
0.33	9.09749					2.16	10.3638
0.36	9.19664					2.19	10.2509
0.39	9.26208					2.22	10.364
0.42	9.18569					2.25	10.6444
0.45	9.02383					2.28	10.735
0.48	9.12512					2.31	10.5388
0.51	9.24111					2.34	10.5885
0.54	9.17087					2.37	10.8104
0.57	9.29478					2.4	10.7874
0.6	9.47377					2.43	10.8417
0.63	9.50397					2.46	11.0739
0.66	9.43074					2.49	11.0816
0.69	9.62514					2.52	10.9167
0.72	9.60885					2.55	10.9346
0.75	9.59682					2.58	10.9644
0.78	9.77788					2.61	11.2132
0.81	9.96954					2.64	11.2392
0.84	10.1447					2.67	11.4171
0.87	10.2107					2.7	11.692
0.9	10.1843					2.73	11.619
0.93	10.3722					2.76	11.4794
0.96	10.406					2.79	11.5469
0.99	10.4436					2.82	11.6483
1.02	10.4441					2.85	11.6194
1.05	10.6789					2.88	11.6773
1.08	10.6422					2.91	11.8272
1.11	10.3286					2.94	11.6518
1.14	8.51304					2.97	8.34971
1.17	3.68518					3	3.78561
1.2	1.68923					3.03	2.32857
1.23	1.62185					3.06	2.07677
1.26	1.61538					3.09	1.75992
1.29	1.5021					3.12	1.44345
1.32	1.40304					3.15	1.19471
1.35	1.28281					3.18	0.98519
1.38	1.15626					3.21	0.90616
1.41	1.08847					3.24	0.86593
1.44	1.04128					3.27	0.80181
1.47	0.97759					3.3	0.78295
1.5	0.99777					3.33	0.58003
1.53	0.97492					3.36	0.57533
1.56	0.94609					3.39	0.6168
1.59	0.94798					3.42	0.5864
1.62	0.89977					3.45	0.54751
1.65	0.899					3.48	0.58173
1.68	0.96143					3.51	0.5161
1.71	0.89506					3.54	0.46748
1.74	0.87148					3.57	0.48474
1.77	0.78849					3.6	0.38706
1.8	0.24302					3.63	0.05555
1.83	0.07052					3.66	0.06497
						3.69	0.32145
						3.72	3.31181
						3.75	5.69584
						3.78	7.62761
						3.81	8.98119
						3.84	9.67058
						3.87	10.389
						3.9	10.3953
						3.93	10.4965
						3.96	10.6125
						3.99	10.5423
						4.02	10.6662
						4.05	10.8452
						4.08	10.8754
						4.11	10.8022
						4.14	10.9966
						4.17	10.9803
						4.2	10.9682
						4.23	11.1493
						4.26	11.341
						4.29	11.5161
						4.32	11.5822
						4.35	11.5557
						4.38	11.7436
						4.41	11.7774
						4.44	11.815
						4.47	11.8155
						4.5	12.0504
						4.53	12.0136
						4.56	11.8466
						4.59	11.8234
						4.62	11.2504
						4.65	10.3811
						4.68	8.95547
						4.71	4.15644
						4.74	2.21879
						4.77	1.80644
						4.8	1.5932
						4.83	1.23166
						4.86	0.9737
						4.89	0.82186
						4.92	0.75664
						4.95	0.76223
						4.98	0.71362
						5.01	0.69394
						5.04	0.66556
						5.07	0.66811
						5.1	0.62146
						5.13	0.67311
						5.16	0.70027
						5.19	0.6686
						5.22	0.68482
						5.25	0.69274
						5.28	0.6548
						5.31	0.55473
						5.34	0.40545
						5.37	0.06528
						5.4	0.08923
						5.43	0.31826
						5.46	1.61724
						5.49	3.36996
						5.52	4.58756
						5.55	6.27372
						5.58	8.22117
						5.61	9.45625
						5.64	9.9176
						5.67	9.97341
						5.7	10.2799
						5.73	10.2802
						5.76	10.3922
						5.79	10.4662
						5.82	10.3798
						5.85	10.1969
						5.88	10.3114
						5.91	10.4424
						5.94	10.3631
						5.97	10.5031
						6	10.7054
						6.03	10.7395
						6.06	10.6567
						6.09	10.8764
						6.12	10.858
						6.15	10.8444
						6.18	11.049
						6.21	11.2656
						6.24	11.4635
						6.27	11.5381
						6.3	11.5082
						6.33	11.7206
						6.36	11.7587
						6.39	11.8013
						6.42	11.8018
						6.45	12.0672
						6.48	12.0257
						6.51	11.6714
						6.54	9.61974
						6.57	4.16425
						6.6	1.90883
						6.63	1.83269
						6.66	1.82538
						6.69	1.69738
						6.72	1.58543
						6.75	1.44958
						6.78	1.30657
						6.81	1.22998
						6.84	1.17664
						6.87	1.10467
						6.9	1.12748
						6.93	1.10166
						6.96	1.06908
						6.99	1.07122
						7.02	1.01674
						7.05	1.01587
						7.08	1.08641
						7.11	1.01142
						7.14	0.98477
						7.17	0.891
						7.2	0.27462
						7.23	0.07968
						7.26	0.06769
						7.29	1.9771
						7.32	4.80299
						7.35	6.89413
						7.38	7.99163
						7.41	8.25691
						7.44	8.42193
						7.47	9.26319
						7.5	9.49488
						7.53	9.69297
						7.56	10.0369
						7.59	9.94923
						7.62	9.84089
						7.65	9.94941
						7.68	10.2186
						7.71	10.3056
						7.74	10.1173
						7.77	10.165
						7.8	10.378
						7.83	10.3559
						7.86	10.4081
						7.89	10.631
						7.92	10.6384
						7.95	10.4801
						7.98	10.4972
						8.01	10.5258
						8.04	10.7647
						8.07	10.7897
						8.1	10.9604
						8.13	11.2243
						8.16	11.1542
						8.19	11.0203
						8.22	11.085
						8.25	11.1823
						8.28	11.1547
						8.31	11.2102
						8.34	11.3541
						8.37	11.1858
						8.4	8.01572
						8.43	3.63418
						8.46	2.23543
						8.49	1.9937
						8.52	1.68952
						8.55	1.38571
						8.58	1.14692
						8.61	0.94579
						8.64	0.86991
						8.67	0.83129
						8.7	0.76974
						8.73	0.75163
						8.76	0.55683
						8.79	0.55231
						8.82	0.59213
						8.85	0.56294
						8.88	0.5256
						8.91	0.55846
						8.94	0.49545
						8.97	0.44878
						9	0.46535
						9.03	0.37158
						9.06	0.05332
							--
