# Supplementary material for: Li/Al‐LDH Reinforced Polyacrylamide/Xanthan Gum Semi‐Interpenetrating Network Nano‐Conductive Hydrogels for Stress Sensing and Wearable Device Applications
Source: Adv Sci (Weinh). 2025 Sep 30;12(47):e11903. doi: 10.1002/advs.202511903 (PMC12713048; doi:10.1002/advs.202511903)
Supplement: Supplementary file 2 — Supporting Information [file ADVS-12-e11903-s004.zip › Figure 6e.xlsx]

## Sheet: Sheet1
0	0.30747
0.03	0.30108
0.06	0.29471
0.09	0.2884
0.12	0.28221
0.15	0.27622
0.18	0.27053
0.21	0.26525
0.24	0.26051
0.27	0.2564
0.3	0.25298
0.33	0.25026
0.36	0.24816
0.39	0.24658
0.42	0.24534
0.45	0.24428
0.48	0.24322
0.51	0.24201
0.54	0.24058
0.57	0.23888
0.6	0.23695
0.63	0.23486
0.66	0.23271
0.69	0.23061
0.72	0.22864
0.75	0.22684
0.78	0.22521
0.81	0.22368
0.84	0.22216
0.87	0.22052
0.9	0.21865
0.93	0.21651
0.96	0.21408
0.99	0.21147
1.02	0.20882
1.05	0.20636
1.08	0.20431
1.11	0.20288
1.14	0.20226
1.17	0.20251
1.2	0.20362
1.23	0.20549
1.26	0.2079
1.29	0.2106
1.32	0.21328
1.35	0.21567
1.38	0.21756
1.41	0.21881
1.44	0.21941
1.47	0.21944
1.5	0.21909
1.53	0.21857
1.56	0.21812
1.59	0.21796
1.62	0.21823
1.65	0.21903
1.68	0.22035
1.71	0.22216
1.74	0.22438
1.77	0.22689
1.8	0.2296
1.83	0.23242
1.86	0.2353
1.89	0.2382
1.92	0.2411
1.95	0.24404
1.98	0.24703
2.01	0.25015
2.04	0.25346
2.07	0.25561
2.1	0.25796
2.13	0.26082
2.16	0.26433
2.19	0.26863
2.22	0.27386
2.25	0.28014
2.28	0.28755
2.31	0.29614
2.34	0.30591
2.37	0.31681
2.4	0.32882
2.43	0.34195
2.46	0.35634
2.49	0.37237
2.52	0.39071
2.55	0.41251
2.58	0.43941
2.61	0.47363
2.64	0.51796
2.67	0.5757
2.7	0.65044
2.73	0.74581
2.76	0.86516
2.79	1.01113
2.82	1.18528
2.85	1.38769
2.88	1.61673
2.91	1.86894
2.94	2.1391
2.97	2.42045
3	2.70513
3.03	2.98475
3.06	3.25102
3.09	3.49638
3.12	3.71467
3.15	3.90148
3.18	4.05447
3.21	4.17338
3.24	4.25982
3.27	4.31693
3.3	4.34886
3.33	4.36028
3.36	4.35591
3.39	4.34014
3.42	4.31678
3.45	4.28892
3.48	4.25894
3.51	4.22849
3.54	4.19866
3.57	4.17003
3.6	4.14283
3.63	4.11703
3.66	4.09243
3.69	4.06876
3.72	4.04576
3.75	4.02319
3.78	4.00092
3.81	3.97893
3.84	3.95729
3.87	3.93619
3.9	3.91588
3.93	3.89662
3.96	3.87865
3.99	3.86217
4.02	3.8473
4.05	3.83406
4.08	3.82239
4.11	3.81216
4.14	3.80317
4.17	3.79523
4.2	3.78809
4.23	3.78157
4.26	3.77549
4.29	3.76973
4.32	3.76421
4.35	3.75894
4.38	3.75396
4.41	3.74936
4.44	3.74529
4.47	3.74188
4.5	3.73923
4.53	3.73744
4.56	3.7365
4.59	3.73637
4.62	3.73692
4.65	3.73796
4.68	3.73925
4.71	3.74054
4.74	3.74158
4.77	3.74216
4.8	3.74213
4.83	3.74139
4.86	3.73994
4.89	3.73782
4.92	3.73519
4.95	3.73222
4.98	3.72914
5.01	3.72622
5.04	3.72371
5.07	3.72181
5.1	3.72072
5.13	3.72055
5.16	3.72135
5.19	3.72309
5.22	3.72569
5.25	3.729
5.28	3.73283
5.31	3.73695
5.34	3.74109
5.37	3.74498
5.4	3.74833
5.43	3.75087
5.46	3.75237
5.49	3.75272
5.52	3.75189
5.55	3.75
5.58	3.74727
5.61	3.744
5.64	3.74054
5.67	3.73721
5.7	3.73424
5.73	3.73175
5.76	3.72974
5.79	3.7281
5.82	3.72666
5.85	3.72526
5.88	3.72379
5.91	3.72222
5.94	3.72067
5.97	3.71933
6	3.71847
6.03	3.71838
6.06	3.71933
6.09	3.72154
6.12	3.72516
6.15	3.73027
6.18	3.73695
6.21	3.74525
6.24	3.75523
6.27	3.76699
6.3	3.78062
6.33	3.79616
6.36	3.81356
6.39	3.83262
6.42	3.85301
6.45	3.87431
6.48	3.89614
6.51	3.91838
6.54	3.94139
6.57	3.96633
6.6	3.99543
6.63	4.03217
6.66	4.08133
6.69	4.14889
6.72	4.24163
6.75	4.36651
6.78	4.52988
6.81	4.7365
6.84	4.98865
6.87	5.28537
6.9	5.62211
6.93	5.9908
6.96	6.38048
6.99	6.77825
7.02	7.17062
7.05	7.54481
7.08	7.88996
7.11	8.19797
7.14	8.46393
7.17	8.68612
7.2	8.86566
7.23	9.00588
7.26	9.11166
7.29	9.18866
7.32	9.24271
7.35	9.27935
7.38	9.30347
7.41	9.31914
7.44	9.32954
7.47	9.33701
7.5	9.34316
7.53	9.34895
7.56	9.35492
7.59	9.36122
7.62	9.36778
7.65	9.3744
7.68	9.3808
7.71	9.38668
7.74	9.39178
7.77	9.39594
7.8	9.39906
7.83	9.40116
7.86	9.40236
7.89	9.40286
7.92	9.40291
7.95	9.40278
7.98	9.40273
8.01	9.40294
8.04	9.4035
8.07	9.40443
8.1	9.40564
8.13	9.40701
8.16	9.4084
8.19	9.4097
8.22	9.41088
8.25	9.41198
8.28	9.41312
8.31	9.41444
8.34	9.41609
8.37	9.41815
8.4	9.42063
8.43	9.42344
8.46	9.42641
8.49	9.42931
8.52	9.43193
8.55	9.43406
8.58	9.4356
8.61	9.43649
8.64	9.43676
8.67	9.43651
8.7	9.43585
8.73	9.43489
8.76	9.43372
8.79	9.43237
8.82	9.43083
8.85	9.42903
8.88	9.42685
8.91	9.42414
8.94	9.42074
8.97	9.41648
9	9.41124
9.03	9.40494
9.06	9.39761
9.09	9.3894
9.12	9.38061
9.15	9.37171
9.18	9.36332
9.21	9.35616
9.24	9.351
9.27	9.34853
9.3	9.34926
9.33	9.35341
9.36	9.36089
9.39	9.37125
9.42	9.38373
9.45	9.3974
9.48	9.41125
9.51	9.42436
9.54	9.436
9.57	9.4457
9.6	9.45328
9.63	9.45878
9.66	9.46243
9.69	9.46452
9.72	9.46535
9.75	9.4651
9.78	9.46385
9.81	9.46158
9.84	9.45818
9.87	9.45357
9.9	9.44778
9.93	9.44103
9.96	9.43379
9.99	9.42679
10.02	9.42103
10.05	9.41775
10.08	9.4183
10.11	9.42417
10.14	9.43696
10.17	9.45835
10.2	9.49025
10.23	9.53481
10.26	9.59457
10.29	9.67243
10.32	9.77166
10.35	9.89566
10.38	10.0478
10.41	10.2308
10.44	10.4467
10.47	10.6962
10.5	10.9783
10.53	11.2902
10.56	11.6274
10.59	11.9839
10.62	12.3524
10.65	12.7252
10.68	13.0945
10.71	13.4531
10.74	13.7948
10.77	14.1144
10.8	14.4085
10.83	14.6746
10.86	14.9115
10.89	15.1188
10.92	15.297
10.95	15.4468
10.98	15.5693
11.01	15.666
11.04	15.7386
11.07	15.7891
11.1	15.8199
11.13	15.8337
11.16	15.8334
11.19	15.8222
11.22	15.8031
11.25	15.779
11.28	15.7522
11.31	15.7249
11.34	15.6984
11.37	15.6736
11.4	15.651
11.43	15.6307
11.46	15.6126
11.49	15.5964
11.52	15.582
11.55	15.5689
11.58	15.5571
11.61	15.5463
11.64	15.5365
11.67	15.5276
11.7	15.5197
11.73	15.5129
11.76	15.5073
11.79	15.503
11.82	15.5
11.85	15.4985
11.88	15.4984
11.91	15.4997
11.94	15.5021
11.97	15.5055
12	15.5096
12.03	15.5142
12.06	15.5188
12.09	15.5233
12.12	15.5275
12.15	15.5311
12.18	15.5341
12.21	15.5366
12.24	15.5385
12.27	15.5401
12.3	15.5413
12.33	15.5425
12.36	15.5435
12.39	15.5446
12.42	15.5458
12.45	15.547
12.48	15.5482
12.51	15.5494
12.54	15.5506
12.57	15.5518
12.6	15.5529
12.63	15.5542
12.66	15.5556
12.69	15.5572
12.72	15.559
12.75	15.5612
12.78	15.5638
12.81	15.5668
12.84	15.5702
12.87	15.5741
12.9	15.5784
12.93	15.583
12.96	15.5879
12.99	15.5931
13.02	15.5984
13.05	15.604
13.08	15.6099
13.11	15.616
13.14	15.6224
13.17	15.6288
13.2	15.6352
13.23	15.6412
13.26	15.6465
13.29	15.6507
13.32	15.6534
13.35	15.6545
13.38	15.6538
13.41	15.6513
13.44	15.6474
13.47	15.6424
13.5	15.6371
13.53	15.632
13.56	15.6279
13.59	15.6252
13.62	15.6242
13.65	15.625
13.68	15.6272
13.71	15.6305
13.74	15.6342
13.77	15.638
13.8	15.6417
13.83	15.6454
13.86	15.6499
13.89	15.6564
13.92	15.6664
13.95	15.6821
13.98	15.7059
14.01	15.7403
14.04	15.7881
14.07	15.8516
14.1	15.9332
14.13	16.0346
14.16	16.1572
14.19	16.3015
14.22	16.4675
14.25	16.6549
14.28	16.8625
14.31	17.0892
14.34	17.3336
14.37	17.5942
14.4	17.8698
14.43	18.1589
14.46	18.4602
14.49	18.7722
14.52	19.0931
14.55	19.421
14.58	19.7533
14.61	20.0876
14.64	20.4206
14.67	20.7491
14.7	21.0694
14.73	21.3778
14.76	21.6703
14.79	21.943
14.82	22.1924
14.85	22.4155
14.88	22.6101
14.91	22.775
14.94	22.9105
14.97	23.018
15	23.1004
15.03	23.1615
15.06	23.2056
15.09	23.2373
15.12	23.2609
15.15	23.2798
15.18	23.2969
15.21	23.3137
15.24	23.3312
15.27	23.3495
15.3	23.3681
15.33	23.3864
15.36	23.4039
15.39	23.4197
15.42	23.4334
15.45	23.4445
15.48	23.4527
15.51	23.4577
15.54	23.4594
15.57	23.4579
15.6	23.4534
15.63	23.4459
15.66	23.4361
15.69	23.4243
15.72	23.4109
15.75	23.3964
15.78	23.3813
15.81	23.3658
15.84	23.3501
15.87	23.3345
15.9	23.3191
15.93	23.304
15.96	23.2893
15.99	23.2754
16.02	23.2623
16.05	23.2503
16.08	23.2398
16.11	23.2308
16.14	23.2235
16.17	23.2179
16.2	23.2139
16.23	23.2113
16.26	23.21
16.29	23.2096
16.32	23.21
16.35	23.2109
16.38	23.2123
16.41	23.2142
16.44	23.2166
16.47	23.2195
16.5	23.2231
16.53	23.2275
16.56	23.2329
16.59	23.2396
16.62	23.2479
16.65	23.2581
16.68	23.2703
16.71	23.2846
16.74	23.3011
16.77	23.3195
16.8	23.3395
16.83	23.3604
16.86	23.3816
16.89	23.4027
16.92	23.4228
16.95	23.4418
16.98	23.4592
17.01	23.4752
17.04	23.4898
17.07	23.5035
17.1	23.5166
17.13	23.5297
17.16	23.5432
17.19	23.5576
17.22	23.573
17.25	23.5895
17.28	23.6074
17.31	23.6263
17.34	23.6462
17.37	23.6669
17.4	23.6881
17.43	23.7096
17.46	23.731
17.49	23.752
17.52	23.7724
17.55	23.7918
17.58	23.8101
17.61	23.8272
17.64	23.8429
17.67	23.8574
17.7	23.8707
17.73	23.8831
17.76	23.8947
17.79	23.9059
17.82	23.9171
17.85	23.9287
17.88	23.9416
17.91	23.9569
17.94	23.9761
17.97	24.0015
18	24.0356
18.03	24.082
18.06	24.1446
18.09	24.2278
18.12	24.3363
18.15	24.4743
18.18	24.6455
18.21	24.8526
18.24	25.0967
18.27	25.3773
18.3	25.6918
18.33	26.036
18.36	26.4042
18.39	26.7893
18.42	27.1839
18.45	27.5805
18.48	27.972
18.51	28.3527
18.54	28.7178
18.57	29.0644
18.6	29.391
18.63	29.6975
18.66	29.9847
18.69	30.2541
18.72	30.5073
18.75	30.7455
18.78	30.9695
18.81	31.1793
18.84	31.3742
18.87	31.5532
18.9	31.7152
18.93	31.8589
18.96	31.9838
18.99	32.09
19.02	32.1783
19.05	32.2505
19.08	32.3088
19.11	32.356
19.14	32.3949
19.17	32.4281
19.2	32.458
19.23	32.4859
19.26	32.5127
19.29	32.5383
19.32	32.562
19.35	32.583
19.38	32.6001
19.41	32.6127
19.44	32.6203
19.47	32.623
19.5	32.6212
19.53	32.6159
19.56	32.6081
19.59	32.5986
19.62	32.5884
19.65	32.5781
19.68	32.5682
19.71	32.5588
19.74	32.5501
19.77	32.542
19.8	32.5344
19.83	32.5273
19.86	32.5205
19.89	32.514
19.92	32.5076
19.95	32.5013
19.98	32.4948
20.01	32.4879
20.04	32.4802
20.07	32.4716
20.1	32.4616
20.13	32.4502
20.16	32.4372
20.19	32.4228
20.22	32.4073
20.25	32.391
20.28	32.3744
20.31	32.3579
20.34	32.3419
20.37	32.3269
20.4	32.3128
20.43	32.2999
20.46	32.2881
20.49	32.2773
20.52	32.2674
20.55	32.2582
20.58	32.2497
20.61	32.2421
20.64	32.2352
20.67	32.2292
20.7	32.2241
20.73	32.2199
20.76	32.2166
20.79	32.2142
20.82	32.2128
20.85	32.2122
20.88	32.2126
20.91	32.2138
20.94	32.2161
20.97	32.2193
21	32.2235
21.03	32.2285
21.06	32.2342
21.09	32.2404
21.12	32.2466
21.15	32.2527
21.18	32.2584
21.21	32.2636
21.24	32.2681
21.27	32.2724
21.3	32.2768
21.33	32.282
21.36	32.2886
21.39	32.2978
21.42	32.3108
21.45	32.3291
21.48	32.3545
21.51	32.3893
21.54	32.4362
21.57	32.4985
21.6	32.5801
21.63	32.6857
21.66	32.8203
21.69	32.9891
21.72	33.1974
21.75	33.45
21.78	33.7509
21.81	34.1027
21.84	34.5062
21.87	34.9603
21.9	35.4614
21.93	36.004
21.96	36.5802
21.99	37.1804
22.02	37.7936
22.05	38.4079
22.08	39.0112
22.11	39.592
22.14	40.1399
22.17	40.6461
22.2	41.1042
22.23	41.5099
22.26	41.8612
22.29	41.601
22.32	41.5437
22.35	41.5093
22.38	41.4973
22.41	41.5055
22.44	41.5308
22.47	41.5689
22.5	41.6153
22.53	41.6653
22.56	41.7147
22.59	41.7597
22.62	41.7977
22.65	41.827
22.68	41.8469
22.71	41.858
22.74	41.8617
22.77	41.8601
22.8	41.8556
22.83	41.8512
22.86	41.8494
22.89	41.8524
22.92	41.8618
22.95	41.8781
22.98	41.9012
23.01	41.9301
23.04	41.9633
23.07	41.999
23.1	42.0353
23.13	42.0707
23.16	42.1043
23.19	42.1353
23.22	42.1637
23.25	42.1895
23.28	42.2132
23.31	42.2349
23.34	42.255
23.37	42.2737
23.4	42.291
23.43	42.3069
23.46	42.3215
23.49	42.3347
23.52	42.3465
23.55	42.3571
23.58	42.3665
23.61	42.375
23.64	42.3825
23.67	42.3893
23.7	42.3953
23.73	42.4006
23.76	42.405
23.79	42.4086
23.82	42.4112
23.85	42.413
23.88	42.414
23.91	42.4144
23.94	42.4146
23.97	42.415
24	42.4158
24.03	42.4175
24.06	42.4204
24.09	42.4246
24.12	42.4304
24.15	42.4376
24.18	42.4464
24.21	42.4566
24.24	42.4682
24.27	42.4809
24.3	42.4947
24.33	42.5095
24.36	42.5249
24.39	42.5409
24.42	42.5573
24.45	42.5738
24.48	42.5902
24.51	42.6065
24.54	42.6223
24.57	42.6377
24.6	42.6522
24.63	42.6658
24.66	42.678
24.69	42.6885
24.72	42.697
24.75	42.7033
24.78	42.7073
24.81	42.7093
24.84	42.7099
24.87	42.7101
24.9	42.7112
24.93	42.7142
24.96	42.7201
24.99	42.7294
25.02	42.7416
25.05	42.7557
25.08	42.7696
25.11	42.7808
25.14	42.7864
25.17	42.7837
25.2	42.7698
25.23	42.7422
25.26	42.6988
25.29	42.637
25.32	42.5543
25.35	42.4474
25.38	42.3126
25.41	42.1454
25.44	41.9419
25.47	41.6983
25.5	41.4126
25.53	41.0846
25.56	40.7164
25.59	40.3128
25.62	39.8806
25.65	39.4281
25.68	38.9644
25.71	38.4987
25.74	38.0396
25.77	37.5944
25.8	37.1689
25.83	36.7676
25.86	36.3932
25.89	36.047
25.92	35.7294
25.95	35.4392
25.98	35.1748
26.01	34.934
26.04	34.714
26.07	34.5125
26.1	34.3271
26.13	34.1562
26.16	33.9987
26.19	33.8541
26.22	33.7225
26.25	33.6044
26.28	33.5003
26.31	33.4104
26.34	33.3347
26.37	33.2729
26.4	33.224
26.43	33.1866
26.46	33.1593
26.49	33.1405
26.52	33.1283
26.55	33.1215
26.58	33.1186
26.61	33.1186
26.64	33.1205
26.67	33.1236
26.7	33.1275
26.73	33.1316
26.76	33.1353
26.79	33.1381
26.82	33.1394
26.85	33.1384
26.88	33.1343
26.91	33.1265
26.94	33.1144
26.97	33.0981
27	33.0778
27.03	33.0549
27.06	33.0309
27.09	33.0082
27.12	32.9892
27.15	32.9761
27.18	32.9706
27.21	32.9736
27.24	32.985
27.27	33.0037
27.3	33.028
27.33	33.0556
27.36	33.0844
27.39	33.1124
27.42	33.1381
27.45	33.1608
27.48	33.1803
27.51	33.1965
27.54	33.2099
27.57	33.2208
27.6	33.2293
27.63	33.2356
27.66	33.2394
27.69	33.2404
27.72	33.2381
27.75	33.2322
27.78	33.2226
27.81	33.2095
27.84	33.1938
27.87	33.1764
27.9	33.1589
27.93	33.143
27.96	33.1304
27.99	33.1225
28.02	33.1201
28.05	33.1234
28.08	33.1319
28.11	33.1441
28.14	33.1582
28.17	33.1721
28.2	33.1835
28.23	33.1901
28.26	33.1898
28.29	33.1812
28.32	33.1628
28.35	33.1338
28.38	33.0939
28.41	33.0429
28.44	32.9811
28.47	32.9089
28.5	32.8266
28.53	32.7343
28.56	32.6313
28.59	32.5164
28.62	32.3878
28.65	32.2433
28.68	32.0804
28.71	31.8972
28.74	31.6925
28.77	31.4663
28.8	31.22
28.83	30.9561
28.86	30.6783
28.89	30.3909
28.92	30.0987
28.95	29.8063
28.98	29.5178
29.01	29.2371
29.04	28.9672
29.07	28.7106
29.1	28.469
29.13	28.2437
29.16	28.0353
29.19	27.8441
29.22	27.6701
29.25	27.5131
29.28	27.373
29.31	27.2495
29.34	27.1423
29.37	27.051
29.4	26.9747
29.43	26.9124
29.46	26.8626
29.49	26.8237
29.52	26.7937
29.55	26.771
29.58	26.7542
29.61	26.7423
29.64	26.7345
29.67	26.7308
29.7	26.7311
29.73	26.7354
29.76	26.7439
29.79	26.7563
29.82	26.772
29.85	26.7903
29.88	26.8101
29.91	26.8303
29.94	26.8497
29.97	26.8675
30	26.883
30.03	26.8956
30.06	26.9053
30.09	26.9119
30.12	26.9156
30.15	26.9166
30.18	26.9152
30.21	26.9117
30.24	26.9064
30.27	26.8996
30.3	26.8918
30.33	26.8833
30.36	26.8746
30.39	26.8661
30.42	26.8582
30.45	26.8512
30.48	26.8454
30.51	26.8409
30.54	26.8377
30.57	26.8358
30.6	26.8351
30.63	26.8354
30.66	26.8364
30.69	26.8381
30.72	26.8403
30.75	26.8428
30.78	26.8454
30.81	26.8481
30.84	26.8505
30.87	26.8527
30.9	26.8544
30.93	26.8555
30.96	26.8559
30.99	26.8558
31.02	26.8552
31.05	26.8542
31.08	26.8532
31.11	26.8524
31.14	26.8518
31.17	26.8516
31.2	26.8516
31.23	26.8518
31.26	26.8517
31.29	26.8512
31.32	26.85
31.35	26.8479
31.38	26.8449
31.41	26.841
31.44	26.8365
31.47	26.8315
31.5	26.8262
31.53	26.8208
31.56	26.8156
31.59	26.8106
31.62	26.8058
31.65	26.8013
31.68	26.797
31.71	26.7929
31.74	26.789
31.77	26.7852
31.8	26.7815
31.83	26.7778
31.86	26.7739
31.89	26.7698
31.92	26.7653
31.95	26.7603
31.98	26.7546
32.01	26.7481
32.04	26.7407
32.07	26.7322
32.1	26.7223
32.13	26.7106
32.16	26.6961
32.19	26.6776
32.22	26.6528
32.25	26.6188
32.28	26.5717
32.31	26.5067
32.34	26.4182
32.37	26.3008
32.4	26.1489
32.43	25.9579
32.46	25.7247
32.49	25.4478
32.52	25.1281
32.55	24.7686
32.58	24.3743
32.61	23.9525
32.64	23.512
32.67	23.063
32.7	22.6165
32.73	22.1839
32.76	21.776
32.79	21.402
32.82	21.0694
32.85	20.7825
32.88	20.5428
32.91	20.3483
32.94	20.1948
32.97	20.0761
33	19.9853
33.03	19.9156
33.06	19.8609
33.09	19.8167
33.12	19.7796
33.15	19.7475
33.18	19.7191
33.21	19.6939
33.24	19.6715
33.27	19.6516
33.3	19.6339
33.33	19.6181
33.36	19.6038
33.39	19.5907
33.42	19.5785
33.45	19.5672
33.48	19.5566
33.51	19.5467
33.54	19.5375
33.57	19.5288
33.6	19.5206
33.63	19.5128
33.66	19.5051
33.69	19.4975
33.72	19.4898
33.75	19.4822
33.78	19.4746
33.81	19.4674
33.84	19.4608
33.87	19.4552
33.9	19.451
33.93	19.4484
33.96	19.4478
33.99	19.4494
34.02	19.4532
34.05	19.4593
34.08	19.4676
34.11	19.4779
34.14	19.49
34.17	19.5037
34.2	19.5185
34.23	19.5342
34.26	19.5503
34.29	19.5664
34.32	19.5821
34.35	19.597
34.38	19.6107
34.41	19.6229
34.44	19.6333
34.47	19.6418
34.5	19.6482
34.53	19.6527
34.56	19.6553
34.59	19.6561
34.62	19.6553
34.65	19.6531
34.68	19.6496
34.71	19.6449
34.74	19.6392
34.77	19.6324
34.8	19.6249
34.83	19.6167
34.86	19.6081
34.89	19.5996
34.92	19.5917
34.95	19.5847
34.98	19.5791
35.01	19.5755
35.04	19.5739
35.07	19.5745
35.1	19.5773
35.13	19.5819
35.16	19.5879
35.19	19.595
35.22	19.6026
35.25	19.6103
35.28	19.6178
35.31	19.6248
35.34	19.631
35.37	19.6363
35.4	19.6405
35.43	19.6435
35.46	19.6449
35.49	19.6447
35.52	19.6423
35.55	19.6372
35.58	19.6285
35.61	19.6151
35.64	19.5952
35.67	19.5666
35.7	19.5266
35.73	19.4717
35.76	19.3981
35.79	19.3017
35.82	19.1788
35.85	19.0259
35.88	18.8409
35.91	18.6232
35.94	18.3738
35.97	18.0954
36	17.7924
36.03	17.4701
36.06	17.1345
36.09	16.7912
36.12	16.4453
36.15	16.1009
36.18	15.7612
36.21	15.4285
36.24	15.1048
36.27	14.7921
36.3	14.4926
36.33	14.2089
36.36	13.944
36.39	13.7006
36.42	13.4815
36.45	13.2885
36.48	13.1224
36.51	12.9831
36.54	12.8694
36.57	12.7792
36.6	12.7101
36.63	12.6593
36.66	12.6239
36.69	12.6013
36.72	12.5891
36.75	12.5853
36.78	12.5879
36.81	12.5952
36.84	12.6057
36.87	12.6179
36.9	12.6305
36.93	12.6425
36.96	12.6528
36.99	12.661
37.02	12.6667
37.05	12.6698
37.08	12.6704
37.11	12.6691
37.14	12.6661
37.17	12.6623
37.2	12.6581
37.23	12.6544
37.26	12.6516
37.29	12.6502
37.32	12.6504
37.35	12.6522
37.38	12.6554
37.41	12.6597
37.44	12.6645
37.47	12.6694
37.5	12.6741
37.53	12.6784
37.56	12.6822
37.59	12.686
37.62	12.6899
37.65	12.6945
37.68	12.7002
37.71	12.7072
37.74	12.7158
37.77	12.7259
37.8	12.7373
37.83	12.7497
37.86	12.7625
37.89	12.7751
37.92	12.787
37.95	12.7977
37.98	12.8067
38.01	12.814
38.04	12.8194
38.07	12.8232
38.1	12.8254
38.13	12.8264
38.16	12.8264
38.19	12.8255
38.22	12.8239
38.25	12.8214
38.28	12.8181
38.31	12.8141
38.34	12.8093
38.37	12.8042
38.4	12.7989
38.43	12.7942
38.46	12.7907
38.49	12.7889
38.52	12.7894
38.55	12.7924
38.58	12.798
38.61	12.8056
38.64	12.8146
38.67	12.8238
38.7	12.8313
38.73	12.835
38.76	12.8319
38.79	12.8179
38.82	12.7883
38.85	12.7372
38.88	12.658
38.91	12.5438
38.94	12.3882
38.97	12.1861
39	11.9347
39.03	11.6345
39.06	11.2896
39.09	10.9082
39.12	10.5017
39.15	10.0836
39.18	9.66849
39.21	9.26985
39.24	8.89889
39.27	8.56337
39.3	8.26712
39.33	8.01016
39.36	7.78945
39.39	7.59994
39.42	7.43578
39.45	7.29134
39.48	7.16203
39.51	7.04468
39.54	6.93756
39.57	6.84017
39.6	6.75276
39.63	6.6759
39.66	6.61007
39.69	6.55543
39.72	6.51163
39.75	6.47787
39.78	6.45298
39.81	6.43556
39.84	6.42411
39.87	6.41714
39.9	6.41323
39.93	6.41108
39.96	6.4095
39.99	6.40748
40.02	6.40413
40.05	6.39881
40.08	6.39107
40.11	6.38075
40.14	6.36799
40.17	6.35316
40.2	6.3369
40.23	6.31998
40.26	6.30322
40.29	6.28738
40.32	6.2731
40.35	6.26077
40.38	6.25058
40.41	6.24247
40.44	6.2362
40.47	6.23142
40.5	6.22774
40.53	6.22476
40.56	6.22217
40.59	6.21971
40.62	6.21717
40.65	6.21443
40.68	6.21142
40.71	6.2081
40.74	6.2045
40.77	6.20069
40.8	6.19679
40.83	6.19298
40.86	6.18943
40.89	6.18633
40.92	6.18383
40.95	6.18202
40.98	6.18094
41.01	6.18055
41.04	6.18078
41.07	6.18151
41.1	6.18262
41.13	6.18397
41.16	6.18546
41.19	6.18695
41.22	6.18835
41.25	6.18955
41.28	6.19045
41.31	6.19097
41.34	6.19104
41.37	6.1906
41.4	6.18962
41.43	6.1881
41.46	6.18607
41.49	6.18358
41.52	6.1807
41.55	6.17749
41.58	6.17404
41.61	6.17037
41.64	6.16651
41.67	6.16243
41.7	6.15808
41.73	6.15338
41.76	6.14823
41.79	6.14258
41.82	6.13639
41.85	6.12974
41.88	6.12274
41.91	6.11563
41.94	6.1086
41.97	6.10179
42	6.09504
42.03	6.08771
42.06	6.07833
42.09	6.06432
42.12	6.04169
42.15	6.00478
42.18	5.94628
42.21	5.85748
42.24	5.72893
42.27	5.55147
42.3	5.31759
42.33	5.02296
42.36	4.66776
42.39	4.25759
42.42	3.80364
42.45	3.32196
42.48	2.83192
42.51	2.35396
42.54	1.90726
42.57	1.50751
42.6	1.16539
42.63	0.88594
42.66	0.66873
42.69	0.5089
42.72	0.39855
42.75	0.32829
42.78	0.28862
42.81	0.27734
42.84	0.28107
42.87	0.29378
42.9	0.31133
42.93	0.3308
42.96	0.35024
42.99	0.36841
43.02	0.38458
43.05	0.39835
43.08	0.40961
43.11	0.41841
43.14	0.42496
43.17	0.4295
43.2	0.43228
43.23	0.4335
43.26	0.43324
43.29	0.43149
43.32	0.42814
43.35	0.42307
43.38	0.41618
43.41	0.40749
43.44	0.39722
43.47	0.38577
43.5	0.37373
43.53	0.36181
43.56	0.35074
43.59	0.34116
43.62	0.33357
43.65	0.32824
43.68	0.32525
43.71	0.32445
43.74	0.3256
43.77	0.32835
43.8	0.33237
43.83	0.33735
43.86	0.34302
43.89	0.34918
43.92	0.35564
43.95	0.3622
43.98	0.3687
44.01	0.37494
44.04	0.3807
44.07	0.38579
44.1	0.39002
44.13	0.39323
44.16	0.39528
44.19	0.39609
44.22	0.39563
44.25	0.39389
44.28	0.39093
44.31	0.38685
44.34	0.38178
44.37	0.37591
44.4	0.36941
44.43	0.36251
44.46	0.3554
44.49	0.34828
44.52	0.34131
44.55	0.33465
44.58	0.32839
44.61	0.32263
44.64	0.31743
44.67	0.31285
44.7	0.30894
44.73	0.30575
44.76	0.30332
44.79	0.30167
44.82	0.30078
44.85	0.30064
44.88	0.30117
44.91	0.30225
44.94	0.30376
44.97	0.30553
45	0.30741
45.03	0.30924
45.06	0.31092
45.09	0.31238
45.12	0.31363
45.15	0.31472
45.18	0.31579
45.21	0.31701
45.24	0.31858
45.27	0.32072
45.3	0.30802
45.33	0.28478
45.36	0.26254
45.39	0.24132
45.42	0.22109
45.45	0.20181
45.48	0.18349
45.51	0.16622
45.54	0.15026
45.57	0.13602
45.6	0.12406
45.63	0.11499
45.66	0.10944
45.69	0.1079
45.72	0.11071
45.75	0.11795
45.78	0.12949
45.81	0.14504
45.84	0.16414
45.87	0.18627
45.9	0.21081
45.93	0.23703
45.96	0.26405
45.99	0.29077
46.02	0.31591
46.05	0.33802
46.08	0.3556
46.11	0.36721
46.14	0.37168
46.17	0.36824
46.2	0.3566
46.23	0.33701
46.26	0.31023
46.29	0.27868
46.32	0.27693
46.35	0.27213
46.38	0.26581
46.41	0.25938
46.44	0.25402
46.47	0.25065
46.5	0.24984
46.53	0.25184
46.56	0.25659
46.59	0.2637
46.62	0.27254
46.65	0.2823
