# Supplementary material for: Li/Al‐LDH Reinforced Polyacrylamide/Xanthan Gum Semi‐Interpenetrating Network Nano‐Conductive Hydrogels for Stress Sensing and Wearable Device Applications
Source: Adv Sci (Weinh). 2025 Sep 30;12(47):e11903. doi: 10.1002/advs.202511903 (PMC12713048; doi:10.1002/advs.202511903)
Supplement: Supplementary file 2 — Supporting Information [file ADVS-12-e11903-s004.zip › Figure 6f.xlsx]

## Sheet: Sheet1
0	0.00924	0	0.00924	6.18	2.82676	6.18	2.82676
0.03	0.12656	2.16	0.01358	8.19	2.8464	6.21	2.70463
0.06	0.24389					6.24	2.58249
0.09	0.36121					6.27	2.2191
0.12	0.35791					6.3	1.73509
0.15	0.47524					6.33	1.25107
0.18	0.59256					6.36	1.00831
0.21	0.70989					6.39	0.76555
0.24	0.82721					6.42	0.52279
0.27	0.94454					6.45	0.40065
0.3	1.06186					6.48	0.39914
0.33	1.17919					6.51	0.27701
0.36	1.29651					6.54	0.2755
0.39	1.41384					6.57	0.274
0.42	1.53116					6.6	0.27249
0.45	1.64849					6.63	0.27098
0.48	1.76581					6.66	0.26947
0.51	1.88314					6.69	0.38859
0.54	1.87984					6.72	0.38709
0.57	1.99716					6.75	0.50621
0.6	2.11449					6.78	0.5047
0.63	2.11119					6.81	0.62382
0.66	2.22851					6.84	0.74294
0.69	2.22521					6.87	0.74143
0.72	2.22191					6.9	0.86055
0.75	2.33923					6.93	0.97967
0.78	2.33593					6.96	1.09879
0.81	2.33263					6.99	1.21791
0.84	2.32933					7.02	1.33703
0.87	2.32603					7.05	1.45615
0.9	2.32272					7.08	1.57527
0.93	2.31942					7.11	1.69439
0.96	2.31612					7.14	1.69288
0.99	2.31282					7.17	1.812
1.02	2.30952					7.2	1.93112
1.05	2.30621					7.23	2.05024
1.08	2.30291					7.26	2.04874
1.11	2.29961					7.29	2.04723
1.14	2.41693					7.32	2.16635
1.17	2.41363					7.35	2.16484
1.2	2.41033					7.38	2.28396
1.23	2.52766					7.41	2.28245
1.26	2.52435					7.44	2.40157
1.29	2.64168					7.47	2.40007
1.32	2.63838					7.5	2.39856
1.35	2.7557					7.53	2.39705
1.38	2.7524					7.56	2.39554
1.41	2.7491					7.59	2.51466
1.44	2.86642					7.62	2.51316
1.47	2.86312					7.65	2.51165
1.5	2.85982					7.68	2.51014
1.53	2.85652					7.71	2.62926
1.56	2.85322					7.74	2.62776
1.59	2.84991					7.77	2.62625
1.62	2.72599					7.8	2.62474
1.65	2.72268					7.83	2.62323
1.68	2.71938					7.86	2.62173
1.71	2.71608					7.89	2.62022
1.74	2.71278					7.92	2.61871
1.77	2.58885					7.95	2.6172
1.8	2.22366					7.98	2.6157
1.83	1.73785					8.01	2.61419
1.86	1.25204					8.04	2.73331
1.89	0.88686					8.07	2.7318
1.92	0.6423					8.1	2.73029
1.95	0.39775					8.13	2.72879
1.98	0.27382					8.16	2.84791
2.01	0.14989					8.19	2.8464
2.04	0.14659					8.22	2.84489
2.07	0.14328					8.25	2.84339
2.1	0.13998					8.28	2.84188
2.13	0.01605					8.31	2.84037
2.16	0.01358					8.34	2.83886
2.19	0.13269					8.37	2.83736
2.22	0.13117					8.4	2.71522
2.25	0.12966					8.43	2.71371
2.28	0.24877					8.46	2.71221
2.31	0.36789					8.49	2.7107
2.34	0.36637					8.52	2.70919
2.37	0.48548					8.55	2.70769
2.4	0.6046					8.58	2.70618
2.43	0.72371					8.61	2.70467
2.46	0.84282					8.64	2.58254
2.49	0.96193					8.67	2.21915
2.52	1.08105					8.7	1.73513
2.55	1.32079					8.73	1.25111
2.58	1.4399					8.76	0.88772
2.61	1.43839					8.79	0.64496
2.64	1.5575					8.82	0.4022
2.67	1.67661					8.85	0.28007
2.7	1.79572					8.88	0.15793
2.73	1.91484					8.91	0.15642
2.76	2.03395					8.94	0.15492
2.79	2.15306					8.97	0.15341
2.82	2.15155					9	0.03128
2.85	2.27066					9.03	0.14925
2.88	2.38977					9.06	0.14614
2.91	2.38826					9.09	0.14303
2.94	2.50737					9.12	0.26054
2.97	2.50586					9.15	0.25743
3	2.50434					9.18	0.37494
3.03	2.62345					9.21	0.49246
3.06	2.62194					9.24	0.60997
3.09	2.62043					9.27	0.60686
3.12	2.73954					9.3	0.72437
3.15	2.73802					9.33	0.84189
3.18	2.73651					9.36	0.9594
3.21	2.735					9.39	1.07692
3.24	2.73348					9.42	1.19443
3.27	2.73197					9.45	1.31194
3.3	2.73045					9.48	1.42946
3.33	2.72894					9.51	1.54697
3.36	2.72742					9.54	1.66449
3.39	2.72591					9.57	1.782
3.42	2.72439					9.6	1.77889
3.45	2.72288					9.63	1.8964
3.48	2.84199					9.66	2.01392
3.51	2.84048					9.69	2.01081
3.54	2.83896					9.72	2.12832
3.57	2.95808					9.75	2.12521
3.6	2.95656					9.78	2.24272
3.63	2.95505					9.81	2.36024
3.66	2.95353					9.84	2.35712
3.69	2.95202					9.87	2.35401
3.72	2.9505					9.9	2.47153
3.75	2.94899					9.93	2.46841
3.78	2.94747					9.96	2.4653
3.81	2.94596					9.99	2.58281
3.84	2.94444					10.02	2.5797
3.87	2.8223					10.05	2.57659
3.9	2.82079					10.08	2.57348
3.93	2.81927					10.11	2.57036
3.96	2.69713					10.14	2.56725
3.99	2.45436					10.17	2.56414
4.02	1.97034					10.2	2.56102
4.05	1.36569					10.23	2.55791
4.08	1.00229					10.26	2.5548
4.11	0.6389					10.29	2.55169
4.14	0.39613					10.32	2.54857
4.17	0.27399					10.35	2.66609
4.2	0.15184					10.38	2.66298
4.23	0.15033					10.41	2.65986
4.26	0.02819					10.44	2.77738
4.29	0.02667					10.47	2.77426
4.32	0.02516					10.5	2.77115
4.35	0.02365					10.53	2.76804
4.38	0.14277					10.56	2.76493
4.41	0.14127					10.59	2.76181
4.44	0.13976					10.62	2.7587
4.47	0.25888					10.65	2.75559
4.5	0.25737					10.68	2.75247
4.53	0.37649					10.71	2.74936
4.56	0.49561					10.74	2.74625
4.59	0.61473					10.77	2.74314
4.62	0.61322					10.8	2.6194
4.65	0.73234					10.83	2.61628
4.68	0.85146					10.86	2.61317
4.71	0.97058					10.89	2.61006
4.74	1.0897					10.92	2.48632
4.77	1.20882					10.95	2.24195
4.8	1.32794					10.98	1.6357
4.83	1.44706					11.01	1.27071
4.86	1.56618					11.04	0.90571
4.89	1.6853					11.07	0.66134
4.92	1.80442					11.1	0.41698
4.95	1.92354					11.13	0.29324
4.98	2.04266					11.16	0.29012
5.01	2.16178					11.19	0.16638
5.04	2.16028
5.07	2.2794
5.1	2.39852
5.13	2.39701
5.16	2.3955
5.19	2.51462
5.22	2.51311
5.25	2.51161
5.28	2.63073
5.31	2.62922
5.34	2.62771
5.37	2.62621
5.4	2.6247
5.43	2.62319
5.46	2.62168
5.49	2.62018
5.52	2.61867
5.55	2.61716
5.58	2.61565
5.61	2.61415
5.64	2.61264
5.67	2.61113
5.7	2.60963
5.73	2.60812
5.76	2.72724
5.79	2.72573
5.82	2.84485
5.85	2.84334
5.88	2.84184
5.91	2.84033
5.94	2.83882
5.97	2.83731
6	2.83581
6.03	2.8343
6.06	2.83279
6.09	2.83128
6.12	2.82978
6.15	2.82827
