# Supplementary material for: Li/Al‐LDH Reinforced Polyacrylamide/Xanthan Gum Semi‐Interpenetrating Network Nano‐Conductive Hydrogels for Stress Sensing and Wearable Device Applications
Source: Adv Sci (Weinh). 2025 Sep 30;12(47):e11903. doi: 10.1002/advs.202511903 (PMC12713048; doi:10.1002/advs.202511903)
Supplement: Supplementary file 2 — Supporting Information [file ADVS-12-e11903-s004.zip › Figure 6g.xlsx]

## Sheet: Sheet1
0	0.74864	0	0.74864	4.92	57.6525	1.89	0.6173
0.03	1.44928	1.89	0.6173	6.99	58.4196	1.92	1.02391
0.06	0.99274					1.95	1.46245
0.09	0.52371					1.98	1.24252
0.12	1.11121					2.01	1.6305
0.15	1.14737					2.04	1.93797
0.18	1.04986					2.07	1.92382
0.21	1.55444					2.1	2.30979
0.24	1.60789					2.13	2.29171
0.27	1.67646					2.16	2.31972
0.3	2.10075					2.19	2.65069
0.33	2.2681					2.22	2.82226
0.36	2.40759					2.25	2.85816
0.39	2.80239					2.28	3.02576
0.42	3.17469					2.31	3.33672
0.45	4.28183					2.34	4.12112
0.48	5.72071					2.37	5.07065
0.51	6.79143					2.4	6.26461
0.54	8.84928					2.43	7.84126
0.57	12.8645					2.46	8.45185
0.6	14.4931					2.49	10.1401
0.63	19.4479					2.52	11.8958
0.66	25.9517					2.55	14.731
0.69	30.0171					2.58	16.5332
0.72	35.8603					2.61	21.5287
0.75	41.1414					2.64	27.0996
0.78	46.0528					2.67	33.5682
0.81	49.4899					2.7	38.5585
0.84	51.054					2.73	44.059
0.87	53.3101					2.76	47.8789
0.9	54.8734					2.79	50.8828
0.93	55.8868					2.82	53.4579
0.96	57.1774					2.85	54.283
0.99	58.1272					2.88	55.7553
1.02	58.4902					2.91	56.6465
1.05	59.0379					2.94	57.9856
1.08	59.0735					2.97	58.3989
1.11	58.1147					3	58.6491
1.14	58.0191					3.03	58.8764
1.17	57.5223					3.06	58.4351
1.2	56.8331					3.09	58.3968
1.23	55.6846					3.12	57.7861
1.26	53.8237					3.15	57.4931
1.29	50.2312					3.18	57.3181
1.32	45.2033					3.21	56.5911
1.35	41.2705					3.24	55.5411
1.38	37.2903					3.27	53.8858
1.41	30.9446					3.3	50.3841
1.44	27.6311					3.33	46.204
1.47	23.404					3.36	40.6589
1.5	19.8283					3.39	35.9102
1.53	15.0944					3.42	31.3735
1.56	10.3014					3.45	27.7588
1.59	8.9727					3.48	24.5396
1.62	7.83918					3.51	18.4015
1.65	6.1851					3.54	12.3487
1.68	4.79855					3.57	7.72254
1.71	4					3.6	6.6543
1.74	3.42255					3.63	4.71889
1.77	3.01087					3.66	4.12454
1.8	1.92285					3.69	2.65462
1.83	1.7639					3.72	2.41381
1.86	1.67686					3.75	1.55948
1.89	0.6173					3.78	1.00326
						3.81	0.78761
						3.84	0.58576
						3.87	0.35268
						3.9	0.52109
						3.93	0.38608
						3.96	0.70665
						3.99	0.59675
						4.02	0.52231
						4.05	1.16197
						4.08	1.11431
						4.11	1.33229
						4.14	1.58799
						4.17	1.73619
						4.2	2.13612
						4.23	2.52332
						4.26	2.68368
						4.29	3.21956
						4.32	4.533
						4.35	5.2091
						4.38	7.18472
						4.41	9.60267
						4.44	12.3596
						4.47	16.6737
						4.5	18.6196
						4.53	23.176
						4.56	28.58
						4.59	31.7577
						4.62	36.1843
						4.65	41.8778
						4.68	46.1213
						4.71	50.2943
						4.74	52.0133
						4.77	53.904
						4.8	55.0157
						4.83	55.4302
						4.86	56.3443
						4.89	56.8849
						4.92	57.6525
						4.95	57.5408
						4.98	56.9281
						5.01	56.4452
						5.04	55.618
						5.07	55.1487
						5.1	54.9955
						5.13	54.6631
						5.16	53.1906
						5.19	51.988
						5.22	49.7064
						5.25	45.2314
						5.28	40.3408
						5.31	35.2695
						5.34	31.3825
						5.37	27.4805
						5.4	23.2304
						5.43	18.0608
						5.46	11.5676
						5.49	8.40432
						5.52	8.26127
						5.55	7.02862
						5.58	5.58738
						5.61	5.26316
						5.64	4.32362
						5.67	2.01857
						5.7	1.76807
						5.73	1.83268
						5.76	1.24847
						5.79	1.35003
						5.82	1.43335
						5.85	1.01657
						5.88	0.98476
						5.91	0.95497
						5.94	0.71735
						5.97	0.73468
						6	0.95331
						6.03	0.84338
						6.06	1.19589
						6.09	1.26102
						6.12	1.48772
						6.15	1.84507
						6.18	2.08491
						6.21	2.27234
						6.24	2.62544
						6.27	2.90269
						6.3	3.6878
						6.33	4.284
						6.36	4.91839
						6.39	6.54014
						6.42	7.57356
						6.45	8.90496
						6.48	11.2775
						6.51	13.7472
						6.54	16.1229
						6.57	18.8261
						6.6	23.2268
						6.63	28.5884
						6.66	32.4003
						6.69	36.7586
						6.72	40.2328
						6.75	44.8086
						6.78	48.3959
						6.81	50.3355
						6.84	53.0233
						6.87	54.5119
						6.9	56.3494
						6.93	57.2764
						6.96	57.7007
						6.99	58.4196
						7.02	58.228
						7.05	58.2706
						7.08	58.0282
						7.11	57.2036
						7.14	56.6502
						7.17	56.6527
						7.2	56.6989
						7.23	56.1587
						7.26	54.0039
						7.29	50.7637
						7.32	48.377
						7.35	45.4818
						7.38	40.5162
						7.41	36.6386
						7.44	32.1643
						7.47	28.7161
						7.5	25.2445
						7.53	21.4907
						7.56	16.6068
						7.59	11.6069
						7.62	8.53981
						7.65	8.72703
						7.68	6.90093
						7.71	5.71843
						7.74	4.44172
						7.77	3.01011
						7.8	1.84247
						7.83	0.97966
						7.86	0.82833
						7.89	0.59759
						7.92	0.6956
						7.95	1.04129
						7.98	1.63207
						8.01	1.5933
						8.04	1.53521
						8.07	2.02714
						8.1	1.86776
						8.13	1.96587
						8.16	2.23911
						8.19	2.2839
						8.22	2.50956
						8.25	2.93032
						8.28	3.37038
						8.31	3.89014
						8.34	4.42453
						8.37	5.39613
						8.4	6.33184
						8.43	8.51939
						8.46	11.0639
						8.49	13.1504
						8.52	15.8069
						8.55	19.4056
						8.58	24.2901
						8.61	30.226
						8.64	34.7275
						8.67	41.1235
						8.7	46.4364
						8.73	50.6155
						8.76	52.8991
						8.79	54.0345
						8.82	54.2693
						8.85	54.575
						8.88	55.5913
						8.91	55.9803
						8.94	56.1698
						8.97	56.1387
						9	55.6637
						9.03	55.218
						9.06	55.009
						9.09	54.4947
						9.12	53.6056
						9.15	53.5358
						9.18	53.3559
						9.21	51.878
						9.24	49.8931
						9.27	46.7596
						9.3	42.4043
						9.33	37.286
						9.36	33.6336
						9.39	30.4467
						9.42	25.5657
						9.45	18.7754
						9.48	13.8255
						9.51	8.9644
						9.54	5.62008
						9.57	3.31394
						9.6	0.83689
						9.63	0.52947
