# Supplementary material for: Li/Al‐LDH Reinforced Polyacrylamide/Xanthan Gum Semi‐Interpenetrating Network Nano‐Conductive Hydrogels for Stress Sensing and Wearable Device Applications
Source: Adv Sci (Weinh). 2025 Sep 30;12(47):e11903. doi: 10.1002/advs.202511903 (PMC12713048; doi:10.1002/advs.202511903)
Supplement: Supplementary file 2 — Supporting Information [file ADVS-12-e11903-s004.zip › Figure 6h.xlsx]

## Sheet: Sheet1
0	1.23664	0	1.23664	8.856	259.011	3.618	0.87216
0.054	2.00657	3.618	0.87216	12.5476	284.932	3.66267	1.9968
0.108	5.01795					3.70733	3.19585
0.162	10.6846					3.752	5.37243
0.216	14.7001					3.79667	8.52456
0.27	18.0601					3.84133	12.829
0.324	21.1255					3.886	18.1663
0.378	24.2479					3.93067	24.1676
0.432	28.0292					3.97533	30.8455
0.486	34.3123					4.02	38.4435
0.54	44.0501					4.06467	47.0965
0.594	57.8026					4.10933	57.4905
0.648	72.6885					4.154	69.8838
0.702	88.8737					4.19867	83.3132
0.756	105.831					4.24333	97.2978
0.81	123.196					4.288	111.901
0.864	141.075					4.33267	127.582
0.918	159.137					4.37733	143.45
0.972	177.245					4.422	158.819
1.026	193.834					4.46667	173.882
1.08	207.103					4.51133	189.167
1.134	217.39					4.556	203.533
1.188	224.751					4.60067	216.25
1.242	230.784					4.64533	227.653
1.296	237.123					4.69	238.502
1.35	243.792					4.73467	248.492
1.404	250.84					4.77933	257.226
1.458	256.793					4.824	264.669
1.512	261.147					4.86867	271.047
1.566	262.995					4.91333	276.088
1.62	261.769					4.958	279.869
1.674	257.74					5.00267	282.108
1.728	251.551					5.04733	282.447
1.782	244.807					5.092	281.471
1.836	238.826					5.13667	279.124
1.89	233.73					5.18133	275.761
1.944	230.577					5.226	271.977
1.998	229.367					5.27067	267.894
2.052	229.324					5.31533	263.829
2.106	229.137					5.36	259.838
2.16	227.594					5.40467	255.633
2.214	224.517					5.44933	251.581
2.268	219.283					5.494	248.194
2.322	210.469					5.53867	245.586
2.376	197.682					5.58333	243.394
2.43	181.715					5.628	241.198
2.484	163.62					5.67267	239.069
2.538	143.956					5.71733	236.778
2.592	123.343					5.762	234.065
2.646	103.26					5.80667	230.973
2.7	84.7112					5.85133	227.983
2.754	67.8813					5.896	224.622
2.808	52.7228					5.94067	220.512
2.862	40.0018					5.98533	214.373
2.916	31.0167					6.03	205.614
2.97	25.3653					6.07467	193.965
3.024	22.3619					6.11933	179.482
3.078	21.3513					6.164	164.421
3.132	22.4035					6.20867	149.904
3.186	23.6359					6.25333	135.062
3.24	35.154					6.298	120.627
3.294	41.8714					6.34267	106.857
3.348	43.7243					6.38733	93.4926
3.402	40.6703					6.432	81.6874
3.456	33.4707					6.47667	70.6772
3.51	23.5469					6.52133	61.5864
3.564	13.1176					6.566	54.4423
3.618	0.87216					6.61067	47.8359
						6.65533	41.1558
						6.7	34.3729
						6.74467	27.4445
						6.78933	23.7853
						6.834	20.6539
						6.87867	19.7303
						6.92333	26.1059
						6.968	29.2191
						7.01267	29.2539
						7.05733	26.5695
						7.102	21.4765
						7.14667	16.3935
						7.19133	8.93452
						7.236	0.90994
						7.29	1.00155
						7.344	1.7392
						7.398	4.81239
						7.452	10.8674
						7.506	13.5942
						7.56	16.7222
						7.614	20.2162
						7.668	24.4059
						7.722	30.0919
						7.776	37.5889
						7.83	47.0498
						7.884	58.3893
						7.938	72.7405
						7.992	88.5562
						8.046	105.387
						8.1	123.197
						8.154	140.986
						8.208	158.288
						8.262	174.791
						8.316	189.981
						8.37	203.145
						8.424	213.583
						8.478	222.444
						8.532	230.063
						8.586	236.885
						8.64	243.415
						8.694	248.9
						8.748	253.675
						8.802	257.226
						8.856	259.011
						8.91	258.238
						8.964	254.637
						9.018	249.401
						9.072	243.698
						9.126	238.479
						9.18	234.4
						9.234	231.245
						9.288	228.971
						9.342	227.367
						9.396	226.111
						9.45	224.425
						9.504	221.077
						9.558	214.854
						9.612	205.189
						9.666	192.357
						9.72	177.368
						9.774	160.587
						9.828	142.019
						9.882	122.281
						9.936	102.335
						9.99	83.7143
						10.044	67.3465
						10.098	53.3118
						10.152	41.5401
						10.206	32.0778
						10.26	25.5333
						10.314	21.7834
						10.368	20.746
						10.422	20.7983
						10.476	28.1484
						10.53	33.1348
						10.584	35.3743
						10.638	34.9115
						10.692	32.1378
						10.746	27.4725
						10.8	21.4669
						10.854	14.6409
						10.908	8.0655
						10.962	1.21796
						11.0037	2.07422
						11.0455	3.42448
						11.0872	4.75223
						11.1289	5.71986
						11.1706	6.22027
						11.2124	6.70207
						11.2541	7.55987
						11.2958	9.10361
						11.3376	11.3398
						11.3793	14.4499
						11.421	18.5512
						11.4627	23.5383
						11.5045	29.4797
						11.5462	36.3843
						11.5879	44.165
						11.6296	53.2257
						11.6714	63.9564
						11.7131	75.8223
						11.7548	88.4226
						11.7965	102.064
						11.8383	116.984
						11.88	132.38
						11.9217	147.855
						11.9634	163.155
						12.0052	177.994
						12.0469	192.373
						12.0886	206.468
						12.1304	219.575
						12.1721	231.261
						12.2138	241.8
						12.2555	251.559
						12.2973	260.227
						12.339	267.721
						12.3807	273.896
						12.4224	278.902
						12.4642	282.511
						12.5059	284.435
						12.5476	284.932
						12.5894	284.022
						12.6311	282.036
						12.6728	279.176
						12.7145	275.646
						12.7563	271.683
						12.798	267.45
						12.8397	263.308
						12.8814	259.297
						12.9232	255.638
						12.9649	252.575
						13.0066	249.743
						13.0484	246.941
						13.0901	244.442
						13.1318	242.122
						13.1736	239.708
						13.2153	237.236
						13.257	234.515
						13.2987	230.997
						13.3405	226.995
						13.3822	222.021
						13.4239	215.167
						13.4656	205.899
						13.5074	194.34
						13.5491	181.532
						13.5908	167.967
						13.6326	153.531
						13.6743	138.653
						13.716	123.722
						13.7577	109.542
						13.7995	97.1176
						13.8412	85.9834
						13.8829	75.849
						13.9246	66.0874
						13.9664	57.3547
						14.0081	49.9758
						14.0498	43.3411
						14.0915	37.1698
						14.1333	32.6091
						14.175	27.8351
						14.2167	24.7975
						14.2584	27.1387
						14.3002	28.4866
						14.3419	28.7411
						14.3836	27.826
						14.4254	25.7432
						14.4671	22.4514
						14.5088	17.8773
						14.5505	13.4503
						14.5923	7.56347
						14.634	1.37438
						14.688	1.23664
						14.742	2.00657
						14.796	5.01795
						14.85	10.6846
						14.904	14.7001
						14.958	18.0601
						15.012	21.1255
						15.066	24.2479
						15.12	28.0292
						15.174	34.3123
						15.228	44.0501
						15.282	57.8026
						15.336	72.6885
						15.39	88.8737
						15.444	105.831
						15.498	123.196
						15.552	141.075
						15.606	159.137
						15.66	177.245
						15.714	193.834
						15.768	207.103
						15.822	217.39
						15.876	224.751
						15.93	230.784
						15.984	237.123
						16.038	243.792
						16.092	250.84
						16.146	256.793
						16.2	261.147
						16.254	262.995
						16.308	261.769
						16.362	257.74
						16.416	251.551
						16.47	244.807
						16.524	238.826
						16.578	233.73
						16.632	230.577
						16.686	229.367
						16.74	229.324
						16.794	229.137
						16.848	227.594
						16.902	224.517
						16.956	219.283
						17.01	210.469
						17.064	197.682
						17.118	181.715
						17.172	163.62
						17.226	143.956
						17.28	123.343
						17.334	103.26
						17.388	84.7112
						17.442	67.8813
						17.496	52.7228
						17.55	40.0018
						17.604	31.0167
						17.658	25.3653
						17.712	22.3619
						17.766	21.3513
						17.82	22.4035
						17.874	23.6359
						17.928	35.154
						17.982	41.8714
						18.036	43.7243
						18.09	40.6703
						18.144	33.4707
						18.198	23.5469
						18.252	13.1176
						18.306	0.87216
