# Supplementary material for: Li/Al‐LDH Reinforced Polyacrylamide/Xanthan Gum Semi‐Interpenetrating Network Nano‐Conductive Hydrogels for Stress Sensing and Wearable Device Applications
Source: Adv Sci (Weinh). 2025 Sep 30;12(47):e11903. doi: 10.1002/advs.202511903 (PMC12713048; doi:10.1002/advs.202511903)
Supplement: Supplementary file 2 — Supporting Information [file ADVS-12-e11903-s004.zip › Figure 6i.xlsx]

## Sheet: Sheet1
0	0.6777	0	0.6777	7.0125	86.8818	3.0525	0.48521
0.0025	0.53715	3.0525	0.48521	10.0475	81.1693	3.055	0.48189
0.005	0.4936					3.0575	0.49003
0.0075	0.45333					3.06	0.50986
0.01	0.40553					3.0625	0.54152
0.0125	0.36452					3.065	0.58515
0.015	0.32961					3.0675	0.64091
0.0175	0.3067					3.07	0.7089
0.02	0.32176					3.0725	0.78923
0.0225	0.389					3.075	0.88202
0.025	0.52854					3.0775	0.98733
0.0275	0.70119					3.08	1.10512
0.03	0.87592					3.0825	1.23553
0.0325	1.04736					3.085	1.37869
0.035	1.21277					3.0875	1.5347
0.0375	1.37395					3.09	1.70362
0.04	1.51266					3.0925	1.88554
0.0425	1.64691					3.095	2.07068
0.045	1.77947					3.0975	2.25902
0.0475	1.90896					3.1	2.45053
0.05	2.03689					3.1025	2.64514
0.0525	2.1647					3.105	2.84282
0.055	2.29236					3.1075	3.0435
0.0575	2.41716					3.11	3.24714
0.06	2.54176					3.1125	3.45366
0.0625	2.66404					3.115	3.66301
0.065	2.78407					3.1175	3.87511
0.0675	2.89907					3.12	4.0899
0.07	3.00489					3.1225	4.30732
0.0725	3.10544					3.125	4.52731
0.075	3.20381					3.1275	4.74981
0.0775	3.30314					3.13	4.97477
0.08	3.40511					3.1325	5.20211
0.0825	3.5092					3.135	5.43177
0.085	3.61467					3.1375	5.66367
0.0875	3.71841					3.14	5.89776
0.09	3.81684					3.1425	6.13396
0.0925	3.91442					3.145	6.37221
0.095	4.01169					3.1475	6.61242
0.0975	4.10929					3.15	6.85455
0.1	4.2075					3.1525	7.0985
0.1025	4.30576					3.155	7.34421
0.105	4.40435					3.1575	7.5916
0.1075	4.50359					3.16	7.84061
0.11	4.60403					3.1625	8.09117
0.1125	4.70608					3.165	8.34322
0.115	4.81089					3.1675	8.59666
0.1175	4.9186					3.17	8.85145
0.12	5.031					3.1725	9.10749
0.1225	5.14814					3.175	9.36473
0.125	5.26801					3.1775	9.6231
0.1275	5.38419					3.18	9.88252
0.13	5.50347					3.1825	10.1429
0.1325	5.62686					3.185	10.4042
0.135	5.76093					3.1875	10.6662
0.1375	5.91273					3.19	10.9289
0.14	6.09229					3.1925	11.1922
0.1425	6.29503					3.195	11.4561
0.145	6.51333					3.1975	11.7204
0.1475	6.73846					3.2	11.985
0.15	6.9712					3.2025	12.2499
0.1525	7.20909					3.205	12.5151
0.155	7.4379					3.2075	12.7804
0.1575	7.66336					3.21	13.0458
0.16	7.89063					3.2125	13.3112
0.1625	8.11745					3.215	13.5765
0.165	8.34298					3.2175	13.8417
0.1675	8.56648					3.22	14.1066
0.17	8.78965					3.2225	14.3712
0.1725	9.01192					3.225	14.6353
0.175	9.23325					3.2275	14.8989
0.1775	9.45256					3.23	15.162
0.18	9.67011					3.2325	15.4244
0.1825	9.88684					3.235	15.686
0.185	10.1058					3.2375	15.9467
0.1875	10.3267					3.24	16.2066
0.19	10.5497					3.2425	16.4655
0.1925	10.7746					3.245	16.7232
0.195	11.0014					3.2475	16.9797
0.1975	11.2299					3.25	17.2351
0.2	11.4601					3.2525	17.489
0.2025	11.6918					3.255	17.7416
0.205	11.925					3.2575	17.9927
0.2075	12.1596					3.26	18.2422
0.21	12.3954					3.2625	18.49
0.2125	12.6323					3.265	18.7362
0.215	12.8704					3.2675	18.9806
0.2175	13.1095					3.27	19.2231
0.22	13.3494					3.2725	19.4637
0.2225	13.5902					3.275	19.7022
0.225	13.8318					3.2775	19.9387
0.2275	14.0742					3.28	20.173
0.23	14.3174					3.2825	20.405
0.2325	14.5614					3.285	20.6347
0.235	14.8062					3.2875	20.862
0.2375	15.0519					3.29	21.0867
0.24	15.2984					3.2925	21.3089
0.2425	15.5456					3.295	21.5284
0.245	15.7934					3.2975	21.7452
0.2475	16.0418					3.3	21.9591
0.25	16.2906					3.3025	22.1701
0.2525	16.5395					3.305	22.378
0.255	16.7889					3.3075	22.5829
0.2575	17.0389					3.31	22.7846
0.26	17.2894					3.3125	22.9831
0.2625	17.5401					3.315	23.1782
0.265	17.791					3.3175	23.3699
0.2675	18.042					3.32	23.5581
0.27	18.2931					3.3225	23.7428
0.2725	18.5441					3.325	23.9239
0.275	18.795					3.3275	24.1012
0.2775	19.0457					3.33	24.2749
0.28	19.2962					3.3325	24.4447
0.2825	19.5462					3.335	24.6106
0.285	19.7958					3.3375	24.7727
0.2875	20.0449					3.34	24.9307
0.29	20.2934					3.3425	25.0847
0.2925	20.5413					3.345	25.2346
0.295	20.7884					3.3475	25.3804
0.2975	21.0347					3.35	25.522
0.3	21.2801					3.3525	25.6592
0.3025	21.5246					3.355	25.7922
0.305	21.768					3.3575	25.9209
0.3075	22.0103					3.36	26.0452
0.31	22.2515					3.3625	26.1651
0.3125	22.4914					3.365	26.2806
0.315	22.7299					3.3675	26.3917
0.3175	22.967					3.37	26.4983
0.32	23.2026					3.3725	26.6005
0.3225	23.4365					3.375	26.6982
0.325	23.6687					3.3775	26.7914
0.3275	23.8989					3.38	26.8802
0.33	24.1273					3.3825	26.9646
0.3325	24.3536					3.385	27.0448
0.335	24.5778					3.3875	27.1207
0.3375	24.7997					3.39	27.1924
0.34	25.0195					3.3925	27.2601
0.3425	25.237					3.395	27.3239
0.345	25.452					3.3975	27.3839
0.3475	25.6647					3.4	27.4403
0.35	25.8749					3.4025	27.4934
0.3525	26.0825					3.405	27.5432
0.355	26.2876					3.4075	27.59
0.3575	26.4899					3.41	27.6341
0.36	26.6895					3.4125	27.6757
0.3625	26.8861					3.415	27.7152
0.365	27.0798					3.4175	27.7526
0.3675	27.2705					3.42	27.7882
0.37	27.458					3.4225	27.8222
0.3725	27.6423					3.425	27.8546
0.375	27.8233					3.4275	27.8858
0.3775	28.001					3.43	27.9157
0.38	28.1754					3.4325	27.9444
0.3825	28.3462					3.435	27.9721
0.385	28.5135					3.4375	27.9988
0.3875	28.6773					3.44	28.0246
0.39	28.8373					3.4425	28.0495
0.3925	28.9937					3.445	28.0734
0.395	29.1462					3.4475	28.0965
0.3975	29.295					3.45	28.1189
0.4	29.4398					3.4525	28.1406
0.4025	29.5807					3.455	28.1616
0.405	29.7176					3.4575	28.1821
0.4075	29.8504					3.46	28.2019
0.41	29.9791					3.4625	28.2211
0.4125	30.1036					3.465	28.2399
0.415	30.224					3.4675	28.2582
0.4175	30.3402					3.47	28.2761
0.42	30.4522					3.4725	28.2936
0.4225	30.5599					3.475	28.3106
0.425	30.6634					3.4775	28.3273
0.4275	30.7627					3.48	28.3436
0.43	30.8578					3.4825	28.3595
0.4325	30.9486					3.485	28.375
0.435	31.0351					3.4875	28.3902
0.4375	31.1172					3.49	28.405
0.44	31.1948					3.4925	28.4194
0.4425	31.2679					3.495	28.4336
0.445	31.3366					3.4975	28.4474
0.4475	31.4008					3.5	28.461
0.45	31.4605					3.5025	28.4743
0.4525	31.516					3.505	28.4873
0.455	31.5673					3.5075	28.5
0.4575	31.6145					3.51	28.5125
0.46	31.6582					3.5125	28.5247
0.4625	31.6987					3.515	28.5367
0.465	31.7365					3.5175	28.5485
0.4675	31.7718					3.52	28.5601
0.47	31.8051					3.5225	28.5714
0.4725	31.8366					3.525	28.5825
0.475	31.8665					3.5275	28.5935
0.4775	31.8951					3.53	28.6043
0.48	31.9224					3.5325	28.6149
0.4825	31.9486					3.535	28.6254
0.485	31.974					3.5375	28.6358
0.4875	31.9987					3.54	28.646
0.49	32.0229					3.5425	28.6561
0.4925	32.0463					3.545	28.6662
0.495	32.0686					3.5475	28.6762
0.4975	32.0897					3.55	28.686
0.5	32.11					3.5525	28.6958
0.5025	32.1295					3.555	28.7055
0.505	32.1483					3.5575	28.7151
0.5075	32.1663					3.56	28.7247
0.51	32.1837					3.5625	28.7341
0.5125	32.2004					3.565	28.7436
0.515	32.2166					3.5675	28.7529
0.5175	32.232					3.57	28.7622
0.52	32.2468					3.5725	28.7715
0.5225	32.261					3.575	28.7807
0.525	32.2748					3.5775	28.7899
0.5275	32.2881					3.58	28.7991
0.53	32.3009					3.5825	28.8082
0.5325	32.3134					3.585	28.8173
0.535	32.3254					3.5875	28.8262
0.5375	32.337					3.59	28.835
0.54	32.3479					3.5925	28.8438
0.5425	32.3579					3.595	28.8526
0.545	32.3672					3.5975	28.8613
0.5475	32.3758					3.6	28.87
0.55	32.3836					3.6025	28.8787
0.5525	32.3908					3.605	28.8874
0.555	32.3974					3.6075	28.896
0.5575	32.4035					3.61	28.9047
0.56	32.409					3.6125	28.9133
0.5625	32.414					3.615	28.922
0.565	32.4185					3.6175	28.9306
0.5675	32.4225					3.62	28.9393
0.57	32.4262					3.6225	28.948
0.5725	32.4293					3.625	28.9568
0.575	32.4321					3.6275	28.9656
0.5775	32.4345					3.63	28.9744
0.58	32.4366					3.6325	28.9833
0.5825	32.4384					3.635	28.9923
0.585	32.4398					3.6375	29.0015
0.5875	32.441					3.64	29.0108
0.59	32.4419					3.6425	29.0202
0.5925	32.4425					3.645	29.0299
0.595	32.443					3.6475	29.0399
0.5975	32.4432					3.65	29.0501
0.6	32.4432					3.6525	29.0607
0.6025	32.4431					3.655	29.0718
0.605	32.4427					3.6575	29.0833
0.6075	32.4421					3.66	29.0955
0.61	32.4413					3.6625	29.1083
0.6125	32.4402					3.665	29.1217
0.615	32.4388					3.6675	29.136
0.6175	32.4368					3.67	29.1512
0.62	32.4348					3.6725	29.1672
0.6225	32.4328					3.675	29.1843
0.625	32.4308					3.6775	29.2024
0.6275	32.4288					3.68	29.2217
0.63	32.4268					3.6825	29.2422
0.6325	32.4248					3.685	29.264
0.635	32.4227					3.6875	29.2871
0.6375	32.4207					3.69	29.3117
0.64	32.4186					3.6925	29.3378
0.6425	32.4166					3.695	29.3653
0.645	32.4145					3.6975	29.3944
0.6475	32.4125					3.7	29.425
0.65	32.4105					3.7025	29.4572
0.6525	32.4308					3.705	29.5103
0.655	32.4722					3.7075	29.5838
0.6575	32.5342					3.71	29.677
0.66	32.6159					3.7125	29.7894
0.6625	32.7167					3.715	29.9205
0.665	32.8357					3.7175	30.0699
0.6675	32.9722					3.72	30.2371
0.67	33.1261					3.7225	30.4215
0.6725	33.2967					3.725	30.6227
0.675	33.4837					3.7275	30.8403
0.6775	33.6866					3.73	31.0737
0.68	33.905					3.7325	31.3226
0.6825	34.1386					3.735	31.5865
0.685	34.3871					3.7375	31.865
0.6875	34.65					3.74	32.1575
0.69	34.9271					3.7425	32.4637
0.6925	35.2179					3.745	32.7831
0.695	35.5221					3.7475	33.1151
0.6975	35.8393					3.75	33.4592
0.7	36.1692					3.7525	33.8151
0.7025	36.5113					3.755	34.1823
0.705	36.8653					3.7575	34.5605
0.7075	37.2309					3.76	34.9493
0.71	37.6077					3.7625	35.3481
0.7125	37.9954					3.765	35.7568
0.715	38.3937					3.7675	36.1748
0.7175	38.8021					3.77	36.602
0.72	39.2203					3.7725	37.0378
0.7225	39.648					3.775	37.4821
0.725	40.085					3.7775	37.9345
0.7275	40.5308					3.78	38.3946
0.73	40.9853					3.7825	38.8622
0.7325	41.448					3.785	39.3369
0.735	41.9186					3.7875	39.8184
0.7375	42.3968					3.79	40.3064
0.74	42.8823					3.7925	40.8006
0.7425	43.3749					3.795	41.3008
0.745	43.8742					3.7975	41.8066
0.7475	44.3799					3.8	42.3177
0.75	44.8917					3.8025	42.8338
0.7525	45.4094					3.805	43.3547
0.755	45.9325					3.8075	43.88
0.7575	46.4609					3.81	44.4095
0.76	46.9943					3.8125	44.9429
0.7625	47.5322					3.815	45.4798
0.765	48.0744					3.8175	46.0201
0.7675	48.6207					3.82	46.5634
0.77	49.1707					3.8225	47.1094
0.7725	49.724					3.825	47.6579
0.775	50.2806					3.8275	48.2087
0.7775	50.84					3.83	48.7613
0.78	51.402					3.8325	49.3157
0.7825	51.9662					3.835	49.8714
0.785	52.5325					3.8375	50.4283
0.7875	53.1005					3.84	50.986
0.79	53.67					3.8425	51.5443
0.7925	54.2407					3.845	52.103
0.795	54.8123					3.8475	52.6617
0.7975	55.3846					3.85	53.2202
0.8	55.9573					3.8525	53.7782
0.8025	56.5301					3.855	54.3356
0.805	57.1027					3.8575	54.8919
0.8075	57.6749					3.86	55.4471
0.81	58.2464					3.8625	56.0007
0.8125	58.817					3.865	56.5527
0.815	59.3864					3.8675	57.1027
0.8175	59.9543					3.87	57.6504
0.82	60.5205					3.8725	58.1957
0.8225	61.0847					3.875	58.7383
0.825	61.6468					3.8775	59.2779
0.8275	62.2064					3.88	59.8144
0.83	62.7634					3.8825	60.3474
0.8325	63.3172					3.885	60.8767
0.835	63.8679					3.8875	61.4021
0.8375	64.4151					3.89	61.9233
0.84	64.9589					3.8925	62.4402
0.8425	65.4991					3.895	62.9525
0.845	66.0357					3.8975	63.4599
0.8475	66.5686					3.9	63.9623
0.85	67.0979					3.9025	64.4593
0.8525	67.6236					3.905	64.9509
0.855	68.146					3.9075	65.4367
0.8575	68.6651					3.91	65.9166
0.86	69.1807					3.9125	66.3902
0.8625	69.6927					3.915	66.8575
0.865	70.201					3.9175	67.3182
0.8675	70.7054					3.92	67.772
0.87	71.2057					3.9225	68.2188
0.8725	71.7015					3.925	68.6583
0.875	72.1928					3.9275	69.0903
0.8775	72.6791					3.93	69.5146
0.88	73.1602					3.9325	69.9309
0.8825	73.6359					3.935	70.3392
0.885	74.1059					3.9375	70.7391
0.8875	74.5699					3.94	71.1304
0.89	75.0275					3.9425	71.5129
0.8925	75.4786					3.945	71.8864
0.895	75.9228					3.9475	72.2507
0.8975	76.3599					3.95	72.6057
0.9	76.7896					3.9525	72.9509
0.9025	77.2116					3.955	73.2863
0.905	77.6257					3.9575	73.6117
0.9075	78.0316					3.96	73.9268
0.91	78.429					3.9625	74.2316
0.9125	78.8177					3.965	74.5258
0.915	79.1974					3.9675	74.8092
0.9175	79.5678					3.97	75.0817
0.92	79.9285					3.9725	75.3429
0.9225	80.2792					3.975	75.5928
0.925	80.6195					3.9775	75.8312
0.9275	80.9489					3.98	76.0578
0.93	81.2668					3.9825	76.2725
0.9325	81.5726					3.985	76.4751
0.935	81.8659					3.9875	76.6654
0.9375	82.1463					3.99	76.8433
0.94	82.4134					3.9925	77.0085
0.9425	82.6669					3.995	77.1609
0.945	82.9064					3.9975	77.3003
0.9475	83.1316					4	77.4266
0.95	83.3422					4.0025	77.5395
0.9525	83.538					4.005	77.639
0.955	83.7186					4.0075	77.7249
0.9575	83.884					4.01	77.7971
0.96	84.0337					4.0125	77.8555
0.9625	84.1676					4.015	77.9
0.965	84.2854					4.0175	77.9306
0.9675	84.3869					4.02	77.9471
0.97	84.4719					4.0225	77.9495
0.9725	84.5405					4.025	77.9377
0.975	84.5923					4.0275	77.9119
0.9775	84.6274					4.03	77.8719
0.98	84.6455					4.0325	77.8178
0.9825	84.6466					4.035	77.7496
0.985	84.6304					4.0375	77.6674
0.9875	84.5968					4.04	77.5712
0.99	84.5456					4.0425	77.4612
0.9925	84.4767					4.045	77.3374
0.995	84.3898					4.0475	77.2
0.9975	84.285					4.05	77.049
1	84.162					4.0525	76.8844
1.0025	84.0206					4.055	76.7064
1.005	83.8606					4.0575	76.5149
1.0075	83.6818					4.06	76.3098
1.01	83.4842					4.0625	76.0911
1.0125	83.2676					4.065	75.8588
1.015	83.0318					4.0675	75.6127
1.0175	82.7991					4.07	75.3726
1.02	82.569					4.0725	75.1381
1.0225	82.3412					4.075	74.9093
1.025	82.1153					4.0775	74.686
1.0275	81.891					4.08	74.4681
1.03	81.6679					4.0825	74.2555
1.0325	81.4457					4.085	74.0481
1.035	81.2244					4.0875	73.8459
1.0375	81.004					4.09	73.6487
1.04	80.7844					4.0925	73.4564
1.0425	80.5654					4.095	73.2689
1.045	80.3471					4.0975	73.086
1.0475	80.1295					4.1	72.9077
1.05	79.9125					4.1025	72.7339
1.0525	79.6962					4.105	72.5645
1.055	79.4805					4.1075	72.3992
1.0575	79.2654					4.11	72.238
1.06	79.0509					4.1125	72.0807
1.0625	78.8369					4.115	71.927
1.065	78.6234					4.1175	71.7768
1.0675	78.4103					4.12	71.6301
1.07	78.1977					4.1225	71.4866
1.0725	77.9854					4.125	71.3463
1.075	77.7736					4.1275	71.2091
1.0775	77.5622					4.13	71.0747
1.08	77.351					4.1325	70.9433
1.0825	77.1402					4.135	70.8146
1.085	76.9296					4.1375	70.6885
1.0875	76.7192					4.14	70.5651
1.09	76.5092					4.1425	70.4441
1.0925	76.2994					4.145	70.3256
1.095	76.0898					4.1475	70.2093
1.0975	75.8804					4.15	70.0952
1.1	75.6712					4.1525	69.983
1.1025	75.4622					4.155	69.8726
1.105	75.2533					4.1575	69.764
1.1075	75.0447					4.16	69.657
1.11	74.8363					4.1625	69.5515
1.1125	74.628					4.165	69.4473
1.115	74.4198					4.1675	69.3444
1.1175	74.2118					4.17	69.2427
1.12	74.0039					4.1725	69.142
1.1225	73.7963					4.175	69.0422
1.125	73.5892					4.1775	68.9432
1.1275	73.3826					4.18	68.8449
1.13	73.1767					4.1825	68.7472
1.1325	72.9715					4.185	68.6499
1.135	72.7668					4.1875	68.553
1.1375	72.5627					4.19	68.4563
1.14	72.3591					4.1925	68.3598
1.1425	72.1561					4.195	68.2632
1.145	71.9535					4.1975	68.1667
1.1475	71.7512					4.2	68.0702
1.15	71.5492					4.2025	67.9735
1.1525	71.3474					4.205	67.8766
1.155	71.1458					4.2075	67.7794
1.1575	70.9441					4.21	67.6818
1.16	70.7425					4.2125	67.5839
1.1625	70.5409					4.215	67.4854
1.165	70.3392					4.2175	67.3863
1.1675	70.1375					4.22	67.2867
1.17	69.9358					4.2225	67.1865
1.1725	69.734					4.225	67.0856
1.175	69.5322					4.2275	66.9839
1.1775	69.3303					4.23	66.8815
1.18	69.1285					4.2325	66.7782
1.1825	68.9267					4.235	66.6742
1.185	68.7248					4.2375	66.5692
1.1875	68.5229					4.24	66.4634
1.19	68.321					4.2425	66.3567
1.1925	68.1191					4.245	66.249
1.195	67.9171					4.2475	66.1404
1.1975	67.7149					4.25	66.0308
1.2	67.5125					4.2525	65.9203
1.2025	67.31					4.255	65.8089
1.205	67.1076					4.2575	65.6965
1.2075	66.9054					4.26	65.5832
1.21	66.7037					4.2625	65.4689
1.2125	66.5028					4.265	65.3537
1.215	66.3029					4.2675	65.2376
1.2175	66.1043					4.27	65.1205
1.22	65.9077					4.2725	65.0025
1.2225	65.7132					4.275	64.8836
1.225	65.5211					4.2775	64.7638
1.2275	65.3315					4.28	64.643
1.23	65.1445					4.2825	64.5213
1.2325	64.9603					4.285	64.3987
1.235	64.7788					4.2875	64.2751
1.2375	64.6001					4.29	64.1506
1.24	64.4243					4.2925	64.0251
1.2425	64.2512					4.295	63.8986
1.245	64.081					4.2975	63.7712
1.2475	63.9137					4.3	63.6427
1.25	63.7491					4.3025	63.5133
1.2525	63.5873					4.305	63.3828
1.255	63.4284					4.3075	63.2513
1.2575	63.2722					4.31	63.1187
1.26	63.1187					4.3125	62.9851
1.2625	62.9679					4.315	62.8505
1.265	62.8198					4.3175	62.7148
1.2675	62.6745					4.32	62.578
1.27	62.5319					4.3225	62.4402
1.2725	62.3921					4.325	62.3013
1.275	62.2551					4.3275	62.1615
1.2775	62.1209					4.33	62.0205
1.28	61.9896					4.3325	61.8786
1.2825	61.8611					4.335	61.7356
1.285	61.7352					4.3375	61.5915
1.2875	61.6121					4.34	61.4464
1.29	61.4914					4.3425	61.3002
1.2925	61.3731					4.345	61.153
1.295	61.2568					4.3475	61.0047
1.2975	61.1423					4.35	60.8553
1.3	61.0292					4.3525	60.7049
1.3025	60.9175					4.355	60.5534
1.305	60.807					4.3575	60.4009
1.3075	60.6977					4.36	60.2472
1.31	60.5896					4.3625	60.0925
1.3125	60.4826					4.365	59.9368
1.315	60.3769					4.3675	59.7799
1.3175	60.2726					4.37	59.6222
1.32	60.1698					4.3725	59.4634
1.3225	60.0684					4.375	59.3037
1.325	59.9685					4.3775	59.1431
1.3275	59.87					4.38	58.9815
1.33	59.7727					4.3825	58.8191
1.3325	59.6763					4.385	58.6558
1.335	59.5803					4.3875	58.4918
1.3375	59.4848					4.39	58.3269
1.34	59.3896					4.3925	58.1613
1.3425	59.2946					4.395	57.995
1.345	59.1998					4.3975	57.8283
1.3475	59.1052					4.4	57.6613
1.35	59.0107					4.4025	57.4944
1.3525	58.9162					4.405	57.3277
1.355	58.8219					4.4075	57.1618
1.3575	58.7277					4.41	56.9968
1.36	58.6336					4.4125	56.8331
1.3625	58.5397					4.415	56.6711
1.365	58.446					4.4175	56.5109
1.3675	58.3524					4.42	56.3527
1.37	58.259					4.4225	56.1969
1.3725	58.1657					4.425	56.0436
1.375	58.0725					4.4275	55.8929
1.3775	57.9796					4.43	55.7448
1.38	57.8867					4.4325	55.5994
1.3825	57.794					4.435	55.4568
1.385	57.7015					4.4375	55.317
1.3875	57.609					4.44	55.1802
1.39	57.5168					4.4425	55.0464
1.3925	57.4246					4.445	54.9156
1.395	57.3325					4.4475	54.7881
1.3975	57.2406					4.45	54.6638
1.4	57.1487					4.4525	54.5427
1.4025	57.0571					4.455	54.4249
1.405	56.9656					4.4575	54.3103
1.4075	56.8743					4.46	54.199
1.41	56.7833					4.4625	54.091
1.4125	56.6926					4.465	53.9862
1.415	56.6021					4.4675	53.8845
1.4175	56.5119					4.47	53.7862
1.42	56.4217					4.4725	53.691
1.4225	56.3316					4.475	53.5989
1.425	56.2418					4.4775	53.51
1.4275	56.1521					4.48	53.4243
1.43	56.0626					4.4825	53.3418
1.4325	55.9732					4.485	53.2624
1.435	55.8839					4.4875	53.1861
1.4375	55.7948					4.49	53.1129
1.44	55.7057					4.4925	53.0427
1.4425	55.6168					4.495	52.9757
1.445	55.528					4.4975	52.9116
1.4475	55.4394					4.5	52.8505
1.45	55.3508					4.5025	52.7921
1.4525	55.2623					4.505	52.7364
1.455	55.174					4.5075	52.6831
1.4575	55.0857					4.51	52.632
1.46	54.9975					4.5125	52.5829
1.4625	54.9095					4.515	52.5356
1.465	54.8215					4.5175	52.4898
1.4675	54.7336					4.52	52.4453
1.47	54.6459					4.5225	52.4021
1.4725	54.5582					4.525	52.36
1.475	54.4706					4.5275	52.3187
1.4775	54.3832					4.53	52.2781
1.48	54.2958					4.5325	52.2379
1.4825	54.2085					4.535	52.198
1.485	54.1214					4.5375	52.1582
1.4875	54.0346					4.54	52.1183
1.49	53.9481					4.5425	52.0782
1.4925	53.8624					4.545	52.0378
1.495	53.7774					4.5475	51.9969
1.4975	53.6931					4.55	51.9556
1.5	53.6095					4.5525	51.9138
1.5025	53.5266					4.555	51.8712
1.505	53.4445					4.5575	51.8279
1.5075	53.3629					4.56	51.7838
1.51	53.2819					4.5625	51.7389
1.5125	53.2014					4.565	51.6931
1.515	53.1213					4.5675	51.6464
1.5175	53.0415					4.57	51.5987
1.52	52.962					4.5725	51.5499
1.5225	52.8826					4.575	51.5
1.525	52.8033					4.5775	51.449
1.5275	52.724					4.58	51.3969
1.53	52.6448					4.5825	51.3436
1.5325	52.5656					4.585	51.2892
1.535	52.4864					4.5875	51.2336
1.5375	52.4072					4.59	51.1768
1.54	52.328					4.5925	51.1187
1.5425	52.2489					4.595	51.0594
1.545	52.1698					4.5975	50.9988
1.5475	52.0908					4.6	50.9371
1.55	52.0117					4.6025	50.874
1.5525	51.9326					4.605	50.8097
1.555	51.8534					4.6075	50.7441
1.5575	51.7743					4.61	50.6773
1.56	51.695					4.6125	50.6091
1.5625	51.6157					4.615	50.5398
1.565	51.5363					4.6175	50.4692
1.5675	51.4568					4.62	50.3974
1.57	51.3773					4.6225	50.3245
1.5725	51.2977					4.625	50.2506
1.575	51.2182					4.6275	50.1756
1.5775	51.1386					4.63	50.0997
1.58	51.0592					4.6325	50.023
1.5825	50.9797					4.635	49.9454
1.585	50.9004					4.6375	49.8672
1.5875	50.8213					4.64	49.7882
1.59	50.7423					4.6425	49.7086
1.5925	50.6635					4.645	49.6283
1.595	50.5848					4.6475	49.5474
1.5975	50.5062					4.65	49.466
1.6	50.4276					4.6525	49.3839
1.6025	50.349					4.655	49.3013
1.605	50.2705					4.6575	49.2182
1.6075	50.1919					4.66	49.1345
1.61	50.1132					4.6625	49.0504
1.6125	50.0344					4.665	48.9657
1.615	49.9555					4.6675	48.8805
1.6175	49.8764					4.67	48.7949
1.62	49.7971					4.6725	48.7088
1.6225	49.7176					4.675	48.6223
1.625	49.6378					4.6775	48.5353
1.6275	49.5577					4.68	48.448
1.63	49.4771					4.6825	48.3602
1.6325	49.3962					4.685	48.2721
1.635	49.3149					4.6875	48.1836
1.6375	49.2332					4.69	48.0947
1.64	49.1512					4.6925	48.0055
1.6425	49.0687					4.695	47.9159
1.645	48.9859					4.6975	47.8259
1.6475	48.9026					4.7	47.7354
1.65	48.8188					4.7025	47.6446
1.6525	48.7347					4.705	47.5534
1.655	48.6502					4.7075	47.4618
1.6575	48.5654					4.71	47.37
1.66	48.4803					4.7125	47.2778
1.6625	48.395					4.715	47.1854
1.665	48.3094					4.7175	47.0928
1.6675	48.2238					4.72	47.0002
1.67	48.1379					4.7225	46.9074
1.6725	48.0521					4.725	46.8148
1.675	47.9664					4.7275	46.7223
1.6775	47.8809					4.73	46.6302
1.68	47.7959					4.7325	46.5385
1.6825	47.7117					4.735	46.4473
1.685	47.6283					4.7375	46.3565
1.6875	47.5459					4.74	46.2662
1.69	47.4647					4.7425	46.1762
1.6925	47.3847					4.745	46.0865
1.695	47.3058					4.7475	45.9967
1.6975	47.2277					4.75	45.9068
1.7	47.1502					4.7525	45.8165
1.7025	47.0732					4.755	45.7258
1.705	46.9967					4.7575	45.6346
1.7075	46.9205					4.76	45.5429
1.71	46.8447					4.7625	45.451
1.7125	46.7692					4.765	45.3588
1.715	46.6939					4.7675	45.2664
1.7175	46.619					4.77	45.1741
1.72	46.5444					4.7725	45.0821
1.7225	46.47					4.775	44.9904
1.725	46.3959					4.7775	44.8993
1.7275	46.3221					4.78	44.809
1.73	46.2484					4.7825	44.7195
1.7325	46.175					4.785	44.6311
1.735	46.1016					4.7875	44.5439
1.7375	46.0284					4.79	44.4581
1.74	45.9553					4.7925	44.3736
1.7425	45.8823					4.795	44.2906
1.745	45.8095					4.7975	44.2089
1.7475	45.7368					4.8	44.1287
1.75	45.6643					4.8025	44.05
1.7525	45.5919					4.805	43.9728
1.755	45.5198					4.8075	43.8972
1.7575	45.4479					4.81	43.8232
1.76	45.3763					4.8125	43.7509
1.7625	45.3049					4.815	43.6804
1.765	45.2337					4.8175	43.6117
1.7675	45.1629					4.82	43.5448
1.77	45.0924					4.8225	43.4797
1.7725	45.0221					4.825	43.4165
1.775	44.9523					4.8275	43.3552
1.7775	44.8829					4.83	43.2956
1.78	44.8138					4.8325	43.2379
1.7825	44.745					4.835	43.1821
1.785	44.6764					4.8375	43.1281
1.7875	44.6081					4.84	43.0759
1.79	44.5402					4.8425	43.0256
1.7925	44.4725					4.845	42.9772
1.795	44.4052					4.8475	42.9307
1.7975	44.3383					4.85	42.886
1.8	44.2717					4.8525	42.8432
1.8025	44.2054					4.855	42.8024
1.805	44.1396					4.8575	42.7635
1.8075	44.074					4.86	42.7266
1.81	44.0088					4.8625	42.6917
1.8125	43.944					4.865	42.6585
1.815	43.8794					4.8675	42.6271
1.8175	43.8152					4.87	42.5973
1.82	43.7514					4.8725	42.569
1.8225	43.6879					4.875	42.542
1.825	43.6248					4.8775	42.5161
1.8275	43.562					4.88	42.4911
1.83	43.4995					4.8825	42.467
1.8325	43.4373					4.885	42.4437
1.835	43.3754					4.8875	42.421
1.8375	43.3138					4.89	42.3989
1.84	43.2525					4.8925	42.3773
1.8425	43.1914					4.895	42.356
1.845	43.1307					4.8975	42.3351
1.8475	43.0703					4.9	42.3143
1.85	43.0103					4.9025	42.2936
1.8525	42.9507					4.905	42.2728
1.855	42.8916					4.9075	42.2519
1.8575	42.8328					4.91	42.2307
1.86	42.7745					4.9125	42.2094
1.8625	42.7167					4.915	42.1878
1.865	42.6594					4.9175	42.1658
1.8675	42.6025					4.92	42.1436
1.87	42.5461					4.9225	42.1211
1.8725	42.4901					4.925	42.0983
1.875	42.4345					4.9275	42.0751
1.8775	42.3793					4.93	42.0515
1.88	42.3246					4.9325	42.0275
1.8825	42.2702					4.935	42.0031
1.885	42.2161					4.9375	41.9782
1.8875	42.1624					4.94	41.9527
1.89	42.1089					4.9425	41.9267
1.8925	42.0558					4.945	41.9
1.895	42.0028					4.9475	41.8728
1.8975	41.9501					4.95	41.8451
1.9	41.8977					4.9525	41.8167
1.9025	41.8455					4.955	41.7876
1.905	41.7935					4.9575	41.758
1.9075	41.7417					4.96	41.7277
1.91	41.6902					4.9625	41.6967
1.9125	41.6388					4.965	41.665
1.915	41.5875					4.9675	41.6327
1.9175	41.5363					4.97	41.5996
1.92	41.4853					4.9725	41.5657
1.9225	41.4345					4.975	41.5311
1.925	41.3838					4.9775	41.4957
1.9275	41.3333					4.98	41.4595
1.93	41.2829					4.9825	41.4226
1.9325	41.2328					4.985	41.385
1.935	41.1829					4.9875	41.3467
1.9375	41.1331					4.99	41.3078
1.94	41.0836					4.9925	41.2684
1.9425	41.0342					4.995	41.2285
1.945	40.985					4.9975	41.1882
1.9475	40.936					5	41.1476
1.95	40.8872					5.0025	41.1068
1.9525	40.8387					5.005	41.0658
1.955	40.7904					5.0075	41.0248
1.9575	40.7423					5.01	40.9837
1.96	40.6945					5.0125	40.9426
1.9625	40.6468					5.015	40.9016
1.965	40.5994					5.0175	40.8605
1.9675	40.5521					5.02	40.8194
1.97	40.5051					5.0225	40.7784
1.9725	40.4582					5.025	40.7375
1.975	40.4115					5.0275	40.6967
1.9775	40.3649					5.03	40.6561
1.98	40.3185					5.0325	40.6156
1.9825	40.2722					5.035	40.5752
1.985	40.2261					5.0375	40.5351
1.9875	40.1801					5.04	40.4951
1.99	40.1341					5.0425	40.4554
1.9925	40.0883					5.045	40.4159
1.995	40.0426					5.0475	40.3767
1.9975	39.9969					5.05	40.3378
2	39.9512					5.0525	40.2992
2.0025	39.9056					5.055	40.2609
2.005	39.8599					5.0575	40.2229
2.0075	39.8143					5.06	40.1852
2.01	39.7686					5.0625	40.1478
2.0125	39.7228					5.065	40.1106
2.015	39.677					5.0675	40.0736
2.0175	39.631					5.07	40.037
2.02	39.5849					5.0725	40.0005
2.0225	39.5387					5.075	39.9642
2.025	39.4924					5.0775	39.9281
2.0275	39.446					5.08	39.8922
2.03	39.3994					5.0825	39.8565
2.0325	39.3528					5.085	39.8212
2.035	39.306					5.0875	39.7862
2.0375	39.2592					5.09	39.7518
2.04	39.2122					5.0925	39.7181
2.0425	39.165					5.095	39.6851
2.045	39.1177					5.0975	39.6529
2.0475	39.0702					5.1	39.6216
2.05	39.0226					5.1025	39.591
2.0525	38.9749					5.105	39.5612
2.055	38.927					5.1075	39.5321
2.0575	38.8789					5.11	39.5037
2.06	38.8307					5.1125	39.4757
2.0625	38.7824					5.115	39.4479
2.065	38.7341					5.1175	39.4204
2.0675	38.6857					5.12	39.3929
2.07	38.6375					5.1225	39.3654
2.0725	38.5895					5.125	39.3379
2.075	38.5416					5.1275	39.3105
2.0775	38.494					5.13	39.283
2.08	38.4466					5.1325	39.2555
2.0825	38.3996					5.135	39.2281
2.085	38.3528					5.1375	39.2007
2.0875	38.3063					5.14	39.1732
2.09	38.2602					5.1425	39.1458
2.0925	38.2143					5.145	39.1183
2.095	38.1686					5.1475	39.0908
2.0975	38.1232					5.15	39.0633
2.1	38.0778					5.1525	39.0357
2.1025	38.0327					5.155	39.0081
2.105	37.9877					5.1575	38.9804
2.1075	37.9429					5.16	38.9528
2.11	37.8982					5.1625	38.9251
2.1125	37.8537					5.165	38.8973
2.115	37.8093					5.1675	38.8696
2.1175	37.7652					5.17	38.8418
2.12	37.7213					5.1725	38.814
2.1225	37.6777					5.175	38.7862
2.125	37.6343					5.1775	38.7585
2.1275	37.5912					5.18	38.7308
2.13	37.5484					5.1825	38.7032
2.1325	37.5059					5.185	38.6756
2.135	37.4636					5.1875	38.6481
2.1375	37.4216					5.19	38.6206
2.14	37.3799					5.1925	38.5932
2.1425	37.3385					5.195	38.5659
2.145	37.2972					5.1975	38.5386
2.1475	37.2561					5.2	38.5113
2.15	37.2154					5.2025	38.4841
2.1525	37.175					5.205	38.457
2.155	37.1349					5.2075	38.43
2.1575	37.0951					5.21	38.4032
2.16	37.0556					5.2125	38.3764
2.1625	37.0166					5.215	38.3498
2.165	36.9779					5.2175	38.3232
2.1675	36.9396					5.22	38.2968
2.17	36.9017					5.2225	38.2707
2.1725	36.8641					5.225	38.2446
2.175	36.8268					5.2275	38.2187
2.1775	36.7899					5.23	38.1929
2.18	36.7533					5.2325	38.1673
2.1825	36.717					5.235	38.1418
2.185	36.6811					5.2375	38.1164
2.1875	36.6455					5.24	38.0911
2.19	36.6103					5.2425	38.0659
2.1925	36.5752					5.245	38.0407
2.195	36.5404					5.2475	38.0155
2.1975	36.5058					5.25	37.9903
2.2	36.4713					5.2525	37.9651
2.2025	36.437					5.255	37.9399
2.205	36.4027					5.2575	37.9147
2.2075	36.3685					5.26	37.8895
2.21	36.3343					5.2625	37.8645
2.2125	36.3003					5.265	37.8395
2.215	36.2664					5.2675	37.8148
2.2175	36.2326					5.27	37.7901
2.22	36.199					5.2725	37.7655
2.2225	36.1654					5.275	37.7411
2.225	36.1319					5.2775	37.7168
2.2275	36.0985					5.28	37.6926
2.23	36.0651					5.2825	37.6686
2.2325	36.0319					5.285	37.6446
2.235	35.9986					5.2875	37.6208
2.2375	35.9654					5.29	37.5971
2.24	35.9322					5.2925	37.5736
2.2425	35.8991					5.295	37.5502
2.245	35.866					5.2975	37.5268
2.2475	35.8329					5.3	37.5037
2.25	35.7998					5.3025	37.4806
2.2525	35.7668					5.305	37.4576
2.255	35.7338					5.3075	37.4346
2.2575	35.7007					5.31	37.4117
2.26	35.6677					5.3125	37.3887
2.2625	35.6346					5.315	37.3658
2.265	35.6015					5.3175	37.3429
2.2675	35.5684					5.32	37.32
2.27	35.5354					5.3225	37.297
2.2725	35.5023					5.325	37.2739
2.275	35.4693					5.3275	37.2508
2.2775	35.4363					5.33	37.2275
2.28	35.4032					5.3325	37.2042
2.2825	35.3702					5.335	37.1806
2.285	35.3373					5.3375	37.157
2.2875	35.3044					5.34	37.133
2.29	35.2716					5.3425	37.109
2.2925	35.2388					5.345	37.0847
2.295	35.2062					5.3475	37.0603
2.2975	35.1735					5.35	37.0357
2.3	35.141					5.3525	37.011
2.3025	35.1085					5.355	36.9861
2.305	35.0761					5.3575	36.9612
2.3075	35.0438					5.36	36.9361
2.31	35.0114					5.3625	36.911
2.3125	34.9791					5.365	36.8858
2.315	34.9468					5.3675	36.8606
2.3175	34.9144					5.37	36.8355
2.32	34.882					5.3725	36.8105
2.3225	34.8495					5.375	36.7856
2.325	34.8169					5.3775	36.7608
2.3275	34.7843					5.38	36.7362
2.33	34.7517					5.3825	36.7118
2.3325	34.719					5.385	36.6875
2.335	34.6862					5.3875	36.6634
2.3375	34.6534					5.39	36.6395
2.34	34.6206					5.3925	36.6158
2.3425	34.5877					5.395	36.5924
2.345	34.5548					5.3975	36.5691
2.3475	34.5219					5.4	36.5461
2.35	34.489					5.4025	36.5234
2.3525	34.456					5.405	36.501
2.355	34.423					5.4075	36.4789
2.3575	34.3899					5.41	36.457
2.36	34.3569					5.4125	36.4355
2.3625	34.3238					5.415	36.4143
2.365	34.2907					5.4175	36.3933
2.3675	34.2576					5.42	36.3727
2.37	34.2244					5.4225	36.3524
2.3725	34.1912					5.425	36.3325
2.375	34.1581					5.4275	36.3129
2.3775	34.1249					5.43	36.2937
2.38	34.0916					5.4325	36.2749
2.3825	34.0584					5.435	36.2564
2.385	34.0251					5.4375	36.2381
2.3875	33.9918					5.44	36.2201
2.39	33.9586					5.4425	36.2022
2.3925	33.9252					5.445	36.1844
2.395	33.892					5.4475	36.1668
2.3975	33.8586					5.45	36.1493
2.4	33.8253					5.4525	36.132
2.4025	33.7919					5.455	36.1149
2.405	33.7586					5.4575	36.0979
2.4075	33.7253					5.46	36.0811
2.41	33.6919					5.4625	36.0643
2.4125	33.6586					5.465	36.0477
2.415	33.6253					5.4675	36.031
2.4175	33.5919					5.47	36.0144
2.42	33.5584					5.4725	35.9979
2.4225	33.5249					5.475	35.9813
2.425	33.4914					5.4775	35.9649
2.4275	33.4577					5.48	35.9486
2.43	33.4241					5.4825	35.9325
2.4325	33.3903					5.485	35.9165
2.435	33.3566					5.4875	35.9005
2.4375	33.3228					5.49	35.8847
2.44	33.2889					5.4925	35.8688
2.4425	33.255					5.495	35.8531
2.445	33.2211					5.4975	35.8374
2.4475	33.1872					5.5	35.8217
2.45	33.1531					5.5025	35.8061
2.4525	33.1191					5.505	35.7905
2.455	33.085					5.5075	35.775
2.4575	33.051					5.51	35.7595
2.46	33.0169					5.5125	35.7441
2.4625	32.9828					5.515	35.7286
2.465	32.9486					5.5175	35.7132
2.4675	32.9145					5.52	35.6977
2.47	32.8803					5.5225	35.6823
2.4725	32.846					5.525	35.6668
2.475	32.8117					5.5275	35.6513
2.4775	32.7773					5.53	35.6357
2.48	32.7428					5.5325	35.6202
2.4825	32.7083					5.535	35.6046
2.485	32.6736					5.5375	35.589
2.4875	32.6389					5.54	35.5735
2.49	32.6041					5.5425	35.558
2.4925	32.5693					5.545	35.5426
2.495	32.5344					5.5475	35.5272
2.4975	32.4995					5.55	35.5119
2.5	32.4645					5.5525	35.4966
2.5025	32.4296					5.555	35.4814
2.505	32.3947					5.5575	35.4663
2.5075	32.3597					5.56	35.4512
2.51	32.3248					5.5625	35.4362
2.5125	32.29					5.565	35.4213
2.515	32.2552					5.5675	35.4064
2.5175	32.2205					5.57	35.3917
2.52	32.1859					5.5725	35.3772
2.5225	32.1515					5.575	35.3628
2.525	32.1172					5.5775	35.3487
2.5275	32.0829					5.58	35.3347
2.53	32.0489					5.5825	35.3209
2.5325	32.0149					5.585	35.3074
2.535	31.9811					5.5875	35.2941
2.5375	31.9475					5.59	35.281
2.54	31.914					5.5925	35.2682
2.5425	31.8807					5.595	35.2556
2.545	31.8475					5.5975	35.2432
2.5475	31.8147					5.6	35.2311
2.55	31.782					5.6025	35.2191
2.5525	31.7496					5.605	35.2074
2.555	31.7174					5.6075	35.1958
2.5575	31.6854					5.61	35.1843
2.56	31.6537					5.6125	35.173
2.5625	31.6222					5.615	35.1617
2.565	31.5909					5.6175	35.1505
2.5675	31.5597					5.62	35.1394
2.57	31.5287					5.6225	35.1284
2.5725	31.4978					5.625	35.1175
2.575	31.467					5.6275	35.1066
2.5775	31.4363					5.63	35.0958
2.58	31.4057					5.6325	35.0851
2.5825	31.3751					5.635	35.0745
2.585	31.3446					5.6375	35.0639
2.5875	31.3142					5.64	35.0535
2.59	31.2838					5.6425	35.0431
2.5925	31.2534					5.645	35.0328
2.595	31.2231					5.6475	35.0226
2.5975	31.1928					5.65	35.0125
2.6	31.1625					5.6525	35.0024
2.6025	31.1323					5.655	34.9923
2.605	31.1021					5.6575	34.9823
2.6075	31.0719					5.66	34.9723
2.61	31.0417					5.6625	34.9623
2.6125	31.0116					5.665	34.9523
2.615	30.9815					5.6675	34.9424
2.6175	30.9515					5.67	34.9324
2.62	30.9215					5.6725	34.9224
2.6225	30.8915					5.675	34.9124
2.625	30.8616					5.6775	34.9024
2.6275	30.8317					5.68	34.8924
2.63	30.802					5.6825	34.8823
2.6325	30.7722					5.685	34.8723
2.635	30.7426					5.6875	34.8622
2.6375	30.713					5.69	34.8521
2.64	30.6835					5.6925	34.8419
2.6425	30.654					5.695	34.8317
2.645	30.6247					5.6975	34.8214
2.6475	30.5954					5.7	34.8111
2.65	30.5663					5.7025	34.8008
2.6525	30.5372					5.705	34.7903
2.655	30.5083					5.7075	34.7799
2.6575	30.4796					5.71	34.7693
2.66	30.451					5.7125	34.7587
2.6625	30.4226					5.715	34.7481
2.665	30.3944					5.7175	34.7374
2.6675	30.3664					5.72	34.7266
2.67	30.3385					5.7225	34.7157
2.6725	30.3108					5.725	34.7048
2.675	30.2832					5.7275	34.6938
2.6775	30.2558					5.73	34.6828
2.68	30.2285					5.7325	34.6716
2.6825	30.2012					5.735	34.6604
2.685	30.1741					5.7375	34.6491
2.6875	30.1471					5.74	34.6378
2.69	30.12					5.7425	34.6264
2.6925	30.0931					5.745	34.615
2.695	30.0663					5.7475	34.6036
2.6975	30.0395					5.75	34.592
2.7	30.0128					5.7525	34.5805
2.7025	29.9862					5.755	34.5688
2.705	29.9596					5.7575	34.5571
2.7075	29.9332					5.76	34.5453
2.71	29.9068					5.7625	34.5335
2.7125	29.8804					5.765	34.5216
2.715	29.8542					5.7675	34.5097
2.7175	29.828					5.77	34.4977
2.72	29.8019					5.7725	34.4857
2.7225	29.7759					5.775	34.4737
2.725	29.75					5.7775	34.4616
2.7275	29.7242					5.78	34.4495
2.73	29.6888					5.7825	34.4373
2.7325	29.6441					5.785	34.4251
2.735	29.5902					5.7875	34.4128
2.7375	29.5273					5.79	34.4005
2.74	29.4554					5.7925	34.3882
2.7425	29.3748					5.795	34.3758
2.745	29.2857					5.7975	34.3634
2.7475	29.1883					5.8	34.351
2.75	29.0826					5.8025	34.3385
2.7525	28.969					5.805	34.326
2.755	28.8475					5.8075	34.3135
2.7575	28.7184					5.81	34.3009
2.76	28.5819					5.8125	34.2884
2.7625	28.438					5.815	34.2666
2.765	28.2869					5.8175	34.2357
2.7675	28.1289					5.82	34.1959
2.77	27.9641					5.8225	34.1472
2.7725	27.7927					5.825	34.0899
2.775	27.6147					5.8275	34.0241
2.7775	27.4305					5.83	33.9497
2.78	27.24					5.8325	33.8671
2.7825	27.0434					5.835	33.7762
2.785	26.841					5.8375	33.6773
2.7875	26.6328					5.84	33.5704
2.79	26.419					5.8425	33.4557
2.7925	26.1998					5.845	33.3334
2.795	25.9753					5.8475	33.2035
2.7975	25.7456					5.85	33.0662
2.8	25.511					5.8525	32.9217
2.8025	25.2715					5.855	32.77
2.805	25.0274					5.8575	32.6114
2.8075	24.7788					5.86	32.446
2.81	24.5258					5.8625	32.2738
2.8125	24.2686					5.865	32.1031
2.815	24.0072					5.8675	31.9336
2.8175	23.7419					5.87	31.765
2.82	23.4728					5.8725	31.5972
2.8225	23.2001					5.875	31.4298
2.825	22.9238					5.8775	31.2627
2.8275	22.6441					5.88	31.0955
2.83	22.3612					5.8825	30.9278
2.8325	22.0751					5.885	30.7594
2.835	21.7861					5.8875	30.5903
2.8375	21.4942					5.89	30.4205
2.84	21.1995					5.8925	30.2497
2.8425	20.9023					5.895	30.0776
2.845	20.6027					5.8975	29.904
2.8475	20.3008					5.9	29.7285
2.85	19.9966					5.9025	29.5508
2.8525	19.6905					5.905	29.3708
2.855	19.3825					5.9075	29.188
2.8575	19.0728					5.91	29.0026
2.86	18.7614					5.9125	28.8144
2.8625	18.4486					5.915	28.6236
2.865	18.1344					5.9175	28.4297
2.8675	17.8191					5.92	28.232
2.87	17.5027					5.9225	28.0299
2.8725	17.1854					5.925	27.8231
2.875	16.8674					5.9275	27.6106
2.8775	16.5487					5.93	27.3923
2.88	16.2295					5.9325	27.1679
2.8825	15.9098					5.935	26.9366
2.885	15.5899					5.9375	26.6982
2.8875	15.2699					5.94	26.4526
2.89	14.9499					5.9425	26.1993
2.8925	14.63					5.945	25.9374
2.895	14.3105					5.9475	25.6671
2.8975	13.9913					5.95	25.3865
2.9	13.6727					5.9525	25.0937
2.9025	13.3548					5.955	24.7887
2.905	13.0377					5.9575	24.4703
2.9075	12.7217					5.96	24.1369
2.91	12.4067					5.9625	23.7868
2.9125	12.093					5.965	23.4193
2.915	11.7807					5.9675	23.0314
2.9175	11.47					5.97	22.6213
2.92	11.1608					5.9725	22.1874
2.9225	10.8535					5.975	21.7271
2.925	10.5481					5.9775	21.2365
2.9275	10.2447					5.98	20.7111
2.93	9.94356					5.9825	20.1471
2.9325	9.64463					5.985	19.5397
2.935	9.34802					5.9875	18.8832
2.9375	9.05387					5.99	18.1739
2.94	8.76226					5.9925	17.4004
2.9425	8.47328					5.995	16.5521
2.945	8.18706					5.9975	15.6196
2.9475	7.90372					6	14.5867
2.95	7.62339					6.0025	13.4336
2.9525	7.3462					6.005	12.1385
2.955	7.07225					6.0075	10.6707
2.9575	6.80171					6.01	8.99073
2.96	6.53471					6.0125	7.05115
2.9625	6.27138					6.015	4.779
2.965	6.01183					6.0175	2.08369
2.9675	5.7562					6.02	0.53854
2.97	5.50461					6.0225	0.54398
2.9725	5.25718					6.025	0.5508
2.975	5.01406					6.0275	0.55593
2.9775	4.77535					6.03	0.57058
2.98	4.5412					6.0325	0.60252
2.9825	4.31176					6.035	0.63867
2.985	4.08714					6.0375	0.67951
2.9875	3.86749					6.04	0.71639
2.99	3.65295					6.0425	0.71542
2.9925	3.44367					6.045	0.6588
2.995	3.2398					6.0475	0.52587
2.9975	3.04147					6.05	0.48995
3	2.84886					6.0525	0.4573
3.0025	2.66212					6.055	0.41698
3.005	2.4814					6.0575	0.37693
3.0075	2.30688					6.06	0.34295
3.01	2.13872					6.0625	0.32097
3.0125	1.97711					6.065	0.33686
3.015	1.82224					6.0675	0.40476
3.0175	1.67434					6.07	0.54469
3.02	1.53362					6.0725	0.71766
3.0225	1.40033					6.075	0.89279
3.025	1.27472					6.0775	1.06473
3.0275	1.15704					6.08	1.23077
3.03	1.04754					6.0825	1.39265
3.0325	0.94649					6.085	1.53239
3.035	0.85418					6.0875	1.66773
3.0375	0.77091					6.09	1.80139
3.04	0.697					6.0925	1.93202
3.0425	0.63278					6.095	2.06111
3.045	0.57858					6.0975	2.19006
3.0475	0.53475					6.1	2.31885
3.05	0.50167					6.1025	2.44484
3.0525	0.48521					6.105	2.57064
						6.1075	2.69417
						6.11	2.81553
						6.1125	2.93207
						6.115	3.03984
						6.1175	3.14258
						6.12	3.24318
						6.1225	3.34463
						6.125	3.44848
						6.1275	3.55424
						6.13	3.66124
						6.1325	3.76666
						6.135	3.86727
						6.1375	3.96707
						6.14	4.06658
						6.1425	4.16633
						6.145	4.26657
						6.1475	4.36685
						6.15	4.46739
						6.1525	4.56845
						6.155	4.67048
						6.1575	4.7738
						6.16	4.87927
						6.1625	4.98696
						6.165	5.09816
						6.1675	5.2128
						6.17	5.32944
						6.1725	5.44367
						6.175	5.55989
						6.1775	5.67857
						6.18	5.8032
						6.1825	5.93676
						6.185	6.08317
						6.1875	6.23897
						6.19	6.40009
						6.1925	6.56291
						6.195	6.72664
						6.1975	6.8902
						6.2	7.05943
						6.2025	7.23388
						6.205	7.41279
						6.2075	7.59606
						6.21	7.78388
						6.2125	7.97615
						6.215	8.17277
						6.2175	8.37363
						6.22	8.57858
						6.2225	8.78749
						6.225	9.00015
						6.2275	9.2163
						6.23	9.4359
						6.2325	9.65884
						6.235	9.88504
						6.2375	10.1144
						6.24	10.3469
						6.2425	10.5825
						6.245	10.8212
						6.2475	11.0628
						6.25	11.3072
						6.2525	11.554
						6.255	11.8033
						6.2575	12.055
						6.26	12.3091
						6.2625	12.5656
						6.265	12.8244
						6.2675	13.0854
						6.27	13.3487
						6.2725	13.6141
						6.275	13.8815
						6.2775	14.1508
						6.28	14.4218
						6.2825	14.6944
						6.285	14.9686
						6.2875	15.2442
						6.29	15.5213
						6.2925	15.7998
						6.295	16.0793
						6.2975	16.3598
						6.3	16.6414
						6.3025	16.9238
						6.305	17.2071
						6.3075	17.491
						6.31	17.7756
						6.3125	18.0605
						6.315	18.3459
						6.3175	18.6313
						6.32	18.9168
						6.3225	19.2021
						6.325	19.4871
						6.3275	19.7712
						6.33	20.0552
						6.3325	20.3388
						6.335	20.6219
						6.3375	20.9044
						6.34	21.1859
						6.3425	21.4664
						6.345	21.7457
						6.3475	22.0236
						6.35	22.3
						6.3525	22.5748
						6.355	22.8478
						6.3575	23.119
						6.36	23.3881
						6.3625	23.6552
						6.365	23.92
						6.3675	24.1826
						6.37	24.4427
						6.3725	24.7002
						6.375	24.9549
						6.3775	25.2068
						6.38	25.4555
						6.3825	25.701
						6.385	25.9432
						6.3875	26.1819
						6.39	26.417
						6.3925	26.6484
						6.395	26.8759
						6.3975	27.0995
						6.4	27.319
						6.4025	27.5342
						6.405	27.7452
						6.4075	27.9517
						6.41	28.1536
						6.4125	28.3509
						6.415	28.5433
						6.4175	28.7309
						6.42	28.9136
						6.4225	29.0911
						6.425	29.2635
						6.4275	29.4306
						6.43	29.5925
						6.4325	29.7489
						6.435	29.9
						6.4375	30.0455
						6.44	30.1855
						6.4425	30.3201
						6.445	30.449
						6.4475	30.5725
						6.45	30.6901
						6.4525	30.8019
						6.455	30.9077
						6.4575	31.0075
						6.46	31.1013
						6.4625	31.1889
						6.465	31.2706
						6.4675	31.3465
						6.47	31.4166
						6.4725	31.4812
						6.475	31.541
						6.4775	31.5965
						6.48	31.6482
						6.4825	31.6966
						6.485	31.7423
						6.4875	31.7856
						6.49	31.8269
						6.4925	31.8663
						6.495	31.904
						6.4975	31.9404
						6.5	31.9757
						6.5025	32.0102
						6.505	32.044
						6.5075	32.0769
						6.51	32.1082
						6.5125	32.1381
						6.515	32.1668
						6.5175	32.1945
						6.52	32.2213
						6.5225	32.2471
						6.525	32.2722
						6.5275	32.2963
						6.53	32.3197
						6.5325	32.3421
						6.535	32.3638
						6.5375	32.3848
						6.54	32.4051
						6.5425	32.4248
						6.545	32.4439
						6.5475	32.4626
						6.55	32.4807
						6.5525	32.4983
						6.555	32.5149
						6.5575	32.5305
						6.56	32.545
						6.5625	32.5585
						6.565	32.5711
						6.5675	32.5827
						6.57	32.5936
						6.5725	32.6037
						6.575	32.613
						6.5775	32.6217
						6.58	32.6297
						6.5825	32.6371
						6.585	32.6438
						6.5875	32.65
						6.59	32.6556
						6.5925	32.6607
						6.595	32.6654
						6.5975	32.6698
						6.6	32.6737
						6.6025	32.6771
						6.605	32.6802
						6.6075	32.6829
						6.61	32.6854
						6.6125	32.6876
						6.615	32.6895
						6.6175	32.6911
						6.62	32.6925
						6.6225	32.6935
						6.625	32.6942
						6.6275	32.6946
						6.63	32.6945
						6.6325	32.6937
						6.635	32.6928
						6.6375	32.6919
						6.64	32.691
						6.6425	32.6902
						6.645	32.6893
						6.6475	32.6884
						6.65	32.6875
						6.6525	32.6866
						6.655	32.6856
						6.6575	32.6847
						6.66	32.6838
						6.6625	32.6828
						6.665	32.6818
						6.6675	32.6809
						6.67	32.6799
						6.6725	32.6789
						6.675	32.6779
						6.6775	32.6769
						6.68	32.6758
						6.6825	32.6748
						6.685	32.6737
						6.6875	32.6727
						6.69	32.6716
						6.6925	32.6705
						6.695	32.6694
						6.6975	32.6683
						6.7	32.6671
						6.7025	32.666
						6.705	32.6648
						6.7075	32.6637
						6.71	32.6625
						6.7125	32.6613
						6.715	32.6601
						6.7175	32.6588
						6.72	32.6576
						6.7225	32.6565
						6.725	32.6555
						6.7275	32.6861
						6.73	32.7471
						6.7325	32.8373
						6.735	32.9555
						6.7375	33.1005
						6.74	33.2712
						6.7425	33.4666
						6.745	33.6861
						6.7475	33.9289
						6.75	34.1945
						6.7525	34.482
						6.755	34.7909
						6.7575	35.1206
						6.76	35.4704
						6.7625	35.8399
						6.765	36.2285
						6.7675	36.6355
						6.77	37.0604
						6.7725	37.5025
						6.775	37.9612
						6.7775	38.4361
						6.78	38.9263
						6.7825	39.4315
						6.785	39.9511
						6.7875	40.4844
						6.79	41.0309
						6.7925	41.59
						6.795	42.1612
						6.7975	42.744
						6.8	43.3378
						6.8025	43.9422
						6.805	44.5566
						6.8075	45.1806
						6.81	45.8135
						6.8125	46.4548
						6.815	47.1041
						6.8175	47.761
						6.82	48.4248
						6.8225	49.0951
						6.825	49.7714
						6.8275	50.4533
						6.83	51.1401
						6.8325	51.8316
						6.835	52.527
						6.8375	53.2261
						6.84	53.9282
						6.8425	54.6328
						6.845	55.3395
						6.8475	56.0479
						6.85	56.7574
						6.8525	57.4676
						6.855	58.1781
						6.8575	58.8883
						6.86	59.5979
						6.8625	60.3063
						6.865	61.0131
						6.8675	61.7179
						6.87	62.4203
						6.8725	63.1198
						6.875	63.8159
						6.8775	64.5082
						6.88	65.1962
						6.8825	65.8796
						6.885	66.5579
						6.8875	67.2306
						6.89	67.8974
						6.8925	68.5578
						6.895	69.2114
						6.8975	69.8578
						6.9	70.4966
						6.9025	71.1274
						6.905	71.7499
						6.9075	72.3633
						6.91	72.9674
						6.9125	73.562
						6.915	74.1468
						6.9175	74.7217
						6.92	75.2865
						6.9225	75.8412
						6.925	76.3856
						6.9275	76.92
						6.93	77.4444
						6.9325	77.9589
						6.935	78.4633
						6.9375	78.9573
						6.94	79.4407
						6.9425	79.913
						6.945	80.374
						6.9475	80.8233
						6.95	81.2603
						6.9525	81.6847
						6.955	82.096
						6.9575	82.4937
						6.96	82.8775
						6.9625	83.2468
						6.965	83.6012
						6.9675	83.9403
						6.97	84.2634
						6.9725	84.5703
						6.975	84.8604
						6.9775	85.1334
						6.98	85.3889
						6.9825	85.6262
						6.985	85.8452
						6.9875	86.0452
						6.99	86.2259
						6.9925	86.3867
						6.995	86.5271
						6.9975	86.6466
						7	86.7444
						7.0025	86.8199
						7.005	86.8722
						7.0075	86.9004
						7.01	86.9038
						7.0125	86.8818
						7.015	86.8338
						7.0175	86.7594
						7.02	86.6579
						7.0225	86.5288
						7.025	86.3718
						7.0275	86.1864
						7.03	85.9724
						7.0325	85.7614
						7.035	85.5525
						7.0375	85.3454
						7.04	85.1396
						7.0425	84.9344
						7.045	84.7294
						7.0475	84.5244
						7.05	84.3193
						7.0525	84.1143
						7.055	83.9092
						7.0575	83.7041
						7.06	83.4988
						7.0625	83.2935
						7.065	83.0881
						7.0675	82.8827
						7.07	82.6773
						7.0725	82.4718
						7.075	82.2664
						7.0775	82.0609
						7.08	81.8552
						7.0825	81.6494
						7.085	81.4433
						7.0875	81.2369
						7.09	81.0304
						7.0925	80.8236
						7.095	80.6164
						7.0975	80.4089
						7.1	80.2009
						7.1025	79.9926
						7.105	79.7839
						7.1075	79.5747
						7.11	79.3652
						7.1125	79.1552
						7.115	78.9448
						7.1175	78.7339
						7.12	78.5225
						7.1225	78.3107
						7.125	78.0984
						7.1275	77.8856
						7.13	77.6724
						7.1325	77.4587
						7.135	77.2445
						7.1375	77.0297
						7.14	76.8145
						7.1425	76.5987
						7.145	76.3824
						7.1475	76.1654
						7.15	75.9478
						7.1525	75.7295
						7.155	75.5107
						7.1575	75.2912
						7.16	75.0711
						7.1625	74.8503
						7.165	74.6288
						7.1675	74.4065
						7.17	74.1836
						7.1725	73.96
						7.175	73.7356
						7.1775	73.5105
						7.18	73.2847
						7.1825	73.0581
						7.185	72.8308
						7.1875	72.6026
						7.19	72.3737
						7.1925	72.1439
						7.195	71.9133
						7.1975	71.682
						7.2	71.4504
						7.2025	71.2188
						7.205	70.9872
						7.2075	70.7555
						7.21	70.5239
						7.2125	70.2921
						7.215	70.0602
						7.2175	69.8281
						7.22	69.5961
						7.2225	69.3643
						7.225	69.1329
						7.2275	68.9021
						7.23	68.6721
						7.2325	68.4436
						7.235	68.2169
						7.2375	67.9926
						7.24	67.771
						7.2425	67.5523
						7.245	67.3367
						7.2475	67.1244
						7.25	66.9155
						7.2525	66.7102
						7.255	66.5087
						7.2575	66.3108
						7.26	66.1167
						7.2625	65.9264
						7.265	65.74
						7.2675	65.5574
						7.27	65.3786
						7.2725	65.2035
						7.275	65.0321
						7.2775	64.8646
						7.28	64.7008
						7.2825	64.541
						7.285	64.3852
						7.2875	64.2335
						7.29	64.0858
						7.2925	63.9423
						7.295	63.8029
						7.2975	63.6677
						7.3	63.5364
						7.3025	63.409
						7.305	63.2852
						7.3075	63.1647
						7.31	63.0469
						7.3125	62.9313
						7.315	62.8176
						7.3175	62.7055
						7.32	62.5947
						7.3225	62.485
						7.325	62.3761
						7.3275	62.2678
						7.33	62.16
						7.3325	62.0526
						7.335	61.9454
						7.3375	61.8382
						7.34	61.7308
						7.3425	61.6233
						7.345	61.5155
						7.3475	61.4074
						7.35	61.2991
						7.3525	61.1907
						7.355	61.0822
						7.3575	60.9738
						7.36	60.8656
						7.3625	60.7575
						7.365	60.6497
						7.3675	60.5421
						7.37	60.4349
						7.3725	60.3282
						7.375	60.222
						7.3775	60.1163
						7.38	60.0112
						7.3825	59.907
						7.385	59.8035
						7.3875	59.7012
						7.39	59.6003
						7.3925	59.5012
						7.395	59.4039
						7.3975	59.3085
						7.4	59.2153
						7.4025	59.1241
						7.405	59.0348
						7.4075	58.9469
						7.41	58.8598
						7.4125	58.7734
						7.415	58.6873
						7.4175	58.6015
						7.42	58.5158
						7.4225	58.4301
						7.425	58.3444
						7.4275	58.2585
						7.43	58.1725
						7.4325	58.0864
						7.435	58.0002
						7.4375	57.9139
						7.44	57.8275
						7.4425	57.7409
						7.445	57.6542
						7.4475	57.5673
						7.45	57.4803
						7.4525	57.3932
						7.455	57.3059
						7.4575	57.2184
						7.46	57.1308
						7.4625	57.0431
						7.465	56.9552
						7.4675	56.867
						7.47	56.7787
						7.4725	56.6902
						7.475	56.6015
						7.4775	56.5127
						7.48	56.4237
						7.4825	56.3346
						7.485	56.2456
						7.4875	56.1567
						7.49	56.0678
						7.4925	55.9787
						7.495	55.8893
						7.4975	55.7998
						7.5	55.7102
						7.5025	55.6206
						7.505	55.5314
						7.5075	55.4428
						7.51	55.3549
						7.5125	55.2677
						7.515	55.1812
						7.5175	55.0955
						7.52	55.0104
						7.5225	54.9261
						7.525	54.8423
						7.5275	54.759
						7.53	54.6761
						7.5325	54.5937
						7.535	54.5116
						7.5375	54.4296
						7.54	54.3478
						7.5425	54.2661
						7.545	54.1846
						7.5475	54.1033
						7.55	54.0221
						7.5525	53.9411
						7.555	53.8603
						7.5575	53.7798
						7.56	53.6997
						7.5625	53.62
						7.565	53.5407
						7.5675	53.4617
						7.57	53.3831
						7.5725	53.3048
						7.575	53.2267
						7.5775	53.1488
						7.58	53.0711
						7.5825	52.9935
						7.585	52.9161
						7.5875	52.8388
						7.59	52.7617
						7.5925	52.6848
						7.595	52.608
						7.5975	52.5313
						7.6	52.4548
						7.6025	52.3784
						7.605	52.3022
						7.6075	52.226
						7.61	52.1499
						7.6125	52.0738
						7.615	51.9976
						7.6175	51.9213
						7.62	51.8449
						7.6225	51.7684
						7.625	51.6915
						7.6275	51.6143
						7.63	51.5367
						7.6325	51.4587
						7.635	51.3803
						7.6375	51.3016
						7.64	51.2224
						7.6425	51.1427
						7.645	51.0625
						7.6475	50.9818
						7.65	50.9006
						7.6525	50.8189
						7.655	50.7367
						7.6575	50.6541
						7.66	50.5712
						7.6625	50.4879
						7.665	50.4043
						7.6675	50.3203
						7.67	50.2362
						7.6725	50.1517
						7.675	50.0671
						7.6775	49.9823
						7.68	49.8974
						7.6825	49.8124
						7.685	49.7274
						7.6875	49.6423
						7.69	49.5574
						7.6925	49.4731
						7.695	49.3895
						7.6975	49.307
						7.7	49.2259
						7.7025	49.1461
						7.705	49.068
						7.7075	48.9914
						7.71	48.9164
						7.7125	48.8424
						7.715	48.7689
						7.7175	48.6957
						7.72	48.6226
						7.7225	48.5493
						7.725	48.4758
						7.7275	48.402
						7.73	48.3278
						7.7325	48.2532
						7.735	48.1782
						7.7375	48.1028
						7.74	48.027
						7.7425	47.9509
						7.745	47.8745
						7.7475	47.7977
						7.75	47.7206
						7.7525	47.6431
						7.755	47.5652
						7.7575	47.487
						7.76	47.4085
						7.7625	47.3296
						7.765	47.2505
						7.7675	47.1711
						7.77	47.0914
						7.7725	47.0115
						7.775	46.9315
						7.7775	46.8515
						7.78	46.7717
						7.7825	46.6921
						7.785	46.6129
						7.7875	46.5341
						7.79	46.456
						7.7925	46.3785
						7.795	46.3017
						7.7975	46.2254
						7.8	46.1495
						7.8025	46.0741
						7.805	45.9991
						7.8075	45.9244
						7.81	45.8501
						7.8125	45.7762
						7.815	45.7025
						7.8175	45.6291
						7.82	45.5561
						7.8225	45.4834
						7.825	45.4111
						7.8275	45.3392
						7.83	45.2678
						7.8325	45.1969
						7.835	45.1265
						7.8375	45.0567
						7.84	44.9875
						7.8425	44.9188
						7.845	44.8507
						7.8475	44.7832
						7.85	44.7162
						7.8525	44.6497
						7.855	44.5838
						7.8575	44.5185
						7.86	44.4537
						7.8625	44.3896
						7.865	44.3261
						7.8675	44.2634
						7.87	44.2013
						7.8725	44.1401
						7.875	44.0796
						7.8775	44.0199
						7.88	43.961
						7.8825	43.9028
						7.885	43.8454
						7.8875	43.7887
						7.89	43.7326
						7.8925	43.6772
						7.895	43.6225
						7.8975	43.5683
						7.9	43.5147
						7.9025	43.4616
						7.905	43.4089
						7.9075	43.3566
						7.91	43.3046
						7.9125	43.2529
						7.915	43.2014
						7.9175	43.1501
						7.92	43.099
						7.9225	43.0481
						7.925	42.9975
						7.9275	42.9471
						7.93	42.8968
						7.9325	42.8466
						7.935	42.7966
						7.9375	42.7469
						7.94	42.6973
						7.9425	42.648
						7.945	42.5988
						7.9475	42.5499
						7.95	42.5012
						7.9525	42.4528
						7.955	42.4045
						7.9575	42.3565
						7.96	42.3086
						7.9625	42.261
						7.965	42.2137
						7.9675	42.1665
						7.97	42.1197
						7.9725	42.0731
						7.975	42.0267
						7.9775	41.9807
						7.98	41.9349
						7.9825	41.8892
						7.985	41.8438
						7.9875	41.7986
						7.99	41.7535
						7.9925	41.7086
						7.995	41.6638
						7.9975	41.6191
						8	41.5746
						8.0025	41.5302
						8.005	41.4859
						8.0075	41.4417
						8.01	41.3975
						8.0125	41.3533
						8.015	41.3092
						8.0175	41.2649
						8.02	41.2206
						8.0225	41.1761
						8.025	41.1315
						8.0275	41.0867
						8.03	41.0416
						8.0325	40.9963
						8.035	40.9507
						8.0375	40.9049
						8.04	40.8587
						8.0425	40.8123
						8.045	40.7657
						8.0475	40.7188
						8.05	40.6716
[truncated: 2,812 more rows]
