# Supplementary material for: Li/Al‐LDH Reinforced Polyacrylamide/Xanthan Gum Semi‐Interpenetrating Network Nano‐Conductive Hydrogels for Stress Sensing and Wearable Device Applications
Source: Adv Sci (Weinh). 2025 Sep 30;12(47):e11903. doi: 10.1002/advs.202511903 (PMC12713048; doi:10.1002/advs.202511903)
Supplement: Supplementary file 2 — Supporting Information [file ADVS-12-e11903-s004.zip › Figure S3b.xlsx]

## Sheet: Sheet1
0.01738	0
0.01996	0
0.02292	0
0.02631	0
0.03021	0
0.03469	0
0.03983	0
0.04573	0
0.0525	0
0.06028	0
0.06921	0
0.07946	0
0.09123	0
0.10475	0
0.12027	0
0.13809	0
0.15854	0
0.18203	0
0.209	0
0.23997	0
0.27552	0
0.31634	0
0.3632	0
0.41701	0
0.4788	0
0.54973	0
0.63117	0
0.72469	0
0.83205	0
0.95532	0
1.09686	0
1.25936	0
1.44594	0
1.66016	0
1.90612	0
2.18852	0
2.51275	0
2.88503	0
3.31245	0
3.80321	0.11499
4.36666	0.33238
5.0136	0.71376
5.75638	1.21303
6.60921	1.88291
7.58839	2.72592
8.71264	3.72766
10.0035	4.87297
11.4855	6.08524
13.1871	7.30865
15.1408	8.38829
17.384	9.20478
19.9595	9.60042
22.9166	9.49307
26.3117	8.86326
30.2099	7.7542
34.6856	6.33203
39.8244	4.76664
45.7246	3.29812
52.4988	2.04178
60.2767	1.01348
69.207	0.26646
79.4602	0
91.2325	0
104.749	0
120.268	0
138.086	0
158.544	0
182.033	0
209.002	0
239.966	0
275.518	0
316.337	0
363.203	0
417.013	0
478.795	0
549.73	0
631.175	0
724.686	0
832.051	0
955.322	0
1096.86	0
1259.36	0
1445.94	0
1660.16	0
1906.12	0
2188.52	0
2512.75	0
2885.03	0
3312.45	0
3803.2	0
4366.66	0
5013.6	0
5756.38	0
6609.21	0
7588.39	0
8712.64	0
10003.4	0
11485.5	0
13187.1	0
15140.8	0
17384	0
