# Supplementary material for: Li/Al‐LDH Reinforced Polyacrylamide/Xanthan Gum Semi‐Interpenetrating Network Nano‐Conductive Hydrogels for Stress Sensing and Wearable Device Applications
Source: Adv Sci (Weinh). 2025 Sep 30;12(47):e11903. doi: 10.1002/advs.202511903 (PMC12713048; doi:10.1002/advs.202511903)
Supplement: Supplementary file 2 — Supporting Information [file ADVS-12-e11903-s004.zip › Figure S5a.xlsx]

## Sheet: Sheet1
3.597	0.84258
3.534	1.135
3.472	1.33021
3.413	1.57981
3.356	1.79128
3.3	2.0487
3.247	2.30393
3.195	2.46511
3.145	2.69816
3.096	2.86344
3.049	3.10801
3.003	3.25482
