# Supplementary material for: Li/Al‐LDH Reinforced Polyacrylamide/Xanthan Gum Semi‐Interpenetrating Network Nano‐Conductive Hydrogels for Stress Sensing and Wearable Device Applications
Source: Adv Sci (Weinh). 2025 Sep 30;12(47):e11903. doi: 10.1002/advs.202511903 (PMC12713048; doi:10.1002/advs.202511903)
Supplement: Supplementary file 2 — Supporting Information [file ADVS-12-e11903-s004.zip › Figure S5b.xlsx]

## Sheet: Sheet1
8.37221	-0.0029
8.37229	0.0055
8.37232	0.01464
8.3729	0.02401
8.3735	0.0338
8.37427	0.04536
8.37534	0.0585
8.37683	0.07375
8.37904	0.09337
8.38151	0.11512
8.38454	0.14057
8.38847	0.17116
8.3938	0.20763
8.4002	0.24906
8.40862	0.30017
8.4196	0.36131
8.43358	0.43246
8.45119	0.51669
8.47113	0.60429
8.49885	0.71596
8.53081	0.83523
8.56978	0.96974
8.61885	1.12557
8.67674	1.29718
8.74213	1.47917
8.8136	1.66911
8.90444	1.9001
8.99959	2.13347
9.11562	2.40929
9.24118	2.70137
9.38101	3.02245
9.53622	3.38352
9.71016	3.77319
9.91567	4.23966
10.1823	4.80912
10.4034	5.28329
10.6885	5.87355
11.0072	6.51272
11.4153	7.27777
11.8463	8.03459
12.3307	8.81472
12.8663	9.59043
13.4918	10.3902
14.2474	11.2058
15.0347	11.9127
15.8349	12.5013
16.7782	13.0616
17.7083	13.4726
18.5635	13.7955
19.5707	14.0906
20.5387	14.3689
21.4921	14.6552
22.47	15.0506
23.4937	15.5991
24.5983	16.3544
25.8571	17.3808
27.3243	18.7228
28.9857	20.3361
30.8916	22.284
33.0594	24.5168
35.6059	27.2448
38.5667	30.4113
41.6038	33.7947
45.2775	37.8353
49.7513	42.4724
54.8272	48.3561
61.0894	54.822
70.0125	63.7646
84.617	76.2436
96.0349	87.3063
110.331	101.066
