# Supplementary material for: Li/Al‐LDH Reinforced Polyacrylamide/Xanthan Gum Semi‐Interpenetrating Network Nano‐Conductive Hydrogels for Stress Sensing and Wearable Device Applications
Source: Adv Sci (Weinh). 2025 Sep 30;12(47):e11903. doi: 10.1002/advs.202511903 (PMC12713048; doi:10.1002/advs.202511903)
Supplement: Supplementary file 2 — Supporting Information [file ADVS-12-e11903-s004.zip › Figure S6a.xlsx]

## Sheet: Sheet1
0	100	100	100
1	82.3	48.9	19.9
2	72.6	35.3	10
3	68.6	32.4	9.44
4	65.5	31.3	9.4
5	64.2	30.5	9.33
6	63.2	29.3	9
7	62.6	28.8	8.88
