# Supplementary material for: Li/Al‐LDH Reinforced Polyacrylamide/Xanthan Gum Semi‐Interpenetrating Network Nano‐Conductive Hydrogels for Stress Sensing and Wearable Device Applications
Source: Adv Sci (Weinh). 2025 Sep 30;12(47):e11903. doi: 10.1002/advs.202511903 (PMC12713048; doi:10.1002/advs.202511903)
Supplement: Supplementary file 2 — Supporting Information [file ADVS-12-e11903-s004.zip › Figure S9b.xlsx]

## Sheet: Sheet1
0	0	0	0	0	0
2.29613	1	1.271	1	0.60942	1
9.48719	2	5.75774	2	2.70141	2
23.0456	3	14.0637	3	6.67683	3
47.2136	4	28.1941	4	13.7934	4
92.8608	5	52.7273	5	27.2212	5
