# Supplementary material for: Li/Al‐LDH Reinforced Polyacrylamide/Xanthan Gum Semi‐Interpenetrating Network Nano‐Conductive Hydrogels for Stress Sensing and Wearable Device Applications
Source: Adv Sci (Weinh). 2025 Sep 30;12(47):e11903. doi: 10.1002/advs.202511903 (PMC12713048; doi:10.1002/advs.202511903)
Supplement: Supplementary file 2 — Supporting Information [file ADVS-12-e11903-s004.zip › Figure S12a.xlsx]

## Sheet: Sheet1
0	6.3	0	21	0	21.3161	0	25.2	0	21
17.2414	16.8	17.2414	29.4	17.2414	29.8425	17.2414	35.7	17.8571	39.9
34.4828	29.4	34.4828	39.9	34.4828	40.5005	34.4828	54.6	35.7143	60.9
51.7241	39.9	51.7241	52.5	51.7241	53.2901	51.7241	75.6	53.5714	90.3
68.9655	48.3	68.9655	75.6	68.9655	76.7378	68.9655	90.3	71.4286	126
86.2069	73.5	86.2069	105	86.2069	106.58	86.2069	115.5	89.2857	157.5
103.448	144.004	103.448	138.278	103.448	140.359	103.448	146.951	107.143	194.384
120.69	200.909	120.69	193.07	120.69	195.976	120.69	201.206	125	258.371
137.931	261.966	137.931	256.187	137.931	260.042	137.931	261.777	142.857	328.21
155.172	326.413	155.172	326.094	155.172	331.001	155.172	326.296	160.714	402.717
172.414	389.891	172.414	393.117	172.414	399.034	172.414	395.875	178.571	478.072
189.655	461.64	189.655	461.845	189.655	468.796	189.655	471.932	196.429	558.203
206.897	539.222	206.897	540.487	206.897	548.621	206.897	555.936	214.286	639.531
224.138	621.024	224.138	620.642	224.138	629.983	224.138	636.777	232.143	721.418
241.379	700.248	241.379	704.824	241.379	715.432	241.379	713.564	250	812.481
258.621	782.578	258.621	794.928	258.621	806.892	258.621	802.583	267.857	909.011
275.862	862.684	275.862	881.268	275.862	894.531	275.862	892.601	285.714	1007.44
293.103	953.079	293.103	971.064	293.103	985.678	293.103	993.166	303.571	1112.54
310.345	1054.9	310.345	1067.21	310.345	1083.27	310.345	1095.59	321.429	1212.95
327.586	1145.79	327.586	1165.04	327.586	1182.57	327.586	1193.95	339.286	1311.3
344.828	1239.65	344.828	1270.01	344.828	1289.12	344.828	1291.33	357.143	1419.36
362.069	1337.85	362.069	1372.91	362.069	1393.57	362.069	1392.19	375	1525.56
379.31	1434.66	379.31	1476.18	379.31	1498.4	379.31	1503.24	392.857	1640.75
396.552	1540.7	396.552	1576.71	396.552	1600.44	396.552	1618.54	410.714	1761.47
413.793	1661.39	413.793	1698.42	413.793	1723.99	413.793	1743.08	428.571	1880.96
431.034	1763.92	431.034	1823.37	431.034	1850.81	431.034	1857.44	446.429	2012.43
448.276	1875.97	448.276	1938.34	448.276	1967.52	448.276	1972.9	464.286	2140.87
465.517	1991.84	465.517	2050.73	465.517	2081.6	465.517	2094.42	482.143	2267.29
482.759	2114.44	482.759	2167.62	482.759	2200.24	482.759	2222.72	500	2374.59
500	2258.01	500	2289.66	500	2324.12	500	2358.45	483.871	2268.69
483.333	2173.01	483.333	2204.1	483.333	2237.27	482.759	2245.7	467.742	2139.82
466.667	2043.88	466.667	2087.03	466.667	2118.43	465.517	2117.34	451.613	2019.7
450	1919.5	450	1966.49	450	1996.09	448.276	1985.6	435.484	1900.83
433.333	1804.77	433.333	1836.78	433.333	1864.43	431.034	1875.33	419.355	1780.59
416.667	1695.19	416.667	1718.28	416.667	1744.14	413.793	1768.67	403.226	1664.85
400	1596.8	400	1608.2	400	1632.4	396.552	1652.55	387.097	1551.56
383.333	1490.68	383.333	1511.43	383.333	1534.18	379.31	1532.02	370.968	1434.94
366.667	1371.24	366.667	1402.21	366.667	1423.32	362.069	1413.06	354.839	1313.59
350	1266.09	350	1290.73	350	1310.15	344.828	1304.55	338.71	1209.55
333.333	1169.87	333.333	1181.71	333.333	1199.49	327.586	1214.12	322.581	1106.86
316.667	1074.89	316.667	1083.58	316.667	1099.89	310.345	1109.61	306.452	1009.29
300	984.844	300	988.537	300	1003.41	293.103	1000.99	290.323	916.386
283.333	890.051	283.333	897.891	283.333	911.405	275.862	903.953	274.194	825.713
266.667	800.961	266.667	809.217	266.667	821.395	258.621	811.978	258.065	727.93
250	707.315	250	719.072	250	729.894	241.379	723.306	241.935	642.01
233.333	630.007	233.333	632.732	233.333	642.255	224.138	644.943	225.806	558.242
216.667	554.87	216.667	554.669	216.667	563.016	206.897	561.175	209.677	472.919
200	474.691	200	477.218	200	484.4	189.655	479.493	193.548	400.617
183.333	402.621	183.333	408.266	183.333	414.41	172.414	401.685	177.419	329.373
166.667	329.475	166.667	335.397	166.667	340.444	155.172	332.251	161.29	262.331
150	265.85	150	264.081	150	268.056	137.931	264.342	145.161	197.25
133.333	205.212	133.333	203.403	133.333	206.464	120.69	203.476	129.032	138.581
116.667	149.699	116.667	148.534	116.667	150.77	103.448	145.21	112.903	91.121
100	94.5239	100	97.6268	100	99.0961	86.2069	95.6663	96.7742	69.8252
83.3333	60.4443	83.3333	71.0411	83.3333	72.1102	68.9655	69.9505	80.6452	55.6414
66.6667	44.0619	66.6667	53.5926	66.6667	54.3991	51.7241	56.0575	64.5161	46.5199
50	33.5992	50	40.5254	50	41.1353	34.4828	44.6898	48.3871	36.749
33.3333	25.7261	33.3333	31.9034	33.3333	32.3835	17.2414	36.7149	32.2581	24.2006
16.6667	15.8631	16.6667	22.6262	16.6667	22.9667	0	24.2729	16.129	16.3565
1.19371e-12	7.34066	1.19371e-12	18.7541	1.19371e-12	19.0363			-1.42109e-12	11.9844
