# Supplementary material for: Li/Al‐LDH Reinforced Polyacrylamide/Xanthan Gum Semi‐Interpenetrating Network Nano‐Conductive Hydrogels for Stress Sensing and Wearable Device Applications
Source: Adv Sci (Weinh). 2025 Sep 30;12(47):e11903. doi: 10.1002/advs.202511903 (PMC12713048; doi:10.1002/advs.202511903)
Supplement: Supplementary file 2 — Supporting Information [file ADVS-12-e11903-s004.zip › Figure S13.xlsx]

## Sheet: Sheet1
40	0.04709	43.0769	0.06443	45.5769	0.04709
40.0146	0.36709	43.0884	0.05348	45.5864	0.36709
40.0292	0.96142	43.1	0.10941	45.5959	0.96142
40.0438	1.80002	43.1115	0.23946	45.6054	1.80002
40.0583	2.76471	43.123	0.45149	45.6148	2.76471
40.0729	3.71936	43.1345	0.75011	45.6243	3.71936
40.0875	4.6861	43.1461	1.13495	45.6338	4.6861
40.1021	5.57759	43.1576	1.6076	45.6433	5.57759
40.1167	6.38879	43.1691	2.16003	45.6527	6.38879
40.1312	7.10384	43.1806	2.78664	45.6622	7.10384
40.1458	7.74926	43.1921	3.47613	45.6717	7.74926
40.1604	8.37279	43.2037	4.21982	45.6812	8.37279
40.175	8.92191	43.2152	4.99982	45.6907	8.92191
40.1896	9.37925	43.2267	5.7994	45.7001	9.37925
40.2042	9.73369	43.2382	6.60182	45.7096	9.73369
40.2187	9.97881	43.2497	7.387	45.7191	9.97881
40.2333	10.113	43.2612	8.13347	45.7286	10.113
40.2479	10.1379	43.2728	8.82378	45.7381	10.1379
40.2625	10.0621	43.2843	9.43829	45.7475	10.0621
40.2771	9.89284	43.2958	9.95707	45.757	9.89284
40.2916	9.63887	43.3073	10.3668	45.7665	9.63887
40.3062	9.30902	43.3189	10.6608	45.776	9.30902
40.3208	8.91356	43.3304	10.8359	45.7854	8.91356
40.3354	8.4662	43.3419	10.8957	45.7949	8.4662
40.35	7.98054	43.3534	10.8523	45.8044	7.98054
40.3646	7.46955	43.3649	10.708	45.8139	7.46955
40.3792	6.95023	43.3765	10.4671	45.8234	6.95023
40.3937	6.43689	43.388	10.1428	45.8328	6.43689
40.4083	5.93604	43.3995	9.74684	45.8423	5.93604
40.4229	5.45463	43.411	9.29086	45.8518	5.45463
40.4375	4.99804	43.4226	8.78493	45.8613	4.99804
40.4521	4.5699	43.4341	8.24352	45.8708	4.5699
40.4666	4.17035	43.4456	7.68009	45.8802	4.17035
40.4812	3.79578	43.4571	7.10728	45.8897	3.79578
40.4958	3.44367	43.4686	6.54167	45.8992	3.44367
40.5104	3.11093	43.4802	5.9917	45.9087	3.11093
40.525	2.79387	43.4917	5.46603	45.9181	2.79387
40.5396	2.49162	43.5032	4.97168	45.9276	2.49162
40.5541	2.19976	43.5147	4.50905	45.9371	2.19976
40.5687	1.91855	43.5262	4.08151	45.9466	1.91855
40.5833	1.64787	43.5378	3.68538	45.9561	1.64787
40.5979	1.38709	43.5493	3.31458	45.9656	1.38709
40.6125	1.13699	43.5608	2.96724	45.975	1.13699
40.627	0.89964	43.5723	2.64087	45.9845	0.89964
40.6416	0.67961	43.5838	2.33235	45.994	0.67961
40.6562	0.47885	43.5954	2.03988	46.0035	0.47885
40.6708	0.30328	43.6069	1.76829	46.0129	0.30328
40.6854	0.16439	43.6184	1.51212	46.0224	0.16439
40.7	0.07417	43.6299	1.26694	46.0319	0.07417
40.7146	0.05205	43.6414	1.03256	46.0414	0.05205
40.7291	0.10732	43.653	0.81314	46.0508	0.10732
40.7437	0.2404	43.6645	0.61016	46.0603	0.2404
40.7583	0.45711	43.676	0.42562	46.0698	0.45711
40.7729	0.7618	43.6875	0.2689	46.0793	0.7618
40.7875	1.15391	43.699	0.15004	46.0888	1.15391
40.802	1.62991	43.7106	0.07614	46.0983	1.62991
40.8166	2.18345	43.7221	0.06285	46.1077	2.18345
40.8312	2.80726	43.7336	0.11775	46.1172	2.80726
40.8458	3.49154	43.7451	0.24897	46.1267	3.49154
40.8604	4.22412	43.7567	0.46454	46.1362	4.22412
40.8749	4.98887	43.7682	0.76573	46.1456	4.98887
40.8895	5.7692	43.7797	1.15408	46.1551	5.7692
40.9041	6.54689	43.7912	1.62798	46.1646	6.54689
40.9187	7.30067	43.8027	2.18117	46.1741	7.30067
40.9333	8.00981	43.8143	2.80648	46.1836	8.00981
40.9479	8.65448	43.8258	3.49422	46.193	8.65448
40.9624	9.21608	43.8373	4.23238	46.2025	9.21608
40.977	9.67909	43.8488	5.00344	46.212	9.67909
40.9916	10.0327	43.8603	5.79113	46.2215	10.0327
41.0062	10.2726	43.8719	6.57576	46.2309	10.2726
41.0208	10.3965	43.8834	7.33598	46.2404	10.3965
41.0354	10.4134	43.8949	8.05096	46.2499	10.4134
41.05	10.3276	43.9064	8.70389	46.2594	10.3276
41.0645	10.1407	43.9179	9.27587	46.2689	10.1407
41.0791	9.8665	43.9295	9.74948	46.2783	9.8665
41.0937	9.51545	43.941	10.1139	46.2878	9.51545
41.1083	9.10136	43.9525	10.3649	46.2973	9.10136
41.1229	8.63453	43.964	10.5015	46.3068	8.63453
41.1374	8.12504	43.9755	10.5374	46.3163	8.12504
41.152	7.58732	43.9871	10.4682	46.3257	7.58732
41.1666	7.03818	43.9986	10.3014	46.3352	7.03818
41.1812	6.48677	44.0101	10.0451	46.3447	6.48677
41.1958	5.94458	44.0216	9.70937	46.3542	5.94458
41.2103	5.42184	44.0331	9.30453	46.3636	5.42184
41.2249	4.92702	44.0447	8.84574	46.3731	4.92702
41.2395	4.46178	44.0562	8.33989	46.3826	4.46178
41.2541	4.02765	44.0677	7.80332	46.3921	4.02765
41.2687	3.62568	44.0792	7.2514	46.4016	3.62568
41.2833	3.24965	44.0907	6.69674	46.411	3.24965
41.2978	2.89928	44.1023	6.15071	46.4205	2.89928
41.3124	2.5719	44.1138	5.62164	46.43	2.5719
41.327	2.26601	44.1253	5.11479	46.4395	2.26601
41.3416	1.97473	44.1368	4.63392	46.449	1.97473
41.3562	1.70448	44.1484	4.17762	46.4584	1.70448
41.3708	1.45299	44.1599	3.75251	46.4679	1.45299
41.3853	1.21044	44.1714	3.35281	46.4774	1.21044
41.3999	0.98143	44.1829	2.97536	46.4869	0.98143
41.4145	0.76665	44.1944	2.61782	46.4963	0.76665
41.4291	0.57099	44.206	2.28055	46.5058	0.57099
41.4437	0.39677	44.2175	1.9603	46.5153	0.39677
41.4583	0.24692	44.229	1.6673	46.5248	0.24692
41.4728	0.13149	44.2405	1.39146	46.5343	0.13149
41.4874	0.06443	44.252	1.13371	46.5437	0.06443
41.502	0.05348	44.2636	0.8942	46.5532	0.05348
41.5166	0.10941	44.2751	0.67535	46.5627	0.10941
41.5312	0.23946	44.2866	0.48031	46.5722	0.23946
41.5457	0.45149	44.2981	0.31447	46.5817	0.45149
41.5603	0.75011	44.3096	0.1817	46.5911	0.75011
41.5749	1.13495	44.3212	0.0928	46.6006	1.13495
41.5895	1.6076	44.3327	0.05923	46.6101	1.6076
41.6041	2.16003	44.3442	0.09527	46.6196	2.16003
41.6187	2.78664	44.3557	0.20779	46.629	2.78664
41.6332	3.47613	44.3672	0.40199	46.6385	3.47613
41.6478	4.21982	44.3788	0.6829	46.648	4.21982
41.6624	4.99982	44.3903	1.05061	46.6575	4.99982
41.677	5.7994	44.4018	1.50037	46.667	5.7994
41.6916	6.60182	44.4133	2.03286	46.6765	6.60182
41.7062	7.387	44.4248	2.63783	46.6859	7.387
41.7207	8.13347	44.4364	3.3075	46.6954	8.13347
41.7353	8.82378	44.4479	4.03171	46.7049	8.82378
41.7499	9.43829	44.4594	4.79812	46.7144	9.43829
41.7645	9.95707	44.4709	5.58728	46.7238	9.95707
41.7791	10.3668	44.4825	6.38273	46.7333	10.3668
41.7937	10.6608	44.494	7.16296	46.7428	10.6608
41.8082	10.8359	44.5055	7.90662	46.7523	10.8359
41.8228	10.8957	44.517	8.59467	46.7617	10.8957
41.8374	10.8523	44.5285	9.20918	46.7712	10.8523
41.852	10.708	44.5401	9.73183	46.7807	10.708
41.8666	10.4671	44.5516	10.1476	46.7902	10.4671
41.8811	10.1428	44.5631	10.4514	46.7997	10.1428
41.8957	9.74684	44.5746	10.6384	46.8092	9.74684
41.9103	9.29086	44.5861	10.7136	46.8186	9.29086
41.9249	8.78493	44.5977	10.6854	46.8281	8.78493
41.9395	8.24352	44.6092	10.5558	46.8376	8.24352
41.9541	7.68009	44.6207	10.3323	46.8471	7.68009
41.9686	7.10728	44.6322	10.0261	46.8565	7.10728
41.9832	6.54167	44.6437	9.64685	46.866	6.54167
41.9978	5.9917	44.6553	9.2076	46.8755	5.9917
42.0124	5.46603	44.6668	8.71795	46.885	5.46603
42.027	4.97168	44.6783	8.19047	46.8945	4.97168
42.0416	4.50905	44.6898	7.64181	46.9039	4.50905
42.0561	4.08151	44.7013	7.08111	46.9134	4.08151
42.0707	3.68538	44.7129	6.52323	46.9229	3.68538
42.0853	3.31458	44.7244	5.9782	46.9324	3.31458
42.0999	2.96724	44.7359	5.45464	46.9419	2.96724
42.1145	2.64087	44.7474	4.95804	46.9513	2.64087
42.1291	2.33235	44.7589	4.49049	46.9608	2.33235
42.1436	2.03988	44.7705	4.05221	46.9703	2.03988
42.1582	1.76829	44.782	3.6446	46.9798	1.76829
42.1728	1.51212	44.7935	3.2633	46.9892	1.51212
42.1874	1.26694	44.805	2.90326	46.9987	1.26694
42.202	1.03256	44.8165	2.56373	47.0082	1.03256
42.2165	0.81314	44.8281	2.23858	47.0177	0.81314
42.2311	0.61016	44.8396	1.9331	47.0272	0.61016
42.2457	0.42562	44.8511	1.64737	47.0366	0.42562
42.2603	0.2689	44.8626	1.37768	47.0461	0.2689
42.2749	0.15004	44.8742	1.12464	47.0556	0.15004
42.2895	0.07614	44.8857	0.88809	47.0651	0.07614
42.304	0.06285	44.8972	0.67029	47.0746	0.06285
42.3186	0.11775	44.9087	0.47752	47.084	0.11775
42.3332	0.24897	44.9202	0.3099	47.0935	0.24897
42.3478	0.46454	44.9318	0.17632	47.103	0.46454
42.3624	0.76573	44.9433	0.08796	47.1125	0.76573
42.377	1.15408	44.9548	0.05088	47.1219	1.15408
42.3915	1.62798	44.9663	0.07737	47.1314	1.62798
42.4061	2.18117	44.9778	0.17878	47.1409	2.18117
42.4207	2.80648	44.9894	0.36196	47.1504	2.80648
42.4353	3.49422	45.0009	0.63215	47.1599	3.49422
42.4499	4.23238	45.0124	0.98955	47.1693	4.23238
42.4644	5.00344	45.0239	1.43289	47.1788	5.00344
42.479	5.79113	45.0354	1.95967	47.1883	5.79113
42.4936	6.57576	45.047	2.56141	47.1978	6.57576
42.5082	7.33598	45.0585	3.22874	47.2073	7.33598
42.5228	8.05096	45.07	3.95154	47.2167	8.05096
42.5374	8.70389	45.0815	4.71066	47.2262	8.70389
42.5519	9.27587	45.093	5.4916	47.2357	9.27587
42.5665	9.74948	45.1046	6.27479	47.2452	9.74948
42.5811	10.1139	45.1161	7.04064	47.2546	10.1139
42.5957	10.3649	45.1276	7.76988	47.2641	10.3649
42.6103	10.5015	45.1391	8.44227	47.2736	10.5015
42.6249	10.5374	45.1507	9.04178	47.2831	10.5374
42.6394	10.4682	45.1622	9.55043	47.2926	10.4682
42.654	10.3014	45.1737	9.95505	47.302	10.3014
42.6686	10.0451	45.1852	10.2489	47.3115	10.0451
42.6832	9.70937	45.1967	10.4269	47.321	9.70937
42.6978	9.30453	45.2083	10.4955	47.3305	9.30453
42.7124	8.84574	45.2198	10.4564	47.34	8.84574
42.7269	8.33989	45.2313	10.3152	47.3494	8.33989
42.7415	7.80332	45.2428	10.0812	47.3589	7.80332
42.7561	7.2514	45.2543	9.7669	47.3684	7.2514
42.7707	6.69674	45.2659	9.38204	47.3779	6.69674
42.7853	6.15071	45.2774	8.9396	47.3873	6.15071
42.7998	5.62164	45.2889	8.45236	47.3968	5.62164
42.8144	5.11479	45.3004	7.93259	47.4063	5.11479
42.829	4.63392	45.312	7.39504	47.4158	4.63392
42.8436	4.17762	45.3235	6.85031	47.4253	4.17762
42.8582	3.75251	45.335	6.31116	47.4347	3.75251
42.8728	3.35281	45.3465	5.78564	47.4442	3.35281
42.8873	2.97536	45.358	5.2819	47.4537	2.97536
42.9019	2.61782	45.3695	4.80481	47.4632	2.61782
42.9165	2.28055	45.3811	4.35428	47.4727	2.28055
42.9311	1.9603	45.3926	3.93483	47.4821	1.9603
42.9457	1.6673	45.4041	3.5471	47.4916	1.6673
42.9603	1.39146	45.4156	3.1844	47.5011	1.39146
42.9749	1.13371	45.4271	2.8444	47.5106	1.13371
42.9894	0.8942	45.4387	2.5259	47.52	0.8942
43.004	0.67535	45.4502	2.2223	47.5295	0.67535
43.0186	0.48031	45.4617	1.93701	47.539	0.48031
43.0332	0.31447	45.4732	1.66315	47.5485	0.31447
43.0478	0.1817	45.4848	1.39987	47.558	0.1817
43.0623	0.0928	45.4963	1.14909	47.5674	0.0928
43.0769	0.05923	45.5078	0.91367	47.5769	0.05923
	--	45.5193	0.69557		--
	--	45.5308	0.49902		--
	--	45.5424	0.32888		--
	--	45.5539	0.19388		--
	--	45.5654	0.1033		--
	--	45.5769	0.06499		--
	--		--		--
