# Supplementary material for: Li/Al‐LDH Reinforced Polyacrylamide/Xanthan Gum Semi‐Interpenetrating Network Nano‐Conductive Hydrogels for Stress Sensing and Wearable Device Applications
Source: Adv Sci (Weinh). 2025 Sep 30;12(47):e11903. doi: 10.1002/advs.202511903 (PMC12713048; doi:10.1002/advs.202511903)
Supplement: Supplementary file 2 — Supporting Information [file ADVS-12-e11903-s004.zip › Figure S14.xlsx]

## Sheet: Sheet1
0	3.46151
0.03745	6.89729
0.07491	13.2784
0.11236	22.282
0.14981	32.6395
0.18727	42.889
0.22472	53.2685
0.26217	62.84
0.29963	71.5494
0.33708	79.2266
0.37453	86.1562
0.41199	92.8508
0.44944	98.7464
0.48689	103.657
0.52435	107.462
0.5618	110.094
0.59925	111.535
0.63671	111.802
0.67416	110.989
0.71161	109.171
0.74907	106.445
0.78652	102.903
0.82397	98.6573
0.86143	93.8543
0.89888	88.6402
0.93633	83.1539
0.97379	77.5783
1.01124	72.0669
1.04869	66.6896
1.08615	61.521
1.1236	56.6189
1.16105	52.0222
1.19851	47.7325
1.23596	43.711
1.27341	39.9306
1.31087	36.3582
1.34832	32.9542
1.38577	29.7092
1.42323	26.5756
1.46068	23.5565
1.49814	20.6503
1.53559	17.8506
1.57304	15.1655
1.6105	12.6172
1.64795	10.2549
1.6854	8.09951
1.72286	6.21459
1.76031	4.72345
1.79776	3.75483
1.83522	3.51736
1.87267	4.11087
1.91012	5.53968
1.94758	7.86653
1.98503	11.1379
2.02248	15.3478
2.05994	20.4584
2.09739	26.4015
2.13484	33.0991
2.1723	40.4459
2.20975	48.3113
2.2472	56.5221
2.28466	64.9
2.32211	73.2498
2.35956	81.3428
2.39702	88.9565
2.43447	95.8781
2.47192	101.908
2.50938	106.879
2.54683	110.675
2.58428	113.251
2.62174	114.582
2.65919	114.763
2.69664	113.841
2.7341	111.835
2.77155	108.891
2.809	105.122
2.84646	100.677
2.88391	95.6645
2.92136	90.1944
2.95882	84.4213
2.99627	78.5254
3.03372	72.6053
3.07118	66.7841
3.10863	61.1718
3.14608	55.8593
3.18354	50.8643
3.22099	46.2033
3.25844	41.8876
3.2959	37.8504
3.33335	34.0887
3.3708	30.5739
3.40826	27.2897
3.44571	24.1625
3.48316	21.261
3.52062	18.5609
3.55807	15.9568
3.59552	13.4982
3.63298	11.1923
3.67043	9.09158
3.70788	7.22119
3.74534	5.61236
3.78279	4.37313
3.82024	3.65312
3.8577	3.53563
3.89515	4.1362
3.9326	5.5325
3.97006	7.80898
4.00751	11.0152
4.04496	15.1471
4.08242	20.2217
4.11987	26.1529
4.15732	32.8805
4.19478	40.2834
4.23223	48.268
4.26969	56.6425
4.30714	65.2272
4.34459	73.8424
4.38205	82.2726
4.4195	90.287
4.45695	97.6986
4.49441	104.296
4.53186	109.866
4.56931	114.266
4.60677	117.422
4.64422	119.302
4.68167	119.944
4.71913	119.478
4.75658	117.928
4.79403	115.342
4.83149	111.861
4.86894	107.61
4.90639	102.714
4.94385	97.2822
4.9813	91.4694
5.01875	85.4202
5.05621	79.2703
5.09366	73.1976
5.13111	67.293
5.16857	61.6493
5.20602	56.3417
5.24347	51.3747
5.28093	46.7845
5.31838	42.5315
5.35583	38.5505
5.39329	34.8214
5.43074	31.3174
5.46819	28.005
5.50565	24.8649
5.5431	21.9491
5.58055	19.1988
5.61801	16.5665
5.65546	14.0501
5.69291	11.6943
5.73037	9.51504
5.76782	7.53388
5.80527	5.85124
5.84273	4.57518
5.88018	3.7818
5.91763	3.63913
5.95509	4.22862
5.99254	5.63758
6.02999	7.95205
6.06745	11.1858
6.1049	15.3553
6.14235	20.4435
6.17981	26.3829
6.21726	33.0966
6.25471	40.4805
6.29217	48.4057
6.32962	56.6843
6.36707	65.1414
6.40453	73.5655
6.44198	81.7277
6.47943	89.4041
6.51689	96.4143
6.55434	102.555
6.59179	107.64
6.62925	111.553
6.6667	114.248
6.70415	115.715
6.74161	116.101
6.77906	115.357
6.81651	113.566
6.85397	110.814
6.89142	107.21
6.92887	102.864
6.96633	97.938
7.00378	92.507
7.04124	86.7461
7.07869	80.8205
7.11614	74.8655
7.1536	69.0031
7.19105	63.3227
7.2285	57.8811
7.26596	52.7183
7.30341	47.8193
7.34086	43.2551
7.37832	38.9639
7.41577	34.9114
7.45322	31.0728
7.49068	27.4517
7.52813	24.0134
7.56558	20.8676
7.60304	17.9061
7.64049	15.1389
7.67794	12.5674
7.7154	10.2178
7.75285	8.12384
7.7903	6.34337
7.82776	4.91797
7.86521	3.96346
7.90266	3.60312
7.94012	3.99018
7.97757	5.1983
8.01502	7.2833
8.05248	10.2994
8.08993	14.2474
8.12738	19.0762
8.16484	24.7934
8.20229	31.2886
8.23974	38.4785
8.2772	46.2541
8.31465	54.4828
8.3521	62.9555
8.38956	71.4959
8.42701	79.8729
8.46446	87.8572
8.50192	95.2445
8.53937	101.842
8.57682	107.454
8.61428	111.917
8.65173	115.18
8.68918	117.188
8.72664	117.995
8.76409	117.692
8.80154	116.301
8.839	113.901
8.87645	110.614
8.9139	106.542
8.95136	101.826
8.98881	96.5688
9.02626	90.9056
9.06372	85.0149
9.10117	78.9951
9.13862	73.0054
9.17608	67.1538
9.21353	61.5327
9.25098	56.201
9.28844	51.1812
9.32589	46.4757
9.36334	42.0994
9.4008	38.0057
9.43825	34.1402
9.4757	30.4949
9.51316	27.0039
9.55061	23.7242
9.58806	20.6566
9.62552	17.7611
9.66297	15.0443
9.70042	12.5047
9.73788	10.1664
9.77533	8.0968
9.81279	6.29719
9.85024	4.86302
9.88769	3.9144
9.92515	3.51637
9.9626	3.80085
10	4.88971
10.0375	6.85644
10.075	9.75732
10.1124	13.5946
10.1499	18.3546
10.1873	24.0104
10.2248	30.471
10.2622	37.6359
10.2997	45.3962
10.3371	53.5466
10.3746	61.9312
10.412	70.3399
10.4495	78.5625
10.487	86.3921
10.5244	93.6112
10.5618	100.048
10.5993	105.509
10.6368	109.853
10.6742	113.008
10.7117	114.919
10.7491	115.656
10.7866	115.236
10.824	113.721
10.8615	111.208
10.8989	107.834
10.9364	103.702
10.9738	98.9513
11.0113	93.7202
11.0488	88.1397
11.0862	82.3685
11.1236	76.52
11.1611	70.7315
11.1986	65.0893
11.236	59.681
11.2735	54.5588
11.3109	49.7217
11.3484	45.2183
11.3858	41.0555
11.4233	37.1615
11.4607	33.5112
11.4982	30.0916
11.5356	26.832
11.5731	23.7691
11.6105	20.8289
11.648	18.0022
11.6854	15.3098
11.7229	12.7822
11.7604	10.4407
11.7978	8.33044
11.8353	6.5038
11.8727	5.05451
11.9102	4.08202
11.9476	3.67075
11.9851	3.95897
12.0225	5.03718
12.06	6.99471
12.0974	9.88566
12.1349	13.6749
12.1723	18.4032
12.2098	24.0111
12.2472	30.4109
12.2847	37.4882
12.3222	45.1392
12.3596	53.1633
12.3971	61.3556
12.4345	69.4917
12.472	77.3668
12.5094	84.7807
12.5469	91.5072
12.5843	97.3688
12.6218	102.237
12.6592	105.995
12.6967	108.597
12.7341	110.028
12.7716	110.31
12.8091	109.484
12.8465	107.599
12.884	104.778
12.9214	101.147
12.9589	96.8504
12.9963	92.0287
13.0338	86.7683
13.0712	81.2553
13.1087	75.6277
13.1461	69.9961
13.1836	64.4774
13.221	59.1715
13.2585	54.1411
13.2959	49.4468
13.3334	45.0938
13.3709	41.0634
13.4083	37.3117
13.4458	33.8255
13.4832	30.587
13.5207	27.5224
13.5581	24.6293
13.5956	21.8849
13.633	19.2272
13.6705	16.6241
13.7079	14.1062
13.7454	11.7143
13.7828	9.49818
13.8203	7.5337
13.8577	5.84603
13.8952	4.5563
13.9327	3.79284
13.9701	3.63694
14.0076	4.23204
14.045	5.65841
14.0825	7.9805
14.1199	11.2821
14.1574	15.5592
14.1948	20.7774
14.2323	26.8739
14.2697	33.7403
14.3072	41.2787
14.3446	49.2757
14.3821	57.5469
14.4195	65.8874
14.457	74.0382
14.4945	81.7958
14.5319	88.9633
14.5694	95.3557
14.6068	100.802
14.6443	105.18
14.6817	108.44
14.7192	110.523
14.7566	111.446
14.7941	111.208
14.8315	109.883
14.869	107.566
14.9064	104.374
14.9439	100.477
14.9814	95.9949
15.0188	91.0452
15.0563	85.7746
15.0937	80.3724
15.1312	74.9613
15.1686	69.7029
15.2061	64.6703
15.2435	59.87
15.281	55.2949
15.3184	50.956
15.3559	46.8804
15.3933	43.0354
15.4308	39.4009
15.4682	35.933
15.5057	32.6202
15.5432	29.4495
15.5806	26.4047
15.6181	23.4461
15.6555	20.5648
15.693	17.7296
15.7304	14.992
15.7679	12.3948
15.8053	9.95324
15.8428	7.72577
15.8802	5.81208
15.9177	4.35705
15.9551	3.47663
15.9926	3.34605
16.03	4.05336
16.0675	5.62906
16.1049	8.11028
16.1424	11.5429
16.1799	15.9386
16.2173	21.2428
16.2548	27.4069
16.2922	34.3182
16.3297	41.8546
16.3671	49.867
16.4046	58.1658
16.442	66.5602
16.4795	74.8232
16.5169	82.747
16.5544	90.1475
16.5919	96.833
16.6293	102.623
16.6668	107.401
16.7042	111.068
16.7417	113.544
16.7791	114.82
16.8166	114.94
16.854	113.939
16.8915	111.886
16.9289	108.925
16.9664	105.187
17.0038	100.853
17.0413	96.0117
17.0787	90.7857
17.1162	85.2225
17.1536	79.5229
17.1911	73.8378
17.2285	68.2674
17.266	62.8773
17.3035	57.7503
17.3409	52.932
17.3784	48.3283
17.4158	44.0543
17.4533	40.0899
17.4907	36.4285
17.5282	33.0229
17.5656	29.8213
17.6031	26.7513
17.6405	23.8274
17.678	20.9711
17.7155	18.187
17.7529	15.5109
17.7904	12.9365
17.8278	10.5748
17.8653	8.45764
17.9027	6.63948
17.9402	5.1397
17.9776	4.1062
18.0151	3.66976
18.0525	4.13969
18.09	5.42406
18.1274	7.61278
18.1649	10.7797
18.2023	14.8158
18.2398	19.7962
18.2772	25.6655
18.3147	32.3393
18.3522	39.7066
18.3896	47.6127
18.4271	55.8584
18.4645	64.2415
18.502	72.5239
18.5394	80.5048
18.5769	87.9882
18.6143	94.7503
18.6518	100.685
18.6892	105.675
18.7267	109.567
18.7641	112.315
18.8016	113.874
18.8391	114.201
18.8765	113.472
18.914	111.72
18.9514	109.072
18.9889	105.777
19.0263	101.835
19.0638	97.4246
19.1012	92.6295
19.1387	87.5811
19.1761	82.4017
19.2136	77.2208
19.251	72.1536
19.2885	67.2968
19.3259	62.708
19.3634	58.3906
19.4008	54.3649
19.4383	50.5592
19.4758	46.9397
19.5132	43.5451
19.5507	40.2667
19.5881	37.0979
19.6256	33.9514
19.663	30.987
19.7005	28.0562
19.7379	25.3823
19.7754	22.9728
19.8128	20.2755
19.8503	16.1583
19.8877	11.2637
19.9252	7.24978
19.9627	3.61283
20.0001	3.49002
20.0376	6.9258
20.075	13.3069
20.1125	22.3105
20.1499	32.668
20.1874	42.9175
20.2248	53.297
20.2623	62.8685
20.2997	71.5779
20.3372	79.2551
20.3746	86.1847
20.4121	92.8793
20.4495	98.7749
20.487	103.685
20.5245	107.491
20.5619	110.122
20.5994	111.563
20.6368	111.831
20.6743	111.017
20.7117	109.2
20.7492	106.473
20.7866	102.932
20.8241	98.6858
20.8615	93.8828
20.899	88.6687
20.9364	83.1824
20.9739	77.6068
21.0114	72.0954
21.0488	66.7181
21.0862	61.5495
21.1237	56.6474
21.1612	52.0507
21.1986	47.761
21.2361	43.7395
21.2735	39.9591
21.311	36.3868
21.3484	32.9827
21.3859	29.7377
21.4233	26.6041
21.4608	23.5849
21.4982	20.6789
21.5357	17.8791
21.5731	15.194
21.6106	12.6457
21.6481	10.2834
21.6855	8.12801
21.723	6.2431
21.7604	4.75195
21.7979	3.78334
21.8353	3.54586
21.8728	4.13938
21.9102	5.56819
21.9477	7.89503
21.9851	11.1664
22.0226	15.3763
22.06	20.4869
22.0975	26.43
22.1349	33.1276
22.1724	40.4744
22.2098	48.3398
22.2473	56.5506
22.2848	64.9285
22.3222	73.2783
22.3597	81.3713
22.3971	88.985
22.4346	95.9066
22.472	101.936
22.5095	106.907
22.5469	110.704
22.5844	113.28
22.6218	114.61
22.6593	114.792
22.6968	113.87
22.7342	111.863
22.7717	108.92
22.8091	105.151
22.8466	100.705
22.884	95.693
22.9215	90.2229
22.9589	84.4498
22.9964	78.5539
23.0338	72.6338
23.0713	66.8126
23.1087	61.2004
23.1462	55.8878
23.1836	50.8928
23.2211	46.2318
23.2585	41.9161
23.296	37.8789
23.3334	34.1172
23.3709	30.6024
23.4084	27.3182
23.4458	24.191
23.4833	21.2895
23.5207	18.5895
23.5582	15.9853
23.5956	13.5267
23.6331	11.2208
23.6705	9.12008
23.708	7.2497
23.7454	5.64087
23.7829	4.40164
23.8204	3.68163
23.8578	3.56414
23.8953	4.1647
23.9327	5.561
23.9702	7.83749
24.0076	11.0437
24.0451	15.1756
24.0825	20.2502
24.12	26.1814
24.1574	32.9091
24.1949	40.3119
24.2323	48.2965
24.2698	56.671
24.3072	65.2557
24.3447	73.8709
24.3821	82.3011
24.4196	90.3155
24.4571	97.7271
24.4945	104.325
24.532	109.895
24.5694	114.294
24.6069	117.451
24.6443	119.33
24.6818	119.972
24.7192	119.506
24.7567	117.957
24.7941	115.371
24.8316	111.889
24.869	107.638
24.9065	102.743
24.944	97.3107
24.9814	91.4979
25.0189	85.4487
25.0563	79.2988
25.0938	73.2262
25.1312	67.3215
25.1687	61.6778
25.2061	56.3702
25.2436	51.4032
25.281	46.813
25.3185	42.56
25.3559	38.579
25.3934	34.8499
25.4308	31.3459
25.4683	28.0335
25.5057	24.8935
25.5432	21.9776
25.5807	19.2273
25.6181	16.595
25.6556	14.0786
25.693	11.7228
25.7305	9.54355
25.7679	7.56239
25.8054	5.87975
25.8428	4.60369
25.8803	3.8103
25.9177	3.66764
25.9552	4.25712
25.9926	5.66608
26.0301	7.98055
26.0676	11.2143
26.105	15.3839
26.1425	20.472
26.1799	26.4114
26.2174	33.1251
26.2548	40.509
26.2923	48.4342
26.3297	56.7128
26.3672	65.1699
26.4046	73.594
26.4421	81.7562
26.4795	89.4326
26.517	96.4428
26.5544	102.584
26.5919	107.669
26.6293	111.582
26.6668	114.277
26.7043	115.744
26.7417	116.129
26.7792	115.385
26.8166	113.594
26.8541	110.843
26.8915	107.239
26.929	102.892
26.9664	97.9665
27.0039	92.5355
27.0413	86.7746
27.0788	80.849
27.1163	74.894
27.1537	69.0316
27.1912	63.3513
27.2286	57.9096
27.2661	52.7468
27.3035	47.8478
27.341	43.2837
27.3784	38.9924
27.4159	34.9399
27.4533	31.1013
27.4908	27.4802
27.5282	24.0419
27.5657	20.8961
27.6031	17.9346
27.6406	15.1674
27.678	12.5959
27.7155	10.2463
27.7529	8.15234
27.7904	6.37188
27.8279	4.94648
27.8653	3.99196
27.9028	3.63163
27.9402	4.01869
27.9777	5.2268
28.0151	7.3118
28.0526	10.3279
28.09	14.2759
28.1275	19.1047
28.1649	24.8219
28.2024	31.3172
28.2399	38.507
28.2773	46.2826
28.3148	54.5113
28.3522	62.984
28.3897	71.5244
28.4271	79.9014
28.4646	87.8857
28.502	95.273
28.5395	101.871
28.5769	107.482
28.6144	111.946
28.6518	115.208
28.6893	117.216
28.7267	118.023
28.7642	117.72
28.8016	116.329
28.8391	113.93
28.8766	110.642
28.914	106.57
28.9515	101.854
28.9889	96.5973
29.0264	90.9341
29.0638	85.0434
29.1013	79.0236
29.1387	73.034
29.1762	67.1823
29.2136	61.5612
29.2511	56.2295
29.2885	51.2097
29.326	46.5042
29.3635	42.1279
29.4009	38.0342
29.4384	34.1687
29.4758	30.5234
29.5133	27.0325
29.5507	23.7527
29.5882	20.6851
29.6256	17.7896
29.6631	15.0729
29.7005	12.5332
29.738	10.1949
29.7754	8.1253
29.8129	6.3257
29.8503	4.89153
29.8878	3.94291
29.9252	3.54488
29.9627	3.82936
30.0002	4.91821
30.0376	6.88495
30.0751	9.78583
30.1125	13.6232
30.15	18.3831
30.1874	24.0389
30.2249	30.4995
30.2623	37.6644
30.2998	45.4248
30.3372	53.5751
30.3747	61.9597
30.4121	70.3684
30.4496	78.591
30.487	86.4206
30.5245	93.6397
30.562	100.076
30.5994	105.538
30.6369	109.882
30.6743	113.037
30.7118	114.948
30.7492	115.684
30.7867	115.265
30.8241	113.749
30.8616	111.236
30.899	107.862
30.9365	103.73
30.9739	98.9798
31.0114	93.7487
31.0489	88.1682
31.0863	82.397
31.1238	76.5485
31.1612	70.76
31.1987	65.1178
31.2361	59.7095
31.2736	54.5873
31.311	49.7502
31.3485	45.2468
31.3859	41.084
31.4234	37.19
31.4608	33.5397
31.4983	30.1201
31.5357	26.8605
31.5732	23.7976
31.6106	20.8574
31.6481	18.0308
31.6856	15.3383
31.723	12.8107
31.7605	10.4692
31.7979	8.35895
31.8354	6.5323
31.8728	5.08302
31.9103	4.11052
31.9477	3.69925
31.9852	3.98748
32.0226	5.06568
32.0601	7.02321
32.0975	9.91417
32.135	13.7034
32.1724	18.4317
32.2099	24.0397
32.2474	30.4394
32.2848	37.5167
32.3223	45.1677
32.3597	53.1919
32.3972	61.3841
32.4346	69.5202
32.4721	77.3953
32.5095	84.8092
32.547	91.5357
32.5844	97.3973
32.6219	102.265
32.6594	106.024
32.6968	108.626
32.7343	110.057
32.7717	110.338
32.8092	109.512
32.8466	107.627
32.8841	104.807
32.9215	101.176
32.959	96.8789
32.9964	92.0572
33.0339	86.7968
33.0713	81.2838
33.1088	75.6561
33.1462	70.0246
33.1837	64.5058
33.2212	59.2
33.2586	54.1696
33.2961	49.4753
33.3335	45.1223
33.371	41.0919
33.4084	37.3402
33.4459	33.854
33.4833	30.6155
33.5208	27.5509
33.5582	24.6578
33.5957	21.9134
33.6331	19.2557
33.6706	16.6526
33.708	14.1347
33.7455	11.7428
33.7829	9.52668
33.8204	7.56221
33.8578	5.87454
33.8953	4.58481
33.9328	3.82135
33.9702	3.66545
34.0077	4.26054
34.0451	5.68691
34.0826	8.00901
34.12	11.3106
34.1575	15.5877
34.1949	20.8059
34.2324	26.9024
34.2698	33.7688
34.3073	41.3072
34.3447	49.3042
34.3822	57.5754
34.4196	65.9159
34.4571	74.0667
34.4946	81.8243
34.532	88.9918
34.5695	95.3842
34.6069	100.83
34.6444	105.209
34.6818	108.468
34.7193	110.552
34.7567	111.475
34.7942	111.237
34.8316	109.912
34.8691	107.595
34.9066	104.402
34.944	100.505
34.9815	96.0234
35.0189	91.0737
35.0564	85.8031
35.0938	80.4009
35.1313	74.9898
35.1687	69.7314
35.2062	64.6988
35.2436	59.8985
35.2811	55.3234
35.3185	50.9845
35.356	46.9089
35.3934	43.0639
35.4309	39.4294
35.4684	35.9615
35.5058	32.6487
35.5433	29.478
35.5807	26.4333
35.6182	23.4746
35.6556	20.5933
35.6931	17.7581
35.7305	15.0205
35.768	12.4233
35.8054	9.98175
35.8429	7.75428
35.8803	5.84059
35.9178	4.38556
35.9552	3.50513
35.9927	3.37455
36.0301	4.08186
36.0676	5.65757
36.1051	8.13878
36.1425	11.5714
36.18	15.9671
36.2174	21.2713
36.2549	27.4354
36.2923	34.3468
36.3298	41.8831
36.3672	49.8955
36.4047	58.1943
36.4421	66.5887
36.4796	74.8517
36.517	82.7755
36.5545	90.176
36.5919	96.8615
36.6294	102.651
36.6669	107.429
36.7043	111.097
36.7418	113.573
36.7792	114.848
36.8167	114.969
36.8541	113.967
36.8916	111.914
36.929	108.954
36.9665	105.215
37.0039	100.881
37.0414	96.0402
37.0788	90.8142
37.1163	85.251
37.1538	79.5514
37.1912	73.8663
37.2287	68.2959
37.2661	62.9058
37.3036	57.7788
37.341	52.9606
37.3785	48.3568
37.4159	44.0828
37.4534	40.1184
37.4908	36.457
37.5283	33.0514
37.5657	29.8498
37.6032	26.7798
37.6407	23.8559
37.6781	20.9996
37.7156	18.2155
37.753	15.5394
37.7905	12.965
37.8279	10.6033
37.8654	8.48615
37.9028	6.66799
37.9403	5.16821
37.9777	4.13471
38.0152	3.69826
38.0526	4.16819
38.0901	5.45256
38.1275	7.64129
38.165	10.8082
38.2024	14.8443
38.2399	19.8247
38.2773	25.694
38.3148	32.3678
38.3523	39.7351
38.3897	47.6412
38.4272	55.887
38.4646	64.27
38.5021	72.5524
38.5395	80.5333
38.577	88.0167
38.6144	94.7788
38.6519	100.713
38.6893	105.703
38.7268	109.595
38.7642	112.344
38.8017	113.902
38.8391	114.23
38.8766	113.501
38.9141	111.749
38.9515	109.101
38.989	105.805
39.0264	101.863
39.0639	97.4531
39.1013	92.658
39.1388	87.6096
39.1762	82.4302
39.2137	77.2493
39.2511	72.1821
39.2886	67.3253
39.3261	62.7365
39.3635	58.4191
39.401	54.3934
39.4384	50.5877
39.4759	46.9682
39.5133	43.5736
39.5508	40.2952
39.5882	37.1264
39.6257	33.9799
39.6631	31.0155
39.7006	28.0847
39.738	25.4108
39.7755	23.0013
39.8129	20.304
39.8504	16.1868
39.8879	11.2922
39.9253	7.27828
39.9627	3.64133
40.0002	3.51852
40.0377	6.95431
40.0751	13.3354
40.1126	22.339
40.15	32.6965
40.1875	42.946
40.2249	53.3255
40.2624	62.897
40.2998	71.6064
40.3373	79.2836
40.3747	86.2132
40.4122	92.9078
40.4496	98.8034
40.4871	103.714
40.5246	107.519
40.562	110.151
40.5995	111.592
40.6369	111.859
40.6744	111.046
40.7118	109.228
40.7493	106.502
40.7867	102.96
40.8242	98.7143
40.8616	93.9113
40.8991	88.6972
40.9365	83.2109
40.974	77.6353
41.0115	72.1239
41.0489	66.7466
41.0864	61.578
41.1238	56.6759
41.1613	52.0792
41.1987	47.7895
41.2362	43.768
41.2736	39.9876
41.3111	36.4153
41.3485	33.0112
41.386	29.7662
41.4234	26.6326
41.4609	23.6135
41.4983	20.7074
41.5358	17.9076
41.5733	15.2225
41.6107	12.6742
41.6482	10.3119
41.6856	8.15652
41.7231	6.2716
41.7605	4.78046
41.798	3.81184
41.8354	3.57437
41.8729	4.16788
41.9103	5.5967
41.9478	7.92354
41.9852	11.1949
42.0227	15.4048
42.0601	20.5154
42.0976	26.4585
42.135	33.1561
42.1725	40.5029
42.21	48.3683
42.2474	56.5791
42.2849	64.957
42.3223	73.3068
42.3598	81.3998
42.3972	89.0135
42.4347	95.9351
42.4721	101.965
42.5096	106.936
42.547	110.732
42.5845	113.308
42.6219	114.639
42.6594	114.82
42.6968	113.898
42.7343	111.892
42.7718	108.948
42.8092	105.179
42.8467	100.734
42.8841	95.7215
42.9216	90.2514
42.959	84.4783
42.9965	78.5824
43.0339	72.6623
43.0714	66.8411
43.1088	61.2289
43.1463	55.9163
43.1838	50.9213
43.2212	46.2603
43.2587	41.9446
43.2961	37.9074
43.3336	34.1457
43.371	30.6309
43.4085	27.3468
43.4459	24.2195
43.4834	21.318
43.5208	18.618
43.5583	16.0139
43.5957	13.5552
43.6332	11.2493
43.6706	9.14859
43.7081	7.27821
43.7456	5.66938
43.783	4.43014
43.8205	3.71013
43.8579	3.59265
43.8954	4.19321
43.9328	5.58951
43.9703	7.866
44.0077	11.0722
44.0452	15.2041
44.0826	20.2787
44.1201	26.2099
44.1575	32.9376
44.195	40.3404
44.2324	48.325
44.2699	56.6995
44.3073	65.2842
44.3448	73.8994
44.3822	82.3296
44.4197	90.344
44.4572	97.7556
44.4946	104.353
44.5321	109.923
44.5695	114.323
44.607	117.479
44.6444	119.359
44.6819	120.001
44.7193	119.535
44.7568	117.985
44.7942	115.399
44.8317	111.918
44.8691	107.667
44.9066	102.771
44.944	97.3392
44.9815	91.5264
45.019	85.4772
45.0564	79.3273
45.0939	73.2547
45.1313	67.35
45.1688	61.7063
45.2062	56.3987
45.2437	51.4317
45.2811	46.8415
45.3186	42.5885
45.356	38.6076
45.3935	34.8784
45.431	31.3744
45.4684	28.062
45.5059	24.922
45.5433	22.0061
45.5808	19.2558
45.6182	16.6235
45.6557	14.1071
45.6931	11.7513
45.7306	9.57206
45.768	7.59089
45.8055	5.90826
45.8429	4.63219
45.8804	3.83881
45.9178	3.69615
45.9553	4.28563
45.9928	5.69459
46.0302	8.00906
46.0677	11.2429
46.1051	15.4124
46.1426	20.5005
46.18	26.4399
46.2175	33.1536
46.2549	40.5375
46.2924	48.4627
46.3298	56.7413
46.3673	65.1984
46.4047	73.6225
46.4422	81.7847
46.4796	89.4612
46.5171	96.4714
46.5545	102.612
46.592	107.697
46.6295	111.61
46.6669	114.305
46.7044	115.772
46.7418	116.158
46.7793	115.414
46.8167	113.623
46.8542	110.871
46.8916	107.267
46.9291	102.921
46.9665	97.995
47.004	92.564
47.0414	86.8031
47.0789	80.8775
47.1163	74.9225
47.1538	69.0601
47.1913	63.3798
47.2287	57.9381
47.2662	52.7753
47.3036	47.8763
47.3411	43.3122
47.3785	39.0209
47.416	34.9684
47.4534	31.1298
47.4909	27.5087
47.5283	24.0704
47.5658	20.9246
47.6032	17.9631
47.6407	15.1959
47.6782	12.6244
47.7156	10.2748
47.7531	8.18085
47.7905	6.40038
47.828	4.97498
47.8654	4.02047
47.9029	3.66013
47.9403	4.04719
47.9778	5.25531
48.0152	7.34031
48.0527	10.3564
48.0901	14.3044
48.1276	19.1333
48.165	24.8504
48.2025	31.3457
48.24	38.5356
48.2774	46.3111
48.3149	54.5398
48.3523	63.0125
48.3898	71.5529
48.4272	79.9299
48.4647	87.9142
48.5021	95.3015
48.5396	101.899
48.577	107.511
48.6145	111.974
48.6519	115.237
48.6894	117.245
48.7268	118.052
48.7643	117.749
48.8017	116.358
48.8392	113.958
48.8767	110.671
48.9141	106.599
48.9516	101.883
48.989	96.6258
49.0265	90.9626
49.0639	85.0719
49.1014	79.0521
49.1388	73.0625
49.1763	67.2108
49.2137	61.5898
49.2512	56.258
49.2886	51.2382
49.3261	46.5328
49.3635	42.1565
49.401	38.0627
49.4385	34.1972
49.4759	30.5519
49.5134	27.0609
49.5508	23.7812
49.5883	20.7136
49.6257	17.8181
49.6632	15.1014
49.7006	12.5617
49.7381	10.2234
49.7755	8.15381
49.813	6.35421
49.8505	4.92003
49.8879	3.97141
49.9254	3.57338
49.9628	3.85787
50.0003	4.94672
50.0377	6.91346
50.0752	9.81434
50.1126	13.6517
50.1501	18.4116
50.1875	24.0674
50.225	30.5281
50.2624	37.6929
50.2999	45.4532
50.3373	53.6036
50.3748	61.9882
50.4123	70.397
50.4497	78.6195
50.4871	86.4491
50.5246	93.6682
50.5621	100.105
50.5995	105.566
50.637	109.91
50.6744	113.065
50.7119	114.976
50.7493	115.713
50.7868	115.293
50.8242	113.778
50.8617	111.265
50.8991	107.891
50.9366	103.759
50.974	99.0083
51.0115	93.7772
51.0489	88.1967
51.0864	82.4255
51.1239	76.577
51.1613	70.7885
51.1988	65.1463
51.2362	59.738
51.2737	54.6158
51.3111	49.7787
51.3486	45.2753
51.386	41.1125
51.4235	37.2185
51.4609	33.5682
51.4984	30.1486
51.5359	26.889
51.5733	23.8261
51.6108	20.8859
51.6482	18.0592
51.6857	15.3668
51.7231	12.8392
51.7606	10.4977
51.798	8.38746
51.8355	6.56081
51.8729	5.11153
51.9104	4.13903
51.9478	3.72776
51.9853	4.01598
52.0227	5.09419
52.0602	7.05172
52.0977	9.94267
52.1351	13.7319
52.1726	18.4602
52.21	24.0682
52.2475	30.4679
52.2849	37.5452
52.3224	45.1962
52.3598	53.2204
52.3973	61.4126
52.4347	69.5487
52.4722	77.4238
52.5096	84.8377
52.5471	91.5642
52.5845	97.4258
52.622	102.294
52.6594	106.052
52.6969	108.654
52.7344	110.085
52.7718	110.367
52.8093	109.541
52.8467	107.656
52.8842	104.835
52.9216	101.204
52.9591	96.9074
52.9965	92.0857
53.034	86.8253
53.0714	81.3123
53.1089	75.6847
53.1463	70.0531
53.1838	64.5344
53.2212	59.2285
53.2587	54.1981
53.2962	49.5038
53.3336	45.1508
53.3711	41.1204
53.4085	37.3687
53.446	33.8825
53.4834	30.6441
53.5209	27.5794
53.5583	24.6863
53.5958	21.9419
53.6332	19.2843
53.6707	16.6811
53.7081	14.1632
53.7456	11.7713
53.7831	9.55519
53.8205	7.59072
53.858	5.90304
53.8954	4.61331
53.9329	3.84986
53.9703	3.69396
54.0078	4.28905
54.0452	5.71542
54.0827	8.03751
54.1201	11.3391
54.1576	15.6162
54.195	20.8344
54.2325	26.9309
54.27	33.7973
54.3074	41.3357
54.3449	49.3327
54.3823	57.6039
54.4198	65.9445
54.4572	74.0952
54.4947	81.8529
54.5321	89.0203
54.5696	95.4127
54.607	100.859
54.6445	105.237
54.6819	108.497
54.7194	110.58
54.7568	111.503
54.7943	111.265
54.8317	109.94
54.8692	107.623
54.9066	104.431
54.9441	100.534
54.9816	96.052
55.019	91.1022
55.0565	85.8316
55.0939	80.4294
55.1314	75.0183
55.1688	69.7599
55.2063	64.7273
55.2437	59.927
55.2812	55.3519
55.3186	51.013
55.3561	46.9374
55.3935	43.0924
55.431	39.4579
55.4684	35.99
55.5059	32.6772
55.5434	29.5065
55.5808	26.4618
55.6183	23.5032
55.6557	20.6218
55.6932	17.7866
55.7306	15.049
55.7681	12.4518
55.8055	10.0102
55.843	7.78279
55.8804	5.8691
55.9179	4.41406
55.9554	3.53364
55.9928	3.40306
56.0303	4.11037
56.0677	5.68607
56.1052	8.16729
56.1426	11.5999
56.1801	15.9956
56.2175	21.2998
56.255	27.4639
56.2924	34.3753
56.3299	41.9116
56.3673	49.924
56.4048	58.2228
56.4422	66.6172
56.4797	74.8802
56.5172	82.804
56.5546	90.2045
56.5921	96.89
56.6295	102.68
56.667	107.458
56.7044	111.125
56.7419	113.601
56.7793	114.877
56.8168	114.997
56.8542	113.996
56.8917	111.943
56.9291	108.982
56.9666	105.244
57.004	100.91
57.0415	96.0687
57.0789	90.8427
57.1164	85.2795
57.1539	79.5799
57.1913	73.8949
57.2288	68.3244
57.2662	62.9343
57.3037	57.8073
57.3411	52.9891
57.3786	48.3853
57.416	44.1113
57.4535	40.1469
57.4909	36.4855
57.5284	33.0799
57.5658	29.8783
57.6033	26.8083
57.6407	23.8844
57.6782	21.0281
57.7157	18.244
57.7531	15.5679
57.7906	12.9935
57.828	10.6318
57.8655	8.51465
57.9029	6.69649
57.9404	5.19671
57.9778	4.16321
58.0153	3.72677
58.0527	4.1967
58.0902	5.48107
58.1276	7.6698
58.1651	10.8367
58.2026	14.8728
58.24	19.8532
58.2775	25.7225
58.3149	32.3964
58.3524	39.7636
58.3898	47.6697
58.4273	55.9155
58.4647	64.2985
58.5022	72.5809
58.5396	80.5618
58.5771	88.0452
58.6145	94.8073
58.652	100.742
58.6894	105.732
58.7269	109.624
58.7644	112.372
58.8018	113.931
58.8393	114.258
58.8767	113.529
58.9142	111.777
58.9516	109.129
58.9891	105.834
59.0265	101.892
59.064	97.4816
59.1014	92.6865
59.1389	87.6381
59.1763	82.4587
59.2138	77.2778
59.2512	72.2106
59.2887	67.3538
59.3261	62.765
59.3636	58.4476
59.4011	54.4219
59.4385	50.6162
59.476	46.9967
59.5134	43.6021
59.5509	40.3237
59.5883	37.1549
59.6258	34.0084
59.6632	31.044
59.7007	28.1132
59.7381	25.4393
59.7756	23.0298
59.813	20.3325
59.8505	16.2153
59.8879	11.3207
59.9254	7.30679
59.9629	3.66984
60.0003	3.54703
60.0378	6.98281
60.0752	13.3639
60.1127	22.3675
60.1501	32.725
60.1876	42.9745
60.225	53.354
60.2625	62.9255
60.2999	71.6349
60.3374	79.3121
60.3749	86.2417
60.4123	92.9363
60.4498	98.832
60.4872	103.742
60.5247	107.548
60.5621	110.179
60.5996	111.62
60.637	111.888
60.6745	111.074
60.7119	109.257
60.7494	106.53
60.7868	102.989
60.8243	98.7429
60.8617	93.9399
60.8992	88.7257
60.9367	83.2394
60.9741	77.6638
61.0115	72.1524
61.049	66.7751
61.0865	61.6065
61.1239	56.7044
61.1614	52.1077
61.1988	47.818
61.2363	43.7965
61.2737	40.0161
61.3112	36.4438
61.3486	33.0397
61.3861	29.7947
61.4235	26.6611
61.461	23.642
61.4984	20.7359
61.5359	17.9361
61.5733	15.251
61.6108	12.7027
61.6483	10.3404
61.6857	8.18503
61.7232	6.30011
61.7606	4.80896
61.7981	3.84035
61.8355	3.60288
61.873	4.19639
61.9104	5.6252
61.9479	7.95204
61.9853	11.2234
62.0228	15.4333
62.0603	20.5439
62.0977	26.487
62.1352	33.1846
62.1726	40.5314
62.2101	48.3968
62.2475	56.6076
62.285	64.9856
62.3224	73.3353
62.3599	81.4283
62.3973	89.042
62.4348	95.9636
62.4722	101.993
62.5097	106.964
62.5471	110.761
62.5846	113.337
62.6221	114.667
62.6595	114.849
62.697	113.927
62.7344	111.921
62.7719	108.977
62.8093	105.208
62.8468	100.762
62.8842	95.75
62.9217	90.2799
62.9591	84.5068
62.9966	78.6109
63.034	72.6908
63.0715	66.8696
63.1089	61.2574
63.1464	55.9448
63.1838	50.9498
63.2213	46.2888
63.2588	41.9731
63.2962	37.9359
63.3337	34.1743
63.3711	30.6594
63.4086	27.3753
63.446	24.248
63.4835	21.3466
63.5209	18.6465
63.5584	16.0423
63.5958	13.5837
63.6333	11.2778
63.6707	9.1771
63.7082	7.30671
63.7456	5.69788
63.7831	4.45865
63.8206	3.73864
63.858	3.62115
63.8955	4.22171
63.9329	5.61801
63.9704	7.8945
64.0078	11.1007
64.0453	15.2326
64.0827	20.3072
64.1202	26.2384
64.1576	32.9661
64.1951	40.3689
64.2325	48.3535
64.27	56.728
64.3075	65.3127
64.3449	73.9279
64.3824	82.3581
64.4198	90.3725
64.4573	97.7841
64.4947	104.382
64.5322	109.952
64.5696	114.351
64.6071	117.508
64.6445	119.387
64.682	120.029
64.7194	119.563
64.7569	118.014
64.7943	115.428
64.8318	111.947
64.8692	107.695
64.9067	102.8
64.9442	97.3677
64.9816	91.5549
65.0191	85.5057
65.0565	79.3558
65.094	73.2832
65.1314	67.3786
65.1689	61.7348
65.2063	56.4272
65.2438	51.4602
65.2812	46.87
65.3187	42.617
65.3561	38.636
65.3936	34.9069
65.431	31.4029
65.4685	28.0905
65.506	24.9505
65.5434	22.0346
65.5809	19.2843
65.6183	16.652
65.6558	14.1356
65.6932	11.7798
65.7307	9.60056
65.7681	7.6194
65.8056	5.93676
65.843	4.6607
65.8805	3.86732
65.918	3.72465
65.9554	4.31414
65.9929	5.7231
66.0303	8.03757
66.0678	11.2714
66.1052	15.4409
66.1427	20.529
66.1801	26.4684
66.2176	33.1821
66.255	40.566
66.2925	48.4913
66.3299	56.7698
66.3674	65.2269
66.4048	73.651
66.4423	81.8132
66.4797	89.4896
66.5172	96.4999
66.5546	102.641
66.5921	107.726
66.6296	111.639
66.667	114.334
66.7045	115.801
66.7419	116.186
66.7794	115.442
66.8168	113.651
66.8543	110.9
66.8917	107.296
66.9292	102.949
66.9666	98.0235
67.0041	92.5925
67.0416	86.8316
67.079	80.906
67.1165	74.951
67.1539	69.0886
67.1914	63.4083
67.2288	57.9666
67.2663	52.8038
67.3037	47.9048
67.3412	43.3407
67.3786	39.0494
67.4161	34.9969
67.4535	31.1583
67.491	27.5372
67.5284	24.0989
67.5659	20.9531
67.6034	17.9916
67.6408	15.2244
67.6783	12.6529
67.7157	10.3033
67.7532	8.20936
67.7906	6.42889
67.8281	5.00349
67.8655	4.04897
67.903	3.68864
67.9404	4.0757
67.9779	5.28382
68.0153	7.36882
68.0528	10.3849
68.0902	14.3329
68.1277	19.1618
68.1651	24.8789
68.2026	31.3742
68.2401	38.5641
68.2775	46.3396
68.315	54.5683
68.3524	63.041
68.3899	71.5814
68.4273	79.9584
68.4648	87.9427
68.5022	95.33
68.5397	101.928
68.5771	107.539
68.6146	112.003
68.652	115.265
68.6895	117.273
68.727	118.08
68.7644	117.777
68.8019	116.386
68.8393	113.987
68.8768	110.699
68.9142	106.627
68.9517	101.911
68.9891	96.6543
69.0266	90.9911
69.064	85.1004
69.1015	79.0806
69.1389	73.091
69.1764	67.2393
69.2138	61.6183
69.2513	56.2865
69.2887	51.2667
69.3262	46.5613
69.3637	42.185
69.4011	38.0912
69.4386	34.2257
69.476	30.5804
69.5135	27.0895
69.5509	23.8097
69.5884	20.7421
69.6258	17.8466
69.6633	15.1299
69.7007	12.5902
69.7382	10.252
69.7756	8.18231
69.8131	6.38271
69.8505	4.94854
69.888	3.99992
69.9255	3.60189
69.9629	3.88637
70.0004	4.97522
70.0378	6.94196
70.0753	9.84284
70.1127	13.6802
70.1502	18.4401
70.1876	24.0959
70.2251	30.5566
70.2625	37.7214
70.3	45.4818
70.3374	53.6321
70.3749	62.0167
70.4124	70.4254
70.4498	78.648
70.4873	86.4776
70.5247	93.6967
70.5622	100.133
70.5996	105.595
70.6371	109.939
70.6745	113.094
70.712	115.005
70.7494	115.741
70.7869	115.322
70.8243	113.806
70.8618	111.293
70.8992	107.919
70.9367	103.787
70.9741	99.0369
71.0116	93.8057
71.0491	88.2252
71.0865	82.454
71.124	76.6055
71.1614	70.817
71.1989	65.1748
71.2363	59.7665
71.2738	54.6443
71.3112	49.8072
71.3487	45.3038
71.3861	41.1411
71.4236	37.247
71.4611	33.5967
71.4985	30.1771
71.5359	26.9175
71.5734	23.8546
71.6109	20.9144
71.6483	18.0878
71.6858	15.3953
71.7232	12.8677
71.7607	10.5262
71.7981	8.41596
71.8356	6.58931
71.873	5.14003
71.9105	4.16753
71.9479	3.75627
71.9854	4.04449
72.0229	5.12269
72.0603	7.08023
72.0978	9.97118
72.1352	13.7605
72.1727	18.4887
72.2101	24.0967
72.2476	30.4964
72.285	37.5737
72.3225	45.2247
72.3599	53.2489
72.3974	61.4411
72.4348	69.5772
72.4723	77.4523
72.5097	84.8662
72.5472	91.5927
72.5846	97.4543
72.6221	102.322
72.6595	106.081
72.697	108.683
72.7345	110.114
72.7719	110.395
72.8094	109.569
72.8468	107.684
72.8843	104.864
72.9217	101.233
72.9592	96.9359
72.9966	92.1142
73.0341	86.8538
73.0715	81.3408
73.109	75.7132
73.1465	70.0816
73.1839	64.5629
73.2214	59.257
73.2588	54.2266
73.2963	49.5323
73.3337	45.1793
73.3712	41.1489
73.4086	37.3972
73.4461	33.911
73.4835	30.6726
73.521	27.6079
73.5584	24.7148
73.5959	21.9704
73.6333	19.3128
73.6708	16.7096
73.7083	14.1917
73.7457	11.7998
73.7832	9.5837
73.8206	7.61922
73.8581	5.93155
73.8955	4.64182
73.933	3.87836
73.9704	3.72246
74.0079	4.31756
74.0453	5.74392
74.0828	8.06602
74.1202	11.3676
74.1577	15.6447
74.1951	20.8629
74.2326	26.9594
74.27	33.8259
74.3075	41.3642
74.345	49.3612
74.3824	57.6324
74.4199	65.973
74.4573	74.1238
74.4948	81.8813
74.5322	89.0488
74.5697	95.4412
74.6071	100.887
74.6446	105.266
74.682	108.525
74.7195	110.609
74.7569	111.532
74.7944	111.294
74.8319	109.969
74.8693	107.652
[truncated: 158,200 more rows]
