# Supplementary material for: Li/Al‐LDH Reinforced Polyacrylamide/Xanthan Gum Semi‐Interpenetrating Network Nano‐Conductive Hydrogels for Stress Sensing and Wearable Device Applications
Source: Adv Sci (Weinh). 2025 Sep 30;12(47):e11903. doi: 10.1002/advs.202511903 (PMC12713048; doi:10.1002/advs.202511903)
Supplement: Supplementary file 2 — Supporting Information [file ADVS-12-e11903-s004.zip › Figure S15a.xlsx]

## Sheet: Sheet1
0	0	0	0
0.361	0	0.22961	0
0.619	0.39998	0.49788	0
1.063	0.57146	0.77201	0
1.292	0.66676	1.05199	0
1.536	0.54582	1.35775	0
1.82	0.46203	1.59673	0
2.126	0.53355	1.94232	0
2.332	0.5883	2.20122	0.16008
2.62	0.63157	2.46363	0.28659
2.884	0.57191	2.80688	0.38914
3.165	0.60894	3.07866	0.41507
3.61	0.64009	3.86004	0.38265
3.921	0.66668	4.18337	0.40501
4.17	0.68963	4.51959	0.47093
4.61	0.70967	4.8066	0.52845
4.89	0.6975	5.51418	0.5791
5.174	0.71474	5.84454	0.62406
5.428	0.73016	6.19833	0.66426
5.617	0.74403	6.45254	0.66623
5.856	0.75657	6.73721	0.70045
6.074	0.76798	7.06874	0.7624
6.389	0.77841	7.36981	0.81915
6.607	0.78798	7.60528	0.84304
7.064	0.83617	7.89347	0.86505
7.345	0.86182	8.16759	0.88541
7.85	0.88572	8.71234	0.9289
8.127	0.89055	9.01224	0.96951
8.357	0.89506	9.33791	1.00741
8.653	0.89928	9.64718	1.02089
8.894	0.90323	10.2704	1.03353
9.364	0.92181	10.6219	1.04543
9.607	0.93943	10.9335	1.03707
9.881	0.94212	11.7149	1.01016
10.117	0.91783	12.03	0.98469
10.351	0.92075	12.3381	0.99597
10.614	0.92353	12.6005	1.00668
10.826	0.92617	12.8371	1.00036
11.274	0.92869	13.1253	0.99434
11.549	0.9311	13.3842	1.0041
11.821	0.9334	13.6689	1.01342
12.017	0.92494	13.929	1.02235
12.251	0.90639	14.2089	1.03091
12.48	0.88859	14.7244	1.03913
12.917	0.88123	15.0278	1.04703
13.187	0.8837	15.3066	1.05464
13.606	0.88608	15.569	1.06197
13.88	0.87947	15.8139	1.06904
14.121	0.86435	16.4851	1.07587
14.357	0.85814	16.8026	1.08248
14.7	0.8604	17.0721	1.08887
14.99	0.86258	17.4071	1.09506
15.21	0.86471	17.6871	1.10106
15.409	0.8593	18.035	1.10689
15.672	0.85395	18.3501	1.11255
16.07	0.85591	18.6278	1.11806
16.348	0.85097	18.9242	1.12342
16.555	0.85282	19.1608	1.12864
16.813	0.85462	19.3728	1.13373
17.023	0.85638	20.0898	1.1387
17.318	0.8581	20.3792	1.14355
17.537	0.85978	20.6439	1.1483
17.816	0.86143	20.8911	1.15293
18.12	0.86304	21.1418	1.15748
18.385	0.85377	21.669	1.16193
18.726	0.85522	21.9864	1.16629
18.934	0.85663	22.3332	1.17057
19.822	0.85803	22.6097	1.17477
20.083	0.84986	22.8721	1.1789
20.282	0.84184	23.1462	1.18934
20.546	0.83397	23.3875	1.19944
20.752	0.83049	23.7366	1.20953
21.018	0.83129	24.019	1.22505
21.265	0.83208	24.3282	1.24032
21.589	0.83286	24.6398	1.25018
21.855	0.83363	24.9198	1.2599
22.1	0.8344	25.1787	1.26453
22.403	0.83516	25.4587	1.27386
22.612	0.83592	25.7621	1.28307
22.856	0.83667	26.0468	1.29636
23.119	0.83741	26.3807	1.3095
23.338	0.83815	26.6642	1.32249
23.621	0.83889	26.9957	1.33171
23.92	0.83961	27.2909	1.33723
24.131	0.84034	28.0746	1.34936
24.453	0.84105	28.4191	1.36138
24.719	0.84177	28.7037	1.3733
24.95	0.84247	28.9544	1.38512
25.193	0.84318	29.2485	1.39684
25.455	0.84387	29.5214	1.40848
25.693	0.84457	29.8366	1.42004
25.964	0.84526	30.1154	1.43153
26.252	0.84594	30.4164	1.44294
26.488	0.84662	30.7773	1.4543
26.749	0.8473	31.0198	1.4656
27.026	0.84797	31.3653	1.47938
27.279	0.84864	31.7109	1.49194
27.495	0.84931	32.0167	1.50366
27.749	0.84997	32.2686	1.51535
27.993	0.85063	32.6153	1.527
28.224	0.85129	32.8976	1.53883
28.629	0.8518	33.2327	1.55064
29.087	0.8522	33.7048	1.56257
29.39	0.85249	34.2261	1.57463
29.612	0.85268	34.4827	1.5866
29.855	0.8529	34.7181	1.59869
30.122	0.85317	35.0637	1.61088
30.338	0.85347	35.3332	1.62318
30.559	0.8538	35.6998	1.63557
30.854	0.85418	35.9541	1.64804
31.094	0.85459	36.5574	1.6606
31.553	0.8549	36.862	1.67324
31.852	0.85509	37.1361	1.68594
32.098	0.85517	37.4442	1.69871
32.391	0.85513	37.7535	1.71134
32.862	0.85513	38.0592	1.72403
33.126	0.85516	38.3919	1.73676
33.382	0.85522	38.727	1.74954
33.617	0.85531	39.0479	1.76256
33.905	0.85544	39.3209	1.77582
34.183	0.8556	39.697	1.78931
34.418	0.85564	39.9441	1.80303
34.716	0.85556	40.2534	1.81698
34.948	0.85552	40.5791	1.83116
35.26	0.8555	40.913	1.84535
35.479	0.85551	41.1824	1.85955
35.86	0.85555	41.5725	1.87375
36.181	0.85562	41.8818	1.88796
37.051	0.85572	42.9244	1.90235
37.275	0.85585	43.1798	1.91694
37.558	0.85601	43.557	1.93172
37.856	0.85619	43.851	1.94668
38.098	0.85641	44.2376	1.96182
38.386	0.85665	44.4766	1.97713
38.682	0.85678	44.7906	1.99262
39.14	0.85693	45.2287	2.00827
39.458	0.85711	45.4817	2.02408
39.69	0.85732	45.7559	2.04006
39.961	0.85756	46.0323	2.05618
40.214	0.85782	46.2772	2.07246
40.485	0.85811	46.5771	2.08889
40.754	0.85843	46.8887	2.10545
41.014	0.85878	47.1757	2.12215
41.407	0.85916	47.4358	2.13898
41.649	0.85956	47.7368	2.15614
41.897	0.85999	48.0707	2.17362
42.183	0.86045	48.4151	2.19123
42.422	0.86093	48.674	2.20896
42.685	0.86145	48.9798	2.2268
42.947	0.86213	49.2129	2.24476
43.252	0.863	49.5855	2.26302
43.718	0.8639	49.8959	2.28158
43.953	0.86512	50.5238	2.30044
44.246	0.86652	50.8096	2.31959
44.474	0.86795	51.1154	2.33902
44.761	0.86956	51.4235	2.35873
45.044	0.87134	51.7996	2.37853
45.667	0.8733	52.0901	2.3986
45.893	0.87529	52.3654	2.41875
46.151	0.87731	52.6676	2.43896
46.42	0.87936	52.9511	2.45924
46.681	0.88143	53.2335	2.47959
46.945	0.88353	53.5451	2.49999
47.223	0.8858	54.0629	2.52044
47.515	0.88825	54.672	2.54114
47.785	0.89087	54.9801	2.56209
48.052	0.89353	55.2484	2.58307
48.295	0.89621	55.5635	2.60388
48.554	0.89892	55.8693	2.62451
49.031	0.90151	56.1223	2.64496
49.274	0.90398	56.4281	2.66522
49.553	0.90648	56.8803	2.68549
49.752	0.90901	57.131	2.70575
49.951	0.91156	57.4391	2.72622
50.182	0.91428	57.6921	2.74687
50.452	0.91703	58.0354	2.76772
50.714	0.91995	58.3388	2.78854
50.943	0.92304	58.6387	2.80953
51.145	0.92629	58.9152	2.83048
51.343	0.92957	59.1495	2.8514
51.58	0.93287	59.6813	2.87247
51.814	0.93619	60.3783	2.89368
52.072	0.93953	60.7228	2.91504
52.35	0.94303	61.0273	2.93654
52.611	0.94655	61.3062	2.95816
52.818	0.95009	61.6189	2.97991
53.283	0.95364	61.8814	3.00178
53.549	0.9572	62.1613	3.02376
53.753	0.96076	62.48	3.04585
54.017	0.96433	63.2262	3.06803
54.275	0.96804	63.5624	3.09031
54.487	0.9719	63.8541	3.11268
54.723	0.97591	64.1704	3.13514
55.194	0.98005	64.4598	3.15766
55.414	0.98435	64.7562	3.18026
55.659	0.98878	65.1299	3.20293
56.163	0.9932	65.3572	3.22565
56.447	0.99761	65.7496	3.24842
56.689	1.00186	66.0718	3.27124
56.951	1.00609	66.3494	3.29411
57.286	1.0106	66.6446	3.317
57.555	1.01538	67.0277	3.33993
57.828	1.02043	67.3627	3.36288
58.134	1.0256	67.7154	3.38584
58.348	1.03089	68.0199	3.40882
58.544	1.0363	68.2976	3.4318
58.808	1.04182	68.6221	3.45478
59.115	1.04746	69.1434	3.47776
59.382	1.05306	69.4667	3.50092
59.603	1.05862	69.7842	3.52426
59.887	1.0643	70.1228	3.54757
60.153	1.07007	70.4051	3.57104
60.362	1.07595	70.739	3.59447
60.608	1.08194	71.2462	3.61786
61.047	1.08787	71.4852	3.64119
61.323	1.09391	71.8413	3.66466
61.541	1.10004	72.1319	3.68826
61.816	1.10627	72.4728	3.71178
62.12	1.11259	72.7797	3.73522
62.334	1.119	73.3748	3.75857
62.65	1.1255	73.6642	3.78183
62.891	1.1321	74.0133	3.80499
63.147	1.13878	74.3624	3.82824
63.353	1.14555	74.6587	3.85157
63.644	1.1524	74.9657	3.87499
63.891	1.15934	75.2925	3.89847
64.146	1.16651	75.6006	3.92202
64.442	1.17375	75.8748	3.94561
64.693	1.18107	76.1582	3.96926
64.988	1.18833	76.4921	3.99294
65.206	1.1955	76.8424	4.01665
65.496	1.20275	77.2337	4.04039
65.758	1.21007	77.5031	4.06393
66.18	1.21745	78.0303	4.08749
66.416	1.22505	78.2892	4.11105
66.68	1.23271	78.6453	4.13459
66.899	1.24044	78.9569	4.15833
67.153	1.24822	79.2158	4.18203
67.452	1.25591	79.497	4.2057
67.692	1.2635	79.7664	4.22954
67.951	1.27115	80.0499	4.25332
68.255	1.27884	80.3323	4.27705
68.69	1.28657	80.85	4.30092
68.925	1.29433	81.1699	4.32491
69.216	1.30227	81.4557	4.34884
69.505	1.31039	81.7603	4.37308
69.792	1.31869	82.0414	4.39743
70.032	1.32715	82.3941	4.42189
70.311	1.33578	82.6588	4.44644
70.554	1.34458	82.9681	4.47129
70.813	1.35353	83.4765	4.49602
71.196	1.36265	83.7565	4.52082
71.463	1.37192	84.0681	4.5455
71.693	1.38134	84.3048	4.57003
71.994	1.39092	84.5871	4.59442
72.212	1.40064	84.8554	4.61886
72.514	1.4105	85.3802	4.64313
73.016	1.42051	85.7469	4.66764
73.198	1.43066	86.0257	4.69197
73.516	1.44094	86.3115	4.71632
73.779	1.45135	86.6466	4.74087
74.059	1.46189	86.9957	4.76543
74.326	1.47256	87.3096	4.79019
74.558	1.48335	87.6259	4.81514
74.801	1.49427	87.9317	4.84026
75.087	1.5053	88.2023	4.86556
75.343	1.51644	88.4823	4.89083
75.547	1.5277	88.7412	4.91604
75.82	1.53907	89.0294	4.9412
76.079	1.55054	89.3386	4.9665
76.338	1.56212	89.5917	4.99172
76.803	1.5738	89.8576	5.01686
77.016	1.58558	90.154	5.04192
77.282	1.59745	90.4773	5.06689
77.581	1.60941	90.8147	5.09176
77.843	1.62146	91.083	5.11673
78.116	1.63359	91.3922	5.14179
78.347	1.64581	91.7238	5.16693
78.549	1.65811	92.0776	5.19215
78.762	1.67049	92.3868	5.21743
79.21	1.68294	92.6469	5.24276
79.514	1.69546	92.9339	5.26795
79.757	1.70806	93.2069	5.29318
80.02	1.72071	93.4869	5.31845
80.287	1.73343	93.7633	5.34375
80.588	1.74621	94.1124	5.36886
80.829	1.75904	94.3807	5.39399
81.194	1.77193	94.9782	5.41912
81.42	1.78502	95.2429	5.44426
81.681	1.79815	95.5452	5.46938
82.159	1.81133	95.8697	5.49448
82.441	1.82469	96.4894	5.51977
82.674	1.83809	96.849	5.54522
82.937	1.85153	97.1618	5.57063
83.245	1.86499	97.4945	5.5962
83.477	1.87848	97.744	5.62172
83.718	1.892	98.0334	5.64717
83.947	1.90554	98.3122	5.67256
84.128	1.9191	98.6063	5.69808
84.349	1.93267	99.1721	5.72371
84.993	1.94626	99.4977	5.74944
85.322	1.95985	99.752	5.77507
85.59	1.97331	100.089	5.80078
85.855	1.98648	100.501	5.82638
86.115	1.99965	100.777	5.85205
86.366	2.01297	101.016	5.87779
86.808	2.02643	101.365	5.90339
87.122	2.04003	101.685	5.92905
87.35	2.05376	101.939	5.95475
87.624	2.06762	102.266	5.9805
87.878	2.08161	102.622	6.00648
88.168	2.09571	102.872	6.03269
88.45	2.10993	103.21	6.05913
88.693	2.12427	103.507	6.08577
88.989	2.13871	103.746	6.11262
89.208	2.15325	104.067	6.13947
89.421	2.16789	104.298	6.1661
89.728	2.18262	104.801	6.19272
90.031	2.19744	105.027	6.21952
90.287	2.21235	105.417	6.24628
90.655	2.22734	105.711	6.27301
90.874	2.24241	106.05	6.29988
91.112	2.25755	106.315	6.3269
91.334	2.27275	106.563	6.35386
91.623	2.28802	106.871	6.38075
91.894	2.30335	107.102	6.40756
92.135	2.31859	107.343	6.4343
92.418	2.33387	107.657	6.46095
92.687	2.34921	107.935	6.4875
93.013	2.36459	108.431	6.51416
93.293	2.38	108.741	6.54091
93.509	2.39545	108.974	6.56775
93.855	2.41094	109.215	6.59466
94.117	2.42644	109.55	6.62164
94.387	2.44197	110.107	6.64869
94.603	2.45751	110.431	6.67579
94.82	2.47292	110.69	6.70293
95.084	2.4882	110.926	6.73011
95.352	2.50348	111.213	6.75732
95.649	2.51876	111.476	6.78456
95.879	2.53404	111.725	6.8118
96.257	2.54946	112.064	6.83906
96.478	2.56487	112.381	6.86651
96.752	2.58026	112.648	6.89396
97.023	2.59563	112.917	6.92138
97.279	2.61097	113.192	6.94879
97.59	2.62628	113.476	6.97616
97.774	2.64156	113.779	7.0035
98.123	2.65695	114.039	7.03078
98.358	2.67244	114.365	7.05801
98.652	2.68803	114.72	7.08518
98.89	2.7037	114.972	7.11228
99.385	2.71932	115.303	7.13949
99.624	2.73486	115.616	7.16663
99.875	2.75049	115.976	7.19367
100.148	2.76604	116.23	7.22083
100.429	2.78151	116.559	7.24788
100.668	2.79705	116.9	7.27503
100.974	2.81265	117.157	7.30206
101.217	2.82832	117.529	7.32897
101.52	2.84389	117.8	7.35574
101.737	2.85936	118.243	7.38237
102.018	2.87474	118.621	7.40885
102.321	2.89001	118.893	7.43518
102.533	2.90517	119.175	7.46134
102.814	2.92051	119.48	7.48733
102.995	2.93589	119.749	7.51354
103.312	2.95128	120.041	7.53976
103.577	2.96655	120.34	7.56618
103.811	2.98169	120.6	7.59261
104.043	2.99668	120.927	7.61902
104.318	3.01154	121.283	7.64541
104.557	3.02625	121.529	7.67176
105.022	3.0408	121.9	7.69808
105.32	3.05521	122.212	7.72434
105.58	3.06945	122.521	7.75054
105.82	3.08382	122.781	7.77687
106.064	3.09817	123.014	7.80333
106.345	3.11265	123.307	7.82971
106.657	3.12723	123.626	7.85599
107.118	3.14193	123.906	7.88219
107.58	3.15644	124.231	7.90808
107.774	3.17076	124.508	7.93406
108.12	3.18489	124.791	7.96013
108.337	3.19896	125.109	7.98627
108.615	3.21297	125.365	8.01248
108.909	3.22707	125.624	8.03874
109.147	3.24125	125.926	8.06486
109.408	3.2555	126.277	8.09083
109.622	3.26983	126.545	8.11684
109.873	3.28423	127.084	8.14288
110.082	3.29868	127.407	8.16894
110.383	3.3132	127.649	8.19502
110.597	3.32777	128.025	8.2211
110.885	3.34239	128.313	8.24719
111.228	3.35706	128.578	8.27326
111.474	3.37177	128.932	8.29933
111.718	3.38652	129.212	8.32536
111.947	3.4013	129.935	8.35137
112.178	3.4161	130.26	8.37734
112.419	3.43079	130.536	8.40326
112.887	3.44549	130.844	8.42912
113.534	3.46035	131.195	8.45492
113.846	3.47537	131.47	8.48065
114.095	3.49055	131.793	8.50629
114.349	3.50574	132.091	8.53186
114.65	3.52092	132.461	8.55732
114.975	3.5361	132.761	8.58288
115.219	3.55127	133.083	8.60833
115.514	3.56643	133.335	8.63366
115.744	3.58157	133.568	8.65906
115.984	3.5967	133.939	8.68453
116.216	3.61179	134.201	8.70985
116.49	3.62686	134.495	8.73523
116.746	3.64189	134.762	8.76045
117.029	3.65689	135.097	8.78551
117.285	3.67184	135.38	8.8104
117.546	3.68674	135.725	8.83532
117.808	3.70159	135.994	8.86024
118.083	3.71639	136.302	8.88518
118.378	3.73127	136.635	8.90992
118.601	3.74609	136.976	8.93445
118.864	3.76083	137.258	8.95876
119.063	3.7755	137.582	8.98285
119.345	3.79009	138.101	9.0069
119.616	3.8046	138.379	9.03092
119.915	3.81902	138.692	9.0549
120.14	3.83334	138.953	9.07883
120.421	3.84772	139.283	9.1027
120.689	3.862	139.64	9.12672
120.933	3.87617	139.88	9.15086
121.316	3.89038	140.732	9.17513
121.585	3.90448	141.237	9.19951
121.808	3.9186	141.491	9.224
122.035	3.9326	141.903	9.24839
122.468	3.94647	142.721	9.27267
122.667	3.96036	143.076	9.29703
122.98	3.97411	143.378	9.32146
123.216	3.98772	143.655	9.34597
123.69	4.00148	143.964	9.37054
123.95	4.01523	144.272	9.39516
124.185	4.02883	144.561	9.41984
124.443	4.04257	144.84	9.44455
124.717	4.05643	145.129	9.46929
124.939	4.07028	145.747	9.49406
125.334	4.0841	146.088	9.51864
125.644	4.09804	146.402	9.54324
125.894	4.1121	146.754	9.56804
126.155	4.12612	147.008	9.59283
126.665	4.14011	147.331	9.61761
126.985	4.1542	147.628	9.64218
127.227	4.16824	148.169	9.66691
127.932	4.18224	148.538	9.69162
128.129	4.19619	148.852	9.71629
128.425	4.21008	149.341	9.74091
128.785	4.22392	149.67	9.76547
129.017	4.23784	150.203	9.78997
129.318	4.25184	150.489	9.8144
129.583	4.26578	150.76	9.83875
129.851	4.27964	151.04	9.86321
130.096	4.29358	151.356	9.88758
130.385	4.30758	151.618	9.91185
130.651	4.32165	151.977	9.93621
130.882	4.33578	152.28	9.96045
131.378	4.34996	152.565	9.98478
131.608	4.36419	152.914	10.0092
131.889	4.37847	153.183	10.0336
132.133	4.39279	153.493	10.0582
132.416	4.40714	153.879	10.0827
132.68	4.42153	154.115	10.1074
132.958	4.43595	154.355	10.132
133.219	4.45039	154.706	10.1567
133.714	4.46485	154.969	10.1813
133.985	4.47918	155.292	10.2056
134.219	4.49338	155.831	10.2298
134.492	4.50758	156.185	10.2538
134.8	4.52179	156.439	10.2775
135.2	4.53601	156.811	10.3013
135.517	4.55021	157.12	10.3251
135.731	4.56441	157.441	10.3488
136.023	4.5786	157.931	10.3725
136.675	4.59277	158.302	10.3962
136.951	4.60692	158.584	10.4198
137.447	4.62104	158.89	10.4432
137.687	4.63514	159.198	10.4665
137.988	4.6492	159.553	10.4898
138.252	4.66322	159.798	10.513
138.488	4.6772	160.175	10.5359
138.798	4.69113	160.448	10.5588
139.017	4.70501	160.731	10.5816
139.318	4.71883	161.037	10.6042
139.582	4.73245	161.308	10.6268
139.851	4.74601	161.569	10.6493
140.12	4.75966	161.823	10.6719
140.34	4.77323	162.084	10.6945
140.583	4.78674	162.439	10.7171
140.851	4.80016	162.746	10.7395
141.21	4.81351	163.023	10.7617
141.651	4.82677	163.332	10.7838
142.114	4.83994	163.64	10.806
142.543	4.85302	163.999	10.8285
142.743	4.866	164.308	10.8509
142.944	4.87888	164.629	10.8734
143.145	4.89179	164.882	10.8957
143.357	4.9046	165.26	10.9181
143.62	4.91713	165.517	10.9405
143.91	4.92954	165.848	10.9628
144.142	4.94196	166.166	10.9852
144.341	4.9544	166.454	11.0076
144.586	4.96686	166.763	11.0299
144.843	4.97932	166.996	11.0523
145.085	4.99178	167.246	11.0746
145.328	5.0044	167.547	11.097
145.614	5.01716	167.864	11.1196
145.875	5.03006	168.164	11.1424
146.159	5.04295	168.474	11.1653
146.41	5.05583	168.834	11.1883
146.626	5.06869	169.146	11.2111
146.892	5.08153	169.455	11.2336
147.141	5.09435	169.74	11.256
147.34	5.10715	170.06	11.2786
147.608	5.11992	170.357	11.301
147.847	5.13265	170.663	11.3232
148.085	5.14536	171.255	11.3452
148.382	5.15817	171.558	11.3671
148.618	5.17109	171.907	11.3889
149.102	5.18411	172.16	11.4104
149.384	5.19723	172.515	11.4318
149.804	5.21029	172.822	11.453
150.121	5.2233	173.079	11.4741
150.344	5.23624	173.42	11.4949
150.615	5.24911	173.818	11.5154
150.878	5.26192	174.151	11.5359
151.248	5.27465	174.458	11.5563
151.48	5.28731	174.741	11.5768
151.681	5.30004	175.007	11.5973
151.885	5.31284	175.283	11.6179
152.115	5.32569	175.514	11.6384
152.382	5.33846	175.746	11.659
152.618	5.35112	175.976	11.6795
152.919	5.36383	176.212	11.7001
153.179	5.37658	176.457	11.7206
153.402	5.38937	176.979	11.7411
153.68	5.40233	177.239	11.7616
153.979	5.41533	177.537	11.7821
154.195	5.42835	177.78	11.8026
154.919	5.44138	178.092	11.823
155.14	5.45443	178.368	11.8433
155.401	5.4675	178.636	11.8636
155.712	5.48057	178.917	11.8839
155.951	5.49364	179.229	11.904
156.401	5.50686	179.51	11.9241
156.715	5.52023	179.824	11.9442
156.937	5.53374	180.174	11.9643
157.179	5.54724	180.422	11.9843
157.448	5.56073	180.789	12.0041
157.668	5.57421	181.045	12.0236
158.141	5.58766	181.389	12.0429
158.358	5.60108	181.752	12.0621
158.644	5.61448	182.007	12.0814
158.874	5.62784	182.315	12.1006
159.118	5.64117	182.624	12.1196
159.378	5.65445	182.93	12.1385
159.625	5.66768	183.255	12.1573
159.884	5.68086	183.555	12.1761
160.183	5.69399	183.795	12.1947
160.394	5.70705	184.156	12.2132
160.715	5.7202	184.409	12.2315
160.979	5.73343	184.733	12.2498
161.584	5.74674	185.084	12.2679
161.784	5.75997	185.35	12.2861
162.103	5.77312	185.682	12.3042
162.377	5.7862	186.017	12.3224
162.617	5.79918	186.335	12.3406
162.873	5.81208	186.64	12.3588
163.159	5.82487	186.929	12.3771
163.403	5.83757	187.258	12.3955
163.686	5.85017	187.543	12.4138
163.978	5.8628	187.892	12.4323
164.198	5.87547	188.199	12.451
165.078	5.88818	188.481	12.4696
165.359	5.90091	188.834	12.4882
165.65	5.91368	189.1	12.5066
165.911	5.92632	189.33	12.5247
166.167	5.93897	189.565	12.5427
166.413	5.9515	189.877	12.5608
166.71	5.96404	190.168	12.5789
167.145	5.97643	190.467	12.5971
167.396	5.98883	190.781	12.6154
167.679	6.00123	191.062	12.6336
168.321	6.01362	191.383	12.6516
168.624	6.02601	191.695	12.6696
168.881	6.03839	191.997	12.6877
169.164	6.05076	192.309	12.7057
169.845	6.06311	192.6	12.7238
170.117	6.07545	192.941	12.7419
170.377	6.08777	193.281	12.7602
170.621	6.10006	193.607	12.7784
170.914	6.11247	193.905	12.7968
171.464	6.125	194.182	12.8154
171.861	6.13764	194.538	12.834
172.058	6.15039	194.803	12.8527
172.52	6.16324	195.342	12.8714
172.819	6.17619	195.661	12.8901
173.077	6.18923	196.212	12.9089
173.385	6.20222	196.539	12.9276
173.644	6.21529	196.851	12.9464
173.873	6.22829	197.372	12.9652
174.161	6.24124	197.695	12.9839
174.403	6.25411	197.965	13.0029
174.689	6.26691	198.283	13.0218
174.96	6.27963	198.557	13.0407
175.422	6.29242	198.872	13.0596
175.714	6.30527	199.175	13.0785
175.927	6.31818	199.532	13.0973
176.148	6.33101	199.839	13.1161
176.447	6.34373	200.167	13.1348
176.701	6.35651	200.465	13.1534
177.136	6.36918	200.748	13.1721
177.34	6.38175	201.056	13.1906
177.541	6.39435	201.365	13.209
177.712	6.407	201.738	13.2276
178.051	6.41981	202.449	13.2461
178.289	6.43266	202.735	13.2645
178.548	6.44553	203.325	13.2828
178.843	6.45841	203.613	13.3011
179.095	6.47131	203.946	13.3192
179.336	6.48422	204.32	13.3371
179.62	6.49699	204.651	13.355
179.873	6.50962	204.926	13.3727
180.082	6.52224	205.51	13.3903
180.343	6.53486	205.799	13.4082
180.649	6.54732	206.146	13.4263
181.064	6.55977	206.757	13.4447
181.378	6.57206	207.107	13.4634
181.641	6.58449	207.389	13.482
181.889	6.59689	207.673	13.5007
182.129	6.60927	208.007	13.5192
182.414	6.62162	208.356	13.5376
182.675	6.63394	208.667	13.556
182.957	6.64622	208.987	13.5744
183.251	6.65861	209.292	13.593
183.517	6.67095	209.556	13.6118
183.75	6.68325	209.84	13.6308
183.991	6.69564	210.107	13.6498
184.416	6.70813	210.35	13.669
184.712	6.72057	210.57	13.6884
185.346	6.73294	210.812	13.7078
185.645	6.7454	211.09	13.7273
185.883	6.75794	211.81	13.747
186.144	6.7704	212.182	13.7668
186.451	6.78279	212.625	13.7868
186.911	6.79525	213.208	13.8068
187.381	6.80763	213.456	13.8267
187.805	6.81992	213.836	13.8467
188.022	6.83212	214.136	13.8668
188.312	6.84423	214.412	13.8871
188.546	6.85623	215.198	13.9077
188.809	6.86828	215.502	13.9284
189.081	6.88037	215.798	13.9492
189.383	6.89235	216.158	13.9699
189.606	6.90421	216.442	13.9907
189.874	6.91611	216.754	14.0113
190.182	6.92803	217.083	14.0321
190.401	6.93997	217.369	14.0529
190.703	6.95193	218.135	14.0738
190.979	6.96392	218.464	14.0948
191.224	6.97591	218.744	14.1156
191.507	6.98792	219.011	14.1363
191.744	6.99994	219.338	14.157
192.211	7.01196	219.919	14.1778
192.511	7.02398	220.171	14.1986
192.726	7.03601	220.53	14.2195
193.045	7.04803	220.859	14.2403
193.298	7.06005	221.429	14.261
193.573	7.07191	221.729	14.2815
193.795	7.08361	222.104	14.3019
194.019	7.09529	222.333	14.322
194.308	7.10695	222.684	14.3419
194.549	7.11859	222.995	14.3619
194.781	7.1302	223.345	14.3818
195.013	7.14178	223.745	14.4017
195.252	7.15333	224.29	14.4216
195.486	7.16485	224.514	14.4415
195.727	7.17633	224.91	14.4614
195.946	7.18776	225.423	14.4812
196.245	7.1993	225.735	14.501
196.488	7.21094	226.087	14.5207
196.749	7.22267	226.407	14.5404
197.012	7.23435	226.672	14.56
197.276	7.24596	226.993	14.5796
197.547	7.25752	227.287	14.5991
198.082	7.26885	227.524	14.6185
198.348	7.28012	227.757	14.6378
198.645	7.29146	228.034	14.6571
198.89	7.30287	228.301	14.6764
199.175	7.31433	228.543	14.6959
199.407	7.32586	228.852	14.7152
199.877	7.33744	229.387	14.7345
200.329	7.34906	229.714	14.7536
200.606	7.36073	229.947	14.7726
200.986	7.3723	230.255	14.7917
201.203	7.38375	230.539	14.8108
201.445	7.39509	230.82	14.8298
201.712	7.40632	231.16	14.8487
201.944	7.41758	231.468	14.8674
202.207	7.42887	231.747	14.8862
202.446	7.44003	232.056	14.9051
202.672	7.45107	232.365	14.9239
202.876	7.46199	232.727	14.9428
203.07	7.47277	233.019	14.9618
203.247	7.48343	233.354	14.9808
203.577	7.49395	233.661	14.9997
203.831	7.50447	234.404	15.0188
204.119	7.515	234.882	15.0378
204.335	7.52554	235.138	15.0569
204.609	7.53607	235.924	15.0759
204.907	7.54661	236.195	15.095
205.136	7.55699	236.521	15.114
205.422	7.56737	236.816	15.1329
205.671	7.57773	237.184	15.1516
206.272	7.58808	237.482	15.1702
206.454	7.59841	237.751	15.1888
206.708	7.60871	237.998	15.2072
206.974	7.61898	238.295	15.2254
207.195	7.62907	238.583	15.2433
207.396	7.63912	238.855	15.261
207.715	7.64914	239.381	15.2787
207.953	7.65927	239.755	15.2961
208.197	7.6695	240.031	15.3134
208.471	7.67983	240.317	15.3307
208.713	7.69011	240.649	15.3479
208.943	7.70034	240.952	15.3651
209.24	7.71051	241.467	15.3821
209.875	7.72062	241.786	15.3989
210.176	7.73052	242.038	15.4158
210.395	7.74035	242.362	15.4326
210.678	7.75025	242.964	15.4493
210.982	7.76008	243.269	15.4659
211.242	7.76998	243.541	15.4826
211.502	7.77994	244.092	15.4992
211.75	7.78997	244.388	15.5156
212.05	7.80006	244.666	15.532
212.26	7.81021	244.94	15.5482
212.549	7.82027	245.175	15.5643
212.844	7.83038	245.857	15.5802
213.11	7.8404	246.206	15.596
213.347	7.85032	246.557	15.6115
213.615	7.86028	246.813	15.6268
213.881	7.8703	247.139	15.642
214.14	7.88035	247.477	15.6568
214.338	7.89044	247.756	15.6715
214.572	7.90043	247.983	15.686
214.993	7.91044	248.275	15.7004
215.273	7.92049	248.534	15.7146
215.559	7.93056	249.114	15.7288
215.842	7.9405	249.436	15.7429
216.082	7.95032	249.706	15.7568
216.4	7.96017	250.059	15.7705
216.608	7.97003	250.54	15.784
216.909	7.9799	250.801	15.7971
217.174	7.98979	251.152	15.8099
217.453	7.99968	251.421	15.8222
217.709	8.00959	251.73	15.8342
217.939	8.01949	252.03	15.8456
218.156	8.02939	252.408	15.8563
218.417	8.03929	252.673	15.8667
218.682	8.04919	252.91	15.8765
218.946	8.05908	253.145	15.8857
219.243	8.06895	253.445	15.8943
219.481	8.07881	253.726	15.9023
219.781	8.08865	254.04	15.9097
220.319	8.09848	254.313	15.9166
220.558	8.10827	254.619	15.9228
220.813	8.11805	254.906	15.9284
221.087	8.12794	255.166	15.9335
221.47	8.13794	255.408	15.938
221.673	8.14805	255.766	15.9422
221.909	8.15812	256.04	15.9461
222.187	8.16815	256.343	15.9496
222.403	8.17812	256.655	15.9527
222.679	8.18805	256.95	15.9554
222.979	8.19792	257.293	15.9577
223.193	8.20773	257.635	15.9596
223.476	8.21749	257.946	15.9612
223.658	8.22718	258.222	15.9621
224.133	8.23695	258.543	15.9627
224.446	8.24666	259.061	15.9631
224.688	8.25644	259.43	15.9629
225.344	8.26615	259.723	15.9623
225.612	8.27579	260.016	15.9614
225.965	8.28534	260.365	15.96
226.246	8.29481	260.662	15.9581
226.477	8.30419	260.995	15.956
226.741	8.31349	261.267	15.9535
227.247	8.32269	261.563	15.9506
227.47	8.3318	261.796	15.9473
227.783	8.34081	262.167	15.9437
228.002	8.34972	262.44	15.9399
228.278	8.35852	262.988	15.9357
228.601	8.36737	263.332	15.9311
228.817	8.37641	263.619	15.9266
229.101	8.38548	263.961	15.9219
229.344	8.39459	264.265	15.917
229.645	8.40373	264.628	15.912
229.889	8.4129	264.94	15.9067
230.218	8.42211	265.243	15.9014
230.493	8.4312	265.507	15.8958
230.737	8.44046	265.79	15.8901
231.068	8.44974	266.067	15.8842
231.311	8.45904	266.35	15.8781
231.576	8.46836	266.655	15.8718
231.839	8.47768	266.955	15.8654
232.112	8.48687	267.243	15.8588
232.353	8.49606	267.514	15.8521
232.634	8.50539	267.8	15.8452
232.91	8.51473	268.071	15.8381
233.141	8.52391	268.822	15.8308
233.412	8.53309	269.056	15.8233
233.669	8.54226	269.539	15.8157
233.915	8.55142	270.095	15.8079
234.138	8.56041	270.352	15.8
234.353	8.56939	270.757	15.7919
234.601	8.57849	271.066	15.7836
235.038	8.58772	271.338	15.7751
235.312	8.59706	271.619	15.7665
235.538	8.60653	271.926	15.7579
235.775	8.61611	272.204	15.7493
236.044	8.6258	272.519	15.7405
236.508	8.6356	272.837	15.7316
236.737	8.64536	273.14	15.7225
237.003	8.65507	273.489	15.7134
237.214	8.66489	273.996	15.7042
237.481	8.67479	274.467	15.6949
237.749	8.6845	274.767	15.6859
238.008	8.69414	275.086	15.6771
238.44	8.70372	275.327	15.6686
238.676	8.71338	275.696	15.6601
238.938	8.72312	275.95	15.6516
239.147	8.73294	276.311	15.6429
239.378	8.74282	276.629	15.634
239.599	8.75277	276.923	15.6251
239.872	8.76264	277.238	15.6163
240.069	8.77258	277.552	15.6075
240.268	8.78243	277.808	15.5987
240.515	8.79234	278.135	15.5901
240.78	8.8023	278.409	15.5816
241.044	8.81231	278.682	15.5733
241.275	8.82237	278.997	15.5652
241.533	8.83232	279.303	15.5573
241.81	8.84232	279.655	15.5494
242.12	8.85237	280.174	15.5418
242.326	8.86245	280.75	15.5343
242.607	8.87256	281.033	15.5271
242.901	8.88286	281.333	15.52
243.343	8.89332	281.672	15.5126
243.607	8.90381	281.96	15.5053
243.847	8.91432	282.32	15.498
244.115	8.92485	282.566	15.4909
244.372	8.9354	282.9	15.4843
244.617	8.94595	283.253	15.4777
244.858	8.95651	283.538	15.4713
245.139	8.96723	284.337	15.4649
245.379	8.97809	284.619	15.4586
245.616	8.9891	284.867	15.4521
245.885	9.0001	285.158	15.4459
246.143	9.01109	285.512	15.4399
246.409	9.02206	285.785	15.4339
246.609	9.03302	286.332	15.4281
246.894	9.04397	286.632	15.4224
247.136	9.05503	286.959	15.4167
247.598	9.06622	287.273	15.411
247.91	9.07737	287.559	15.4056
248.125	9.08849	287.957	15.4004
248.447	9.09958	288.249	15.3955
249.068	9.11063	288.519	15.3907
249.304	9.12148	288.941	15.386
249.572	9.1323	289.496	15.3814
249.804	9.14306	290.047	15.3765
250.237	9.15378	290.293	15.3717
250.497	9.16445	290.634	15.3669
250.776	9.17506	290.982	15.3622
250.989	9.18561	291.298	15.3574
251.281	9.1961	291.603	15.3529
251.58	9.20653	291.874	15.3486
251.788	9.21689	292.152	15.3444
252.078	9.22718	292.426	15.3404
252.344	9.23739	292.967	15.3364
252.601	9.24783	293.778	15.3324
252.841	9.25848	294.084	15.3287
253.113	9.26934	294.398	15.3252
253.37	9.28027	294.755	15.3217
253.603	9.2911	295.09	15.3185
253.897	9.30185	295.393	15.3155
254.376	9.3125	295.748	15.3128
254.595	9.3232	296.024	15.3103
254.913	9.33395	296.341	15.308
255.518	9.34474	296.622	15.3062
255.837	9.35559	296.955	15.3048
256.121	9.36647	297.267	15.3038
256.378	9.3774	297.555	15.3033
256.647	9.38837	297.939	15.3032
256.885	9.39939	298.225	15.3033
257.325	9.41043	298.517	15.3036
257.552	9.42137	298.819	15.3042
258.009	9.43219	299.152	15.305
258.272	9.44289	299.69	15.306
258.474	9.45361	300.036	15.3074
258.655	9.46435	300.294	15.3091
259.071	9.47496	300.625	15.311
259.279	9.48559	300.981	15.3131
259.55	9.49622	301.288	15.3155
259.807	9.50685	301.622	15.318
260.043	9.51749	301.869	15.3208
260.274	9.52797	302.221	15.3241
260.548	9.53845	302.489	15.3277
260.801	9.54877	303.026	15.3318
261.062	9.55908	303.396	15.3362
261.475	9.56937	303.709	15.3409
261.731	9.57964	304.021	15.3459
261.981	9.58975	304.307	15.351
262.221	9.59982	304.61	15.3563
262.464	9.61003	304.913	15.3619
262.736	9.62034	305.15	15.3679
263.005	9.63078	305.512	15.3743
263.213	9.64132	305.755	15.3811
263.457	9.65198	306.127	15.3883
263.877	9.66259	306.41	15.3959
264.174	9.67301	306.722	15.404
264.464	9.68324	307.066	15.4122
264.675	9.69341	307.398	15.4206
264.941	9.70353	307.692	15.4293
265.292	9.71361	307.98	15.4381
265.578	9.72362	308.402	15.4472
265.839	9.73358	308.656	15.4568
266.125	9.74348	309.198	15.4671
266.367	9.75333	309.53	15.4778
266.608	9.76296	309.887	15.4889
266.904	9.77268	310.148	15.5001
267.137	9.78248	310.502	15.5116
267.438	9.79221	310.756	15.5233
267.674	9.80201	311.129	15.5354
267.976	9.81188	311.429	15.5477
268.194	9.82181	312.217	15.5602
268.467	9.83182	312.504	15.5731
268.717	9.84188	312.81	15.5865
268.95	9.85185	313.337	15.6002
269.591	9.86188	313.71	15.6143
269.81	9.87181	313.978	15.6288
270.257	9.88164	314.295	15.6435
270.452	9.89151	314.599	15.6587
270.745	9.90142	314.957	15.6742
271.132	9.91122	315.458	15.6898
271.344	9.92106	315.691	15.7059
271.817	9.93092	315.927	15.7224
272.095	9.94082	316.177	15.7392
272.318	9.95074	316.698	15.7564
272.533	9.96069	317.031	15.774
272.736	9.97051	317.346	15.792
272.938	9.98019	317.66	15.8103
273.132	9.98989	318.028	15.8288
273.313	9.9996	318.363	15.8477
273.778	10.0093	318.663	15.8667
274.113	10.019	319.006	15.8859
274.353	10.0286	319.282	15.9053
274.645	10.038	319.621	15.9248
274.868	10.0474	320.036	15.9443
275.143	10.0569	320.299	15.9637
275.409	10.0663	320.628	15.9831
275.673	10.0756	320.993	16.0024
276.251	10.085	321.24	16.0216
276.466	10.0942	321.557	16.0407
276.685	10.1034	321.857	16.0598
276.931	10.1126	322.108	16.0787
277.177	10.1218	322.417	16.0975
277.446	10.1309	322.725	16.1163
277.709	10.1398	323.035	16.1349
277.923	10.1489	323.713	16.1535
278.202	10.1581	324.014	16.1719
278.442	10.1674	324.287	16.1903
278.719	10.1768	324.604	16.2089
278.94	10.1861	324.835	16.2273
279.139	10.1954	325.193	16.2455
279.38	10.2045	325.498	16.2636
279.599	10.2135	325.839	16.2816
279.839	10.2222	326.171	16.2994
280.103	10.2307	326.486	16.3173
280.34	10.2391	327.101	16.3349
280.822	10.2473	327.461	16.3526
281.069	10.2557	327.709	16.3703
281.267	10.2642	328.059	16.3879
281.504	10.2726	328.385	16.4052
282.128	10.2809	328.659	16.4224
282.595	10.2891	328.979	16.4393
282.874	10.2972	329.28	16.456
283.162	10.3051	329.609	16.4728
283.443	10.3131	329.945	16.4893
283.672	10.3209	330.232	16.5057
283.973	10.3286	330.789	16.522
284.209	10.3362	331.089	16.538
284.514	10.3438	331.404	16.554
284.937	10.3513	331.712	16.5698
285.142	10.3587	332.018	16.5852
285.405	10.3661	332.323	16.6007
285.667	10.3734	332.562	16.6161
285.877	10.3808	332.882	16.6314
286.138	10.3881	333.183	16.6467
286.441	10.3952	333.489	16.6618
286.904	10.4023	333.849	16.6769
287.134	10.4092	334.163	16.692
287.419	10.4162	334.447	16.7069
287.675	10.4232	334.771	16.7218
287.939	10.4302	335.1	16.7368
288.179	10.4373	335.376	16.7519
288.404	10.4445	335.688	16.767
288.832	10.4518	335.93	16.7823
289.07	10.459	336.238	16.7977
289.568	10.4665	336.535	16.8129
289.811	10.4739	336.842	16.828
290.062	10.4812	337.208	16.843
290.341	10.4885	337.555	16.8579
290.619	10.4956	337.847	16.8726
290.856	10.503	338.154	16.8872
291.544	10.5102	338.563	16.9016
291.798	10.5174	338.796	16.9159
292.111	10.5247	339.131	16.9301
292.524	10.5321	339.468	16.9442
292.992	10.5396	339.745	16.9585
293.188	10.5473	340.025	16.9727
293.466	10.555	340.342	16.987
293.738	10.563	340.593	17.0011
294.016	10.571	340.934	17.0153
294.264	10.5791	341.248	17.0295
294.541	10.5874	341.549	17.0438
295.008	10.5957	341.872	17.0582
295.274	10.6041	342.227	17.0726
295.523	10.6123	342.606	17.0872
295.851	10.6207	342.882	17.1018
296.111	10.6292	343.495	17.1166
296.372	10.6378	343.786	17.1316
296.796	10.6464	344.135	17.1467
297.07	10.6552	344.478	17.1618
297.307	10.664	344.741	17.1772
297.567	10.6728	344.984	17.1926
297.806	10.6815	345.295	17.2081
298.079	10.6903	345.573	17.2233
298.342	10.699	345.854	17.2382
298.641	10.7076	346.187	17.2531
298.877	10.7163	346.489	17.268
299.179	10.7251	346.818	17.283
299.439	10.734	347.106	17.2982
299.673	10.7427	347.447	17.3135
299.934	10.7515	347.751	17.3287
300.148	10.7603	348.076	17.3441
300.431	10.7691	348.381	17.3596
300.839	10.7779	348.66	17.3752
301.07	10.7868	349.004	17.3907
301.314	10.7958	349.277	17.4062
301.537	10.8048	349.507	17.4215
301.793	10.8138	349.761	17.4368
302.075	10.8229	350.094	17.4521
302.361	10.832	350.381	17.4675
302.844	10.8412	350.69	17.4829
303.057	10.8503	350.998	17.4983
303.355	10.8597	351.307	17.5138
303.616	10.8692	351.54	17.5291
303.91	10.8789	351.849	17.5443
304.524	10.8886	352.085	17.5596
304.845	10.8984	352.446	17.5749
305.112	10.908	352.699	17.5901
305.357	10.9175	353.069	17.6054
305.64	10.9269	353.32	17.6207
305.877	10.9363	353.696	17.636
306.16	10.9457	353.957	17.6511
306.583	10.955	354.337	17.6663
306.811	10.9642	354.592	17.6815
307.062	10.9736	354.898	17.6968
307.262	10.9829	355.21	17.712
307.538	10.992	355.458	17.7273
307.774	11.0012	355.806	17.7426
307.993	11.0104	356.114	17.7576
308.418	11.0195	356.599	17.7727
308.682	11.0287	356.97	17.7878
309.326	11.0379	357.289	17.8026
309.836	11.047	357.561	17.8173
310.114	11.0561	357.858	17.8319
310.383	11.0652	358.207	17.8465
310.618	11.0743	358.535	17.8609
310.862	11.0833	358.805	17.8753
311.148	11.0925	359.236	17.8894
311.409	11.1018	359.776	17.9034
311.71	11.1112	360.092	17.9174
311.936	11.1209	360.372	17.9314
312.137	11.1306	360.635	17.945
312.369	11.1404	360.958	17.9585
312.636	11.15	361.208	17.9718
312.884	11.1597	361.537	17.9851
313.175	11.1693	361.805	17.9983
313.401	11.1788	362.076	18.0114
313.851	11.1883	362.318	18.0247
314.072	11.1977	362.596	18.0381
314.373	11.2071	363.608	18.0515
314.614	11.2164	363.925	18.0653
314.882	11.2258	364.236	18.0794
315.176	11.2353	364.52	18.0936
315.805	11.2448	364.813	18.1079
316.106	11.2543	365.172	18.1223
316.32	11.2637	365.399	18.1366
316.611	11.273	365.802	18.1507
316.872	11.2824	366.077	18.165
317.136	11.292	366.46	18.1791
317.375	11.3015	366.815	18.1931
317.64	11.311	367.059	18.2069
317.879	11.3206	367.505	18.2206
318.15	11.3302	367.78	18.2342
318.434	11.3399	368.063	18.2478
318.677	11.3496	368.444	18.2617
318.973	11.3591	368.726	18.2758
319.204	11.3685	369.288	18.2901
319.664	11.3779	369.619	18.3045
319.942	11.3874	369.888	18.3188
320.189	11.3968	370.127	18.3328
320.501	11.406	370.431	18.3467
320.733	11.4152	370.69	18.3604
320.968	11.4244	370.98	18.3742
321.239	11.4336	371.217	18.3881
321.48	11.443	371.488	18.4023
321.723	11.4524	371.761	18.4165
322.007	11.4618	372.05	18.4308
322.315	11.4712	372.366	18.4454
322.599	11.4806	372.662	18.46
322.84	11.4898	372.979	18.4743
323.109	11.4988	373.256	18.4887
323.334	11.5079	373.495	18.503
323.573	11.5169	373.742	18.5171
323.84	11.526	374.079	18.531
324.06	11.5349	374.346	18.5449
324.257	11.5438	374.66	18.5587
324.528	11.5526	374.873	18.5725
324.774	11.5612	375.334	18.586
325.005	11.5698	375.568	18.5993
325.266	11.5785	375.918	18.6126
325.509	11.5873	376.218	18.6258
325.775	11.5963	376.547	18.6388
326.014	11.6054	376.835	18.6517
326.746	11.6146	377.168	18.6645
327.045	11.6239	377.703	18.6775
327.255	11.6332	378.062	18.6906
327.564	11.6425	378.309	18.7038
327.84	11.652	378.849	18.7171
328.106	11.6617	380.131	18.7306
328.352	11.6714	380.37	18.7439
328.613	11.6812	380.675	18.7574
328.884	11.6911	380.981	18.7709
329.142	11.7008	381.222	18.7846
329.401	11.7106	381.479	18.7984
329.68	11.7204	381.809	18.8122
330.17	11.7302	382.099	18.8259
330.445	11.7401	382.381	18.8398
330.703	11.7501	382.632	18.8537
330.941	11.7602	382.896	18.8675
331.403	11.7703	383.174	18.8811
331.701	11.7805	383.707	18.8944
331.942	11.7908	384.025	18.9076
332.639	11.8011	384.261	18.9209
332.877	11.8115	384.494	18.9342
333.168	11.8218	384.726	18.9476
333.407	11.8321	384.959	18.9611
333.702	11.8423	385.204	18.9744
333.922	11.8526	385.514	18.9877
334.382	11.863	386.058	19.0011
334.661	11.8734	386.386	19.0145
335.135	11.8838	386.674	19.028
335.316	11.8942	387.032	19.0415
335.595	11.9045	387.316	19.0551
335.896	11.9149	387.613	19.0686
336.165	11.9253	387.895	19.0822
336.433	11.9358	388.207	19.0958
336.672	11.9461	388.532	19.1094
336.97	11.9564	389.156	19.1228
337.199	11.9668	389.398	19.1361
337.511	11.9771	389.746	19.1491
337.772	11.9877	390.127	19.1622
338.046	11.9982	390.444	19.1752
338.3	12.0087	390.759	19.1881
338.539	12.0191	391.065	19.2007
338.801	12.0293	391.413	19.2131
339.066	12.0393	391.688	19.2253
339.327	12.0492	391.994	19.2373
339.606	12.059	392.585	19.2491
340.105	12.0687	392.893	19.2607
340.378	12.0785	393.168	19.2721
340.62	12.0883	393.403	19.2834
340.901	12.0981	393.628	19.2947
341.334	12.1079	394.098	19.306
341.565	12.1176	394.342	19.317
341.806	12.1271	394.653	19.3281
342.047	12.1367	395.021	19.3391
342.274	12.1463	395.319	19.35
342.468	12.1559	395.634	19.3609
342.776	12.1654	395.929	19.3717
343.192	12.1748	396.215	19.3825
343.462	12.1842	396.527	19.3933
343.71	12.1935	397.071	19.4039
343.974	12.2027	397.64	19.4146
344.211	12.212	397.97	19.4251
344.48	12.2213	398.243	19.4356
344.74	12.2306	398.523	19.4461
345.049	12.2399	398.798	19.4566
345.505	12.249	399.08	19.4671
345.768	12.2583	399.413	19.4774
346.011	12.2676	399.765	19.4876
346.381	12.2769	400.267	19.4977
346.581	12.2863	400.509	19.5078
346.921	12.2956	400.826	19.5179
347.137	12.3048	401.449	19.5281
347.442	12.3141	401.769	19.5384
347.709	12.3234	402.07	19.5488
347.933	12.3327	402.422	19.5593
348.173	12.3421	402.676	19.5696
348.398	12.3516	403.144	19.5799
348.629	12.3612	403.372	19.59
348.873	12.3708	403.71	19.6
349.134	12.3803	404.03	19.6099
349.343	12.39	404.333	19.6196
349.614	12.3997	404.567	19.6291
349.877	12.4092	404.849	19.6386
350.176	12.4188	405.15	19.6478
350.407	12.4285	405.423	19.6572
350.663	12.4382	405.699	19.6666
350.906	12.448	406.023	19.6758
351.169	12.4577	406.334	19.6848
351.437	12.4676	406.599	19.6937
351.705	12.4777	406.914	19.7026
351.921	12.4878	407.22	19.7116
352.24	12.4978	407.553	19.7206
352.513	12.5079	408.062	19.7296
352.742	12.5178	408.441	19.7388
353.035	12.5278	408.711	19.7483
353.255	12.538	409.038	19.7578
353.572	12.5481	409.325	19.7675
353.831	12.5583	409.603	19.7771
354.08	12.5686	409.928	19.7869
354.369	12.5788	410.239	19.7965
354.627	12.5891	410.5	19.8064
354.863	12.5993	410.732	19.8163
355.098	12.6097	410.969	19.8262
355.346	12.62	411.205	19.8359
355.614	12.6301	411.546	19.8454
355.857	12.6402	411.878	19.8546
356.136	12.6504	412.143	19.8637
356.437	12.6606	412.521	19.8727
356.648	12.6709	412.766	19.8817
356.964	12.6813	413.124	19.8906
357.198	12.6918	413.451	19.8998
357.439	12.702	413.704	19.9088
357.707	12.7124	414.057	19.9181
357.97	12.7227	414.382	19.9273
358.837	12.7328	414.635	19.9365
359.274	12.743	414.921	19.9459
359.55	12.7532	415.174	19.9553
359.836	12.7632	415.501	19.9648
360.058	12.7732	415.86	19.9744
360.537	12.7833	416.108	19.9839
360.799	12.7934	416.442	19.9934
361.214	12.8037	416.792	20.0028
361.503	12.8139	417.065	20.0123
361.769	12.8243	417.363	20.022
362.057	12.8347	417.694	20.0318
362.268	12.8452	418.047	20.0418
362.767	12.8557	418.295	20.0518
363.001	12.866	418.623	20.062
363.265	12.8762	418.95	20.0723
363.466	12.8862	419.292	20.0827
363.685	12.8962	419.545	20.0932
363.931	12.9061	419.775	20.1036
364.169	12.9158	420.034	20.1139
364.399	12.9256	420.349	20.1241
364.636	12.9354	420.645	20.1342
364.866	12.9453	420.875	20.1444
365.083	12.9555	421.246	20.1547
365.344	12.9657	421.51	20.165
365.598	12.9762	421.862	20.1755
365.798	12.9866	422.134	20.186
365.993	12.9971	422.44	20.1964
366.398	13.0075	422.923	20.2069
366.597	13.018	423.235	20.2174
366.803	13.0284	423.586	20.2278
367	13.0389	423.859	20.2383
367.979	13.0493	424.409	20.2488
368.234	13.0597	424.65	20.2592
368.476	13.0703	424.946	20.2694
368.92	13.0811	425.22	20.2799
369.24	13.0919	425.524	20.2902
369.474	13.1028	425.818	20.3004
369.743	13.1136	426.118	20.3104
370.183	13.1245	426.463	20.3203
370.685	13.1352	426.745	20.3301
370.934	13.146	426.978	20.3401
371.394	13.1567	427.337	20.3502
371.704	13.1674	427.619	20.3604
371.993	13.178	427.931	20.3706
372.206	13.1885	428.236	20.3808
372.501	13.1991	428.586	20.391
372.788	13.2095	428.86	20.4014
373.037	13.2201	429.486	20.4121
373.271	13.2307	429.839	20.4229
373.534	13.2412	430.146	20.4339
373.796	13.2517	430.482	20.4452
374.059	13.2622	430.78	20.4564
374.962	13.2725	431.056	20.4676
375.195	13.2828	431.405	20.4788
375.479	13.2932	432.119	20.49
375.856	13.3034	432.446	20.5012
376.309	13.3138	432.778	20.5123
376.543	13.3242	433.107	20.5235
376.807	13.3346	433.375	20.5345
377.067	13.345	433.704	20.5458
377.371	13.3553	434.056	20.557
377.582	13.3654	434.325	20.5682
377.904	13.3755	434.615	20.5796
378.174	13.3855	434.948	20.5909
378.439	13.3953	435.302	20.6021
378.654	13.405	435.626	20.6133
378.937	13.4147	435.923	20.6245
379.206	13.4242	436.198	20.6356
379.45	13.4335	436.474	20.6469
379.763	13.4429	436.786	20.6583
380.004	13.4524	437.066	20.6698
380.304	13.4618	437.395	20.6813
380.519	13.4711	437.681	20.693
380.807	13.4803	437.995	20.705
381.073	13.4893	438.344	20.717
381.32	13.4982	438.597	20.729
381.6	13.5071	438.938	20.7411
381.782	13.5161	439.279	20.7533
382.098	13.5253	439.596	20.7654
382.364	13.5344	439.904	20.7774
382.605	13.5436	440.31	20.7895
382.856	13.5527	440.85	20.8015
383.077	13.5617	441.093	20.8134
383.37	13.5707	441.426	20.8252
383.597	13.5796	441.634	20.8369
383.863	13.5885	442.026	20.8487
384.131	13.5974	442.326	20.8605
384.432	13.6062	442.643	20.8722
384.664	13.6151	442.896	20.884
384.93	13.6238	443.223	20.8959
385.166	13.6327	443.46	20.9078
385.438	13.6416	443.733	20.9199
385.676	13.6506	444.048	20.9319
385.935	13.6596	444.324	20.9441
386.235	13.6688	444.595	20.9563
386.452	13.678	444.905	20.9683
386.715	13.6874	445.181	20.9804
386.914	13.6968	445.504	20.9926
387.234	13.7062	445.833	21.0048
387.501	13.7157	446.125	21.0171
387.732	13.7252	446.469	21.0294
387.972	13.7347	446.666	21.0416
388.238	13.7441	447.056	21.0538
388.655	13.7536	447.409	21.0661
388.971	13.7631	447.722	21.0781
389.209	13.7727	448.228	21.0901
389.651	13.7824	448.576	21.1018
390.057	13.7921	448.843	21.1136
390.366	13.8019	449.127	21.1254
390.832	13.8117	449.439	21.1372
391.074	13.8216	449.692	21.149
391.365	13.8316	450.025	21.1609
391.613	13.8415	450.372	21.1725
391.855	13.8516	450.622	21.1842
392.138	13.8616	450.995	21.1959
392.397	13.8717	451.278	21.2076
392.593	13.8817	451.625	21.2192
392.835	13.8916	451.883	21.2309
393.073	13.9015	452.216	21.2426
393.334	13.9114	452.56	21.2545
393.601	13.9214	453.109	21.2665
394.309	13.9315	453.358	21.2788
394.54	13.9417	453.716	21.2913
395.035	13.9518	454.444	21.3037
395.261	13.962	454.771	21.3161
395.51	13.9722	455.09	21.3282
395.733	13.9824	455.341	21.3404
396.005	13.9925	455.684	21.3525
396.298	14.0027	455.998	21.3643
396.535	14.0129	456.276	21.3759
396.992	14.0232	456.588	21.3875
397.304	14.0335	456.926	21.399
397.471	14.0439	457.191	21.4104
398.071	14.0541	457.522	21.4218
398.369	14.0644	457.843	21.4331
398.585	14.0745	458.182	21.4441
398.894	14.0846	458.715	21.4553
399.172	14.0946	458.996	21.4663
399.413	14.1046	459.294	21.4775
399.655	14.1146	459.658	21.4886
399.926	14.1246	460.179	21.4998
400.167	14.1346	461.227	21.5111
400.413	14.1445	461.542	21.5224
400.707	14.1544	461.863	21.5339
400.928	14.1641	462.117	21.5453
401.172	14.1739	462.479	21.5567
401.403	14.1836	462.737	21.5683
401.684	14.1932	463.042	21.5799
401.93	14.2028	463.372	21.5915
402.231	14.2125	463.732	21.6035
402.78	14.2221	464.033	21.6155
403.041	14.2317	464.328	21.6278
403.27	14.2412	464.612	21.6399
403.547	14.2506	464.843	21.6519
403.827	14.2601	465.208	21.6637
404.267	14.2697	465.48	21.6754
404.529	14.2793	465.726	21.6871
404.824	14.289	465.954	21.6989
405.105	14.2987	466.424	21.7106
405.351	14.3082	467.018	21.722
405.645	14.3177	467.317	21.7334
405.865	14.3271	467.669	21.7445
406.132	14.3364	468.028	21.7555
406.353	14.3456	468.272	21.7665
406.612	14.3549	468.65	21.7775
407.103	14.3643	469.366	21.7886
407.37	14.3738	470.054	21.7995
407.637	14.3833	470.308	21.8102
407.9	14.3927	470.637	21.8207
408.405	14.402	470.959	21.8312
408.656	14.4114	471.284	21.8417
408.954	14.4207	471.572	21.8523
409.88	14.43	471.928	21.8626
410.513	14.4392	472.437	21.8728
410.807	14.4483	472.756	21.8829
411.11	14.4573	473.096	21.8931
411.918	14.4664	473.366	21.9032
412.197	14.4755	473.641	21.9133
412.515	14.4845	473.957	21.9234
412.777	14.4934	474.229	21.9335
413.005	14.5021	474.468	21.9435
413.204	14.5107	474.694	21.9537
413.499	14.5194	474.952	21.9641
413.736	14.528	475.293	21.9747
413.93	14.5365	475.568	21.9854
414.131	14.5449	475.913	21.9961
414.33	14.5535	476.189	22.0068
414.531	14.5621	476.498	22.0174
414.731	14.5706	476.854	22.0281
414.971	14.5792	477.098	22.0388
415.195	14.5877	477.429	22.0495
415.402	14.5961	477.747	22.06
415.668	14.6044	478.103	22.0706
415.965	14.6126	478.358	22.0808
416.195	14.6207	479.128	22.091
416.657	14.6289	479.348	22.1011
416.936	14.6372	479.699	22.1111
417.404	14.6455	480.042	22.1211
418.062	14.654	480.357	22.1312
418.323	14.6625	480.673	22.141
418.636	14.6709	480.951	22.1506
418.903	14.6792	481.262	22.16
419.142	14.6875	481.566	22.1694
419.4	14.6959	481.847	22.1788
419.666	14.7044	482.126	22.1883
419.867	14.7128	482.411	22.1977
420.165	14.7212	482.74	22.2071
420.397	14.7294	483.098	22.2163
420.705	14.7377	483.34	22.2252
420.962	14.7458	484.19	22.2338
421.238	14.7539	484.447	22.2423
421.655	14.7619	484.797	22.2509
421.936	14.7699	485.085	22.2596
422.13	14.7781	485.44	22.2683
422.346	14.7863	485.95	22.2772
422.598	14.7944	486.255	22.2863
422.802	14.8025	486.569	22.2957
423.04	14.8108	486.914	22.3054
423.255	14.819	487.188	22.3151
423.672	14.8273	487.494	22.3247
423.93	14.8357	488.105	22.3342
424.129	14.8441	488.404	22.3436
424.329	14.8526	488.714	22.3527
424.543	14.8612	489.026	22.362
424.84	14.87	489.318	22.3713
425.067	14.879	489.602	22.3806
425.318	14.888	489.937	22.39
425.604	14.8969	490.275	22.3995
425.865	14.9059	490.557	22.4089
426.179	14.9148	490.77	22.4186
426.394	14.9238	491.487	22.4286
426.701	14.9328	491.822	22.4384
426.946	14.9419	492.114	22.4482
427.191	14.9508	492.475	22.458
427.466	14.9597	492.708	22.4676
427.77	14.9686	493.063	22.4771
427.979	14.9777	493.43	22.4868
428.441	14.9868	493.751	22.4962
428.742	14.9959	494.113	22.5055
429.028	15.0051	494.36	22.5146
429.304	15.014	494.694	22.5237
429.587	15.0229	495.05	22.5327
429.798	15.0315	495.355	22.5418
430.067	15.0401	495.665	22.5511
430.378	15.0484	495.935	22.5603
430.632	15.0566	496.2	22.5695
431.087	15.0647	496.492	22.5788
431.362	15.0728	497.033	22.588
431.637	15.0808	497.581	22.5972
431.875	15.089	497.941	22.6063
432.374	15.0973	498.181	22.6155
432.601	15.1056	498.661	22.6246
432.898	15.1139	498.948	22.6337
433.131	15.1221	499.226	22.6428
433.414	15.1303	499.544	22.6518
433.658	15.1385	500.086	22.6609
433.983	15.1466	500.584	22.6699
434.239	15.1547	501.54	22.6788
434.474	15.1628	501.889	22.6877
434.844	15.1711	502.23	22.6966
435.06	15.1795	502.539	22.7056
435.372	15.1879	502.806	22.7146
435.635	15.1962	503.054	22.7235
436.072	15.2045	503.364	22.7324
436.351	15.2129	503.599	22.7413
436.642	15.2211	503.905	22.75
436.858	15.2293	504.256	22.7589
437.346	15.2375	504.575	22.7678
437.63	15.2455	504.854	22.7765
437.857	15.2535	505.206	22.7854
438.141	15.2614	505.687	22.7945
438.407	15.2694	506.011	22.8036
438.668	15.2773	506.244	22.8129
438.922	15.2853	506.523	22.822
439.2	15.2932	506.78	22.8315
439.501	15.3011	507.036	22.8411
439.715	15.3092	507.385	22.8508
440.101	15.3172	507.656	22.8604
440.342	15.3253	508.008	22.8701
440.6	15.3334	508.277	22.8798
440.881	15.3416	508.583	22.8893
441.127	15.3497	508.94	22.8989
441.587	15.3578	509.26	22.9088
441.899	15.3658	509.543	22.9188
442.314	15.3737	509.853	22.9288
442.803	15.3818	510.174	22.939
443.066	15.3901	510.452	22.9492
443.335	15.3984	510.782	22.9593
443.594	15.4067	511.091	22.9693
443.868	15.4148	511.442	22.979
444.146	15.4229	511.72	22.9885
444.387	15.4308	512.022	22.9979
444.67	15.4387	512.265	23.0071
444.934	15.4466	512.565	23.0164
445.192	15.4547	512.807	23.0258
445.401	15.4629	513.167	23.0352
445.702	15.4711	513.652	23.0447
445.918	15.4794	513.908	23.0542
446.2	15.4876	514.216	23.0638
446.504	15.4958	514.749	23.0734
446.715	15.504	515.079	23.0829
446.998	15.5124	515.35	23.0924
447.301	15.5209	515.669	23.1017
447.532	15.5295	515.958	23.111
447.832	15.5381	516.241	23.1204
448.062	15.5468	516.521	23.1298
448.366	15.5557	516.803	23.139
448.592	15.5647	517.142	23.1482
449.052	15.5738	517.417	23.1574
449.33	15.583	517.738	23.1669
449.637	15.5923	518.024	23.1763
449.897	15.6016	518.347	23.1857
450.123	15.6109	518.626	23.1952
450.412	15.6202	518.9	23.2046
450.893	15.6295	519.186	23.214
451.126	15.6388	519.672	23.2234
451.368	15.648	519.947	23.2328
451.635	15.6572	520.226	23.2421
451.862	15.6663	520.534	23.2514
452.148	15.6754	520.814	23.2607
452.386	15.6846	521.088	23.27
452.649	15.6938	521.391	23.2794
452.956	15.7031	521.712	23.289
453.214	15.7127	522.078	23.2987
453.461	15.7223	522.568	23.3086
453.744	15.732	522.803	23.3187
454.007	15.7418	523.122	23.3289
454.258	15.7517	523.409	23.339
454.501	15.7616	524.216	23.3493
454.733	15.7716	524.508	23.3597
454.972	15.7816	524.839	23.3701
455.196	15.7916	525.178	23.3804
455.452	15.8016	525.504	23.3908
455.725	15.8117	526.25	23.4014
455.971	15.8218	526.556	23.412
456.205	15.8318	527.312	23.4228
456.449	15.8419	527.692	23.4337
456.728	15.8519	528.006	23.4445
457.036	15.8618	528.695	23.4555
457.242	15.8717	528.964	23.4663
457.972	15.8816	529.268	23.4772
458.184	15.8916	529.544	23.4883
458.478	15.9016	529.869	23.4994
458.764	15.9117	530.383	23.5107
459.005	15.9216	530.739	23.522
459.511	15.9315	531.03	23.5335
459.733	15.9414	531.356	23.5448
459.942	15.9512	531.636	23.5562
460.432	15.9611	531.868	23.5678
460.659	15.9709	532.366	23.5794
460.901	15.9808	532.683	23.5911
461.16	15.9907	532.955	23.603
461.438	16.0006	533.279	23.6151
461.693	16.0105	533.608	23.6272
461.932	16.0203	533.896	23.6392
462.196	16.0302	534.204	23.6511
462.459	16.0401	534.64	23.6627
462.919	16.0499	534.912	23.6741
463.187	16.0598	535.221	23.6856
463.397	16.0696	535.53	23.6971
463.612	16.0794	535.803	23.7085
463.866	16.0892	536.086	23.7198
464.13	16.0989	536.369	23.7309
464.913	16.1087	536.701	23.7419
465.199	16.1183	536.934	23.7527
465.5	16.128	537.17	23.7635
465.766	16.1376	537.48	23.7744
466.029	16.1473	537.796	23.7855
466.273	16.157	538.163	23.7965
466.532	16.1667	538.408	23.8072
467.038	16.1763	538.748	23.8178
467.248	16.1858	539.078	23.8285
467.531	16.1954	539.363	23.8391
467.832	16.205	539.666	23.8498
468.064	16.2145	539.993	23.8602
468.591	16.224	540.295	23.8705
468.834	16.2334	540.555	23.8808
469.068	16.2427	540.885	23.8911
469.299	16.2521	541.161	23.9014
469.531	16.2614	541.508	23.9119
469.732	16.2707	541.778	23.9226
470	16.2799	542.318	23.9333
470.31	16.289	542.64	23.9439
470.525	16.298	542.958	23.9546
470.829	16.3069	543.298	23.9653
471.077	16.3158	543.57	23.9759
471.527	16.3245	543.847	23.9867
471.8	16.3335	544.348	23.9975
472.096	16.3425	544.714	24.0083
472.33	16.3515	544.977	24.019
472.599	16.3605	545.267	24.0298
472.857	16.3695	545.538	24.0405
473.139	16.3784	545.876	24.0511
473.438	16.3872	546.167	24.0618
473.692	16.3958	546.451	24.0724
474.113	16.4044	546.786	24.0827
474.394	16.4128	547.092	24.093
474.725	16.4213	547.382	24.1033
474.976	16.4298	547.713	24.1135
475.207	16.4383	548.07	24.1237
475.53	16.4469	548.353	24.1341
475.804	16.4554	548.638	24.1443
476.09	16.4639	548.967	24.1546
476.438	16.4723	549.315	24.1647
476.66	16.481	549.567	24.175
476.962	16.4898	549.944	24.1854
477.172	16.4987	550.256	24.1959
477.403	16.5078	550.565	24.2066
477.664	16.517	550.823	24.2169
477.966	16.5263	551.152	24.2272
478.183	16.5354	551.507	24.2374
478.457	16.5443	551.758	24.2473
478.693	16.5531	552.102	24.2568
478.94	16.5618	552.461	24.2663
479.226	16.5704	552.798	24.2756
479.464	16.5791	553.355	24.2847
479.936	16.588	553.687	24.2936
480.21	16.597	553.972	24.3026
480.662	16.6061	554.235	24.3117
480.869	16.6154	554.551	24.321
481.166	16.6246	554.842	24.3299
481.381	16.6338	555.14	24.3386
481.67	16.643	555.503	24.3473
481.928	16.6523	555.757	24.3558
482.197	16.6615	556.071	24.3643
482.433	16.6709	556.474	24.3726
482.7	16.6802	556.771	24.3808
483.115	16.6894	557.394	24.389
483.333	16.6986	557.68	24.3974
483.838	16.7076	557.948	24.4056
484.051	16.7167	558.298	24.414
484.368	16.7259	558.568	24.4226
484.601	16.7352	558.875	24.4312
484.872	16.7445	559.231	24.4398
485.131	16.754	559.541	24.4486
485.434	16.7634	559.829	24.4571
485.668	16.7728	560.171	24.4658
485.932	16.7822	560.46	24.4744
486.335	16.7917	560.754	24.4834
486.514	16.8012	560.989	24.4923
486.833	16.8106	561.301	24.5014
487.068	16.8199	561.546	24.5104
487.373	16.829	561.895	24.5195
487.635	16.8379	562.381	24.5286
487.892	16.8466	562.756	24.5377
488.135	16.8551	563.029	24.5469
488.398	16.8635	563.579	24.556
488.677	16.8719	563.87	24.5652
488.893	16.8801	564.132	24.5742
489.23	16.8883	564.703	24.5832
489.501	16.8966	564.98	24.5922
489.743	16.9051	565.298	24.6012
490.029	16.9137	565.579	24.6102
490.263	16.9224	565.915	24.6192
490.564	16.931	566.22	24.6281
491.183	16.9398	566.46	24.6371
491.646	16.9485	566.999	24.646
491.862	16.9572	567.361	24.6549
492.098	16.9659	567.619	24.6638
492.336	16.9747	567.883	24.6726
492.622	16.9834	568.161	24.6814
492.861	16.9922	568.959	24.6902
493.065	17.0009	569.28	24.6991
493.199	17.0097	569.584	24.708
493.458	17.0184	569.953	24.717
493.672	17.0273	570.22	24.7261
493.916	17.0361	570.502	24.7352
494.196	17.045	571.161	24.7443
494.662	17.0538	571.459	24.7535
494.966	17.0627	571.808	24.7626
495.174	17.0714	572.131	24.7716
495.462	17.0802	572.408	24.7808
495.763	17.0889	572.978	24.7901
496.002	17.0976	573.298	24.7995
496.255	17.1063	573.572	24.8091
496.537	17.1149	573.879	24.8186
496.803	17.1235	574.246	24.8282
497.063	17.1322	574.499	24.8379
497.364	17.141	574.816	24.8475
497.576	17.1499	575.364	24.857
497.877	17.1587	575.672	24.8666
498.135	17.1675	575.982	24.8759
498.389	17.1764	576.364	24.8851
498.629	17.1853	576.626	24.8945
498.899	17.1939	576.931	24.9039
499.135	17.2023	577.202	24.9134
499.401	17.2105	577.475	24.923
499.682	17.2186	577.785	24.9327
499.901	17.2269	578.149	24.9424
500.202	17.2352	578.444	24.9521
500.49	17.2435	578.725	24.9616
500.731	17.2519	579.074	24.9708
501.027	17.2601	579.335	24.9799
501.621	17.2683	580.126	24.9888
501.901	17.2765	580.483	24.9976
502.167	17.2846	580.787	25.0065
502.427	17.2929	581.047	25.0154
502.673	17.3011	581.406	25.0244
502.956	17.3093	581.733	25.0334
503.2	17.3174	582.003	25.0425
503.459	17.3255	582.378	25.0516
503.662	17.3337	582.619	25.0607
503.962	17.342	582.973	25.0698
504.399	17.3504	583.316	25.0788
505.042	17.3588	583.646	25.0877
505.36	17.3673	583.957	25.0966
505.61	17.3759	584.31	25.1056
505.897	17.3846	584.583	25.1146
506.149	17.3935	584.928	25.1234
506.403	17.4023	585.204	25.1322
506.599	17.4114	585.506	25.1411
506.818	17.4207	585.805	25.15
507.069	17.43	586.178	25.1589
507.255	17.4391	586.436	25.1678
507.495	17.4481	587.179	25.1767
507.723	17.4571	587.473	25.1859
507.92	17.466	587.702	25.1954
508.121	17.4747	587.977	25.2052
508.335	17.4835	588.469	25.2151
508.596	17.4922	588.936	25.2253
508.899	17.5011	589.164	25.2354
509.17	17.5101	589.539	25.2456
509.392	17.5193	589.809	25.2557
509.685	17.5285	590.042	25.266
509.967	17.5376	590.52	25.2763
510.205	17.5467	590.744	25.2865
510.645	17.5558	591.059	25.297
510.894	17.5649	591.365	25.3074
511.162	17.574	591.67	25.3179
511.58	17.5832	591.997	25.3287
511.834	17.5923	592.352	25.3398
512.067	17.6015	592.672	25.3511
512.37	17.6106	592.98	25.3625
512.604	17.6197	593.275	25.3741
512.865	17.6286	593.555	25.3859
513.129	17.6376	593.914	25.3976
513.39	17.6466	594.163	25.4092
513.599	17.6555	594.538	25.421
513.86	17.6644	594.831	25.433
514.126	17.6733	595.145	25.4448
514.387	17.6819	595.478	25.4566
514.643	17.6905	595.754	25.4686
515.164	17.6991	596.296	25.4804
515.428	17.7076	596.641	25.4922
515.678	17.716	596.93	25.5041
515.931	17.7246	597.234	25.5162
516.205	17.733	597.549	25.5281
516.734	17.7414	597.89	25.5402
517.04	17.7496	598.211	25.5524
517.293	17.7578	598.493	25.5647
517.548	17.766	598.778	25.5771
517.798	17.7743	599.113	25.5896
518.098	17.7825	599.461	25.6022
518.363	17.7908	599.71	25.6149
518.604	17.7992	600.039	25.6274
519.027	17.8076	600.393	25.6401
519.233	17.8161	600.672	25.6528
519.534	17.8247	600.957	25.6656
519.831	17.8333	601.227	25.6783
520.099	17.842	601.559	25.6911
520.372	17.8507	601.842	25.7039
520.601	17.8595	602.15	25.7168
520.84	17.8683	602.46	25.7297
521.293	17.8771	602.836	25.7427
521.566	17.8861	603.134	25.7557
521.981	17.895	603.443	25.7688
522.177	17.904	603.808	25.7819
522.498	17.913	604.1	25.7951
522.717	17.922	604.451	25.8082
522.998	17.9309	604.782	25.8217
523.46	17.9396	605.035	25.8351
523.724	17.948	605.551	25.8485
523.925	17.9561	605.842	25.862
524.129	17.9641	606.183	25.8755
524.395	17.9722	606.484	25.889
524.798	17.9806	606.827	25.9025
525	17.9889	607.135	25.916
525.295	17.9973	607.503	25.9295
525.566	18.0056	608.042	25.943
525.798	18.014	608.317	25.9565
526.068	18.0224	608.898	25.97
526.322	18.0308	609.225	25.9837
526.583	18.0391	609.491	25.9975
526.86	18.0475	609.806	26.0114
527.329	18.0558	610.112	26.0252
527.633	18.0642	610.418	26.0389
527.891	18.0724	610.651	26.0526
528.127	18.0804	610.971	26.0663
528.391	18.0884	611.269	26.0804
528.572	18.0965	611.643	26.0944
529.092	18.1046	611.95	26.1084
529.361	18.1127	612.23	26.1223
529.605	18.1208	612.538	26.1361
529.848	18.1288	612.908	26.1499
530.065	18.1368	613.2	26.1636
530.363	18.1447	613.739	26.1773
530.606	18.1528	614.054	26.1909
530.847	18.161	614.381	26.2044
531.129	18.1692	614.907	26.2178
531.428	18.1776	615.237	26.2311
531.855	18.1859	615.506	26.2444
532.056	18.1941	616.066	26.2575
532.306	18.2023	616.351	26.2707
532.534	18.2104	616.674	26.2841
532.777	18.2185	617.035	26.2976
533.061	18.2264	617.278	26.3111
533.329	18.2345	617.817	26.3248
533.622	18.2426	618.379	26.3385
533.864	18.2508	618.7	26.3524
534.162	18.259	618.94	26.3663
534.391	18.2674	619.293	26.3801
534.638	18.2757	619.538	26.3938
534.873	18.2842	619.837	26.4076
535.156	18.2926	620.149	26.4212
535.398	18.3009	620.631	26.4348
535.878	18.309	621.377	26.4482
536.159	18.3171	621.661	26.4614
536.387	18.3253	622.029	26.4744
536.625	18.3334	622.285	26.4871
536.857	18.3417	622.614	26.4997
537.124	18.3499	622.911	26.5122
537.303	18.3584	623.246	26.5247
537.529	18.3669	623.592	26.5369
537.831	18.3755	623.846	26.5489
538.09	18.384	624.179	26.5607
538.329	18.3925	624.519	26.5721
538.593	18.4008	624.791	26.5832
538.851	18.4092	625.074	26.594
539.099	18.4174	625.374	26.6047
539.331	18.4255	625.661	26.6154
539.575	18.4336	625.967	26.6262
539.858	18.4416	626.248	26.6367
540.12	18.4497	626.52	26.6472
540.408	18.458	626.829	26.6577
540.657	18.4665	627.132	26.6683
540.897	18.4749	627.419	26.679
541.135	18.4835	627.679	26.6897
541.338	18.4923	627.962	26.7002
541.594	18.5012	628.224	26.7106
541.892	18.5101	628.478	26.7211
542.139	18.5191	628.772	26.7315
542.382	18.5282	629.048	26.7419
542.666	18.5374	629.319	26.7522
542.963	18.5465	629.549	26.7626
543.175	18.5556	629.836	26.7729
543.462	18.5645	630.103	26.7832
543.762	18.5733	630.382	26.7934
543.994	18.582	630.701	26.8036
544.463	18.5908	630.969	26.8138
544.722	18.5998	631.548	26.8241
544.918	18.6088	631.865	26.8344
545.152	18.618	632.147	26.8446
545.391	18.6272	632.46	26.8548
545.63	18.6365	632.829	26.8649
545.861	18.646	633.54	26.875
546.122	18.6555	634.322	26.885
546.321	18.6651	634.561	26.8951
546.522	18.6748	634.918	26.9054
546.774	18.6846	635.22	26.9158
547.003	18.6945	635.524	26.9263
547.489	18.7044	635.801	26.937
547.762	18.7143	636.054	26.9476
547.987	18.7243	636.391	26.9581
548.235	18.7343	636.662	26.9687
548.452	18.7444	636.895	26.9792
548.693	18.7545	637.138	26.9897
548.957	18.7647	637.377	27
549.191	18.775	637.726	27.0104
549.394	18.7853	638.027	27.0208
549.695	18.7957	638.306	27.0311
550.345	18.8061	638.62	27.0414
550.631	18.8166	638.917	27.0516
550.892	18.8271	639.249	27.0618
551.237	18.8375	639.598	27.0718
551.889	18.8478	639.916	27.0819
552.12	18.858	640.23	27.0921
552.38	18.8682	640.505	27.1024
552.666	18.8783	640.791	27.1127
553.162	18.8885	641.045	27.1231
553.423	18.8987	641.393	27.1336
553.644	18.9089	641.682	27.1442
553.862	18.9189	642.02	27.155
554.161	18.9291	642.329	27.166
554.392	18.9392	642.654	27.1769
554.63	18.9495	642.934	27.1879
554.87	18.9598	643.243	27.1989
555.111	18.9699	643.762	27.2097
555.548	18.9798	644.125	27.2206
556.022	18.9895	644.408	27.2314
556.298	18.9991	644.924	27.2423
556.753	19.0087	645.192	27.2535
557	19.0184	645.731	27.2646
557.254	19.0281	646.046	27.2758
557.492	19.038	646.342	27.2869
557.763	19.0478	646.572	27.2981
557.978	19.0576	646.94	27.3092
558.406	19.0675	647.213	27.3204
559.239	19.0774	647.486	27.3315
559.54	19.0873	647.769	27.3426
559.827	19.0971	648.312	27.3537
560.096	19.1069	648.611	27.3648
560.32	19.1167	648.929	27.3757
560.534	19.1266	649.276	27.3863
560.79	19.1365	649.55	27.3967
561.056	19.1466	649.9	27.4069
561.252	19.1568	650.179	27.417
561.491	19.1669	650.533	27.4271
561.735	19.177	651.02	27.4372
562.033	19.187	651.39	27.4472
562.25	19.1972	651.668	27.457
562.446	19.2074	651.949	27.4667
562.762	19.2175	652.213	27.4763
563.259	19.2278	652.538	27.4859
563.664	19.2381	652.836	27.4955
564.125	19.2484	653.146	27.5049
564.39	19.2586	653.436	27.5143
564.647	19.2687	653.805	27.5236
564.925	19.2788	654.076	27.5331
565.229	19.2888	654.354	27.5428
565.442	19.2986	654.673	27.5527
565.905	19.3086	654.939	27.5627
566.186	19.3188	655.216	27.5728
566.591	19.329	655.529	27.5829
567.009	19.3395	655.809	27.5928
567.437	19.35	656.122	27.6026
567.665	19.3604	656.894	27.6126
568.122	19.3707	657.25	27.6224
568.302	19.3811	657.508	27.6322
568.578	19.3914	658.07	27.642
568.777	19.4015	658.411	27.6517
569.058	19.4114	658.673	27.6615
569.489	19.4214	659.001	27.6714
569.731	19.4312	659.232	27.6814
569.987	19.4409	659.518	27.6912
570.189	19.4505	659.818	27.7012
570.395	19.4603	660.089	27.7112
570.654	19.47	660.319	27.7212
570.967	19.4797	660.603	27.7312
571.183	19.4892	660.866	27.741
571.465	19.4988	661.186	27.7509
571.726	19.5082	661.519	27.7606
572.001	19.5175	661.798	27.7702
[truncated: 6,235 more rows]
