# Supplementary material for: Li/Al‐LDH Reinforced Polyacrylamide/Xanthan Gum Semi‐Interpenetrating Network Nano‐Conductive Hydrogels for Stress Sensing and Wearable Device Applications
Source: Adv Sci (Weinh). 2025 Sep 30;12(47):e11903. doi: 10.1002/advs.202511903 (PMC12713048; doi:10.1002/advs.202511903)
Supplement: Supplementary file 2 — Supporting Information [file ADVS-12-e11903-s004.zip › Figure S15b.xlsx]

## Sheet: Sheet1
0	11.9152
0.91847	14.894
1.14411	11.9152
1.48315	14.894
1.81085	17.8727
2.08639	14.894
2.30864	17.8727
2.52862	20.8515
2.74066	17.8727
3.10124	20.8515
3.36091	23.8303
3.59449	20.8515
3.92333	26.8091
4.18866	26.8091
4.42678	26.8091
4.69098	29.7879
4.94725	29.7879
5.17403	29.7879
5.36793	32.7667
5.62986	32.7667
5.85778	32.7667
6.08683	35.7455
6.35329	35.7455
6.825	38.7243
7.14136	38.7243
7.36928	41.703
7.63348	41.703
7.94077	41.703
8.24125	44.6818
8.50886	44.6818
9.83893	47.6606
10.0997	44.6818
10.4388	50.6394
10.6939	50.6394
10.9195	50.6394
11.1475	53.6182
11.5954	53.6182
11.821	53.6182
12.0501	56.597
12.3233	56.597
12.5943	56.597
13.7861	59.5758
14.0151	59.5758
14.2464	59.5758
14.5174	65.5334
15.657	62.5546
15.9938	62.5546
16.5165	68.5122
16.8624	65.5334
17.1561	68.5122
18.5519	71.4909
18.7889	68.5122
19.1302	71.4909
19.3864	74.4697
19.908	71.4909
20.2176	74.4697
20.4501	77.4485
20.7483	77.4485
20.9717	80.4273
21.2755	80.4273
21.5091	80.4273
21.7756	83.4061
22.0285	83.4061
22.262	86.3849
22.4877	86.3849
22.939	86.3849
23.1624	89.3637
23.439	92.3425
23.7112	89.3637
25.1297	92.3425
25.3576	95.3213
25.5833	92.3425
25.8146	95.3213
26.0482	98.3
26.2659	95.3213
26.4779	98.3
26.7988	101.279
27.131	98.3
27.4406	104.258
28.8308	104.258
29.0598	101.279
29.3331	107.236
29.5962	107.236
31.5215	107.236
31.7812	110.215
31.983	110.215
32.6917	110.215
32.9162	113.194
33.1419	113.194
33.4163	116.173
33.6669	119.152
34.5604	116.173
34.9199	119.152
35.4177	119.152
35.751	119.152
36.056	122.13
37.4621	122.13
37.673	125.109
37.9508	128.088
38.2037	128.088
38.4316	128.088
38.672	131.067
39.5428	131.067
40.2878	131.067
40.5633	137.024
40.8502	134.046
41.0759	134.046
41.3049	140.003
41.7596	140.003
41.9841	140.003
42.2154	145.961
42.483	142.982
43.8812	145.961
44.1782	148.939
44.5207	145.961
44.8336	148.939
45.0888	154.897
46.6536	151.918
48.2626	154.897
48.4826	154.897
48.7139	154.897
48.9463	157.876
49.2854	160.855
49.5484	160.855
50.2231	163.833
50.9023	163.833
51.145	163.833
51.4205	169.791
51.7312	166.812
51.9682	169.791
52.1938	172.77
52.4682	169.791
52.7619	172.77
53.0114	178.727
53.3334	175.749
53.643	178.727
55.2871	181.706
55.5117	178.727
55.7441	181.706
55.9709	184.685
57.5618	181.706
57.9087	187.664
58.2092	190.643
58.5007	187.664
58.7637	190.643
59.0052	190.643
59.2229	190.643
59.4928	196.6
59.7559	193.621
60.0462	193.621
61.2674	199.579
61.484	199.579
61.7516	199.579
62.0226	202.558
62.3208	202.558
62.5521	202.558
64.1929	205.536
64.5512	205.536
65.0841	208.515
65.3245	208.515
66.1046	208.515
66.3326	211.494
67.0605	211.494
67.3236	211.494
68.2897	217.452
68.5233	217.452
68.7444	217.452
69.0199	220.43
70.6437	220.43
71.0757	220.43
71.298	226.388
71.6551	223.409
73.7404	223.409
73.9604	229.367
74.1917	226.388
74.4196	226.388
75.3188	235.324
75.7554	229.367
76.455	235.324
76.6806	235.324
76.9085	235.324
77.1376	238.303
77.4086	241.282
77.6683	238.303
77.9359	244.261
78.2431	244.261
78.5107	241.282
79.7036	247.239
79.9372	247.239
80.1572	250.218
80.3942	253.197
80.8421	253.197
81.045	253.197
82.9568	256.176
83.1847	256.176
83.4274	259.155
84.1463	262.133
84.3617	259.155
84.8856	265.112
85.2269	268.091
85.4106	265.112
85.677	268.091
85.9061	274.049
86.134	268.091
86.3631	274.049
87.5015	277.027
87.8337	274.049
88.1047	280.006
89.0663	280.006
89.58	277.027
90.1061	285.964
90.5914	282.985
90.8205	282.985
91.0495	288.943
91.2706	285.964
92.1823	288.943
92.4748	291.921
93.6995	291.921
94.0272	294.9
95.4366	297.879
96.676	294.9
96.939	297.879
97.1704	297.879
97.4153	297.879
97.7384	303.837
97.9981	303.837
98.2272	303.837
98.463	306.815
98.7578	306.815
99.056	309.794
99.301	312.773
99.6264	312.773
99.8872	312.773
100.116	318.73
100.345	315.752
100.799	315.752
101.027	321.709
101.557	318.73
101.794	321.709
102.984	327.667
103.215	324.688
103.489	327.667
103.745	330.646
105.18	327.667
105.417	330.646
105.636	336.603
105.862	333.624
106.163	339.582
106.398	336.603
106.548	336.603
106.837	339.582
107.072	339.582
107.292	342.561
107.521	345.54
108.179	345.54
108.498	348.518
108.811	351.497
109.317	348.518
110.48	351.497
110.82	354.476
111.085	351.497
111.379	357.455
111.681	360.433
111.913	357.455
112.132	360.433
112.393	363.412
113.329	360.433
113.652	366.391
113.992	366.391
115.82	363.412
116.083	372.349
117.058	372.349
117.278	369.37
117.548	375.327
117.811	375.327
118.082	375.327
118.342	381.285
119.294	378.306
119.77	378.306
120.899	384.264
121.136	384.264
122.568	384.264
122.793	387.243
123.021	387.243
123.25	390.221
124.161	390.221
124.69	393.2
125.248	396.179
125.778	396.179
126.029	393.2
127.005	399.158
127.259	402.137
128.472	399.158
128.689	405.115
128.92	405.115
129.151	405.115
131.071	411.073
131.336	411.073
131.607	411.073
131.863	417.03
132.089	414.052
132.317	417.03
132.772	422.988
133	417.03
133.222	420.009
133.494	428.946
133.747	422.988
134.063	425.967
134.367	428.946
134.891	425.967
135.109	431.924
135.337	434.903
135.568	434.903
136.021	440.861
136.224	437.882
136.766	434.903
137.123	443.84
137.39	443.84
137.729	443.84
138.208	446.818
139.132	446.818
139.422	449.797
139.659	452.776
139.879	449.797
140.108	452.776
140.334	458.734
140.786	452.776
141.013	458.734
141.239	461.712
141.51	458.734
142.654	464.691
143.192	467.67
143.508	461.712
143.962	467.67
144.263	470.649
144.78	467.67
145.14	473.627
145.405	473.627
146.36	470.649
147.819	479.585
148.352	476.606
149.365	473.627
149.581	482.564
150.381	479.585
150.61	482.564
150.835	485.543
151.066	485.543
152.011	488.521
153.382	488.521
153.72	485.543
154.016	491.5
154.245	494.479
154.696	491.5
154.92	497.458
157.413	497.458
157.639	497.458
157.879	500.437
158.107	500.437
158.397	503.415
158.628	506.394
158.854	506.394
159.607	503.415
160.134	512.352
160.34	509.373
160.878	509.373
161.683	515.331
161.951	512.352
162.179	512.352
162.446	521.288
163.167	518.309
163.506	521.288
164.657	524.267
164.978	521.288
165.314	527.246
165.576	527.246
165.805	524.267
166.03	533.203
166.483	533.203
166.71	533.203
166.934	536.182
167.163	539.161
167.6	539.161
167.926	542.14
168.27	542.14
168.536	545.118
169.058	548.097
169.402	548.097
169.673	551.076
170.226	551.076
170.501	551.076
170.786	557.034
171.102	560.012
172.117	557.034
172.398	562.991
172.686	560.012
174.122	560.012
174.356	568.949
175.108	565.97
175.866	565.97
176.16	574.906
176.397	571.928
176.58	568.949
176.883	577.885
177.152	577.885
177.457	574.906
177.97	583.843
178.211	580.864
178.497	583.843
178.683	586.821
178.955	586.821
179.18	586.821
179.418	592.779
179.712	589.8
179.938	592.779
180.163	592.779
180.43	592.779
180.694	598.737
181.159	598.737
183.311	598.737
183.519	604.694
183.794	601.715
184.027	601.715
184.29	610.652
184.545	607.673
184.774	604.694
185	613.631
185.196	610.652
185.777	610.652
186.516	619.588
186.741	613.631
186.967	616.609
187.241	622.567
187.546	619.588
187.809	622.567
188.109	625.546
188.399	622.567
188.63	628.525
188.856	634.482
189.085	625.546
189.319	631.503
189.514	634.482
190.038	631.503
190.827	637.461
191.06	637.461
191.286	640.44
191.504	643.418
191.737	643.418
191.955	643.418
192.189	649.376
192.406	646.397
192.687	649.376
192.988	649.376
193.243	649.376
193.515	655.334
193.811	655.334
194.061	655.334
194.383	658.312
194.722	658.312
195.212	658.312
195.432	664.27
195.706	664.27
195.967	661.291
196.722	670.228
197.674	673.206
198.459	667.249
198.685	676.185
198.957	676.185
199.223	673.206
199.441	682.143
200.325	679.164
200.644	682.143
200.867	688.1
201.219	685.122
202.198	688.1
202.461	691.079
202.982	691.079
203.337	694.058
204.772	694.058
205.039	694.058
205.327	700.015
205.573	700.015
205.863	700.015
206.089	705.973
206.317	702.994
206.551	702.994
206.771	711.931
207.008	708.952
207.225	708.952
207.457	714.909
207.696	711.931
208.888	711.931
209.122	720.867
209.65	717.888
210.85	720.867
211.101	726.825
211.601	720.867
212.516	723.846
212.747	732.782
212.977	726.825
213.202	732.782
213.868	735.761
214.177	732.782
214.409	738.74
214.638	738.74
214.862	738.74
215.319	741.719
216.055	744.697
216.418	741.719
218.491	747.676
218.72	747.676
218.99	750.655
219.247	753.634
219.47	753.634
219.702	756.612
219.966	759.591
220.279	756.612
220.568	756.612
220.842	762.57
221.593	759.591
221.895	768.528
222.163	765.549
222.424	765.549
222.65	774.485
222.881	777.464
223.325	771.506
223.567	777.464
223.871	780.443
224.167	774.485
227.192	786.4
227.412	783.422
227.648	780.443
227.866	789.379
229.905	786.4
230.136	783.422
230.362	795.337
230.58	792.358
230.807	795.337
231.087	798.316
231.35	798.316
231.853	801.294
233.076	801.294
233.322	801.294
234.745	804.273
234.971	807.252
235.197	804.273
235.439	810.231
237.095	810.231
237.399	810.231
237.704	816.188
237.998	822.146
238.988	819.167
239.276	822.146
239.519	822.146
239.804	825.125
240.046	831.082
240.337	825.125
240.566	825.125
240.794	837.04
241.024	831.082
241.808	828.103
242.34	840.019
243.954	837.04
244.275	840.019
244.563	845.976
245.471	840.019
245.706	848.955
245.93	851.934
246.152	845.976
246.421	854.913
246.685	854.913
248.483	854.913
250.385	860.87
250.611	860.87
250.85	860.87
251.117	866.828
252.542	866.828
253.081	869.806
253.788	872.785
254.292	869.806
254.564	875.764
254.854	878.743
255.072	875.764
255.759	881.722
255.987	881.722
256.432	878.743
256.934	887.679
257.242	890.658
257.539	884.7
258.937	896.616
259.169	890.658
259.444	890.658
259.704	899.594
262.255	902.573
262.483	893.637
262.71	908.531
262.969	902.573
265.514	902.573
265.745	911.51
266.02	905.552
266.335	911.51
266.563	917.467
266.792	911.51
267.02	917.467
267.243	926.403
267.446	917.467
267.811	923.425
268.121	923.425
268.428	923.425
269.349	929.382
269.665	929.382
270.09	929.382
271.105	935.34
272.067	935.34
272.533	932.361
272.761	944.276
272.985	938.319
273.214	938.319
274.161	947.255
274.688	944.276
274.95	941.297
275.247	956.191
276.902	947.255
277.123	950.234
277.9	959.17
278.131	953.213
278.358	959.17
278.583	965.128
278.85	956.191
279.156	965.128
279.407	974.064
279.857	965.128
280.399	971.085
281.3	971.085
281.567	971.085
281.883	977.043
282.375	977.043
283.561	977.043
283.923	983
284.204	983
285.823	985.979
286.271	991.937
287.053	988.958
287.277	991.937
287.508	991.937
287.732	991.937
289.775	997.894
289.993	1003.85
290.272	997.894
290.526	1003.85
290.754	1009.81
290.983	1003.85
291.934	1012.79
292.183	1015.77
292.957	1009.81
294.611	1018.75
294.84	1024.7
295.066	1015.77
295.331	1027.68
295.584	1024.7
296.353	1024.7
296.647	1033.64
296.908	1030.66
297.224	1027.68
297.479	1039.6
297.704	1036.62
297.938	1039.6
298.133	1042.58
298.92	1042.58
299.156	1045.56
300.329	1048.53
301.107	1045.56
301.344	1051.51
301.872	1051.51
302.219	1051.51
303.38	1057.47
303.583	1057.47
304.119	1060.45
305.35	1063.43
305.638	1063.43
306.078	1060.45
306.303	1072.36
307.962	1069.39
308.745	1072.36
308.971	1078.32
309.199	1072.36
309.428	1081.3
309.648	1087.26
309.882	1078.32
311.096	1087.26
311.536	1093.22
312.5	1084.28
312.746	1093.22
314.204	1096.19
314.535	1090.24
314.81	1102.15
316.463	1099.17
316.975	1096.19
317.283	1108.11
317.52	1105.13
319.143	1099.17
319.451	1114.07
319.701	1111.09
319.936	1114.07
320.156	1117.05
320.609	1114.07
320.843	1120.02
321.106	1123
321.365	1120.02
321.635	1125.98
321.899	1125.98
322.13	1123
322.352	1131.94
322.621	1137.9
322.891	1128.96
323.545	1137.9
325.497	1143.86
325.73	1134.92
326.093	1146.83
326.358	1146.83
326.59	1140.88
327.038	1152.79
327.263	1149.81
327.487	1146.83
327.762	1158.75
328.008	1155.77
328.233	1149.81
328.594	1164.71
328.854	1161.73
329.082	1164.71
329.304	1170.66
330.218	1167.69
331.922	1170.66
332.451	1176.62
332.942	1173.64
333.162	1176.62
333.499	1179.6
333.759	1176.62
334.281	1185.56
334.639	1185.56
334.938	1185.56
335.239	1194.49
336.674	1191.52
336.937	1194.49
337.234	1200.45
337.521	1197.47
338.465	1194.49
338.791	1209.39
339.335	1203.43
340.946	1209.39
341.177	1215.35
341.482	1209.39
342.039	1209.39
342.759	1221.3
342.991	1215.35
343.233	1227.26
343.56	1227.26
343.819	1218.32
344.085	1233.22
344.35	1236.2
344.578	1224.28
344.846	1239.18
345.111	1236.2
345.401	1236.2
345.68	1248.11
345.934	1242.16
346.206	1245.13
346.461	1251.09
346.725	1248.11
346.989	1251.09
347.226	1263.01
347.446	1254.07
347.939	1260.03
348.156	1263.01
348.963	1263.01
349.185	1265.99
349.416	1265.99
349.675	1265.99
350.403	1274.92
351.604	1277.9
351.854	1271.94
352.128	1283.86
352.417	1277.9
352.709	1277.9
352.971	1289.82
353.191	1295.77
353.425	1283.86
353.876	1298.75
354.082	1292.79
354.442	1292.79
354.703	1304.71
356.52	1298.75
356.749	1301.73
356.975	1310.67
357.277	1307.69
357.576	1307.69
357.807	1316.62
359.238	1310.67
359.47	1316.62
359.808	1319.6
360.068	1316.62
361.489	1322.58
361.713	1322.58
362.031	1322.58
363.708	1331.52
364.004	1328.54
364.224	1331.52
364.421	1340.46
364.678	1334.5
364.907	1334.5
365.132	1346.41
365.355	1340.46
365.634	1340.46
365.888	1355.35
366.123	1346.41
366.349	1352.37
366.578	1361.31
368.467	1352.37
368.81	1358.33
370.887	1367.26
371.864	1358.33
372.084	1370.24
372.313	1373.22
372.547	1364.29
372.767	1379.18
373.009	1376.2
373.306	1373.22
373.526	1379.18
373.981	1382.16
374.216	1376.2
374.44	1388.12
374.664	1388.12
374.96	1391.09
375.276	1397.05
376.701	1394.07
376.934	1400.03
377.156	1403.01
377.399	1400.03
377.681	1405.99
377.907	1408.97
378.135	1405.99
378.378	1414.92
378.703	1414.92
378.973	1411.95
379.195	1423.86
379.462	1420.88
379.946	1417.9
380.187	1432.8
380.483	1432.8
380.707	1426.84
380.932	1441.73
381.164	1438.76
382.076	1435.78
382.368	1447.69
382.621	1438.76
382.912	1438.76
384.037	1456.63
384.329	1444.71
384.552	1453.65
385.094	1459.61
385.395	1450.67
385.624	1462.59
385.849	1465.56
386.084	1459.61
386.507	1468.54
387.208	1471.52
387.439	1468.54
387.753	1477.48
388.304	1477.48
388.567	1474.5
388.796	1486.42
389.067	1483.44
389.325	1480.46
389.551	1495.35
389.777	1492.37
390.012	1495.35
390.23	1504.29
390.459	1495.35
390.685	1495.35
390.915	1510.25
391.148	1501.31
391.37	1498.33
391.636	1516.2
391.897	1507.27
392.164	1516.2
392.427	1522.16
392.652	1513.22
392.878	1525.14
393.106	1528.12
393.329	1519.18
393.604	1537.06
393.883	1534.08
395.3	1531.1
395.52	1543.01
395.792	1540.03
396.053	1540.03
396.287	1548.97
396.507	1545.99
397.638	1548.97
397.88	1554.93
398.405	1551.95
398.741	1557.91
400.133	1563.86
400.375	1557.91
401.798	1563.86
402.028	1569.82
402.335	1560.89
403.088	1572.8
403.418	1569.82
404.37	1569.82
404.713	1581.74
404.96	1575.78
405.503	1572.8
405.8	1590.67
406.714	1581.74
406.938	1578.76
407.244	1599.61
407.539	1593.65
408.061	1590.67
408.418	1605.57
408.681	1599.61
408.904	1602.59
409.141	1611.52
409.361	1602.59
409.577	1611.52
409.854	1623.44
410.123	1614.5
410.412	1620.46
410.687	1620.46
410.942	1620.46
411.171	1626.42
411.397	1626.42
411.668	1626.42
411.965	1638.33
412.272	1635.36
412.524	1638.33
412.753	1647.27
412.985	1641.31
413.217	1647.27
413.437	1656.21
413.66	1650.25
413.886	1656.21
415.253	1665.14
415.679	1656.21
416.506	1665.14
416.708	1674.08
417.061	1662.16
417.253	1674.08
417.562	1680.04
417.768	1671.1
418.12	1680.04
418.309	1688.97
418.58	1677.06
418.809	1691.95
419.542	1688.97
419.765	1685.99
419.99	1700.89
420.361	1694.93
422.029	1697.91
422.327	1709.83
422.579	1703.87
422.81	1706.85
423.043	1712.8
423.534	1709.83
424.022	1715.78
424.25	1718.76
424.544	1715.78
424.79	1721.74
426.21	1724.72
426.442	1721.74
426.667	1730.68
426.935	1730.68
428.341	1727.7
428.635	1739.61
428.927	1736.63
431.048	1733.66
431.29	1748.55
431.812	1742.59
433.475	1742.59
433.78	1760.46
434.074	1745.57
434.301	1751.53
434.53	1766.42
434.756	1760.46
434.983	1754.51
435.438	1775.36
435.669	1760.46
435.943	1772.38
436.648	1778.34
436.99	1769.4
437.246	1781.32
437.514	1781.32
437.772	1778.34
438.001	1787.27
438.279	1787.27
438.537	1781.32
438.759	1796.21
439.004	1796.21
439.334	1799.19
439.588	1805.15
439.825	1802.17
440	1799.19
440.273	1814.08
440.502	1808.13
440.724	1808.13
440.961	1823.02
441.187	1811.1
441.934	1817.06
442.136	1831.96
442.502	1820.04
442.997	1820.04
444.632	1843.87
444.852	1826
445.158	1837.91
445.642	1846.85
445.861	1834.93
446.087	1846.85
446.318	1849.83
448.362	1843.87
448.588	1861.74
448.819	1858.76
449.045	1852.81
451.08	1867.7
451.317	1864.72
452.746	1867.7
452.975	1870.68
453.203	1870.68
453.417	1870.68
453.645	1870.68
453.878	1870.68
454.337	1900.47
454.571	1900.47
456.714	1870.68
456.987	1900.47
457.201	1900.47
457.658	1900.47
457.887	1900.47
458.222	1900.47
458.484	1900.47
459.452	1930.26
459.702	1930.26
460.007	1900.47
460.274	1930.26
460.528	1930.26
460.754	1900.47
461.031	1930.26
461.284	1930.26
461.509	1930.26
461.966	1930.26
462.195	1930.26
462.429	1930.26
462.721	1960.04
462.948	1930.26
463.187	1960.04
464.191	1960.04
464.506	1960.04
464.798	1960.04
465.076	1960.04
465.604	1960.04
466.277	1960.04
466.503	1960.04
466.731	1960.04
466.954	1989.83
467.219	1960.04
467.487	1989.83
467.715	1989.83
468.012	1989.83
468.248	1989.83
468.462	1989.83
468.916	1989.83
469.141	1989.83
469.376	2019.62
469.604	1989.83
470.166	2019.62
470.427	2019.62
470.656	1989.83
470.886	2019.62
471.115	2019.62
471.343	2019.62
471.572	2019.62
471.84	2019.62
472.333	2019.62
472.669	2019.62
472.926	2019.62
473.157	2019.62
473.388	2049.41
473.831	2049.41
474.059	2049.41
474.288	2049.41
474.513	2049.41
475.424	2049.41
475.65	2049.41
475.877	2049.41
476.1	2049.41
476.363	2049.41
476.63	2049.41
476.904	2079.19
477.163	2079.19
478.306	2079.19
478.522	2079.19
478.795	2079.19
479.086	2079.19
479.345	2079.19
479.577	2079.19
479.802	2079.19
480.294	2108.98
480.558	2079.19
480.827	2079.19
481.129	2108.98
481.393	2108.98
481.62	2108.98
481.846	2108.98
482.306	2108.98
482.526	2108.98
482.8	2138.77
483.051	2108.98
483.287	2138.77
483.589	2138.77
485.069	2108.98
485.275	2138.77
485.677	2138.77
485.932	2138.77
486.151	2138.77
486.344	2138.77
486.641	2138.77
486.86	2138.77
487.401	2138.77
487.744	2168.56
487.928	2168.56
488.19	2168.56
488.425	2168.56
489.18	2168.56
489.411	2168.56
489.705	2168.56
489.974	2198.35
490.257	2168.56
490.536	2198.35
491.446	2198.35
491.672	2168.56
491.907	2168.56
492.17	2198.35
492.419	2198.35
493.683	2198.35
493.91	2198.35
494.439	2198.35
495.225	2198.35
495.456	2228.13
496.133	2198.35
496.364	2228.13
496.569	2228.13
498.481	2198.35
498.701	2228.13
498.972	2228.13
499.246	2228.13
499.541	2228.13
499.837	2228.13
500.063	2228.13
