# Supplementary material for: Li/Al‐LDH Reinforced Polyacrylamide/Xanthan Gum Semi‐Interpenetrating Network Nano‐Conductive Hydrogels for Stress Sensing and Wearable Device Applications
Source: Adv Sci (Weinh). 2025 Sep 30;12(47):e11903. doi: 10.1002/advs.202511903 (PMC12713048; doi:10.1002/advs.202511903)
Supplement: Supplementary file 2 — Supporting Information [file ADVS-12-e11903-s004.zip › Figure S15c.xlsx]

## Sheet: Sheet1
0	0.64425	108	0.6499	252	1.48075	414	3.12278
0.4977	0.5348	108.682	9.17725	252.13	4.98277	414.181	10.7908
0.99539	1.0941	109.365	24.0355	252.261	7.64084	414.361	10.7621
1.49309	2.3946	110.047	45.0005	252.391	12.9777	414.542	10.7334
1.99078	4.51485	110.73	69.1178	252.521	15.6358	414.722	10.7046
2.48848	7.50105	111.412	92.984	252.652	20.9726	414.903	10.6759
2.98618	11.3496	112.095	117.153	252.782	23.6307	415.083	10.6472
3.48387	16.076	112.777	139.44	252.912	28.9675	415.264	14.8739
3.98157	21.6002	113.46	159.72	253.043	31.6257	415.445	19.1005
4.47926	27.8664	114.142	177.596	253.173	36.9625	415.625	19.0718
4.97696	34.7614	114.825	193.732	253.303	39.6206	415.806	23.2986
5.47465	42.1982	115.507	209.32	253.434	44.9575	415.986	27.5252
5.97235	49.9982	116.19	223.048	253.564	47.6155	416.167	27.4965
6.47005	57.994	116.872	234.481	253.694	52.9524	416.348	35.9786
6.96774	66.0182	117.555	243.342	253.825	55.6105	416.528	40.2052
7.46544	73.8701	118.237	249.47	253.955	60.9474	416.709	44.432
7.96313	81.3346	118.919	252.825	254.085	63.6054	416.889	52.914
8.46083	88.2378	119.602	253.448	254.216	68.9422	417.07	52.8853
8.95853	94.3829	120.284	251.554	254.346	71.6004	417.25	61.3673
9.45622	99.5707	120.967	247.321	254.476	74.2584	417.431	69.8495
9.95392	103.668	121.649	240.972	254.607	79.5952	417.612	69.8208
10.4516	106.608	122.332	232.726	254.737	84.9321	417.792	78.3028
10.9493	108.359	123.014	222.839	254.867	87.5902	417.973	86.7848
11.447	108.957	123.697	211.655	254.998	92.9271	418.153	86.7561
11.9447	108.523	124.379	199.513	255.128	95.5852	418.334	95.2383
12.4424	107.08	125.062	186.739	255.258	100.922	418.514	99.4649
12.9401	104.671	125.744	173.756	255.389	106.259	418.695	107.947
13.4378	101.428	126.427	160.922	255.519	108.917	418.876	112.174
13.9355	97.4684	127.109	148.401	255.649	111.575	419.056	120.656
14.4332	92.9086	127.791	136.366	255.78	119.591	419.237	124.882
14.9309	87.8494	128.474	124.951	255.91	122.249	419.417	133.365
15.4286	82.4352	129.156	114.248	256.04	127.586	419.598	137.591
15.9263	76.8009	129.839	104.259	256.171	132.922	419.778	146.073
16.424	71.0728	130.521	94.8945	256.301	135.581	419.959	154.555
16.9217	65.4167	131.204	86.0918	256.431	143.596	420.14	158.782
17.4194	59.9171	131.886	77.7733	256.562	148.933	420.32	163.009
17.917	54.6604	132.569	69.8468	256.692	151.591	420.501	175.746
18.4148	49.7168	133.251	62.2905	256.822	156.928	420.681	179.973
18.9124	45.0904	133.934	54.994	256.953	162.265	420.862	188.455
19.4101	40.815	134.616	47.9637	257.083	164.923	421.043	196.937
19.9078	36.8537	135.299	41.1968	257.213	170.26	421.223	201.164
20.4055	33.1459	135.981	34.6773	257.344	175.597	421.404	209.646
20.9032	29.6724	136.664	28.4247	257.474	178.255	421.584	218.128
21.4009	26.4087	137.346	22.491	257.604	186.27	421.765	222.355
21.8986	23.3235	138.028	16.9902	257.735	188.928	421.945	230.837
22.3963	20.3988	138.711	11.9712	257.865	194.265	422.126	239.319
22.894	17.6829	139.393	7.582	257.995	199.602	422.307	243.545
23.3917	15.1212	140.076	4.10975	258.125	202.26	422.487	256.283
23.8894	12.6694	140.758	1.85425	258.256	207.597	422.668	260.509
24.3871	10.3256	141.441	1.30125	258.386	212.934	422.848	268.991
24.8848	8.1314	142.123	2.683	258.516	215.592	423.029	277.474
25.3825	6.10155	142.806	6.01	258.647	223.608	423.209	281.7
25.8802	4.25625	143.488	11.4277	258.777	228.944	423.39	285.927
26.3779	2.689	144.171	19.045	258.907	231.603	423.571	298.664
26.8756	1.5004	144.853	28.8478	259.038	239.618	423.751	302.891
27.3733	0.7614	145.536	40.7478	259.168	244.955	423.932	311.373
27.871	0.62845	146.218	54.5862	259.298	247.613	424.112	319.855
28.3687	1.17745	146.9	70.1815	259.429	255.629	424.293	328.337
28.8664	2.4897	147.583	87.2885	259.559	263.644	424.474	336.819
29.3641	4.6454	148.265	105.603	259.689	263.624	424.654	341.046
29.8618	7.6573	148.948	124.722	259.82	271.639	424.835	349.528
30.3594	11.5407	149.63	144.23	259.95	276.976	425.015	358.01
30.8571	16.2798	150.313	163.672	260.08	282.313	425.196	366.492
31.3548	21.8117	150.995	182.517	260.211	287.65	425.376	374.974
31.8525	28.0648	151.678	200.245	260.341	292.987	425.557	387.712
32.3502	34.9423	152.36	216.362	260.471	298.324	425.738	391.939
32.8479	42.3237	153.043	230.402	260.602	303.66	425.918	400.421
33.3456	50.0344	153.725	241.977	260.732	306.318	426.099	413.158
33.8433	57.9113	154.408	250.817	260.862	311.655	426.279	417.385
34.341	65.7575	155.09	256.816	260.993	316.992	426.46	421.611
34.8387	73.3598	155.773	259.913	261.123	319.65	426.64	434.349
35.3364	80.5096	156.455	260.335	261.253	324.987	426.821	438.576
35.8341	87.0389	157.137	258.189	261.384	333.003	427.002	447.058
36.3318	92.7587	157.82	253.517	261.514	335.661	427.182	459.795
36.8295	97.4948	158.502	246.662	261.644	340.998	427.363	459.766
37.3272	101.139	159.185	237.886	261.775	346.334	427.543	463.993
37.8249	103.649	159.867	227.534	261.905	348.993	427.724	472.475
38.3226	105.015	160.55	215.863	262.035	357.008	427.904	472.446
38.8203	105.374	161.232	203.126	262.166	362.345	428.085	480.928
39.318	104.682	161.915	189.683	262.296	365.003	428.266	485.155
39.8157	103.014	162.597	175.954	262.426	375.697	428.446	489.382
40.3134	100.451	163.28	162.169	262.557	381.034	428.627	493.609
40.8111	97.0937	163.962	148.614	262.687	383.692	428.807	497.835
41.3088	93.0453	164.645	135.546	262.817	391.708	428.988	502.062
41.8064	88.4574	165.327	123.175	262.948	397.045	429.169	514.799
42.3041	83.3989	166.009	111.544	263.078	399.703	429.349	519.026
42.8018	78.0332	166.692	100.691	263.208	407.719	429.53	523.253
43.2995	72.5139	167.374	90.642	263.339	410.377	429.71	535.99
43.7972	66.9674	168.057	81.2412	263.469	415.714	429.891	544.472
44.2949	61.507	168.739	72.482	263.599	423.729	430.071	552.954
44.7926	56.2163	169.422	64.2975	263.73	423.709	430.252	565.692
45.2903	51.148	170.104	56.6502	263.86	431.724	430.433	569.918
45.788	46.3392	170.787	49.3683	263.99	437.061	430.613	578.401
46.2857	41.7762	171.469	42.612	264.121	437.04	430.794	591.138
46.7834	37.5251	172.152	36.3248	264.251	445.056	430.974	591.109
47.2811	33.5281	172.834	30.261	264.381	450.393	431.155	603.847
47.7788	29.7537	173.517	24.5358	264.512	453.051	431.335	612.329
48.2765	26.1782	174.199	19.1663	264.642	461.067	431.516	616.556
48.7742	22.8055	174.882	14.2747	264.772	463.725	431.697	625.038
49.2719	19.603	175.564	9.91925	264.903	469.061	431.877	637.775
49.7696	16.673	176.246	6.173	265.033	474.398	432.058	637.746
50.2673	13.9146	176.929	3.28725	265.163	479.735	432.238	650.484
50.765	11.337	177.611	1.61075	265.294	485.072	432.419	658.966
51.2627	8.94195	178.294	1.337	265.424	493.088	432.6	663.193
51.7604	6.75345	178.976	2.73525	265.554	495.746	432.78	675.93
52.2581	4.8031	179.659	5.9865	265.685	503.761	432.961	680.157
52.7558	3.1447	180.341	11.2873	265.815	511.777	433.141	688.639
53.2535	1.81705	181.024	18.7527	265.945	514.435	433.322	701.376
53.7512	0.92795	181.706	28.3738	266.076	519.772	433.502	705.603
54.2488	0.5923	182.389	40.19	266.206	527.787	433.683	714.085
54.7465	0.95275	183.071	54.0007	266.336	530.446	433.864	726.823
55.2442	2.07795	183.754	69.666	266.467	538.461	434.044	731.049
55.7419	4.01985	184.436	86.9032	266.597	543.798	434.225	743.787
56.2396	6.82905	185.118	105.496	266.727	546.456	434.405	756.524
56.7373	10.5061	185.801	124.996	266.858	554.472	434.586	760.751
57.235	15.0037	186.483	144.985	266.988	559.809	434.766	773.488
57.7327	20.3286	187.166	165.046	267.118	559.788	434.947	777.715
58.2304	26.3783	187.848	184.675	267.249	567.804	435.128	790.452
58.7281	33.075	188.531	203.337	267.379	570.462	435.308	798.934
59.2258	40.3171	189.213	220.595	267.509	570.441	435.489	807.417
59.7235	47.9813	189.896	235.957	267.64	578.457	435.669	815.899
60.2212	55.8728	190.578	248.927	267.77	581.115	435.85	828.636
60.7189	63.8273	191.261	259.171	267.9	583.773	436.031	832.863
61.2166	71.6295	191.943	266.52	268.031	591.788	436.211	841.345
61.7143	79.0661	192.626	270.897	268.161	594.446	436.392	854.082
62.212	85.9467	193.308	272.392	268.291	599.783	436.572	862.564
62.7097	92.0918	193.991	271.307	268.422	605.12	436.753	866.791
63.2074	97.3183	194.673	267.699	268.552	610.457	436.933	879.529
63.7051	101.476	195.355	261.677	268.682	615.794	437.114	883.755
64.2028	104.514	196.038	253.571	268.813	621.131	437.295	892.237
64.7005	106.384	196.72	243.671	268.943	618.431	437.475	904.975
65.1982	107.136	197.403	232.272	269.073	618.411	437.656	909.201
65.6958	106.854	198.085	219.623	269.204	618.39	437.836	917.683
66.1936	105.558	198.768	206.088	269.334	610.333	438.017	930.421
66.6912	103.323	199.45	192.002	269.464	607.634	438.197	934.648
67.1889	100.261	200.133	177.682	269.595	599.577	438.378	947.385
67.6866	96.4685	200.815	163.542	269.725	591.52	438.559	955.867
68.1843	92.076	201.498	149.792	269.855	588.82	438.739	960.094
68.682	87.1795	202.18	136.651	269.986	580.763	438.92	968.576
69.1797	81.9047	202.863	124.292	270.116	572.706	439.1	968.547
69.6774	76.418	203.545	112.726	270.246	570.007	439.281	968.519
70.1751	70.8111	204.227	102.038	270.377	561.95	439.461	968.49
70.6728	65.2322	204.91	92.1345	270.507	553.893	439.642	959.95
71.1705	59.782	205.592	82.8645	270.637	553.872	439.823	951.411
71.6682	54.5465	206.275	74.181	270.767	543.136	440.003	938.616
72.1659	49.5804	206.957	66.0217	270.898	537.758	440.184	930.076
72.6636	44.9049	207.64	58.3088	271.028	535.059	440.364	917.282
73.1613	40.5222	208.322	50.997	271.158	527.002	440.545	912.997
73.659	36.446	209.005	44.2073	271.289	518.945	440.726	900.202
74.1567	32.633	209.687	37.803	271.419	516.245	440.906	891.663
74.6544	29.0326	210.37	31.6735	271.549	508.188	441.087	883.124
75.1521	25.6373	211.052	25.814	271.68	502.81	441.267	870.329
75.6498	22.3858	211.735	20.3285	271.81	497.432	441.448	866.045
76.1475	19.331	212.417	15.254	271.94	489.375	441.628	857.505
76.6452	16.4737	213.1	10.6405	272.071	483.997	441.809	844.71
77.1429	13.7768	213.782	6.7225	272.201	478.619	441.99	840.426
77.6406	11.2463	214.464	3.751	272.331	470.562	442.17	827.631
78.1382	8.88085	215.147	1.9035	272.462	465.183	442.351	814.836
78.6359	6.70295	215.829	1.57125	272.592	457.126	442.531	810.552
79.1336	4.7752	216.512	2.94375	272.722	451.748	442.712	802.013
79.6313	3.099	217.194	6.22425	272.853	446.37	442.892	784.962
80.129	1.76315	217.877	11.6135	272.983	440.992	443.073	784.934
80.6267	0.8796	218.559	19.1432	273.113	435.614	443.254	767.883
81.1244	0.5088	219.242	28.852	273.244	430.235	443.434	759.344
81.6221	0.7737	219.924	40.6995	273.374	422.178	443.615	755.06
82.1198	1.78785	220.607	54.5292	273.504	419.479	443.795	738.01
82.6175	3.6196	221.289	70.162	273.635	411.422	443.976	729.47
83.1152	6.32145	221.972	87.3555	273.765	406.044	444.156	720.931
83.6129	9.8955	222.654	105.809	273.895	400.666	444.337	708.136
84.1106	14.3289	223.336	125.086	274.026	397.966	444.518	699.596
84.6083	19.5967	224.019	144.778	274.156	389.909	444.698	695.312
85.106	25.6141	224.701	164.394	274.286	387.21	444.879	682.517
85.6037	32.2874	225.384	183.399	274.417	379.153	445.059	673.978
86.1014	39.5154	226.066	201.274	274.547	371.096	445.24	665.438
86.5991	47.1067	226.749	217.597	274.677	371.075	445.421	652.643
87.0968	54.916	227.431	231.897	274.808	363.018	445.601	648.359
87.5945	62.7479	228.114	243.737	274.938	354.961	445.782	639.82
88.0922	70.4064	228.796	252.848	275.068	354.941	445.962	627.025
88.5899	77.6988	229.479	259.123	275.199	346.884	446.143	622.741
89.0876	84.4227	230.161	262.538	275.329	338.827	446.323	614.201
89.5853	90.4179	230.844	263.436	275.459	336.127	446.504	601.406
90.0829	95.5044	231.526	261.704	275.59	328.07	446.685	597.122
90.5807	99.5505	232.209	257.534	275.72	320.013	446.865	584.327
91.0783	102.489	232.891	251.126	275.85	317.314	447.046	575.788
91.576	104.269	233.573	242.734	275.981	309.257	447.226	571.504
92.0737	104.955	234.256	232.613	276.111	306.557	447.407	558.709
92.5714	104.564	234.938	221.143	276.241	301.179	447.587	550.169
93.0691	103.152	235.621	208.497	276.372	293.122	447.768	545.885
93.5668	100.812	236.303	195.083	276.502	290.423	447.949	533.09
94.0645	97.669	236.986	181.285	276.632	285.045	448.129	524.551
94.5622	93.8204	237.668	167.418	276.763	279.666	448.31	516.011
95.0599	89.3959	238.351	153.768	276.893	274.288	448.49	503.216
95.5576	84.5236	239.033	140.541	277.023	268.91	448.671	494.677
96.0553	79.3259	239.716	127.87	277.154	263.532	448.852	490.393
96.553	73.9505	240.398	115.848	277.284	258.153	449.032	477.598
97.0507	68.5031	241.081	104.441	277.414	255.454	449.213	469.058
97.5484	63.1116	241.763	93.8127	277.545	250.076	449.393	460.519
98.0461	57.8564	242.446	83.8203	277.675	244.698	449.574	451.98
98.5438	52.819	243.128	74.384	277.805	239.319	449.754	447.695
99.0415	48.0481	243.81	65.4455	277.936	233.941	449.935	434.901
99.5392	43.5427	244.493	57.0138	278.066	231.242	450.116	430.616
100.037	39.3483	245.175	49.0075	278.196	225.864	450.296	422.077
100.535	35.471	245.858	41.6825	278.327	217.807	450.477	413.538
101.032	31.844	246.54	34.7865	278.457	217.786	450.657	404.998
101.53	28.4441	247.223	28.3427	278.587	209.729	450.838	400.714
102.028	25.259	247.905	22.355	278.718	201.672	451.018	392.174
102.525	22.223	248.588	16.8837	278.848	198.973	451.199	383.635
103.023	19.3701	249.27	12.0077	278.978	193.594	451.38	379.351
103.521	16.6316	249.953	7.86175	279.109	188.216	451.56	366.556
104.018	13.9987	250.635	4.5425	279.239	182.838	451.741	362.272
104.516	11.4909	251.318	2.32	279.369	177.46	451.921	353.732
105.014	9.13665	252	1.48075	279.5	172.082	452.102	340.937
105.512	6.95565	--	--	279.63	169.382	452.283	336.653
106.009	4.99015	--	--	279.76	164.004	452.463	328.114
106.507	3.28875	--	--	279.891	161.304	452.644	315.319
107.005	1.93885	--	--	280.021	155.926	452.824	315.29
107.502	1.033	--	--	280.151	150.548	453.005	302.495
108	0.6499	--	--	280.282	147.849	453.185	293.956
--	--	--	--	280.412	142.47	453.366	289.672
--	--	--	--	280.542	137.092	453.547	276.877
--	--	--	--	280.673	134.393	453.727	272.593
--	--	--	--	280.803	129.015	453.908	264.053
--	--	--	--	280.933	126.315	454.088	255.514
--	--	--	--	281.064	123.616	454.269	251.23
--	--	--	--	281.194	118.237	454.449	246.945
--	--	--	--	281.324	115.538	454.63	238.406
--	--	--	--	281.455	110.16	454.811	229.867
--	--	--	--	281.585	104.782	454.991	225.582
--	--	--	--	281.715	102.082	455.172	217.043
--	--	--	--	281.846	96.7039	455.352	208.503
--	--	--	--	281.976	91.3257	455.533	204.219
--	--	--	--	282.106	91.305	455.713	195.68
--	--	--	--	282.237	85.9268	455.894	191.396
--	--	--	--	282.367	80.5487	456.075	187.112
--	--	--	--	282.497	80.5279	456.255	178.572
--	--	--	--	282.628	75.1498	456.436	174.288
--	--	--	--	282.758	69.7716	456.616	165.749
--	--	--	--	282.888	69.7509	456.797	157.209
--	--	--	--	283.019	64.3727	456.978	157.18
--	--	--	--	283.149	61.6733	457.158	148.641
--	--	--	--	283.279	61.6526	457.339	140.101
--	--	--	--	283.409	56.2744	457.519	140.073
--	--	--	--	283.54	53.5749	457.7	131.533
--	--	--	--	283.67	53.5542	457.88	127.249
--	--	--	--	283.8	50.8548	458.061	122.965
--	--	--	--	283.931	48.1554	458.242	118.681
--	--	--	--	284.061	48.1347	458.422	114.397
--	--	--	--	284.191	45.4352	458.603	114.368
--	--	--	--	284.322	42.7358	458.783	105.829
--	--	--	--	284.452	42.7152	458.964	105.8
--	--	--	--	284.582	40.0157	459.144	101.516
--	--	--	--	284.713	37.3163	459.325	97.2316
--	--	--	--	284.843	37.2956	459.506	97.2029
--	--	--	--	284.973	34.5961	459.686	92.9188
--	--	--	--	285.104	31.8967	459.867	88.6347
--	--	--	--	285.234	31.876	460.047	88.606
--	--	--	--	285.364	29.1765	460.228	84.3219
--	--	--	--	285.495	29.1559	460.409	80.0378
--	--	--	--	285.625	26.4565	460.589	80.0091
--	--	--	--	285.755	23.757	460.77	75.725
--	--	--	--	285.886	23.7363	460.95	71.4409
--	--	--	--	286.016	21.0369	461.131	71.4122
--	--	--	--	286.146	21.0162	461.311	67.1281
--	--	--	--	286.277	20.9956	461.492	67.0994
--	--	--	--	286.407	18.2961	461.673	62.8152
--	--	--	--	286.537	18.2754	461.853	62.7866
--	--	--	--	286.668	18.2547	462.034	58.5024
--	--	--	--	286.798	15.5553	462.214	58.4738
--	--	--	--	286.928	15.5346	462.395	54.1896
--	--	--	--	287.059	15.5139	462.575	54.1609
--	--	--	--	287.189	12.8145	462.756	54.1321
--	--	--	--	287.319	12.7938	462.937	49.848
--	--	--	--	287.45	12.7731	463.117	49.8193
--	--	--	--	287.58	12.7525	463.298	49.7906
--	--	--	--	287.71	12.7318	463.478	45.5065
--	--	--	--	287.841	10.0323	463.659	49.7332
--	--	--	--	287.971	10.0116	463.839	45.4491
--	--	--	--	288.101	9.99098	464.02	41.165
--	--	--	--	288.232	9.97031	464.201	41.1363
--	--	--	--	288.362	9.94964	464.381	41.1076
--	--	--	--	288.492	9.92897	464.562	41.0789
--	--	--	--	288.623	7.22948	464.742	41.0501
--	--	--	--	288.753	7.20881	464.923	41.0214
--	--	--	--	288.883	7.18814	465.104	36.7373
--	--	--	--	289.014	7.16747	465.284	36.7086
--	--	--	--	289.144	7.1468	465.465	36.6799
--	--	--	--	289.274	7.12613	465.645	36.6512
--	--	--	--	289.405	4.42673	465.826	36.6225
--	--	--	--	289.535	7.0848	466.006	32.3384
--	--	--	--	289.665	7.06413	466.187	36.5652
--	--	--	--	289.796	4.36463	466.368	32.281
--	--	--	--	289.926	4.34396	466.548	32.2522
--	--	--	--	290.056	4.32329	466.729	32.2235
--	--	--	--	290.187	1.62389	466.909	32.1948
--	--	--	--	290.317	4.28196	467.09	27.9107
--	--	--	--	290.447	4.26129	467.27	32.1375
--	--	--	--	290.578	4.24062	467.451	27.8533
--	--	--	--	290.708	4.21995	467.632	27.8246
--	--	--	--	290.838	4.19928	467.812	27.796
--	--	--	--	290.969	1.49979	467.993	27.7673
--	--	--	--	291.099	4.15785	468.173	27.7385
--	--	--	--	291.229	1.45845	468.354	27.7097
--	--	--	--	291.36	1.43778	468.535	23.4256
--	--	--	--	291.49	4.08643	468.715	27.6524
--	--	--	--	291.62	1.36955	468.896	27.6237
--	--	--	--	291.751	4.01013	469.076	23.3396
--	--	--	--	291.881	3.97199	469.257	23.3109
--	--	--	--	292.011	3.93384	469.437	23.2822
--	--	--	--	292.142	3.89569	469.618	23.2534
--	--	--	--	292.272	3.85754	469.799	23.2247
--	--	--	--	292.402	3.81939	469.979	23.196
--	--	--	--	292.533	6.45998	470.16	18.9119
--	--	--	--	292.663	9.10057	470.34	23.1386
--	--	--	--	292.793	9.06242	470.521	23.1099
--	--	--	--	292.924	11.703	470.701	23.0812
--	--	--	--	293.054	14.3436	470.882	23.0524
--	--	--	--	293.184	14.3054	471.063	23.0237
--	--	--	--	293.315	19.6248	471.243	22.995
--	--	--	--	293.445	22.2654	471.424	22.9663
--	--	--	--	293.575	24.9061	471.604	22.9376
--	--	--	--	293.706	30.2254	471.785	27.1642
--	--	--	--	293.836	30.1873	471.965	27.1355
--	--	--	--	293.966	35.5067	472.146	27.1068
--	--	--	--	294.097	40.826	472.327	31.3336
--	--	--	--	294.227	40.7879	472.507	31.3049
--	--	--	--	294.357	46.1073	472.688	35.5315
--	--	--	--	294.488	51.4266	472.868	39.7582
--	--	--	--	294.618	51.3885	473.049	43.9849
--	--	--	--	294.748	56.7079	473.23	43.9561
--	--	--	--	294.879	59.3484	473.41	52.4383
--	--	--	--	295.009	64.6678	473.591	56.6649
--	--	--	--	295.139	67.3084	473.771	60.8916
--	--	--	--	295.27	72.6278	473.952	69.3736
--	--	--	--	295.4	75.2685	474.132	69.3449
--	--	--	--	295.53	80.5878	474.313	73.5717
--	--	--	--	295.661	83.2284	474.494	82.0537
--	--	--	--	295.791	88.5478	474.674	86.2804
--	--	--	--	295.921	93.8672	474.855	94.7624
--	--	--	--	296.051	96.5078	475.035	98.9892
--	--	--	--	296.182	99.1483	475.216	107.471
--	--	--	--	296.312	107.146	475.396	111.698
--	--	--	--	296.442	109.787	475.577	115.925
--	--	--	--	296.573	115.106	475.758	124.407
--	--	--	--	296.703	120.426	475.938	128.633
--	--	--	--	296.833	123.066	476.119	137.115
--	--	--	--	296.964	128.386	476.299	141.342
--	--	--	--	297.094	133.705	476.48	149.824
--	--	--	--	297.224	136.346	476.661	158.306
--	--	--	--	297.355	141.665	476.841	162.533
--	--	--	--	297.485	146.985	477.022	171.015
--	--	--	--	297.615	149.625	477.202	179.497
--	--	--	--	297.746	157.623	477.383	183.724
--	--	--	--	297.876	160.264	477.563	192.206
--	--	--	--	298.006	165.583	477.744	200.688
--	--	--	--	298.137	170.903	477.925	204.914
--	--	--	--	298.267	173.543	478.105	217.652
--	--	--	--	298.397	176.184	478.286	217.623
--	--	--	--	298.528	184.182	478.466	226.105
--	--	--	--	298.658	186.823	478.647	238.843
--	--	--	--	298.788	192.142	478.827	243.07
--	--	--	--	298.919	197.461	479.008	251.552
--	--	--	--	299.049	202.781	479.189	260.034
--	--	--	--	299.179	208.1	479.369	264.26
--	--	--	--	299.31	210.741	479.55	272.742
--	--	--	--	299.44	216.06	479.73	281.225
--	--	--	--	299.57	221.379	479.911	285.451
--	--	--	--	299.701	226.699	480.091	293.933
--	--	--	--	299.831	232.018	480.272	302.415
--	--	--	--	299.961	240.016	480.453	306.642
--	--	--	--	300.092	242.657	480.633	315.124
--	--	--	--	300.222	247.976	480.814	323.606
--	--	--	--	300.352	255.974	480.994	332.088
--	--	--	--	300.483	258.615	481.175	340.57
--	--	--	--	300.613	261.256	481.356	349.052
--	--	--	--	300.743	269.254	481.536	357.534
--	--	--	--	300.874	271.894	481.717	366.016
--	--	--	--	301.004	277.214	481.897	374.499
--	--	--	--	301.134	285.212	482.078	382.981
--	--	--	--	301.265	285.174	482.258	395.718
--	--	--	--	301.395	287.814	482.439	399.945
--	--	--	--	301.525	293.134	482.62	408.427
--	--	--	--	301.656	293.096	482.8	416.909
--	--	--	--	301.786	298.415	482.981	421.136
--	--	--	--	301.916	301.056	483.161	433.873
--	--	--	--	302.047	303.696	483.342	438.1
--	--	--	--	302.177	306.337	483.522	442.326
--	--	--	--	302.307	308.977	483.703	455.064
--	--	--	--	302.438	311.618	483.884	463.546
--	--	--	--	302.568	319.616	484.064	463.517
--	--	--	--	302.698	322.257	484.245	471.999
--	--	--	--	302.829	324.897	484.425	476.226
--	--	--	--	302.959	332.896	484.606	480.453
--	--	--	--	303.089	338.215	484.787	488.935
--	--	--	--	303.22	343.534	484.967	493.161
--	--	--	--	303.35	351.532	485.148	501.644
--	--	--	--	303.48	354.173	485.328	505.87
--	--	--	--	303.611	359.492	485.509	510.097
--	--	--	--	303.741	367.491	485.689	514.324
--	--	--	--	303.871	367.452	485.87	518.55
--	--	--	--	304.002	375.451	486.051	527.032
--	--	--	--	304.132	380.77	486.231	535.514
--	--	--	--	304.262	383.411	486.412	543.997
--	--	--	--	304.393	388.73	486.592	552.479
--	--	--	--	304.523	396.728	486.773	560.961
--	--	--	--	304.653	396.69	486.953	569.443
--	--	--	--	304.784	404.688	487.134	573.669
--	--	--	--	304.914	410.007	487.315	586.407
--	--	--	--	305.044	412.648	487.495	590.634
--	--	--	--	305.175	420.646	487.676	599.116
--	--	--	--	305.305	423.287	487.856	611.853
--	--	--	--	305.435	428.606	488.037	616.08
--	--	--	--	305.566	436.604	488.217	624.562
--	--	--	--	305.696	439.245	488.398	637.299
--	--	--	--	305.826	444.564	488.579	641.526
--	--	--	--	305.957	452.562	488.759	650.008
--	--	--	--	306.087	455.203	488.94	658.49
--	--	--	--	306.217	463.201	489.12	666.972
--	--	--	--	306.348	471.199	489.301	675.454
--	--	--	--	306.478	473.84	489.482	683.936
--	--	--	--	306.608	481.838	489.662	688.163
--	--	--	--	306.739	484.479	489.843	700.9
--	--	--	--	306.869	492.477	490.023	705.127
--	--	--	--	306.999	497.796	490.204	713.609
--	--	--	--	307.13	503.115	490.384	726.347
--	--	--	--	307.26	508.435	490.565	734.829
--	--	--	--	307.39	516.433	490.746	739.055
--	--	--	--	307.521	519.074	490.926	756.048
--	--	--	--	307.651	524.393	491.107	760.275
--	--	--	--	307.781	532.391	491.287	773.012
--	--	--	--	307.911	537.71	491.468	781.494
--	--	--	--	308.042	540.351	491.648	789.977
--	--	--	--	308.172	548.349	491.829	798.459
--	--	--	--	308.302	550.99	492.01	811.196
--	--	--	--	308.433	556.309	492.19	815.423
--	--	--	--	308.563	564.307	492.371	828.16
--	--	--	--	308.693	566.948	492.551	840.898
--	--	--	--	308.824	572.267	492.732	845.124
--	--	--	--	308.954	580.265	492.913	853.606
--	--	--	--	309.084	582.906	493.093	862.089
--	--	--	--	309.215	590.904	493.274	866.315
--	--	--	--	309.345	596.224	493.454	879.053
--	--	--	--	309.475	598.864	493.635	887.535
--	--	--	--	309.606	604.184	493.815	891.761
--	--	--	--	309.736	604.145	493.996	904.499
--	--	--	--	309.866	604.107	494.177	912.981
--	--	--	--	309.997	604.069	494.357	917.208
--	--	--	--	310.127	598.673	494.538	934.201
--	--	--	--	310.257	593.278	494.718	938.427
--	--	--	--	310.388	585.203	494.899	946.909
--	--	--	--	310.518	579.808	495.079	959.647
--	--	--	--	310.648	571.733	495.26	968.129
--	--	--	--	310.779	569.016	495.441	968.1
--	--	--	--	310.909	560.942	495.621	972.327
--	--	--	--	311.039	555.546	495.802	968.043
--	--	--	--	311.17	550.15	495.982	968.014
--	--	--	--	311.3	542.076	496.163	959.475
--	--	--	--	311.43	539.359	496.344	946.68
--	--	--	--	311.561	533.963	496.524	938.14
--	--	--	--	311.691	525.889	496.705	929.601
--	--	--	--	311.821	523.172	496.885	916.806
--	--	--	--	311.952	515.098	497.066	912.522
--	--	--	--	312.082	507.023	497.246	899.727
--	--	--	--	312.212	504.306	497.427	886.932
--	--	--	--	312.343	498.91	497.608	886.903
--	--	--	--	312.473	488.157	497.788	874.108
--	--	--	--	312.603	488.119	497.969	861.313
--	--	--	--	312.734	477.366	498.149	857.029
--	--	--	--	312.864	471.97	498.33	844.234
--	--	--	--	312.994	469.253	498.51	831.44
--	--	--	--	313.125	458.5	498.691	831.411
--	--	--	--	313.255	453.104	498.872	818.616
--	--	--	--	313.385	447.709	499.052	805.821
--	--	--	--	313.516	439.634	499.233	801.537
--	--	--	--	313.646	434.239	499.413	788.742
--	--	--	--	313.776	431.522	499.594	780.203
--	--	--	--	313.907	423.447	499.774	771.663
--	--	--	--	314.037	418.052	499.955	754.613
--	--	--	--	314.167	412.656	500.136	750.329
--	--	--	--	314.298	404.581	500.316	737.534
--	--	--	--	314.428	401.864	500.497	724.739
--	--	--	--	314.558	396.469	500.677	720.455
--	--	--	--	314.689	388.394	500.858	707.66
--	--	--	--	314.819	385.677	501.039	694.865
--	--	--	--	314.949	380.282	501.219	690.581
--	--	--	--	315.08	372.207	501.4	682.041
--	--	--	--	315.21	369.49	501.58	673.502
--	--	--	--	315.34	361.416	501.761	664.962
--	--	--	--	315.471	356.02	501.941	656.423
--	--	--	--	315.601	353.303	502.122	647.883
--	--	--	--	315.731	345.229	502.303	639.344
--	--	--	--	315.862	339.833	502.483	626.549
--	--	--	--	315.992	337.116	502.664	622.265
--	--	--	--	316.122	329.042	502.844	613.725
--	--	--	--	316.253	323.646	503.025	600.931
--	--	--	--	316.383	318.25	503.205	596.646
--	--	--	--	316.513	310.176	503.386	588.107
--	--	--	--	316.644	304.78	503.567	575.312
--	--	--	--	316.774	302.063	503.747	571.028
--	--	--	--	316.904	293.989	503.928	558.233
--	--	--	--	317.035	288.593	504.108	545.438
--	--	--	--	317.165	283.198	504.289	541.154
--	--	--	--	317.295	277.802	504.469	532.615
--	--	--	--	317.426	275.085	504.65	519.82
--	--	--	--	317.556	267.011	504.831	515.536
--	--	--	--	317.686	264.294	505.011	502.741
--	--	--	--	317.817	258.898	505.192	489.946
--	--	--	--	317.947	253.502	505.372	485.662
--	--	--	--	318.077	248.107	505.553	477.122
--	--	--	--	318.208	245.39	505.734	468.583
--	--	--	--	318.338	239.994	505.914	460.043
--	--	--	--	318.468	234.598	506.095	451.504
--	--	--	--	318.599	231.881	506.275	442.964
--	--	--	--	318.729	223.807	506.456	434.425
--	--	--	--	318.859	221.09	506.636	425.885
--	--	--	--	318.99	215.694	506.817	421.601
--	--	--	--	319.12	207.62	506.998	413.062
--	--	--	--	319.25	204.903	507.178	404.522
--	--	--	--	319.381	199.507	507.359	395.983
--	--	--	--	319.511	191.433	507.539	387.443
--	--	--	--	319.641	191.395	507.72	378.904
--	--	--	--	319.772	183.32	507.9	374.62
--	--	--	--	319.902	177.924	508.081	366.08
--	--	--	--	320.032	175.208	508.262	353.285
--	--	--	--	320.163	167.133	508.442	353.256
--	--	--	--	320.293	164.416	508.623	340.462
--	--	--	--	320.423	159.02	508.803	331.922
--	--	--	--	320.553	153.625	508.984	327.638
--	--	--	--	320.684	150.908	509.165	314.843
--	--	--	--	320.814	148.191	509.345	306.304
--	--	--	--	320.944	142.795	509.526	302.019
--	--	--	--	321.075	137.4	509.706	289.225
--	--	--	--	321.205	134.683	509.887	284.941
--	--	--	--	321.335	129.287	510.067	276.401
--	--	--	--	321.466	123.891	510.248	267.861
--	--	--	--	321.596	121.174	510.429	263.577
--	--	--	--	321.726	115.779	510.609	255.038
--	--	--	--	321.857	113.062	510.79	246.498
--	--	--	--	321.987	110.345	510.97	242.214
--	--	--	--	322.117	104.949	511.151	233.675
--	--	--	--	322.248	102.232	511.331	225.135
--	--	--	--	322.378	96.8365	511.512	220.851
--	--	--	--	322.508	91.4409	511.693	216.567
--	--	--	--	322.639	91.4027	511.873	208.028
--	--	--	--	322.769	86.0071	512.054	203.743
--	--	--	--	322.899	80.6114	512.234	195.204
--	--	--	--	323.03	80.5732	512.415	190.92
--	--	--	--	323.16	75.1775	512.596	186.636
--	--	--	--	323.29	72.4606	512.776	178.096
--	--	--	--	323.421	69.7436	512.957	169.557
--	--	--	--	323.551	67.0268	513.137	169.528
--	--	--	--	323.681	64.3098	513.318	160.989
--	--	--	--	323.812	64.2716	513.498	156.705
--	--	--	--	323.942	58.876	513.679	148.165
--	--	--	--	324.072	58.8378	513.86	143.881
--	--	--	--	324.203	56.1209	514.04	139.597
--	--	--	--	324.333	53.404	514.221	135.313
--	--	--	--	324.463	53.3659	514.401	126.773
--	--	--	--	324.594	50.6489	514.582	126.745
--	--	--	--	324.724	47.932	514.762	122.46
--	--	--	--	324.854	47.8939	514.943	118.176
--	--	--	--	324.985	45.1769	515.124	113.892
--	--	--	--	325.115	42.46	515.304	109.608
--	--	--	--	325.245	42.4219	515.485	105.324
--	--	--	--	325.376	39.7049	515.665	105.295
--	--	--	--	325.506	36.988	515.846	101.011
--	--	--	--	325.636	36.9499	516.026	100.983
--	--	--	--	325.767	34.2329	516.207	96.6984
--	--	--	--	325.897	34.1947	516.388	92.4143
--	--	--	--	326.027	31.4779	516.568	92.3856
--	--	--	--	326.158	31.4397	516.749	88.1015
--	--	--	--	326.288	28.7227	516.929	83.8174
--	--	--	--	326.418	28.6846	517.11	83.7887
--	--	--	--	326.549	25.9677	517.291	79.5045
--	--	--	--	326.679	25.9296	517.471	75.2204
--	--	--	--	326.809	25.8914	517.652	75.1917
--	--	--	--	326.94	23.1744	517.832	70.9076
--	--	--	--	327.07	23.1363	518.013	66.6235
--	--	--	--	327.2	23.0982	518.193	70.8502
--	--	--	--	327.331	20.3813	518.374	66.5661
--	--	--	--	327.461	23.0219	518.555	62.282
--	--	--	--	327.591	20.3049	518.735	62.2533
--	--	--	--	327.722	17.588	518.916	62.2246
--	--	--	--	327.852	17.5498	519.096	57.9405
--	--	--	--	327.982	17.5117	519.277	62.1671
--	--	--	--	328.113	17.4735	519.457	57.883
--	--	--	--	328.243	17.4354	519.638	53.599
--	--	--	--	328.373	17.3972	519.819	53.5702
--	--	--	--	328.504	14.6803	519.999	53.5415
--	--	--	--	328.634	14.6421	520.18	53.5128
--	--	--	--	328.764	14.604	520.36	53.4841
--	--	--	--	328.895	14.5658	520.541	49.2
--	--	--	--	329.025	14.5277	520.722	49.1713
--	--	--	--	329.155	11.8107	520.902	49.1426
--	--	--	--	329.286	14.4514	521.083	49.1139
--	--	--	--	329.416	11.7344	521.263	49.0851
--	--	--	--	329.546	11.6963	521.444	44.8011
--	--	--	--	329.677	11.6581	521.624	44.7723
--	--	--	--	329.807	11.62	521.805	44.7436
--	--	--	--	329.937	8.9031	521.986	44.7149
--	--	--	--	330.068	11.5437	522.166	44.6862
--	--	--	--	330.198	8.82671	522.347	44.6575
--	--	--	--	330.328	8.78856	522.527	40.3734
--	--	--	--	330.459	8.75041	522.708	40.3447
--	--	--	--	330.589	8.71227	522.888	40.316
--	--	--	--	330.719	8.67412	523.069	40.2872
--	--	--	--	330.85	8.63597	523.25	40.2585
--	--	--	--	330.98	5.919	523.43	40.2298
--	--	--	--	331.11	8.55967	523.611	35.9457
--	--	--	--	331.241	8.52153	523.791	35.917
--	--	--	--	331.371	5.80455	523.972	35.8883
--	--	--	--	331.501	5.76641	524.152	35.8596
--	--	--	--	331.632	5.72826	524.333	35.8309
--	--	--	--	331.762	5.69011	524.514	35.8021
--	--	--	--	331.892	5.65196	524.694	31.5181
--	--	--	--	332.023	5.61381	524.875	35.7447
--	--	--	--	332.153	2.89684	525.055	31.4606
--	--	--	--	332.283	5.53752	525.236	31.4319
--	--	--	--	332.414	5.49937	525.417	35.6587
--	--	--	--	332.544	5.46406	525.597	31.3745
--	--	--	--	332.674	5.4311	525.778	31.3458
--	--	--	--	332.805	5.39824	525.958	31.317
--	--	--	--	332.935	5.36538	526.139	31.2884
--	--	--	--	333.065	5.33251	526.319	31.2597
--	--	--	--	333.195	5.29965	526.5	31.231
--	--	--	--	333.326	7.94552	526.681	31.2023
--	--	--	--	333.456	7.91266	526.861	31.1736
--	--	--	--	333.586	7.8798	527.042	31.1449
--	--	--	--	333.717	10.5257	527.222	31.1162
--	--	--	--	333.847	10.4928	527.403	31.0874
--	--	--	--	333.977	13.1387	527.583	31.0587
--	--	--	--	334.108	15.7846	527.764	26.7746
--	--	--	--	334.238	18.4305	527.945	31.0013
--	--	--	--	334.368	18.3976	528.125	30.9726
--	--	--	--	334.499	23.7223	528.306	30.9439
--	--	--	--	334.629	26.3682	528.486	30.9152
--	--	--	--	334.759	29.0141	528.667	30.8864
--	--	--	--	334.89	34.3388	528.848	30.8577
--	--	--	--	335.02	34.3058	529.028	35.0844
--	--	--	--	335.15	36.9518	529.209	35.0557
--	--	--	--	335.281	42.2764	529.389	39.2824
--	--	--	--	335.411	44.9224	529.57	43.5091
--	--	--	--	335.541	50.247	529.75	43.4804
--	--	--	--	335.672	52.8928	529.931	47.707
--	--	--	--	335.802	58.2175	530.112	56.1891
--	--	--	--	335.932	60.8634	530.292	56.1604
--	--	--	--	336.063	63.5094	530.473	64.6425
--	--	--	--	336.193	68.834	530.653	68.8692
--	--	--	--	336.323	71.4798	530.834	73.0958
--	--	--	--	336.454	76.8045	531.014	81.578
--	--	--	--	336.584	79.4504	531.195	85.8046
--	--	--	--	336.714	84.7751	531.376	90.0313
--	--	--	--	336.845	90.0997	531.556	94.2579
--	--	--	--	336.975	92.7457	531.737	98.4846
--	--	--	--	337.105	98.0703	531.917	106.967
--	--	--	--	337.236	103.395	532.098	115.449
--	--	--	--	337.366	106.041	532.278	119.675
--	--	--	--	337.496	111.366	532.459	123.902
--	--	--	--	337.627	116.69	532.64	132.384
--	--	--	--	337.757	119.336	532.82	136.611
--	--	--	--	337.887	127.339	533.001	145.093
--	--	--	--	338.018	127.307	533.181	153.575
--	--	--	--	338.148	132.631	533.362	157.802
--	--	--	--	338.278	140.635	533.543	166.284
--	--	--	--	338.409	143.281	533.723	174.766
--	--	--	--	338.539	148.605	533.904	178.993
--	--	--	--	338.669	153.93	534.084	187.475
--	--	--	--	338.8	156.576	534.265	195.957
--	--	--	--	338.93	161.9	534.445	200.183
--	--	--	--	339.06	167.225	534.626	208.665
--	--	--	--	339.191	169.871	534.807	217.148
--	--	--	--	339.321	175.196	534.987	221.374
--	--	--	--	339.451	180.52	535.168	229.856
--	--	--	--	339.582	183.166	535.348	238.338
--	--	--	--	339.712	188.491	535.529	242.565
--	--	--	--	339.842	193.815	535.709	251.047
--	--	--	--	339.973	199.14	535.89	259.529
--	--	--	--	340.103	204.465	536.071	263.756
--	--	--	--	340.233	209.789	536.251	272.238
--	--	--	--	340.364	215.114	536.432	280.72
--	--	--	--	340.494	220.439	536.612	284.947
--	--	--	--	340.624	225.763	536.793	293.429
--	--	--	--	340.755	231.088	536.974	301.911
--	--	--	--	340.885	239.092	537.154	310.393
--	--	--	--	341.015	241.737	537.335	314.62
--	--	--	--	341.146	247.062	537.515	323.102
--	--	--	--	341.276	252.387	537.696	331.584
--	--	--	--	341.406	255.033	537.876	344.321
--	--	--	--	341.537	263.036	538.057	348.548
--	--	--	--	341.667	265.682	538.238	357.03
--	--	--	--	341.797	268.328	538.418	365.512
--	--	--	--	341.928	276.331	538.599	373.994
--	--	--	--	342.058	281.656	538.779	386.732
--	--	--	--	342.188	281.623	538.96	390.958
--	--	--	--	342.319	286.948	539.14	399.44
--	--	--	--	342.449	289.594	539.321	412.178
--	--	--	--	342.579	292.24	539.502	416.404
--	--	--	--	342.71	297.564	539.682	420.631
--	--	--	--	342.84	300.21	539.863	437.624
--	--	--	--	342.97	305.535	540.043	437.595
--	--	--	--	343.101	308.181	540.224	446.077
--	--	--	--	343.231	310.827	540.404	458.815
--	--	--	--	343.361	313.472	540.585	458.786
--	--	--	--	343.492	316.118	540.766	467.268
--	--	--	--	343.622	321.443	540.946	471.495
--	--	--	--	343.752	326.768	541.127	475.721
--	--	--	--	343.883	332.092	541.307	484.204
--	--	--	--	344.013	337.417	541.488	488.43
--	--	--	--	344.143	342.742	541.669	492.657
--	--	--	--	344.274	348.066	541.849	501.139
--	--	--	--	344.404	350.712	542.03	505.366
--	--	--	--	344.534	358.716	542.21	505.337
--	--	--	--	344.665	361.361	542.391	513.819
--	--	--	--	344.795	366.686	542.571	522.301
--	--	--	--	344.925	374.69	542.752	526.528
--	--	--	--	345.056	377.335	542.933	539.265
--	--	--	--	345.186	382.66	543.113	547.747
--	--	--	--	345.316	390.663	543.294	556.229
--	--	--	--	345.447	393.309	543.474	564.711
--	--	--	--	345.577	398.634	543.655	568.938
--	--	--	--	345.707	403.959	543.835	577.42
--	--	--	--	345.837	409.283	544.016	590.158
--	--	--	--	345.968	414.608	544.197	594.384
--	--	--	--	346.098	419.933	544.377	602.867
--	--	--	--	346.228	422.579	544.558	611.349
--	--	--	--	346.359	430.582	544.738	615.575
--	--	--	--	346.489	433.228	544.919	628.313
--	--	--	--	346.619	438.553	545.1	636.795
--	--	--	--	346.75	446.556	545.28	641.021
--	--	--	--	346.88	451.881	545.461	653.759
--	--	--	--	347.01	454.526	545.641	662.241
--	--	--	--	347.141	465.209	545.822	662.212
--	--	--	--	347.271	467.855	546.002	679.205
--	--	--	--	347.401	475.858	546.183	683.432
--	--	--	--	347.532	481.183	546.364	691.914
--	--	--	--	347.662	486.507	546.544	700.396
--	--	--	--	347.792	491.832	546.725	708.878
--	--	--	--	347.923	499.835	546.905	717.36
--	--	--	--	348.053	502.481	547.086	730.098
--	--	--	--	348.183	510.485	547.266	734.324
--	--	--	--	348.314	518.488	547.447	747.062
--	--	--	--	348.444	521.134	547.628	755.544
--	--	--	--	348.574	526.459	547.808	764.026
--	--	--	--	348.705	531.783	547.989	772.508
--	--	--	--	348.835	534.429	548.169	780.99
--	--	--	--	348.965	542.433	548.35	789.472
--	--	--	--	349.096	547.757	548.53	802.21
--	--	--	--	349.226	550.403	548.711	810.692
--	--	--	--	349.356	558.407	548.892	819.174
--	--	--	--	349.487	563.731	549.072	831.911
--	--	--	--	349.617	566.377	549.253	836.138
--	--	--	--	349.747	577.059	549.433	844.62
--	--	--	--	349.878	579.705	549.614	857.357
--	--	--	--	350.008	585.03	549.795	865.839
--	--	--	--	350.138	593.033	549.975	870.066
--	--	--	--	350.269	598.358	550.156	882.804
--	--	--	--	350.399	598.325	550.336	887.03
--	--	--	--	350.529	600.971	550.517	895.512
--	--	--	--	350.66	598.259	550.697	912.505
--	--	--	--	350.79	598.227	550.878	912.476
--	--	--	--	350.92	592.836	551.059	925.214
--	--	--	--	351.051	584.767	551.239	933.696
--	--	--	--	351.181	579.377	551.42	937.923
--	--	--	--	351.311	573.986	551.6	950.66
--	--	--	--	351.442	565.917	551.781	963.398
--	--	--	--	351.572	563.205	551.961	963.369
--	--	--	--	351.702	555.136	552.142	967.596
--	--	--	--	351.833	547.067	552.323	963.312
--	--	--	--	351.963	547.034	552.503	959.027
--	--	--	--	352.093	538.965	552.684	954.743
--	--	--	--	352.224	530.896	552.864	941.948
--	--	--	--	352.354	528.184	553.045	933.409
--	--	--	--	352.484	520.115	553.226	924.869
--	--	--	--	352.615	512.046	553.406	912.075
--	--	--	--	352.745	512.013	553.587	903.535
--	--	--	--	352.875	503.944	553.767	894.996
--	--	--	--	353.006	495.875	553.948	882.201
--	--	--	--	353.136	493.163	554.128	877.917
--	--	--	--	353.266	485.094	554.309	869.377
--	--	--	--	353.397	479.703	554.49	856.582
--	--	--	--	353.527	474.313	554.67	848.043
--	--	--	--	353.657	463.565	554.851	839.503
--	--	--	--	353.788	460.854	555.031	826.708
--	--	--	--	353.918	452.784	555.212	822.424
--	--	--	--	354.048	444.715	555.392	813.885
--	--	--	--	354.179	442.004	555.573	801.09
--	--	--	--	354.309	433.934	555.754	796.806
--	--	--	--	354.439	425.865	555.934	784.011
--	--	--	--	354.57	423.154	556.115	771.216
--	--	--	--	354.7	417.763	556.295	766.932
--	--	--	--	354.83	412.373	556.476	754.137
--	--	--	--	354.961	406.982	556.657	741.342
--	--	--	--	355.091	401.592	556.837	737.058
--	--	--	--	355.221	396.202	557.018	720.008
--	--	--	--	355.352	390.811	557.198	707.213
--	--	--	--	355.482	382.742	557.379	702.929
--	--	--	--	355.612	380.03	557.559	690.134
--	--	--	--	355.743	374.64	557.74	681.594
--	--	--	--	355.873	366.571	557.921	677.31
--	--	--	--	356.003	363.859	558.101	664.515
--	--	--	--	356.134	358.469	558.282	655.976
--	--	--	--	356.264	350.4	558.462	647.436
--	--	--	--	356.394	347.688	558.643	638.897
--	--	--	--	356.525	339.619	558.823	630.357
--	--	--	--	356.655	331.55	559.004	621.818
--	--	--	--	356.785	328.838	559.185	613.278
--	--	--	--	356.916	323.448	559.365	604.739
--	--	--	--	357.046	315.378	559.546	596.199
--	--	--	--	357.176	312.667	559.726	587.66
--	--	--	--	357.307	304.598	559.907	583.376
--	--	--	--	357.437	296.529	560.087	570.581
--	--	--	--	357.567	293.817	560.268	557.786
--	--	--	--	357.698	288.426	560.449	553.502
--	--	--	--	357.828	283.036	560.629	544.962
--	--	--	--	357.958	277.646	560.81	532.168
--	--	--	--	358.089	272.255	560.99	527.883
--	--	--	--	358.219	266.865	561.171	515.089
--	--	--	--	358.349	261.474	561.352	502.294
--	--	--	--	358.479	256.084	561.532	498.009
--	--	--	--	358.61	253.372	561.713	485.215
--	--	--	--	358.74	247.982	561.893	476.675
--	--	--	--	358.87	242.592	562.074	468.136
--	--	--	--	359.001	237.201	562.254	455.341
--	--	--	--	359.131	231.811	562.435	451.057
--	--	--	--	359.261	226.42	562.616	442.517
--	--	--	--	359.392	223.709	562.796	433.978
--	--	--	--	359.522	218.318	562.977	425.438
--	--	--	--	359.652	210.249	563.157	421.154
--	--	--	--	359.783	210.216	563.338	408.359
--	--	--	--	359.913	202.147	563.518	404.075
--	--	--	--	360.043	196.757	563.699	395.536
--	--	--	--	360.174	194.045	563.88	391.251
--	--	--	--	360.304	185.976	564.06	382.712
--	--	--	--	360.434	180.586	564.241	374.172
--	--	--	--	360.565	177.874	564.421	365.633
--	--	--	--	360.695	169.805	564.602	361.349
--	--	--	--	360.825	167.093	564.783	348.554
--	--	--	--	360.956	161.703	564.963	344.27
--	--	--	--	361.086	156.312	565.144	335.73
--	--	--	--	361.216	153.601	565.324	322.936
--	--	--	--	361.347	148.21	565.505	318.651
--	--	--	--	361.477	142.82	565.685	310.112
--	--	--	--	361.607	140.108	565.866	301.572
--	--	--	--	361.738	134.718	566.047	293.033
--	--	--	--	361.868	129.327	566.227	284.493
--	--	--	--	361.998	126.616	566.408	275.954
--	--	--	--	362.129	123.904	566.588	271.67
--	--	--	--	362.259	118.514	566.769	263.13
--	--	--	--	362.389	115.802	566.949	254.591
--	--	--	--	362.52	110.412	567.13	250.307
--	--	--	--	362.65	107.7	567.311	241.767
--	--	--	--	362.78	104.989	567.491	233.228
--	--	--	--	362.911	99.5981	567.672	228.944
--	--	--	--	363.041	94.2077	567.852	220.404
--	--	--	--	363.171	94.1748	568.033	211.865
--	--	--	--	363.302	88.7844	568.213	207.581
--	--	--	--	363.432	86.0728	568.394	203.296
--	--	--	--	363.562	80.6824	568.575	194.757
--	--	--	--	363.693	77.9708	568.755	190.473
--	--	--	--	363.823	75.2591	568.936	181.933
--	--	--	--	363.953	72.5475	569.116	177.649
--	--	--	--	364.084	67.1571	569.297	173.365
--	--	--	--	364.214	67.1242	569.478	164.826
--	--	--	--	364.344	64.4126	569.658	160.542
--	--	--	--	364.475	61.7009	569.839	156.257
--	--	--	--	364.605	58.9893	570.019	147.718
--	--	--	--	364.735	56.2776	570.2	143.434
--	--	--	--	364.866	53.566	570.38	139.15
--	--	--	--	364.996	53.5332	570.561	130.61
--	--	--	--	365.126	50.8215	570.742	130.582
--	--	--	--	365.257	50.7886	570.922	126.297
--	--	--	--	365.387	48.077	571.103	122.013
--	--	--	--	365.517	45.3653	571.283	121.985
--	--	--	--	365.648	45.3325	571.464	113.445
--	--	--	--	365.778	42.6209	571.644	109.161
--	--	--	--	365.908	39.9093	571.825	109.132
--	--	--	--	366.039	39.8764	572.006	104.848
--	--	--	--	366.169	37.1647	572.186	100.564
--	--	--	--	366.299	34.4531	572.367	100.535
--	--	--	--	366.43	34.4203	572.547	96.2514
--	--	--	--	366.56	31.7086	572.728	96.2225
--	--	--	--	366.69	28.997	572.909	91.9384
--	--	--	--	366.821	31.6429	573.089	87.6544
--	--	--	--	366.951	28.9313	573.27	87.6256
--	--	--	--	367.081	26.2196	573.45	83.3416
--	--	--	--	367.212	26.1867	573.631	79.0575
--	--	--	--	367.342	26.1538	573.811	79.0288
--	--	--	--	367.472	23.4423	573.992	74.7446
--	--	--	--	367.603	26.0881	574.173	74.7159
--	--	--	--	367.733	23.3764	574.353	70.4318
--	--	--	--	367.863	20.6648	574.534	70.4031
--	--	--	--	367.994	20.632	574.714	66.119
--	--	--	--	368.124	20.5991	574.895	66.0903
--	--	--	--	368.254	20.5663	575.075	66.0616
--	--	--	--	368.385	20.5334	575.256	61.7775
--	--	--	--	368.515	17.8217	575.437	61.7488
--	--	--	--	368.645	17.7888	575.617	61.7201
--	--	--	--	368.776	17.756	575.798	57.436
--	--	--	--	368.906	17.7231	575.978	57.4073
--	--	--	--	369.036	17.6902	576.159	57.3786
--	--	--	--	369.167	14.9786	576.339	57.3499
--	--	--	--	369.297	14.9457	576.52	57.3211
--	--	--	--	369.427	14.9128	576.701	53.037
--	--	--	--	369.558	14.88	576.881	53.0083
--	--	--	--	369.688	14.8471	577.062	52.9796
--	--	--	--	369.818	14.8142	577.242	48.6955
--	--	--	--	369.949	12.1026	577.423	52.9222
--	--	--	--	370.079	12.0697	577.604	48.6381
--	--	--	--	370.209	12.0368	577.784	48.6094
--	--	--	--	370.339	12.004	577.965	48.5807
--	--	--	--	370.47	11.9711	578.145	48.552
--	--	--	--	370.6	11.9382	578.326	44.2679
--	--	--	--	370.73	9.22664	578.506	48.4945
--	--	--	--	370.861	9.19378	578.687	44.2104
--	--	--	--	370.991	9.16083	578.868	44.1817
--	--	--	--	371.121	9.12796	579.048	44.153
--	--	--	--	371.252	9.0951	579.229	44.1243
--	--	--	--	371.382	9.06224	579.409	44.0956
--	--	--	--	371.512	6.35064	579.59	39.8115
--	--	--	--	371.643	8.99651	579.77	39.7828
--	--	--	--	371.773	6.28491	579.951	39.7541
--	--	--	--	371.903	6.25205	580.132	39.7253
--	--	--	--	372.034	8.89792	580.312	35.4412
--	--	--	--	372.164	6.18623	580.493	39.6679
--	--	--	--	372.294	6.15337	580.673	39.6392
--	--	--	--	372.425	6.1205	580.854	35.3551
--	--	--	--	372.555	6.08764	581.035	35.3264
--	--	--	--	372.685	6.05478	581.215	35.2977
--	--	--	--	372.816	6.02191	581.396	35.269
--	--	--	--	372.946	5.98905	581.576	35.2402
--	--	--	--	373.076	5.95619	581.757	35.2115
--	--	--	--	373.207	5.92332	581.937	30.9274
--	--	--	--	373.337	5.89046	582.118	35.1541
--	--	--	--	373.467	5.8576	582.299	30.87
--	--	--	--	373.598	5.82465	582.479	30.8413
--	--	--	--	373.728	3.11305	582.66	35.068
--	--	--	--	373.858	5.75892	582.84	30.7839
--	--	--	--	373.989	5.72606	583.021	30.7551
--	--	--	--	374.119	5.69319	583.201	30.7264
--	--	--	--	374.249	5.66033	583.382	30.6977
--	--	--	--	374.38	5.63382	583.563	30.669
--	--	--	--	374.51	5.60795	583.743	30.6403
--	--	--	--	374.64	8.26081	583.924	30.6116
--	--	--	--	374.771	8.23493	584.104	30.583
--	--	--	--	374.901	10.8878	584.285	30.5542
--	--	--	--	375.031	13.5407	584.465	30.5254
--	--	--	--	375.162	13.5148	584.646	30.4967
--	--	--	--	375.292	16.1677	584.827	30.4681
--	--	--	--	375.422	21.4993	585.007	30.4394
--	--	--	--	375.553	21.4734	585.188	34.6661
--	--	--	--	375.683	26.8051	585.368	30.382
--	--	--	--	375.813	29.458	585.549	34.6086
--	--	--	--	375.944	32.1108	585.73	38.8353
--	--	--	--	376.074	37.4425	585.91	38.8066
--	--	--	--	376.204	40.0954	586.091	38.7779
--	--	--	--	376.335	42.7482	586.271	43.0045
--	--	--	--	376.465	45.4012	586.452	47.2313
--	--	--	--	376.595	48.054	586.632	51.4579
--	--	--	--	376.726	53.3856	586.813	55.6846
--	--	--	--	376.856	58.7173	586.994	59.9113
--	--	--	--	376.986	61.3702	587.174	64.1379
--	--	--	--	377.117	64.023	587.355	72.6201
--	--	--	--	377.247	69.3547	587.535	72.5913
--	--	--	--	377.377	72.0076	587.716	81.0734
--	--	--	--	377.508	77.3393	587.896	85.3001
--	--	--	--	377.638	82.6709	588.077	89.5267
--	--	--	--	377.768	85.3238	588.258	98.0088
--	--	--	--	377.899	90.6554	588.438	102.235
--	--	--	--	378.029	95.9871	588.619	106.462
--	--	--	--	378.159	98.6399	588.799	114.944
--	--	--	--	378.29	103.972	588.98	119.171
--	--	--	--	378.42	109.303	589.161	127.653
--	--	--	--	378.55	111.956	589.341	136.135
--	--	--	--	378.681	117.288	589.522	140.362
--	--	--	--	378.811	122.619	589.702	148.844
--	--	--	--	378.941	125.272	589.883	153.071
--	--	--	--	379.072	130.604	590.063	161.553
--	--	--	--	379.202	135.936	590.244	170.035
--	--	--	--	379.332	138.588	590.425	174.261
--	--	--	--	379.463	143.92	590.605	182.743
--	--	--	--	379.593	149.252	590.786	191.225
--	--	--	--	379.723	151.905	590.966	195.452
--	--	--	--	379.854	157.236	591.147	203.934
--	--	--	--	379.984	162.568	591.327	212.416
--	--	--	--	380.114	165.221	591.508	216.643
--	--	--	--	380.245	170.552	591.689	225.125
--	--	--	--	380.375	175.884	591.869	233.607
--	--	--	--	380.505	181.216	592.05	237.834
--	--	--	--	380.636	183.869	592.23	246.316
--	--	--	--	380.766	189.2	592.411	254.798
--	--	--	--	380.896	194.532	592.591	263.28
--	--	--	--	381.027	202.542	592.772	267.507
--	--	--	--	381.157	205.195	592.953	275.989
--	--	--	--	381.287	210.527	593.133	280.215
--	--	--	--	381.418	215.859	593.314	288.698
--	--	--	--	381.548	221.19	593.494	297.18
--	--	--	--	381.678	229.201	593.675	301.406
--	--	--	--	381.809	231.853	593.856	314.144
--	--	--	--	381.939	237.185	594.036	318.37
--	--	--	--	382.069	245.196	594.217	326.853
--	--	--	--	382.2	247.848	594.397	335.335
--	--	--	--	382.33	250.501	594.578	343.817
--	--	--	--	382.46	261.19	594.758	348.043
--	--	--	--	382.591	261.165	594.939	360.781
--	--	--	--	382.721	266.496	595.12	369.263
--	--	--	--	382.851	274.507	595.3	377.745
--	--	--	--	382.981	274.481	595.481	386.227
--	--	--	--	383.112	279.812	595.661	394.709
--	--	--	--	383.242	282.465	595.842	403.191
--	--	--	--	383.372	285.118	596.022	411.673
--	--	--	--	383.503	290.45	596.203	420.155
--	--	--	--	383.633	293.103	596.384	428.637
--	--	--	--	383.763	295.756	596.564	437.119
--	--	--	--	383.894	301.087	596.745	441.346
--	--	--	--	384.024	303.74	596.925	449.828
--	--	--	--	384.154	303.714	597.106	458.31
--	--	--	--	384.285	309.046	597.287	462.537
--	--	--	--	384.415	314.377	597.467	466.764
--	--	--	--	384.545	317.03	597.648	475.246
--	--	--	--	384.676	325.041	597.828	475.217
--	--	--	--	384.806	330.372	598.009	483.699
--	--	--	--	384.936	335.704	598.189	492.181
--	--	--	--	385.067	341.036	598.37	496.408
--	--	--	--	385.197	343.689	598.551	504.89
--	--	--	--	385.327	349.02	598.731	509.117
--	--	--	--	385.458	357.031	598.912	513.343
--	--	--	--	385.588	359.684	599.092	521.825
--	--	--	--	385.718	365.015	599.273	526.052
--	--	--	--	385.849	370.347	599.453	534.534
--	--	--	--	385.979	373	599.634	547.272
--	--	--	--	386.109	381.01	599.815	551.498
--	--	--	--	386.24	386.342	599.995	555.725
--	--	--	--	386.37	388.995	600.176	572.718
--	--	--	--	386.5	397.005	600.356	576.944
--	--	--	--	386.631	402.337	600.537	585.427
--	--	--	--	386.761	402.311	600.717	593.909
--	--	--	--	386.891	413	600.898	602.391
--	--	--	--	387.022	415.653	601.079	606.617
--	--	--	--	387.152	420.985	601.259	615.099
--	--	--	--	387.282	426.316	601.44	623.581
--	--	--	--	387.413	431.648	601.62	632.064
--	--	--	--	387.543	436.979	601.801	640.546
--	--	--	--	387.673	444.99	601.982	649.028
--	--	--	--	387.804	447.643	602.162	657.51
--	--	--	--	387.934	455.653	602.343	661.737
--	--	--	--	388.064	460.985	602.523	670.219
--	--	--	--	388.195	466.316	602.704	682.956
--	--	--	--	388.325	471.648	602.884	687.183
--	--	--	--	388.455	476.98	603.065	695.665
--	--	--	--	388.586	482.311	603.246	708.402
--	--	--	--	388.716	490.322	603.426	712.629
--	--	--	--	388.846	495.653	603.607	721.111
--	--	--	--	388.977	500.985	603.787	738.104
--	--	--	--	389.107	508.995	603.968	738.075
--	--	--	--	389.237	511.648	604.148	750.813
--	--	--	--	389.368	516.98	604.329	763.55
--	--	--	--	389.498	524.99	604.51	767.777
--	--	--	--	389.628	530.322	604.69	780.514
--	--	--	--	389.759	532.975	604.871	793.252
--	--	--	--	389.889	540.985	605.051	797.478
--	--	--	--	390.019	543.638	605.232	810.216
--	--	--	--	390.15	548.97	605.413	822.953
--	--	--	--	390.28	559.659	605.593	822.925
--	--	--	--	390.41	559.633	605.774	835.662
--	--	--	--	390.541	567.644	605.954	844.144
--	--	--	--	390.671	572.975	606.135	848.371
--	--	--	--	390.801	575.628	606.315	861.108
--	--	--	--	390.932	583.638	606.496	869.59
--	--	--	--	391.062	591.649	606.677	878.072
--	--	--	--	391.192	591.623	606.857	886.554
--	--	--	--	391.323	594.276	607.038	895.037
--	--	--	--	391.453	591.571	607.218	903.519
--	--	--	--	391.583	588.867	607.399	916.256
--	--	--	--	391.714	586.162	607.579	920.483
--	--	--	--	391.844	578.1	607.76	933.22
--	--	--	--	391.974	572.716	607.941	937.447
--	--	--	--	392.105	567.333	608.121	945.929
--	--	--	--	392.235	559.271	608.302	958.666
--	--	--	--	392.365	553.887	608.482	967.149
--	--	--	--	392.496	548.504	608.663	958.609
--	--	--	--	392.626	540.442	608.843	962.836
--	--	--	--	392.756	537.737	609.024	958.552
--	--	--	--	392.887	532.354	609.205	941.501
--	--	--	--	393.017	524.292	609.385	937.217
--	--	--	--	393.147	518.908	609.566	928.678
--	--	--	--	393.278	513.525	609.746	911.628
--	--	--	--	393.408	505.463	609.927	907.343
--	--	--	--	393.538	502.758	610.108	894.548
--	--	--	--	393.669	497.375	610.288	881.754
--	--	--	--	393.799	489.312	610.469	877.469
--	--	--	--	393.929	486.608	610.649	868.93
--	--	--	--	394.06	478.545	610.83	856.135
--	--	--	--	394.19	470.483	611.01	851.851
--	--	--	--	394.32	467.779	611.191	839.056
--	--	--	--	394.451	459.717	611.372	834.772
--	--	--	--	394.581	451.654	611.552	821.977
--	--	--	--	394.711	448.95	611.733	813.438
--	--	--	--	394.842	438.209	611.913	804.898
--	--	--	--	394.972	430.147	612.094	796.359
--	--	--	--	395.102	427.442	612.274	783.564
--	--	--	--	395.233	419.38	612.455	775.024
--	--	--	--	395.363	413.996	612.636	762.229
--	--	--	--	395.493	411.292	612.816	753.69
--	--	--	--	395.623	403.229	612.997	745.15
--	--	--	--	395.754	397.846	613.177	736.611
--	--	--	--	395.884	392.463	613.358	723.816
--	--	--	--	396.014	387.079	613.539	715.276
--	--	--	--	396.145	381.696	613.719	706.737
--	--	--	--	396.275	376.312	613.9	689.687
--	--	--	--	396.405	370.929	614.08	685.403
--	--	--	--	396.536	365.546	614.261	676.863
--	--	--	--	396.666	360.162	614.441	664.068
--	--	--	--	396.796	354.779	614.622	664.039
--	--	--	--	396.927	352.074	614.803	646.989
--	--	--	--	397.057	344.012	614.983	638.45
--	--	--	--	397.187	335.95	615.164	634.166
--	--	--	--	397.318	333.245	615.344	621.371
--	--	--	--	397.448	327.862	615.525	612.831
--	--	--	--	397.578	319.8	615.705	608.547
--	--	--	--	397.709	317.095	615.886	595.752
--	--	--	--	397.839	309.033	616.067	587.213
--	--	--	--	397.969	300.971	616.247	582.929
--	--	--	--	398.1	298.266	616.428	570.134
--	--	--	--	398.23	290.204	616.608	561.594
--	--	--	--	398.36	284.82	616.789	553.055
--	--	--	--	398.491	279.437	616.97	544.515
--	--	--	--	398.621	271.375	617.15	535.976
--	--	--	--	398.751	268.67	617.331	527.436
--	--	--	--	398.882	263.287	617.511	514.641
--	--	--	--	399.012	257.903	617.692	510.357
--	--	--	--	399.142	252.52	617.872	497.562
--	--	--	--	399.273	249.815	618.053	489.023
--	--	--	--	399.403	241.753	618.234	480.483
--	--	--	--	399.533	239.048	618.414	467.689
--	--	--	--	399.664	233.665	618.595	463.404
--	--	--	--	399.794	230.96	618.775	454.865
--	--	--	--	399.924	225.577	618.956	442.07
--	--	--	--	400.055	220.193	619.136	437.786
--	--	--	--	400.185	214.81	619.317	433.502
--	--	--	--	400.315	212.105	619.498	416.452
--	--	--	--	400.446	204.043	619.678	412.167
--	--	--	--	400.576	201.339	619.859	403.628
--	--	--	--	400.706	195.955	620.039	395.089
--	--	--	--	400.837	187.893	620.22	390.804
--	--	--	--	400.967	185.188	620.4	382.265
--	--	--	--	401.097	179.805	620.581	373.725
--	--	--	--	401.228	174.422	620.762	369.441
--	--	--	--	401.358	169.038	620.942	360.902
--	--	--	--	401.488	163.655	621.123	348.107
--	--	--	--	401.619	158.271	621.303	348.078
--	--	--	--	401.749	155.567	621.484	335.283
--	--	--	--	401.879	150.183	621.665	326.744
--	--	--	--	402.01	144.8	621.845	322.46
--	--	--	--	402.14	142.095	622.026	309.665
--	--	--	--	402.27	136.712	622.206	301.125
--	--	--	--	402.401	131.328	622.387	296.841
--	--	--	--	402.531	128.624	622.567	284.046
--	--	--	--	402.661	123.24	622.748	275.507
--	--	--	--	402.792	117.857	622.929	271.223
--	--	--	--	402.922	115.152	623.109	262.683
--	--	--	--	403.052	112.448	623.29	254.144
--	--	--	--	403.183	107.064	623.47	245.604
--	--	--	--	403.313	104.36	623.651	241.32
--	--	--	--	403.443	98.9761	623.831	232.781
--	--	--	--	403.574	96.2714	624.012	228.497
--	--	--	--	403.704	93.5668	624.193	219.957
--	--	--	--	403.834	88.1834	624.373	215.673
--	--	--	--	403.965	85.4788	624.554	207.134
--	--	--	--	404.095	82.7741	624.734	198.594
--	--	--	--	404.225	77.3907	624.915	198.565
--	--	--	--	404.356	74.686	625.096	190.026
--	--	--	--	404.486	71.9814	625.276	181.486
--	--	--	--	404.616	66.598	625.457	181.458
--	--	--	--	404.747	66.5721	625.637	172.918
--	--	--	--	404.877	63.8675	625.818	164.379
--	--	--	--	405.007	61.1628	625.998	160.094
--	--	--	--	405.138	61.1369	626.179	151.555
--	--	--	--	405.268	55.7535	626.36	151.526
--	--	--	--	405.398	53.0489	626.54	147.242
--	--	--	--	405.529	53.023	626.721	138.703
--	--	--	--	405.659	50.3183	626.901	134.419
--	--	--	--	405.789	47.6137	627.082	130.134
--	--	--	--	405.92	47.5878	627.262	125.85
--	--	--	--	406.05	44.8832	627.443	125.822
--	--	--	--	406.18	44.8572	627.624	121.538
--	--	--	--	406.311	42.1526	627.804	112.998
--	--	--	--	406.441	39.448	627.985	112.969
--	--	--	--	406.571	39.422	628.165	108.685
--	--	--	--	406.702	36.7174	628.346	104.401
--	--	--	--	406.832	34.0128	628.526	104.372
--	--	--	--	406.962	33.987	628.707	100.088
--	--	--	--	407.093	31.2823	628.888	95.8042
--	--	--	--	407.223	31.2564	629.068	95.7755
--	--	--	--	407.353	28.5518	629.249	91.4914
--	--	--	--	407.484	28.5259	629.429	87.2073
--	--	--	--	407.614	25.8212	629.61	87.1786
--	--	--	--	407.744	25.7953	629.791	82.8945
--	--	--	--	407.875	25.7694	629.971	82.8658
--	--	--	--	408.005	23.0647	630.152	78.5817
--	--	--	--	408.135	23.0389	630.332	74.2976
--	--	--	--	408.265	23.013	630.513	74.2689
--	--	--	--	408.396	20.3084	630.693	74.2402
--	--	--	--	408.526	20.2825	630.874	69.9561
--	--	--	--	408.656	20.2566	631.055	69.9274
--	--	--	--	408.787	20.2308	631.235	69.8987
--	--	--	--	408.917	20.2049	631.416	65.6145
--	--	--	--	409.047	17.5002	631.596	65.5858
--	--	--	--	409.178	17.4743	631.777	61.3017
--	--	--	--	409.308	17.4484	631.957	61.2729
--	--	--	--	409.438	14.7438	632.138	61.2442
--	--	--	--	409.569	17.3967	632.319	61.2155
--	--	--	--	409.699	14.692	632.499	56.9314
--	--	--	--	409.829	14.6661	632.68	56.9027
--	--	--	--	409.96	14.6402	632.86	56.874
--	--	--	--	410.09	14.6143	633.041	52.5899
--	--	--	--	410.22	11.9097	633.222	56.8167
--	--	--	--	410.351	14.5626	633.402	52.5325
--	--	--	--	410.481	11.8579	633.583	52.5038
--	--	--	--	410.611	11.832	633.763	52.475
--	--	--	--	410.742	11.8062	633.944	52.4463
--	--	--	--	410.872	11.7803	634.124	48.1622
--	--	--	--	411.002	11.7544	634.305	48.1335
--	--	--	--	411.133	9.04978	634.486	48.1048
--	--	--	--	411.263	9.02391	634.666	48.0761
--	--	--	--	411.393	8.99803	634.847	48.0474
--	--	--	--	411.524	8.97216	635.027	43.7633
--	--	--	--	411.654	6.26746	635.208	47.9901
--	--	--	--	411.784	8.92032	635.388	43.706
--	--	--	--	411.915	8.89444	635.569	43.6771
--	--	--	--	412.045	6.18983	635.75	43.6484
--	--	--	--	412.175	6.16396	635.93	43.6198
--	--	--	--	412.306	6.13808	636.111	39.3356
--	--	--	--	412.436	6.1122	636.291	43.5624
--	--	--	--	412.566	6.08624	636.472	39.2782
--	--	--	--	412.697	6.06036	636.652	39.2495
--	--	--	--	412.827	3.35575	636.833	39.2209
--	--	--	--	412.957	6.00861	637.014	39.1922
--	--	--	--	413.088	3.304	637.194	39.1635
--	--	--	--	413.218	3.27813	637.375	39.1347
--	--	--	--	413.348	5.93099	637.555	34.8505
--	--	--	--	413.479	3.22629	637.736	34.8219
--	--	--	--	413.609	3.20041	637.917	39.0486
--	--	--	--	413.739	3.17453	638.097	34.7645
--	--	--	--	413.87	3.14866	638.278	34.7358
--	--	--	--	414	3.12278	638.458	34.7071
--	--	--	--	--	--	638.639	34.6784
--	--	--	--	--	--	638.819	34.6496
--	--	--	--	--	--	639	34.6209
--	--	--	--	--	--	--	--
--	--	--	--	--	--	--	--
