# Supplementary material for: Li/Al‐LDH Reinforced Polyacrylamide/Xanthan Gum Semi‐Interpenetrating Network Nano‐Conductive Hydrogels for Stress Sensing and Wearable Device Applications
Source: Adv Sci (Weinh). 2025 Sep 30;12(47):e11903. doi: 10.1002/advs.202511903 (PMC12713048; doi:10.1002/advs.202511903)
Supplement: Supplementary file 2 — Supporting Information [file ADVS-12-e11903-s004.zip › Figure S18a.xlsx]

## Sheet: Sheet1
0	0.08278	2.73	0.01716
0.03	0.18373	4.08	0.01883
0.06	1.007
0.09	1.56395
0.12	2.85157
0.15	5.2649
0.18	6.67045
0.21	8.29846
0.24	7.84086
0.27	7.85887
0.3	8.12659
0.33	8.58536
0.36	9.00729
0.39	9.06555
0.42	9.4892
0.45	9.57466
0.48	9.68533
0.51	10.0724
0.54	10.0234
0.57	9.78326
0.6	9.83563
0.63	9.22549
0.66	8.93266
0.69	8.48674
0.72	7.8188
0.75	7.60897
0.78	7.19156
0.81	6.89983
0.84	6.81285
0.87	6.80111
0.9	6.65552
0.93	6.73206
0.96	6.48721
0.99	6.00877
1.02	5.8963
1.05	5.06665
1.08	4.64804
1.11	4.97889
1.14	5.27987
1.17	5.45181
1.2	5.1657
1.23	3.36683
1.26	1.245
1.29	0.06885
1.32	0.16102
1.35	1.33136
1.38	2.06777
1.41	2.24732
1.44	3.7259
1.47	5.2233
1.5	6.43912
1.53	6.93464
1.56	7.06903
1.59	7.13768
1.62	7.16609
1.65	7.42768
1.68	7.57341
1.71	7.97167
1.74	8.29809
1.77	8.76997
1.8	9.37178
1.83	9.51209
1.86	9.60382
1.89	9.79562
1.92	9.45725
1.95	9.30036
1.98	8.81105
2.01	8.13316
2.04	7.7162
2.07	7.20244
2.1	6.87098
2.13	6.74115
2.16	6.95634
2.19	6.79461
2.22	6.97339
2.25	6.8692
2.28	6.52848
2.31	6.554
2.34	6.20751
2.37	5.93081
2.4	6.10012
2.43	6.15498
2.46	6.15362
2.49	6.31208
2.52	5.8109
2.55	4.97951
2.58	4.54419
2.61	3.67623
2.64	2.88029
2.67	2.02883
2.7	0.52073
2.73	0.07432
2.76	0.76104
2.79	2.01483
2.82	3.8765
2.85	4.96292
2.88	6.4612
2.91	7.29383
2.94	8.00137
2.97	8.45151
3	8.61312
3.03	8.26588
3.06	8.21362
3.09	8.56295
3.12	8.55426
3.15	8.62522
3.18	9.17279
3.21	9.20823
3.24	9.62482
3.27	9.91805
3.3	10.0675
3.33	10.1327
3.36	9.83027
3.39	9.23223
3.42	8.82214
3.45	8.38358
3.48	7.67562
3.51	7.30554
3.54	6.68875
3.57	6.2164
3.6	6.15092
3.63	5.90329
3.66	5.59006
3.69	5.64469
3.72	5.49811
3.75	5.47709
3.78	5.30868
3.81	4.93176
3.84	4.73606
3.87	4.61603
3.9	4.25268
3.93	4.0949
3.96	3.62809
3.99	2.58512
4.02	1.57492
4.05	0.84199
4.08	0.06972
4.11	0.25769
4.14	1.40191
4.17	2.42651
4.2	3.38738
4.23	4.90175
4.26	5.8349
4.29	7.33864
4.32	7.88069
4.35	7.91624
4.38	8.14673
4.41	7.38995
4.44	8.01861
4.47	8.56712
4.5	8.73629
4.53	9.44123
4.56	9.71191
4.59	9.82591
4.62	10.1058
4.65	10.5412
4.68	10.0632
4.71	10.26
4.74	10.0478
4.77	9.68165
4.8	9.79918
4.83	9.32281
4.86	8.99991
4.89	8.83947
4.92	8.25097
4.95	7.67642
4.98	7.57271
5.01	7.00616
5.04	6.68258
5.07	6.60275
5.1	6.07825
5.13	5.99776
5.16	5.91618
5.19	5.64107
5.22	5.97665
5.25	6.03893
5.28	5.81297
5.31	5.92217
5.34	5.78552
5.37	5.58709
5.4	5.49355
5.43	5.35939
5.46	4.59287
5.49	3.09366
5.52	1.14554
5.55	0.07676
5.58	0.08101
5.61	0.6214
5.64	1.38358
5.67	2.54058
5.7	3.61397
5.73	5.1324
5.76	6.57175
5.79	6.55419
5.82	6.81183
5.85	6.86816
5.88	6.63841
5.91	6.80397
5.94	8.04618
5.97	8.41062
6	8.94025
6.03	9.1969
6.06	9.26833
6.09	9.6178
6.12	9.73276
6.15	9.67308
6.18	9.75169
6.21	9.49723
6.24	9.39003
6.27	9.46578
6.3	9.25944
6.33	8.9782
6.36	8.88381
6.39	8.13328
6.42	7.79566
6.45	7.45743
6.48	6.56276
6.51	6.13779
6.54	5.95918
6.57	5.72731
6.6	5.59752
6.63	5.68344
6.66	5.80261
6.69	5.939
6.72	5.76699
6.75	5.46432
6.78	5.49339
6.81	5.47968
6.84	5.29211
6.87	5.32371
6.9	5.14749
6.93	4.98898
6.96	4.67814
6.99	3.59675
7.02	1.94762
7.05	1.11962
7.08	0.26463
7.11	0.05679
