# Supplementary material for: Li/Al‐LDH Reinforced Polyacrylamide/Xanthan Gum Semi‐Interpenetrating Network Nano‐Conductive Hydrogels for Stress Sensing and Wearable Device Applications
Source: Adv Sci (Weinh). 2025 Sep 30;12(47):e11903. doi: 10.1002/advs.202511903 (PMC12713048; doi:10.1002/advs.202511903)
Supplement: Supplementary file 2 — Supporting Information [file ADVS-12-e11903-s004.zip › Figure S18b.xlsx]

## Sheet: Sheet1
0	0.07036	0	0	4.983	9.73104	2.013	0.05712
0.033	0.25095	2.013	0	7.095	9.77443	2.046	1.66818
0.066	1.27519					2.079	4.05253
0.099	2.6572					2.112	5.81693
0.132	3.61727					2.145	6.74294
0.165	4.9468					2.178	6.96677
0.198	6.48235					2.211	7.10601
0.231	7.45621					2.244	7.81581
0.264	7.81998					2.277	8.0113
0.297	7.86399					2.31	8.17844
0.33	8.10566					2.343	8.46864
0.363	8.10586					2.376	8.39467
0.396	8.19421					2.409	8.30325
0.429	8.25251					2.442	8.39481
0.462	8.18445					2.475	8.62195
0.495	8.04023					2.508	8.69537
0.528	8.13048					2.541	8.53645
0.561	8.23383					2.574	8.57672
0.594	8.17124					2.607	8.75639
0.627	8.28165					2.64	8.73777
0.66	8.44113					2.673	8.78181
0.693	8.46804					2.706	8.96988
0.726	8.40279					2.739	8.97613
0.759	8.576					2.772	8.84256
0.792	8.56148					2.805	8.85701
0.825	8.55076					2.838	8.88115
0.858	8.71209					2.871	9.08269
0.891	8.88286					2.904	9.10377
0.924	9.03891					2.937	9.24787
0.957	9.09775					2.97	9.4705
0.99	9.07419					3.003	9.41136
1.023	9.24163					3.036	9.29835
1.056	9.27171					3.069	9.35296
1.089	9.30526					3.102	9.43511
1.122	9.30569					3.135	9.41173
1.155	9.51493					3.168	9.45864
1.188	9.4822					3.201	9.58003
1.221	9.20282					3.234	9.43799
1.254	7.58512					3.267	6.76326
1.287	3.28349					3.3	3.06634
1.32	1.50511					3.333	1.88614
1.353	1.44507					3.366	1.68218
1.386	1.4393					3.399	1.42553
1.419	1.33837					3.432	1.16919
1.452	1.2501					3.465	0.96772
1.485	1.14298					3.498	0.79801
1.518	1.03023					3.531	0.73399
1.551	0.96983					3.564	0.7014
1.584	0.92778					3.597	0.64947
1.617	0.87103					3.63	0.63419
1.65	0.88901					3.663	0.46982
1.683	0.86866					3.696	0.46601
1.716	0.84297					3.729	0.49961
1.749	0.84465					3.762	0.47498
1.782	0.80169					3.795	0.44348
1.815	0.80101					3.828	0.4712
1.848	0.85663					3.861	0.41804
1.881	0.7975					3.894	0.37866
1.914	0.77649					3.927	0.39264
1.947	0.70255					3.96	0.31352
1.98	0.21653					3.993	0.04499
2.013	0.06283					4.026	0.05263
						4.059	0.26038
						4.092	2.68257
						4.125	4.61363
						4.158	6.17836
						4.191	7.27477
						4.224	7.83317
						4.257	8.41511
						4.29	8.42016
						4.323	8.5022
						4.356	8.59615
						4.389	8.53926
						4.422	8.63963
						4.455	8.78461
						4.488	8.80907
						4.521	8.74975
						4.554	8.90722
						4.587	8.89402
						4.62	8.88428
						4.653	9.03094
						4.686	9.18619
						4.719	9.32804
						4.752	9.38154
						4.785	9.36012
						4.818	9.51234
						4.851	9.53968
						4.884	9.57019
						4.917	9.57057
						4.95	9.76079
						4.983	9.73104
						5.016	9.59577
						5.049	9.57698
						5.082	9.11282
						5.115	8.40867
						5.148	7.25393
						5.181	3.36672
						5.214	1.79722
						5.247	1.46322
						5.28	1.29049
						5.313	0.99764
						5.346	0.7887
						5.379	0.66571
						5.412	0.61288
						5.445	0.6174
						5.478	0.57803
						5.511	0.56209
						5.544	0.5391
						5.577	0.54117
						5.61	0.50338
						5.643	0.54522
						5.676	0.56722
						5.709	0.54156
						5.742	0.5547
						5.775	0.56112
						5.808	0.53039
						5.841	0.44933
						5.874	0.32841
						5.907	0.05288
						5.94	0.07228
						5.973	0.25779
						6.006	1.30997
						6.039	2.72967
						6.072	3.71592
						6.105	5.08171
						6.138	6.65914
						6.171	7.65957
						6.204	8.03325
						6.237	8.07846
						6.27	8.32673
						6.303	8.32693
						6.336	8.41769
						6.369	8.47758
						6.402	8.40767
						6.435	8.25951
						6.468	8.35222
						6.501	8.45839
						6.534	8.39409
						6.567	8.50752
						6.6	8.67134
						6.633	8.69898
						6.666	8.63195
						6.699	8.80989
						6.732	8.79498
						6.765	8.78397
						6.798	8.94969
						6.831	9.12512
						6.864	9.28542
						6.897	9.34587
						6.93	9.32166
						6.963	9.49368
						6.996	9.52457
						7.029	9.55904
						7.062	9.55948
						7.095	9.77443
						7.128	9.74081
						7.161	9.45381
						7.194	7.79199
						7.227	3.37304
						7.26	1.54615
						7.293	1.48448
						7.326	1.47856
						7.359	1.37487
						7.392	1.2842
						7.425	1.17416
						7.458	1.05833
						7.491	0.99628
						7.524	0.95308
						7.557	0.89479
						7.59	0.91326
						7.623	0.89235
						7.656	0.86596
						7.689	0.86769
						7.722	0.82356
						7.755	0.82286
						7.788	0.87999
						7.821	0.81925
						7.854	0.79766
						7.887	0.72171
						7.92	0.22244
						7.953	0.06454
						7.986	0.05867
						8.019	1.71356
						8.052	4.16275
						8.085	5.97515
						8.118	6.92635
						8.151	7.15626
						8.184	7.29929
						8.217	8.0284
						8.25	8.22921
						8.283	8.4009
						8.316	8.69899
						8.349	8.623
						8.382	8.5291
						8.415	8.62315
						8.448	8.85647
						8.481	8.93188
						8.514	8.76864
						8.547	8.81
						8.58	8.99457
						8.613	8.97544
						8.646	9.02067
						8.679	9.21386
						8.712	9.22028
						8.745	9.08308
						8.778	9.09792
						8.811	9.12272
						8.844	9.32973
						8.877	9.3514
						8.91	9.49942
						8.943	9.7281
						8.976	9.66735
						9.009	9.55126
						9.042	9.60736
						9.075	9.69175
						9.108	9.66773
						9.141	9.71591
						9.174	9.84061
						9.207	9.69471
						9.24	6.94722
						9.273	3.14974
						9.306	1.93745
						9.339	1.72794
						9.372	1.46431
						9.405	1.201
						9.438	0.99404
						9.471	0.81971
						9.504	0.75395
						9.537	0.72048
						9.57	0.66713
						9.603	0.65144
						9.636	0.4826
						9.669	0.47869
						9.702	0.5132
						9.735	0.4879
						9.768	0.45554
						9.801	0.48402
						9.834	0.42941
						9.867	0.38896
						9.9	0.40332
						9.933	0.32205
						9.966	0.04622
						--	--
