# Supplementary material for: Li/Al‐LDH Reinforced Polyacrylamide/Xanthan Gum Semi‐Interpenetrating Network Nano‐Conductive Hydrogels for Stress Sensing and Wearable Device Applications
Source: Adv Sci (Weinh). 2025 Sep 30;12(47):e11903. doi: 10.1002/advs.202511903 (PMC12713048; doi:10.1002/advs.202511903)
Supplement: Supplementary file 2 — Supporting Information [file ADVS-12-e11903-s004.zip › Figure S18c.xlsx]

## Sheet: Sheet1
0	0.90596	0	0.90596	8.31	68.5582	3.57	1.20858
0.03	1.11556	3.57	1.20858	11.31	65.6196	3.6	1.16567
0.06	1.28659					3.63	1.33016
0.09	1.55492					3.66	1.64925
0.12	1.95235					3.69	2.09756
0.15	2.52124					3.72	2.75627
0.18	3.33741					3.75	3.55875
0.21	4.48687					3.78	4.70874
0.24	5.9729					3.81	6.34568
0.27	7.73239					3.84	8.41758
0.3	9.72151					3.87	10.8133
0.33	11.8171					3.9	13.3967
0.36	13.9251					3.93	15.9379
0.39	15.9616					3.96	18.5037
0.42	17.9472					3.99	21.104
0.45	19.8984					4.02	23.7565
0.48	21.844					4.05	26.5279
0.51	23.7943					4.08	29.3417
0.54	25.8983					4.11	32.0982
0.57	28.035					4.14	34.6717
0.6	30.16					4.17	36.8153
0.63	32.3372					4.2	38.4392
0.66	34.4593					4.23	39.6346
0.69	36.4423					4.26	40.6185
0.72	38.1833					4.29	41.6362
0.75	39.5611					4.32	42.8618
0.78	40.6					4.35	44.3495
0.81	41.4074					4.38	46.0882
0.84	42.0967					4.41	48.0117
0.87	42.9078					4.44	50.0845
0.9	43.8233					4.47	52.2253
0.93	44.8935					4.5	54.3058
0.96	46.0946					4.53	56.3218
0.99	47.4156					4.56	58.2496
1.02	48.8145					4.59	60.0507
1.05	50.3148					4.62	61.7653
1.08	51.8634					4.65	63.4349
1.11	53.5311					4.68	65.041
1.14	55.203					4.71	66.5893
1.17	56.8649					4.74	68.0576
1.2	58.4931					4.77	69.4306
1.23	60.0019					4.8	70.684
1.26	61.3656					4.83	71.8513
1.29	62.7656					4.86	72.9135
1.32	64.0803					4.89	73.8638
1.35	65.2664					4.92	74.1549
1.38	65.3196					4.95	74.0578
1.41	64.9					4.98	73.748
1.44	64.48					5.01	73.4221
1.47	64.2679					5.04	73.2136
1.5	64.3108					5.07	73.2546
1.53	64.7674					5.1	73.0046
1.56	64.487					5.13	72.5039
1.59	63.781					5.16	71.7909
1.62	63.0952					5.19	70.879
1.65	62.453					5.22	69.7098
1.68	61.7839					5.25	68.2695
1.71	61.0966					5.28	66.5325
1.74	60.3141					5.31	64.5284
1.77	59.3473					5.34	62.206
1.8	58.227					5.37	59.6462
1.83	56.8223					5.4	56.903
1.86	55.1415					5.43	54.0157
1.89	53.2493					5.46	51.0201
1.92	51.0932					5.49	48.0589
1.95	48.7321					5.52	45.0756
1.98	46.2459					5.55	42.1556
2.01	43.6313					5.58	39.4437
2.04	41.081					5.61	36.9322
2.07	38.6746					5.64	34.5766
2.1	36.4181					5.67	32.4257
2.13	34.3753					5.7	30.3644
2.16	32.5045					5.73	28.3905
2.19	30.7247					5.76	26.5604
2.22	29.1114					5.79	24.8611
2.25	27.6173					5.82	23.3066
2.28	26.2333					5.85	21.9076
2.31	24.9805					5.88	20.6063
2.34	23.928					5.91	19.4087
2.37	22.9788					5.94	18.2895
2.4	22.1275					5.97	17.2072
2.43	21.3199					6	16.1919
2.46	20.5269					6.03	15.2253
2.49	19.7354					6.06	14.3461
2.52	18.9843					6.09	13.5684
2.55	18.2424					6.12	12.8683
2.58	17.5255					6.15	12.2335
2.61	16.8265					6.18	11.6496
2.64	16.1502					6.21	11.0904
2.67	15.5578					6.24	10.5473
2.7	15.0235					6.27	9.97532
2.73	14.5048					6.3	9.34676
2.76	14.0264					6.33	8.61513
2.79	13.5116					6.36	7.81307
2.82	12.9431					6.39	6.97227
2.85	12.3191					6.42	6.11021
2.88	11.6128					6.45	5.2929
2.91	10.8535					6.48	4.52146
2.94	10.1185					6.51	3.77031
2.97	9.40388					6.54	3.08614
3	8.76487					6.57	2.46088
3.03	8.18192					6.6	1.9023
3.06	7.65212					6.63	1.44947
3.09	7.17469					6.66	1.09429
3.12	6.74133					6.69	0.90269
3.15	6.34145					6.72	0.91054
3.18	5.97345					6.75	1.12291
3.21	5.59919					6.78	1.59984
3.24	5.21311					6.81	2.345
3.27	4.79917					6.84	3.38544
3.3	4.34701					6.87	4.70566
3.33	3.8749					6.9	6.29726
3.36	3.4039					6.93	8.20173
3.39	2.94839					6.96	10.3509
3.42	2.51925					6.99	12.6264
3.45	2.14932					7.02	15.0094
3.48	1.83038					7.05	17.3654
3.51	1.56199					7.08	19.6602
3.54	1.35919					7.11	21.9769
3.57	1.20858					7.14	24.3902
						7.17	26.8336
						7.2	29.2586
						7.23	31.6745
						7.26	34.001
						7.29	36.0821
						7.32	37.8703
						7.35	39.2818
						7.38	40.3659
						7.41	41.3501
						7.44	42.3768
						7.47	43.5524
						7.5	44.9625
						7.53	46.4866
						7.56	48.1359
						7.59	49.8754
						7.62	51.5984
						7.65	53.2725
						7.68	54.9151
						7.71	56.4538
						7.74	57.8861
						7.77	59.2394
						7.8	60.5266
						7.83	61.7088
						7.86	62.8158
						7.89	63.8506
						7.92	64.8214
						7.95	65.7279
						7.98	66.5989
						8.01	67.3723
						8.04	68.1059
						8.07	68.4063
						8.1	68.4378
						8.13	68.321
						8.16	68.1804
						8.19	68.166
						8.22	68.4203
						8.25	68.5697
						8.28	68.6114
						8.31	68.5582
						8.34	68.383
						8.37	68.0767
						8.4	67.5451
						8.43	66.7827
						8.46	65.7579
						8.49	64.4985
						8.52	62.998
						8.55	61.2407
						8.58	59.2413
						8.61	57.018
						8.64	54.5129
						8.67	51.772
						8.7	48.825
						8.73	45.7436
						8.76	42.6226
						8.79	39.6041
						8.82	36.7882
						8.85	34.2227
						8.88	31.8999
						8.91	29.8152
						8.94	27.8727
						8.97	26.0414
						9	24.342
						9.03	22.7188
						9.06	21.1587
						9.09	19.6364
						9.12	18.2248
						9.15	16.9425
						9.18	15.8065
						9.21	14.7999
						9.24	13.8586
						9.27	12.9027
						9.3	11.9364
						9.33	10.9624
						9.36	10.0299
						9.39	9.19979
						9.42	8.43972
						9.45	7.76373
						9.48	7.08889
						9.51	6.40236
						9.54	5.75769
						9.57	5.162
						9.6	4.59765
						9.63	4.12516
						9.66	3.67805
						9.69	3.25964
						9.72	2.8052
						9.75	2.32686
						9.78	1.84238
						9.81	1.39866
						9.84	1.04461
						9.87	0.87721
						9.9	0.82625
						9.93	0.92212
						9.96	1.09733
						9.99	1.28659
						10.02	1.55492
						10.05	1.95235
						10.08	2.52124
						10.11	3.33741
						10.14	4.48687
						10.17	5.9729
						10.2	7.73239
						10.23	9.72151
						10.26	11.8171
						10.29	13.9251
						10.32	15.9616
						10.35	17.9472
						10.38	19.8984
						10.41	21.844
						10.44	23.7943
						10.47	25.8983
						10.5	28.035
						10.53	30.16
						10.56	32.3372
						10.59	34.4593
						10.62	36.4423
						10.65	38.1833
						10.68	39.5611
						10.71	40.6
						10.74	41.4074
						10.77	42.0967
						10.8	42.9078
						10.83	43.8233
						10.86	44.8935
						10.89	46.0946
						10.92	47.4156
						10.95	48.8145
						10.98	50.3148
						11.01	51.8634
						11.04	53.5311
						11.07	55.203
						11.1	56.8649
						11.13	58.4931
						11.16	60.0019
						11.19	61.3656
						11.22	62.7656
						11.25	64.0803
						11.28	65.2664
						11.31	65.6196
						11.34	65.38
						11.37	65.02
						11.4	64.7479
						11.43	64.6108
						11.46	64.7674
						11.49	64.487
						11.52	63.781
						11.55	63.0952
						11.58	62.453
						11.61	61.7839
						11.64	61.0966
						11.67	60.3141
						11.7	59.3473
						11.73	58.227
						11.76	56.8223
						11.79	55.1415
						11.82	53.2493
						11.85	51.0932
						11.88	48.7321
						11.91	46.2459
						11.94	43.6313
						11.97	41.081
						12	38.6746
						12.03	36.4181
						12.06	34.3753
						12.09	32.5045
						12.12	30.7247
						12.15	29.1114
						12.18	27.6173
						12.21	26.2333
						12.24	24.9805
						12.27	23.928
						12.3	22.9788
						12.33	22.1275
						12.36	21.3199
						12.39	20.5269
						12.42	19.7354
						12.45	18.9843
						12.48	18.2424
						12.51	17.5255
						12.54	16.8265
						12.57	16.1502
						12.6	15.5578
						12.63	15.0235
						12.66	14.5048
						12.69	14.0264
						12.72	13.5116
						12.75	12.9431
						12.78	12.3191
						12.81	11.6128
						12.84	10.8535
						12.87	10.1185
						12.9	9.40388
						12.93	8.76487
						12.96	8.18192
						12.99	7.65212
						13.02	7.17469
						13.05	6.74133
						13.08	6.34145
						13.11	5.97345
						13.14	5.59919
						13.17	5.21311
						13.2	4.79917
						13.23	4.34701
						13.26	3.8749
						13.29	3.4039
						13.32	2.94839
						13.35	2.51925
						13.38	2.14932
						13.41	1.83038
						13.44	1.56199
						13.47	1.28635
						13.5	1.0917
						13.53	1.02473
						13.56	1.17144
						13.59	1.59984
						13.62	2.345
						13.65	3.38544
						13.68	4.70566
						13.71	6.29726
						13.74	8.20173
						13.77	10.3509
						13.8	12.6264
						13.83	15.0094
						13.86	17.3654
						13.89	19.6602
						13.92	21.9769
						13.95	24.3902
						13.98	26.8336
						14.01	29.2586
						14.04	31.6745
						14.07	34.001
						14.1	36.0821
						14.13	37.8703
						14.16	39.2818
						14.19	40.3659
						14.22	41.3501
						14.25	42.3768
						14.28	43.5524
						14.31	44.9625
						14.34	46.4866
						14.37	48.1359
						14.4	49.8754
						14.43	51.5984
						14.46	53.2725
						14.49	54.9151
						14.52	56.4538
						14.55	57.8861
						14.58	59.2394
						14.61	60.5266
						14.64	61.7088
						14.67	62.8158
						14.7	63.8506
						14.73	64.8214
						14.76	65.7279
						14.79	66.5989
						14.82	67.3723
						14.85	68.1059
						14.88	67.769
						14.91	67.4182
						14.94	67.1739
						14.97	67.1608
						15	67.5287
						15.03	68.4203
						15.06	68.5697
						15.09	68.6114
						15.12	68.5582
						15.15	68.383
						15.18	68.0767
						15.21	67.5451
						15.24	66.7827
						15.27	65.7579
						15.3	64.4985
						15.33	62.998
						15.36	61.2407
						15.39	59.2413
						15.42	57.018
						15.45	54.5129
						15.48	51.772
						15.51	48.825
						15.54	45.7436
						15.57	42.6226
						15.6	39.6041
						15.63	36.7882
						15.66	34.2227
						15.69	31.8999
						15.72	29.8152
						15.75	27.8727
						15.78	26.0414
						15.81	24.342
						15.84	22.7188
						15.87	21.1587
						15.9	19.6364
						15.93	18.2248
						15.96	16.9425
						15.99	15.8065
						16.02	14.7999
						16.05	13.8586
						16.08	12.9027
						16.11	11.9364
						16.14	10.9624
						16.17	10.0299
						16.2	9.19979
						16.23	8.43972
						16.26	7.76373
						16.29	7.08889
						16.32	6.40236
						16.35	5.75769
						16.38	5.162
						16.41	4.59765
						16.44	4.12516
						16.47	3.67805
						16.5	3.25964
						16.53	2.8052
						16.56	2.32686
						16.59	1.84238
						16.62	1.39866
						16.65	1.04461
						16.68	0.78024
						16.71	0.67034
