# Supplementary material for: Li/Al‐LDH Reinforced Polyacrylamide/Xanthan Gum Semi‐Interpenetrating Network Nano‐Conductive Hydrogels for Stress Sensing and Wearable Device Applications
Source: Adv Sci (Weinh). 2025 Sep 30;12(47):e11903. doi: 10.1002/advs.202511903 (PMC12713048; doi:10.1002/advs.202511903)
Supplement: Supplementary file 2 — Supporting Information [file ADVS-12-e11903-s004.zip › Figure 2h.xlsx]

## Sheet: Sheet1
713.062	253.127	3996.4	209.52	649.904	28.0085	649.904	105.311
713.544	253.235	3994.47	209.44	650.386	27.9992	650.386	105.507
714.026	253.324	3992.54	209.426	650.868	28.0141	650.868	105.636
714.508	253.396	3990.61	209.409	651.35	28.059	651.35	105.714
714.99	253.456	3988.68	209.4	651.832	28.1349	651.832	105.769
715.472	253.505	3986.76	209.417	652.314	28.2375	652.314	105.831
715.955	253.541	3984.83	209.417	652.796	28.3567	652.796	105.914
716.437	253.562	3982.9	209.391	653.278	28.4786	653.278	106.022
716.919	253.568	3980.97	209.377	653.761	28.589	653.761	106.146
717.401	253.562	3979.04	209.374	654.243	28.678	654.243	106.275
717.883	253.552	3977.11	209.314	654.725	28.7436	654.725	106.406
718.365	253.547	3975.18	209.24	655.207	28.7915	655.207	106.543
718.847	253.558	3973.25	209.231	655.689	28.8326	655.689	106.697
719.33	253.595	3971.33	209.246	656.171	28.8779	656.171	106.874
719.812	253.663	3969.4	209.251	656.653	28.9349	656.653	107.068
720.294	253.761	3967.47	209.291	657.135	29.0055	657.135	107.264
720.776	253.884	3965.54	209.343	657.618	29.0878	657.618	107.436
721.258	254.022	3963.61	209.289	658.1	29.1797	658.1	107.563
721.74	254.163	3961.68	209.206	658.582	29.2812	658.582	107.64
722.222	254.293	3959.75	209.226	659.064	29.3947	659.064	107.676
722.704	254.403	3957.82	209.257	659.546	29.5216	659.546	107.696
723.187	254.486	3955.9	209.263	660.028	29.6581	660.028	107.726
723.669	254.545	3953.97	209.309	660.51	29.7925	660.51	107.778
724.151	254.591	3952.04	209.306	660.992	29.9071	660.992	107.849
724.633	254.638	3950.11	209.146	661.475	29.9834	661.475	107.917
725.115	254.702	3948.18	209.037	661.957	30.0096	661.957	107.956
725.597	254.794	3946.25	209.146	662.439	29.9861	662.439	107.948
726.079	254.917	3944.32	209.12	662.921	29.9267	662.921	107.892
726.561	255.063	3942.39	208.977	663.403	29.8536	663.403	107.806
727.043	255.22	3940.46	209.054	663.885	29.7887	663.885	107.713
727.526	255.372	3938.54	209.171	664.367	29.7459	664.367	107.634
728.008	255.508	3936.61	209.211	664.849	29.7296	664.849	107.576
728.49	255.625	3934.68	209.14	665.332	29.7362	665.332	107.532
728.972	255.726	3932.75	208.911	665.814	29.7609	665.814	107.482
729.454	255.817	3930.82	208.82	666.296	29.8046	666.296	107.41
729.936	255.905	3928.89	209.04	666.778	29.8792	666.778	107.312
730.418	255.995	3926.96	209.14	667.26	30.0077	667.26	107.219
730.9	256.085	3925.03	208.96	667.742	30.2086	667.742	107.204
731.383	256.175	3923.11	208.963	668.224	30.4678	668.224	107.348
731.865	256.261	3921.18	209.12	668.706	30.7284	668.706	107.667
732.347	256.342	3919.25	209.071	669.188	30.9293	669.188	108.089
732.829	256.416	3917.32	208.88	669.671	31.0452	669.671	108.52
733.311	256.483	3915.39	208.874	670.153	31.0879	670.153	108.9
733.793	256.54	3913.46	208.966	670.635	31.0849	670.635	109.211
734.275	256.579	3911.53	208.946	671.117	31.0646	671.117	109.457
734.757	256.598	3909.6	208.98	671.599	31.0508	671.599	109.65
735.24	256.596	3907.68	209.006	672.081	31.0602	672.081	109.801
735.722	256.579	3905.75	208.72	672.563	31.1009	672.563	109.913
736.204	256.561	3903.82	208.434	673.045	31.1726	673.045	109.987
736.686	256.56	3901.89	208.463	673.528	31.268	673.528	110.02
737.168	256.592	3899.96	208.463	674.01	31.3771	674.01	110.014
737.65	256.664	3898.03	208.64	674.492	31.4914	674.492	109.979
738.132	256.774	3896.1	209.06	674.974	31.6048	674.974	109.932
738.614	256.908	3894.17	209.037	675.456	31.7127	675.456	109.892
739.097	257.048	3892.25	208.491	675.938	31.8093	675.938	109.879
739.579	257.178	3890.32	208.5	676.42	31.8857	676.42	109.898
740.061	257.292	3888.39	208.934	676.903	31.9323	676.903	109.946
740.543	257.388	3886.46	208.691	677.385	31.9432	677.385	110.008
741.025	257.476	3884.53	208.483	677.867	31.9205	677.867	110.069
741.507	257.562	3882.6	208.537	678.349	31.876	678.349	110.116
741.989	257.651	3880.67	208.231	678.831	31.8294	678.831	110.153
742.471	257.741	3878.74	208.397	679.313	31.8012	679.313	110.19
742.954	257.827	3876.82	208.774	679.795	31.8068	679.795	110.245
743.436	257.904	3874.89	208.62	680.277	31.8503	680.277	110.331
743.918	257.969	3872.96	208.451	680.76	31.9248	680.76	110.454
744.4	258.027	3871.03	208.163	681.242	32.0159	681.242	110.605
744.882	258.089	3869.1	208.14	681.724	32.1095	681.724	110.766
745.364	258.163	3867.17	208.597	682.206	32.1967	682.206	110.915
745.846	258.254	3865.24	208.429	682.688	32.2765	682.688	111.035
746.328	258.359	3863.31	207.983	683.17	32.3529	683.17	111.115
746.811	258.47	3861.39	208.031	683.652	32.4302	683.652	111.153
747.293	258.574	3859.46	208.429	684.134	32.5093	684.134	111.152
747.775	258.663	3857.53	208.7	684.616	32.5856	684.616	111.119
748.257	258.734	3855.6	208.157	685.099	32.652	685.099	111.061
748.739	258.791	3853.67	207.126	685.581	32.7029	685.581	110.987
749.221	258.842	3851.74	207.289	686.063	32.7381	686.063	110.906
749.703	258.897	3849.81	208.1	686.545	32.7634	686.545	110.827
750.185	258.963	3847.88	208.434	687.027	32.7886	687.027	110.762
750.668	259.04	3845.96	208.28	687.509	32.8237	687.509	110.724
751.15	259.123	3844.03	208.037	687.991	32.8749	687.991	110.721
751.632	259.206	3842.1	208.009	688.473	32.9432	688.473	110.76
752.114	259.28	3840.17	207.806	688.956	33.0252	688.956	110.839
752.596	259.342	3838.24	207.431	689.438	33.1166	689.438	110.95
753.078	259.392	3836.31	207.537	689.92	33.2149	689.92	111.082
753.56	259.432	3834.38	207.846	690.402	33.3192	690.402	111.221
754.042	259.467	3832.45	207.814	690.884	33.4299	690.884	111.356
754.524	259.502	3830.53	207.809	691.366	33.5454	691.366	111.477
755.007	259.543	3828.6	207.797	691.848	33.6613	691.848	111.58
755.489	259.592	3826.67	207.709	692.331	33.771	692.331	111.664
755.971	259.652	3824.74	207.843	692.813	33.8688	692.813	111.737
756.453	259.726	3822.81	207.483	693.295	33.9526	693.295	111.811
756.935	259.811	3820.88	207.003	693.777	34.0258	693.777	111.896
757.417	259.908	3818.95	207.489	694.259	34.0952	694.259	112.001
757.899	260.012	3817.02	207.514	694.741	34.1678	694.741	112.126
758.381	260.123	3815.1	207.146	695.223	34.2467	695.223	112.265
758.864	260.237	3813.17	207.383	695.705	34.3292	695.705	112.403
759.346	260.353	3811.24	207.691	696.188	34.4081	696.188	112.526
759.828	260.469	3809.31	207.454	696.67	34.4755	696.67	112.623
760.31	260.581	3807.38	206.914	697.152	34.5277	697.152	112.692
760.792	260.686	3805.45	207.143	697.634	34.568	697.634	112.744
761.274	260.779	3803.52	207.283	698.116	34.6058	698.116	112.792
761.756	260.858	3801.59	206.7	698.598	34.6527	698.598	112.853
762.239	260.924	3799.67	206.851	699.08	34.7171	699.08	112.933
762.721	260.981	3797.74	207.123	699.562	34.8	699.562	113.034
763.203	261.035	3795.81	206.986	700.044	34.8947	700.044	113.146
763.685	261.094	3793.88	207.02	700.527	34.9899	700.527	113.258
764.167	261.163	3791.95	207.051	701.009	35.075	701.009	113.36
764.649	261.24	3790.02	206.983	701.491	35.1448	701.491	113.448
765.131	261.323	3788.09	206.923	701.973	35.2008	701.973	113.525
765.613	261.405	3786.16	206.766	702.455	35.2499	702.455	113.597
766.096	261.483	3784.24	206.726	702.937	35.2998	702.937	113.669
766.578	261.554	3782.31	206.826	703.419	35.3558	703.419	113.743
767.06	261.621	3780.38	206.554	703.902	35.418	703.902	113.816
767.542	261.69	3778.45	206.3	704.384	35.4828	704.384	113.884
768.024	261.765	3776.52	206.471	704.866	35.5457	704.866	113.948
768.506	261.845	3774.59	206.674	705.348	35.6039	705.348	114.01
768.988	261.927	3772.66	206.569	705.83	35.6582	705.83	114.081
769.47	262.001	3770.73	206.16	706.312	35.712	706.312	114.166
769.952	262.061	3768.8	206.034	706.794	35.7686	706.794	114.269
770.435	262.105	3766.88	206.1	707.276	35.8287	707.276	114.383
770.917	262.134	3764.95	206.094	707.759	35.8904	707.759	114.497
771.399	262.158	3763.02	206.211	708.241	35.9496	708.241	114.594
771.881	262.186	3761.09	205.963	708.723	36.0028	708.723	114.665
772.363	262.226	3759.16	205.48	709.205	36.0499	709.205	114.708
772.845	262.281	3757.23	205.557	709.687	36.0937	709.687	114.731
773.327	262.35	3755.3	205.969	710.169	36.1396	710.169	114.751
773.809	262.426	3753.37	205.686	710.651	36.192	710.651	114.785
774.292	262.503	3751.45	204.777	711.133	36.2529	711.133	114.844
774.774	262.58	3749.52	204.817	711.615	36.3208	711.615	114.93
775.256	262.657	3747.59	205.723	712.098	36.3918	712.098	115.037
775.738	262.739	3745.66	205.466	712.58	36.4622	712.58	115.153
776.22	262.832	3743.73	204.777	713.062	36.5302	713.062	115.267
776.702	262.937	3741.8	205.169	713.544	36.5958	713.544	115.374
777.184	263.055	3739.87	205.634	714.026	36.66	714.026	115.473
777.667	263.183	3737.94	205.354	714.508	36.7218	714.508	115.566
778.149	263.316	3736.02	204.646	714.99	36.7779	714.99	115.655
778.631	263.45	3734.09	204.32	715.472	36.8223	715.472	115.737
779.113	263.581	3732.16	204.449	715.955	36.8499	715.955	115.807
779.595	263.709	3730.23	204.809	716.437	36.8591	716.437	115.855
780.077	263.829	3728.3	204.837	716.919	36.854	716.919	115.874
780.559	263.941	3726.37	204.457	717.401	36.8445	717.401	115.861
781.041	264.044	3724.44	204.26	717.883	36.8435	717.883	115.823
781.524	264.137	3722.51	204.229	718.365	36.8628	718.365	115.769
782.006	264.224	3720.59	204.191	718.847	36.909	718.847	115.717
782.488	264.309	3718.66	204.203	719.33	36.9817	719.33	115.687
782.97	264.396	3716.73	204.386	719.812	37.0744	719.812	115.696
783.452	264.487	3714.8	204.406	720.294	37.1768	720.294	115.756
783.934	264.581	3712.87	203.817	720.776	37.2793	720.776	115.873
784.416	264.673	3710.94	203.194	721.258	37.3753	721.258	116.041
784.898	264.757	3709.01	203.329	721.74	37.4614	721.74	116.243
785.38	264.828	3707.08	203.803	722.222	37.5364	722.222	116.458
785.863	264.888	3705.16	203.963	722.704	37.5997	722.704	116.659
786.345	264.942	3703.23	203.571	723.187	37.651	723.187	116.824
786.827	265.002	3701.3	203.149	723.669	37.6908	723.669	116.94
787.309	265.077	3699.37	203.169	724.151	37.722	724.151	117.003
787.791	265.175	3697.44	203.174	724.633	37.751	724.633	117.026
788.273	265.297	3695.51	203.1	725.115	37.7865	725.115	117.028
788.755	265.439	3693.58	203.051	725.597	37.8373	725.597	117.03
789.237	265.595	3691.65	202.714	726.079	37.9084	726.079	117.051
789.72	265.756	3689.73	202.129	726.561	37.9986	726.561	117.098
790.202	265.916	3687.8	202.011	727.043	38.1005	727.043	117.169
790.684	266.07	3685.87	202.32	727.526	38.2024	727.526	117.256
791.166	266.214	3683.94	202.343	728.008	38.2925	728.008	117.348
791.648	266.344	3682.01	202.074	728.49	38.3628	728.49	117.44
792.13	266.455	3680.08	201.869	728.972	38.411	728.972	117.531
792.612	266.544	3678.15	201.48	729.454	38.4409	729.454	117.623
793.095	266.611	3676.22	200.597	729.936	38.4597	729.936	117.72
793.577	266.664	3674.3	200.614	730.418	38.4752	730.418	117.82
794.059	266.713	3672.37	201.046	730.9	38.4939	730.9	117.918
794.541	266.773	3670.44	200.314	731.383	38.5201	731.383	118.003
795.023	266.856	3668.51	199.751	731.865	38.5559	731.865	118.065
795.505	266.971	3666.58	199.926	732.347	38.6028	732.347	118.099
795.987	267.115	3664.65	199.817	732.829	38.6615	732.829	118.107
796.469	267.283	3662.72	199.42	733.311	38.7312	733.311	118.101
796.952	267.462	3660.79	199.171	733.793	38.8092	733.793	118.095
797.434	267.644	3658.87	198.837	734.275	38.8898	734.275	118.102
797.916	267.822	3656.94	198.189	734.757	38.9654	734.757	118.133
798.398	267.994	3655.01	198.069	735.24	39.0288	735.24	118.191
798.88	268.159	3653.08	198.28	735.722	39.0752	735.722	118.273
799.362	268.312	3651.15	197.58	736.204	39.1047	736.204	118.372
799.844	268.447	3649.22	196.483	736.686	39.1217	736.686	118.481
800.326	268.556	3647.29	196.251	737.168	39.1337	737.168	118.592
800.808	268.632	3645.36	196.591	737.65	39.1487	737.65	118.699
801.291	268.673	3643.44	196.594	738.132	39.1724	738.132	118.795
801.773	268.683	3641.51	196.16	738.614	39.2077	738.614	118.874
802.255	268.675	3639.58	195.706	739.097	39.2546	739.097	118.932
802.737	268.663	3637.65	195.363	739.579	39.3119	739.579	118.968
803.219	268.661	3635.72	195.017	740.061	39.3781	740.061	118.988
803.701	268.677	3633.79	194.823	740.543	39.4516	740.543	118.998
804.183	268.716	3631.86	194.669	741.025	39.5301	741.025	119.01
804.665	268.775	3629.93	193.814	741.507	39.6087	741.507	119.037
805.148	268.85	3628.01	193.063	741.989	39.6807	741.989	119.087
805.63	268.937	3626.08	193.349	742.471	39.7384	742.471	119.164
806.112	269.031	3624.15	193.663	742.954	39.7765	742.954	119.268
806.594	269.127	3622.22	193.397	743.436	39.7946	743.436	119.395
807.076	269.222	3620.29	192.617	743.918	39.7989	743.918	119.538
807.558	269.311	3618.36	192.077	744.4	39.801	744.4	119.692
808.04	269.391	3616.43	192.066	744.882	39.8141	744.882	119.849
808.523	269.463	3614.5	191.831	745.364	39.8482	745.364	120.003
809.005	269.535	3612.58	191.431	745.846	39.9063	745.846	120.147
809.487	269.616	3610.65	191.146	746.328	39.9832	746.328	120.273
809.969	269.716	3608.72	190.694	746.811	40.068	746.811	120.375
810.451	269.844	3606.79	190.426	747.293	40.1489	747.293	120.45
810.933	269.996	3604.86	190.483	747.775	40.2184	747.775	120.497
811.415	270.163	3602.93	190.314	748.257	40.2765	748.257	120.524
811.897	270.327	3601	189.866	748.739	40.3304	748.739	120.541
812.38	270.473	3599.07	189.577	749.221	40.3917	749.221	120.56
812.862	270.588	3597.14	189.351	749.703	40.4715	749.703	120.594
813.344	270.671	3595.22	188.974	750.185	40.5754	750.185	120.655
813.826	270.729	3593.29	188.797	750.668	40.7012	750.668	120.748
814.308	270.774	3591.36	188.88	751.15	40.8393	751.15	120.874
814.79	270.821	3589.43	188.569	751.632	40.9755	751.632	121.029
815.272	270.881	3587.5	187.931	752.114	41.0952	752.114	121.203
815.754	270.956	3585.57	187.814	752.596	41.1876	752.596	121.381
816.236	271.047	3583.64	187.957	753.078	41.2484	753.078	121.549
816.719	271.149	3581.71	187.791	753.56	41.2809	753.56	121.69
817.201	271.257	3579.79	187.446	754.042	41.2953	754.042	121.793
817.683	271.369	3577.86	187.166	754.524	41.3062	754.524	121.857
818.165	271.485	3575.93	186.926	755.007	41.3289	755.007	121.886
818.647	271.602	3574	186.731	755.489	41.3766	755.489	121.892
819.129	271.719	3572.07	186.674	755.971	41.4571	755.971	121.891
819.611	271.832	3570.14	186.526	756.453	41.5716	756.453	121.899
820.093	271.935	3568.21	186.02	756.935	41.7144	756.935	121.926
820.576	272.027	3566.28	185.651	757.417	41.8746	757.417	121.977
821.058	272.106	3564.36	185.794	757.899	42.0391	757.899	122.049
821.54	272.176	3562.43	185.889	758.381	42.1962	758.381	122.135
822.022	272.242	3560.5	185.683	758.864	42.3385	758.864	122.229
822.504	272.307	3558.57	185.46	759.346	42.4639	759.346	122.326
822.986	272.376	3556.64	185.343	759.828	42.5755	759.828	122.424
823.468	272.448	3554.71	185.157	760.31	42.6799	760.31	122.524
823.95	272.524	3552.78	184.897	760.792	42.785	760.792	122.629
824.433	272.603	3550.85	184.811	761.274	42.8983	761.274	122.741
824.915	272.687	3548.93	184.769	761.756	43.0257	761.756	122.858
825.397	272.777	3547	184.5	762.239	43.1712	762.239	122.979
825.879	272.876	3545.07	184.254	762.721	43.3367	762.721	123.097
826.361	272.982	3543.14	184.237	763.203	43.522	763.203	123.206
826.843	273.094	3541.21	184.269	763.685	43.7244	763.685	123.297
827.325	273.205	3539.28	184.163	764.167	43.9387	764.167	123.362
827.807	273.309	3537.35	183.949	764.649	44.157	764.649	123.395
828.29	273.398	3535.42	183.809	765.131	44.3709	765.131	123.393
828.772	273.467	3533.5	183.809	765.613	44.5728	765.613	123.361
829.254	273.514	3531.57	183.766	766.096	44.7583	766.096	123.31
829.736	273.54	3529.64	183.609	766.578	44.9263	766.578	123.257
830.218	273.55	3527.71	183.454	767.06	45.0789	767.06	123.221
830.7	273.55	3525.78	183.38	767.542	45.2191	767.542	123.216
831.182	273.549	3523.85	183.314	768.024	45.3491	768.024	123.251
831.664	273.558	3521.92	183.286	768.506	45.4693	768.506	123.32
832.146	273.59	3519.99	183.263	768.988	45.5788	768.988	123.412
832.629	273.654	3518.07	183.169	769.47	45.6775	769.47	123.509
833.111	273.754	3516.14	183.077	769.952	45.7674	769.952	123.594
833.593	273.887	3514.21	183.023	770.435	45.8533	770.435	123.661
834.075	274.045	3512.28	182.943	770.917	45.9414	770.917	123.708
834.557	274.21	3510.35	182.806	771.399	46.0368	771.399	123.743
835.039	274.369	3508.42	182.771	771.881	46.1405	771.881	123.778
835.521	274.508	3506.49	182.811	772.363	46.2478	772.363	123.819
836.004	274.625	3504.56	182.669	772.845	46.3499	772.845	123.87
836.486	274.723	3502.64	182.509	773.327	46.4371	773.327	123.929
836.968	274.815	3500.71	182.566	773.809	46.5034	773.809	123.995
837.45	274.912	3498.78	182.634	774.292	46.5495	774.292	124.064
837.932	275.023	3496.85	182.56	774.774	46.5831	774.774	124.139
838.414	275.148	3494.92	182.46	775.256	46.6166	775.256	124.226
838.896	275.283	3492.99	182.423	775.738	46.6624	775.738	124.328
839.378	275.418	3491.06	182.394	776.22	46.7282	776.22	124.448
839.861	275.542	3489.13	182.323	776.702	46.8145	776.702	124.578
840.343	275.652	3487.21	182.257	777.184	46.9148	777.184	124.706
840.825	275.744	3485.28	182.243	777.667	47.019	777.667	124.82
841.307	275.821	3483.35	182.154	778.149	47.1173	778.149	124.908
841.789	275.885	3481.42	182.071	778.631	47.2043	778.631	124.969
842.271	275.938	3479.49	182.14	779.113	47.2798	779.113	125.007
842.753	275.979	3477.56	182.217	779.595	47.3483	779.595	125.033
843.235	276.006	3475.63	182.189	780.077	47.4164	780.077	125.058
843.717	276.02	3473.7	182.143	780.559	47.4896	780.559	125.09
844.2	276.024	3471.78	182.146	781.041	47.5717	781.041	125.129
844.682	276.025	3469.85	182.166	781.524	47.663	781.524	125.171
845.164	276.032	3467.92	182.174	782.006	47.7621	782.006	125.206
845.646	276.051	3465.99	182.203	782.488	47.8662	782.488	125.228
846.128	276.086	3464.06	182.209	782.97	47.9717	782.97	125.233
846.61	276.138	3462.13	182.171	783.452	48.0745	783.452	125.221
847.092	276.202	3460.2	182.177	783.934	48.1705	783.934	125.196
847.574	276.27	3458.27	182.229	784.416	48.256	784.416	125.167
848.057	276.338	3456.35	182.3	784.898	48.329	784.898	125.141
848.539	276.405	3454.42	182.366	785.38	48.3907	785.38	125.127
849.021	276.473	3452.49	182.403	785.863	48.4451	785.863	125.133
849.503	276.547	3450.56	182.451	786.345	48.499	786.345	125.164
849.985	276.631	3448.63	182.42	786.827	48.5599	786.827	125.226
850.467	276.728	3446.7	182.38	787.309	48.6336	787.309	125.317
850.949	276.837	3444.77	182.489	787.791	48.7235	787.791	125.429
851.432	276.954	3442.84	182.543	788.273	48.8299	788.273	125.55
851.914	277.073	3440.92	182.546	788.755	48.9517	788.755	125.665
852.396	277.183	3438.99	182.586	789.237	49.0883	789.237	125.759
852.878	277.277	3437.06	182.646	789.72	49.2411	789.72	125.828
853.36	277.351	3435.13	182.726	790.202	49.4129	790.202	125.875
853.842	277.401	3433.2	182.789	790.684	49.6065	790.684	125.914
854.324	277.432	3431.27	182.809	791.166	49.8218	791.166	125.959
854.806	277.449	3429.34	182.823	791.648	50.054	791.648	126.026
855.288	277.463	3427.41	182.854	792.13	50.2942	792.13	126.118
855.771	277.486	3425.48	182.929	792.612	50.5311	792.612	126.23
856.253	277.531	3423.56	183.011	793.095	50.7551	793.095	126.352
856.735	277.604	3421.63	183.029	793.577	50.9605	793.577	126.466
857.217	277.712	3419.7	183.069	794.059	51.147	794.059	126.564
857.699	277.853	3417.77	183.18	794.541	51.3174	794.541	126.642
858.181	278.021	3415.84	183.257	795.023	51.4754	795.023	126.703
858.663	278.21	3413.91	183.271	795.505	51.622	795.505	126.757
859.145	278.409	3411.98	183.274	795.987	51.7554	795.987	126.814
859.628	278.608	3410.05	183.309	796.469	51.8714	796.469	126.878
860.11	278.799	3408.13	183.363	796.952	51.9669	796.952	126.95
860.592	278.974	3406.2	183.406	797.434	52.0423	797.434	127.028
861.074	279.13	3404.27	183.454	797.916	52.1033	797.916	127.106
861.556	279.265	3402.34	183.54	798.398	52.159	798.398	127.183
862.038	279.382	3400.41	183.629	798.88	52.2201	798.88	127.259
862.52	279.484	3398.48	183.643	799.362	52.2946	799.362	127.335
863.003	279.578	3396.55	183.649	799.844	52.3862	799.844	127.411
863.485	279.669	3394.62	183.677	800.326	52.4932	800.326	127.487
863.967	279.756	3392.7	183.691	800.808	52.6105	800.808	127.555
864.449	279.837	3390.77	183.746	801.291	52.7323	801.291	127.609
864.931	279.904	3388.84	183.811	801.773	52.8539	801.773	127.644
865.413	279.949	3386.91	183.826	802.255	52.9733	802.255	127.658
865.895	279.969	3384.98	183.834	802.737	53.0906	802.737	127.654
866.377	279.965	3383.05	183.874	803.219	53.2068	803.219	127.641
866.86	279.945	3381.12	183.897	803.701	53.3234	803.701	127.631
867.342	279.924	3379.19	183.874	804.183	53.4415	804.183	127.638
867.824	279.918	3377.27	183.869	804.665	53.5619	804.665	127.671
868.306	279.941	3375.34	183.883	805.148	53.6854	805.148	127.737
868.788	279.999	3373.41	183.874	805.63	53.8122	805.63	127.834
869.27	280.091	3371.48	183.851	806.112	53.9415	806.112	127.956
869.752	280.208	3369.55	183.837	806.594	54.0709	806.594	128.091
870.234	280.338	3367.62	183.826	807.076	54.1968	807.076	128.224
870.716	280.469	3365.69	183.826	807.558	54.3153	807.558	128.342
871.199	280.595	3363.76	183.823	808.04	54.4241	808.04	128.435
871.681	280.712	3361.84	183.794	808.523	54.5237	808.523	128.501
872.163	280.825	3359.91	183.789	809.005	54.6181	809.005	128.546
872.645	280.941	3357.98	183.811	809.487	54.7134	809.487	128.584
873.127	281.063	3356.05	183.823	809.969	54.8158	809.969	128.631
873.609	281.197	3354.12	183.84	810.451	54.929	810.451	128.702
874.091	281.338	3352.19	183.863	810.933	55.0528	810.933	128.805
874.573	281.481	3350.26	183.886	811.415	55.1834	811.415	128.941
875.056	281.617	3348.33	183.914	811.897	55.3143	811.897	129.101
875.538	281.736	3346.41	183.949	812.38	55.4388	812.38	129.272
876.02	281.831	3344.48	183.983	812.862	55.5511	812.862	129.441
876.502	281.899	3342.55	184.014	813.344	55.6476	813.344	129.594
876.984	281.944	3340.62	184.029	813.826	55.7256	813.826	129.724
877.466	281.972	3338.69	184.04	814.308	55.7834	814.308	129.829
877.948	281.993	3336.76	184.089	814.79	55.82	814.79	129.909
878.431	282.013	3334.83	184.183	815.272	55.836	815.272	129.968
878.913	282.036	3332.9	184.277	815.754	55.8348	815.754	130.014
879.395	282.06	3330.98	184.337	816.236	55.8234	816.236	130.053
879.877	282.076	3329.05	184.36	816.719	55.8118	816.719	130.094
880.359	282.077	3327.12	184.374	817.201	55.811	817.201	130.144
880.841	282.059	3325.19	184.437	817.683	55.8306	817.683	130.208
881.323	282.022	3323.26	184.549	818.165	55.8759	818.165	130.287
881.805	281.975	3321.33	184.654	818.647	55.9466	818.647	130.378
882.288	281.926	3319.4	184.726	819.129	56.0381	819.129	130.475
882.77	281.884	3317.47	184.783	819.611	56.1426	819.611	130.572
883.252	281.854	3315.55	184.834	820.093	56.2528	820.093	130.667
883.734	281.832	3313.62	184.889	820.576	56.363	820.576	130.762
884.216	281.809	3311.69	184.966	821.058	56.4699	821.058	130.864
884.698	281.778	3309.76	185.034	821.54	56.5717	821.54	130.985
885.18	281.732	3307.83	185.089	822.022	56.6678	822.022	131.133
885.662	281.675	3305.9	185.16	822.504	56.7581	822.504	131.31
886.144	281.618	3303.97	185.249	822.986	56.8443	822.986	131.511
886.627	281.575	3302.04	185.329	823.468	56.9305	823.468	131.726
887.109	281.558	3300.12	185.377	823.95	57.0241	823.95	131.939
887.591	281.574	3298.19	185.42	824.433	57.1339	824.433	132.14
888.073	281.618	3296.26	185.48	824.915	57.2672	824.915	132.324
888.555	281.678	3294.33	185.557	825.397	57.4261	825.397	132.49
889.037	281.739	3292.4	185.631	825.879	57.6049	825.879	132.643
889.519	281.791	3290.47	185.723	826.361	57.7912	826.361	132.789
890.001	281.83	3288.54	185.817	826.843	57.9685	826.843	132.933
890.484	281.862	3286.61	185.88	827.325	58.1222	827.325	133.074
890.966	281.896	3284.69	185.923	827.807	58.2443	827.807	133.211
891.448	281.941	3282.76	185.986	828.29	58.336	828.29	133.34
891.93	282	3280.83	186.08	828.772	58.4059	828.772	133.461
892.412	282.068	3278.9	186.154	829.254	58.4665	829.254	133.574
892.894	282.131	3276.97	186.189	829.736	58.5287	829.736	133.678
893.376	282.174	3275.04	186.234	830.218	58.5986	830.218	133.776
893.859	282.188	3273.11	186.311	830.7	58.6773	830.7	133.866
894.341	282.169	3271.18	186.389	831.182	58.7628	831.182	133.946
894.823	282.127	3269.26	186.471	831.664	58.8538	831.664	134.016
895.305	282.076	3267.33	186.574	832.146	58.9521	832.146	134.078
895.787	282.031	3265.4	186.651	832.629	59.0622	832.629	134.136
896.269	282.007	3263.47	186.689	833.111	59.1885	833.111	134.199
896.751	282.007	3261.54	186.734	833.593	59.3315	833.593	134.276
897.233	282.031	3259.61	186.806	834.075	59.4847	834.075	134.372
897.716	282.069	3257.68	186.889	834.557	59.6352	834.557	134.487
898.198	282.112	3255.75	186.966	835.039	59.7673	835.039	134.615
898.68	282.153	3253.82	187.046	835.521	59.8685	835.521	134.742
899.162	282.186	3251.9	187.149	836.004	59.9342	836.004	134.855
899.644	282.211	3249.97	187.249	836.486	59.9703	836.486	134.944
900.126	282.231	3248.04	187.337	836.968	59.991	836.968	135.004
900.608	282.248	3246.11	187.4	837.45	60.0138	837.45	135.042
901.09	282.26	3244.18	187.463	837.932	60.0536	837.932	135.069
901.572	282.268	3242.25	187.56	838.414	60.1174	838.414	135.101
902.055	282.268	3240.32	187.654	838.896	60.2035	838.896	135.152
902.537	282.257	3238.39	187.74	839.378	60.3024	839.378	135.23
903.019	282.237	3236.47	187.834	839.861	60.4019	839.861	135.337
903.501	282.21	3234.54	187.926	840.343	60.4909	840.343	135.465
903.983	282.182	3232.61	188.011	840.825	60.5622	840.825	135.604
904.465	282.161	3230.68	188.106	841.307	60.6137	841.307	135.737
904.947	282.154	3228.75	188.191	841.789	60.6471	841.789	135.851
905.429	282.166	3226.82	188.277	842.271	60.6656	842.271	135.935
905.912	282.195	3224.89	188.389	842.753	60.673	842.753	135.984
906.394	282.239	3222.96	188.529	843.235	60.6724	843.235	136
906.876	282.29	3221.04	188.657	843.717	60.6669	843.717	135.989
907.358	282.342	3219.11	188.771	844.2	60.6604	844.2	135.964
907.84	282.391	3217.18	188.891	844.682	60.6573	844.682	135.935
908.322	282.433	3215.25	188.983	845.164	60.6621	845.164	135.914
908.804	282.471	3213.32	189.08	845.646	60.6783	845.646	135.91
909.286	282.505	3211.39	189.203	846.128	60.7071	846.128	135.928
909.769	282.535	3209.46	189.32	846.61	60.7464	846.61	135.969
910.251	282.559	3207.53	189.474	847.092	60.7919	847.092	136.032
910.733	282.573	3205.61	189.637	847.574	60.8376	847.574	136.113
911.215	282.572	3203.68	189.763	848.057	60.8786	848.057	136.209
911.697	282.553	3201.75	189.871	848.539	60.9122	848.539	136.312
912.179	282.518	3199.82	189.98	849.021	60.9392	849.021	136.416
912.661	282.475	3197.89	190.111	849.503	60.9638	849.503	136.513
913.143	282.435	3195.96	190.3	849.985	60.9922	849.985	136.595
913.625	282.408	3194.03	190.489	850.467	61.0309	850.467	136.655
914.108	282.398	3192.1	190.623	850.949	61.0847	850.949	136.688
914.59	282.405	3190.18	190.731	851.432	61.1542	851.432	136.694
915.072	282.423	3188.25	190.863	851.914	61.2358	851.914	136.68
915.554	282.441	3186.32	191.017	852.396	61.3217	852.396	136.653
916.036	282.451	3184.39	191.163	852.878	61.4019	852.878	136.626
916.518	282.448	3182.46	191.309	853.36	61.4669	853.36	136.608
917	282.434	3180.53	191.451	853.842	61.5107	853.842	136.606
917.482	282.414	3178.6	191.577	854.324	61.5329	854.324	136.622
917.965	282.396	3176.67	191.723	854.806	61.5387	854.806	136.658
918.447	282.385	3174.75	191.889	855.288	61.5374	855.288	136.709
918.929	282.383	3172.82	192.051	855.771	61.5395	855.771	136.777
919.411	282.387	3170.89	192.226	856.253	61.5534	856.253	136.863
919.893	282.393	3168.96	192.389	856.735	61.5833	856.735	136.971
920.375	282.401	3167.03	192.529	857.217	61.6283	857.217	137.106
920.857	282.411	3165.1	192.663	857.699	61.6835	857.699	137.268
921.34	282.428	3163.17	192.806	858.181	61.7418	858.181	137.456
921.822	282.454	3161.24	192.957	858.663	61.7963	858.663	137.657
922.304	282.492	3159.32	193.117	859.145	61.8415	859.145	137.859
922.786	282.539	3157.39	193.274	859.628	61.8743	859.628	138.046
923.268	282.585	3155.46	193.434	860.11	61.8933	860.11	138.209
923.75	282.622	3153.53	193.603	860.592	61.8989	860.592	138.343
924.232	282.64	3151.6	193.763	861.074	61.8929	861.074	138.454
924.714	282.637	3149.67	193.897	861.556	61.8786	861.556	138.552
925.197	282.615	3147.74	194.029	862.038	61.8609	862.038	138.651
925.679	282.581	3145.81	194.183	862.52	61.8457	862.52	138.757
926.161	282.546	3143.89	194.354	863.003	61.8384	863.003	138.87
926.643	282.516	3141.96	194.511	863.485	61.8425	863.485	138.982
927.125	282.497	3140.03	194.657	863.967	61.8578	863.967	139.077
927.607	282.491	3138.1	194.797	864.449	61.8797	864.449	139.141
928.089	282.498	3136.17	194.926	864.931	61.9007	864.931	139.166
928.571	282.518	3134.24	195.037	865.413	61.9121	865.413	139.153
929.053	282.549	3132.31	195.183	865.895	61.9065	865.895	139.116
929.536	282.591	3130.38	195.371	866.377	61.8804	866.377	139.077
930.018	282.64	3128.46	195.526	866.86	61.8336	866.86	139.056
930.5	282.692	3126.53	195.651	867.342	61.7693	867.342	139.066
930.982	282.738	3124.6	195.786	867.824	61.6917	867.824	139.112
931.464	282.768	3122.67	195.937	868.306	61.605	868.306	139.185
931.946	282.775	3120.74	196.094	868.788	61.5125	868.788	139.269
932.428	282.757	3118.81	196.22	869.27	61.4171	869.27	139.347
932.91	282.718	3116.88	196.331	869.752	61.3221	869.752	139.405
933.393	282.671	3114.95	196.489	870.234	61.2315	870.234	139.438
933.875	282.629	3113.03	196.671	870.716	61.1503	870.716	139.451
934.357	282.603	3111.1	196.82	871.199	61.083	871.199	139.454
934.839	282.603	3109.17	196.943	871.681	61.0334	871.681	139.46
935.321	282.628	3107.24	197.06	872.163	61.003	872.163	139.48
935.803	282.675	3105.31	197.189	872.645	60.992	872.645	139.523
936.285	282.733	3103.38	197.311	873.127	60.999	873.127	139.59
936.768	282.794	3101.45	197.426	873.609	61.0224	873.609	139.68
937.25	282.851	3099.52	197.569	874.091	61.0602	874.091	139.787
937.732	282.898	3097.6	197.7	874.573	61.1088	874.573	139.903
938.214	282.935	3095.67	197.814	875.056	61.1629	875.056	140.017
938.696	282.963	3093.74	197.949	875.538	61.2144	875.538	140.12
939.178	282.983	3091.81	198.074	876.02	61.2532	876.02	140.202
939.66	282.994	3089.88	198.191	876.502	61.27	876.502	140.259
940.142	282.996	3087.95	198.309	876.984	61.2599	876.984	140.289
940.625	282.989	3086.02	198.42	877.466	61.2241	877.466	140.299
941.107	282.974	3084.09	198.537	877.948	61.1708	877.948	140.294
941.589	282.955	3082.16	198.657	878.431	61.1118	878.431	140.283
942.071	282.934	3080.24	198.763	878.913	61.0583	878.913	140.273
942.553	282.917	3078.31	198.866	879.395	61.0149	879.395	140.262
943.035	282.908	3076.38	198.997	879.877	60.9781	879.877	140.25
943.517	282.91	3074.45	199.149	880.359	60.9363	880.359	140.23
943.999	282.922	3072.52	199.289	880.841	60.8745	880.841	140.202
944.481	282.941	3070.59	199.417	881.323	60.7801	881.323	140.164
944.964	282.962	3068.66	199.52	881.805	60.6483	881.805	140.119
945.446	282.978	3066.73	199.6	882.288	60.4834	882.288	140.071
945.928	282.981	3064.81	199.703	882.77	60.2972	882.77	140.016
946.41	282.968	3062.88	199.863	883.252	60.1038	883.252	139.949
946.892	282.937	3060.95	200.046	883.734	59.9148	883.734	139.854
947.374	282.892	3059.02	200.2	884.216	59.736	884.216	139.718
947.856	282.839	3057.09	200.306	884.698	59.5673	884.698	139.53
948.338	282.787	3055.16	200.406	885.18	59.4057	885.18	139.294
948.821	282.742	3053.23	200.537	885.662	59.2491	885.662	139.023
949.303	282.713	3051.3	200.689	886.144	59.0995	886.144	138.743
949.785	282.7	3049.38	200.843	886.627	58.9633	886.627	138.485
950.267	282.701	3047.45	200.971	887.109	58.8483	887.109	138.272
950.749	282.712	3045.52	201.069	887.591	58.7597	887.591	138.12
951.231	282.726	3043.59	201.157	888.073	58.6966	888.073	138.028
951.713	282.735	3041.66	201.271	888.555	58.6512	888.555	137.986
952.196	282.737	3039.73	201.409	889.037	58.6102	889.037	137.976
952.678	282.729	3037.8	201.526	889.519	58.5603	889.519	137.98
953.16	282.713	3035.87	201.611	890.001	58.4921	890.001	137.988
953.642	282.693	3033.95	201.703	890.484	58.404	890.484	137.997
954.124	282.673	3032.02	201.806	890.966	58.3013	890.966	138.01
954.606	282.657	3030.09	201.94	891.448	58.1938	891.448	138.03
955.088	282.649	3028.16	202.077	891.93	58.0912	891.93	138.057
955.57	282.648	3026.23	202.174	892.412	57.9995	892.412	138.087
956.053	282.654	3024.3	202.251	892.894	57.9196	892.894	138.111
956.535	282.664	3022.37	202.346	893.376	57.8477	893.376	138.12
957.017	282.674	3020.44	202.463	893.859	57.7781	893.859	138.11
957.499	282.682	3018.52	202.586	894.341	57.7066	894.341	138.082
957.981	282.682	3016.59	202.671	894.823	57.6318	894.823	138.043
958.463	282.673	3014.66	202.731	895.305	57.5557	895.305	138.003
958.945	282.653	3012.73	202.786	895.787	57.4818	895.787	137.973
959.427	282.62	3010.8	202.857	896.269	57.4137	896.269	137.959
959.909	282.574	3008.87	202.957	896.751	57.3529	896.751	137.964
960.392	282.518	3006.94	203.06	897.233	57.2987	897.233	137.986
960.874	282.452	3005.01	203.14	897.716	57.2486	897.716	138.022
961.356	282.379	3003.09	203.206	898.198	57.1996	898.198	138.067
961.838	282.304	3001.16	203.271	898.68	57.1495	898.68	138.119
962.32	282.23	2999.23	203.394	899.162	57.0976	899.162	138.179
962.802	282.158	2997.3	203.486	899.644	57.0438	899.644	138.248
963.284	282.091	2995.37	203.577	900.126	56.9884	900.126	138.325
963.766	282.027	2993.44	203.691	900.608	56.9305	900.608	138.406
964.249	281.964	2991.51	203.866	901.09	56.8676	901.09	138.487
964.731	281.898	2989.58	204.089	901.572	56.7952	901.572	138.559
965.213	281.83	2987.66	204.343	902.055	56.7082	902.055	138.61
965.695	281.761	2985.73	204.64	902.537	56.6018	902.537	138.631
966.177	281.696	2983.8	204.954	903.019	56.4741	903.019	138.614
966.659	281.643	2981.87	205.263	903.501	56.3269	903.501	138.557
967.141	281.609	2979.94	205.577	903.983	56.1663	903.983	138.463
967.624	281.598	2978.01	205.86	904.465	56.002	904.465	138.344
968.106	281.61	2976.08	206.02	904.947	55.8449	904.947	138.216
968.588	281.639	2974.15	205.974	905.429	55.7041	905.429	138.098
969.07	281.675	2972.23	205.709	905.912	55.5849	905.912	138.006
969.552	281.706	2970.3	205.254	906.394	55.4864	906.394	137.954
970.034	281.722	2968.37	204.663	906.876	55.4031	906.876	137.944
970.516	281.714	2966.44	204	907.358	55.3262	907.358	137.973
970.998	281.683	2964.51	203.343	907.84	55.2473	907.84	138.033
971.481	281.632	2962.58	202.751	908.322	55.1608	908.322	138.109
971.963	281.569	2960.65	202.26	908.804	55.0659	908.804	138.189
972.445	281.502	2958.72	201.889	909.286	54.9654	909.286	138.264
972.927	281.44	2956.8	201.614	909.769	54.8635	909.769	138.328
973.409	281.389	2954.87	201.394	910.251	54.7629	910.251	138.379
973.891	281.35	2952.94	201.194	910.733	54.6626	910.733	138.416
974.373	281.325	2951.01	201.011	911.215	54.5587	911.215	138.442
974.855	281.314	2949.08	200.834	911.697	54.4462	911.697	138.461
975.337	281.313	2947.15	200.634	912.179	54.3225	912.179	138.478
975.82	281.32	2945.22	200.397	912.661	54.1897	912.661	138.496
976.302	281.332	2943.29	200.129	913.143	54.0555	913.143	138.519
976.784	281.346	2941.37	199.843	913.625	53.9303	913.625	138.549
977.266	281.36	2939.44	199.551	914.108	53.824	914.108	138.582
977.748	281.371	2937.51	199.266	914.59	53.7419	914.59	138.61
978.23	281.376	2935.58	199	915.072	53.6825	915.072	138.624
978.712	281.375	2933.65	198.751	915.554	53.6388	915.554	138.614
979.194	281.365	2931.72	198.497	916.036	53.6009	916.036	138.576
979.677	281.344	2929.79	198.249	916.518	53.5606	916.518	138.514
980.159	281.311	2927.86	198.031	917	53.5139	917	138.436
980.641	281.266	2925.94	197.863	917.482	53.4618	917.482	138.357
981.123	281.212	2924.01	197.737	917.965	53.4078	917.965	138.289
981.605	281.154	2922.08	197.663	918.447	53.3545	918.447	138.239
982.087	281.101	2920.15	197.689	918.929	53.3012	918.929	138.207
982.569	281.059	2918.22	197.869	919.411	53.2424	919.411	138.187
983.052	281.036	2916.29	198.211	919.893	53.1706	919.893	138.169
983.534	281.034	2914.36	198.666	920.375	53.079	920.375	138.145
984.016	281.048	2912.43	199.129	920.857	52.9655	920.857	138.11
984.498	281.073	2910.5	199.52	921.34	52.8339	921.34	138.067
984.98	281.099	2908.58	199.817	921.822	52.6934	921.822	138.017
985.462	281.116	2906.65	200.051	922.304	52.5553	922.304	137.966
985.944	281.119	2904.72	200.271	922.786	52.4296	922.786	137.914
986.426	281.106	2902.79	200.48	923.268	52.3227	923.268	137.862
986.908	281.076	2900.86	200.643	923.75	52.2361	923.75	137.809
987.391	281.033	2898.93	200.751	924.232	52.1673	924.232	137.758
987.873	280.982	2897	200.837	924.714	52.112	924.714	137.713
988.355	280.929	2895.07	200.94	925.197	52.0652	925.197	137.687
988.837	280.877	2893.15	201.06	925.679	52.0225	925.679	137.69
989.319	280.831	2891.22	201.18	926.161	51.9794	926.161	137.726
989.801	280.795	2889.29	201.277	926.643	51.9321	926.643	137.795
990.283	280.77	2887.36	201.363	927.125	51.8779	927.125	137.884
990.765	280.758	2885.43	201.457	927.607	51.8167	927.607	137.977
991.248	280.757	2883.5	201.554	928.089	51.7521	928.089	138.055
991.73	280.762	2881.57	201.646	928.571	51.6922	928.571	138.108
992.212	280.77	2879.64	201.731	929.053	51.6472	929.053	138.131
992.694	280.778	2877.72	201.809	929.536	51.6264	929.536	138.134
993.176	280.787	2875.79	201.889	930.018	51.6339	930.018	138.129
993.658	280.799	2873.86	201.98	930.5	51.6659	930.5	138.127
994.14	280.818	2871.93	202.089	930.982	51.7109	930.982	138.137
994.622	280.844	2870	202.191	931.464	51.7521	931.464	138.157
995.105	280.876	2868.07	202.254	931.946	51.7731	931.946	138.179
995.587	280.908	2866.14	202.277	932.428	51.7632	932.428	138.195
996.069	280.931	2864.21	202.277	932.91	51.72	932.91	138.197
996.551	280.937	2862.29	202.246	933.393	51.6503	933.393	138.185
997.033	280.924	2860.36	202.183	933.875	51.5664	933.875	138.166
997.515	280.893	2858.43	202.111	934.357	51.4819	934.357	138.149
997.997	280.852	2856.5	202.046	934.839	51.4077	934.839	138.148
998.479	280.811	2854.57	202.011	935.321	51.35	935.321	138.169
998.962	280.78	2852.64	202.06	935.803	51.3097	935.803	138.214
999.444	280.759	2850.71	202.263	936.285	51.2841	936.285	138.278
999.926	280.746	2848.78	202.663	936.768	51.2685	936.768	138.352
1000.41	280.731	2846.86	203.214	937.25	51.2569	937.25	138.423
1000.89	280.704	2844.93	203.771	937.732	51.2426	937.732	138.482
1001.37	280.659	2843	204.229	938.214	51.2179	938.214	138.517
1001.85	280.595	2841.07	204.571	938.696	51.1748	938.696	138.523
1002.34	280.518	2839.14	204.86	939.178	51.1072	939.178	138.497
1002.82	280.434	2837.21	205.111	939.66	51.0132	939.66	138.439
1003.3	280.351	2835.28	205.309	940.142	50.8965	940.142	138.357
1003.78	280.272	2833.35	205.46	940.625	50.7669	940.625	138.26
1004.26	280.195	2831.43	205.597	941.107	50.6382	941.107	138.16
1004.75	280.119	2829.5	205.74	941.589	50.524	941.589	138.069
1005.23	280.038	2827.57	205.877	942.071	50.4343	942.071	137.999
1005.71	279.956	2825.64	205.997	942.553	50.3723	942.553	137.953
1006.19	279.876	2823.71	206.091	943.035	50.3344	943.035	137.929
1006.68	279.806	2821.78	206.171	943.517	50.3119	943.517	137.92
1007.16	279.752	2819.85	206.26	943.999	50.2949	943.999	137.915
1007.64	279.717	2817.92	206.357	944.481	50.2752	944.481	137.902
1008.12	279.699	2816	206.454	944.964	50.2475	944.964	137.874
1008.6	279.69	2814.07	206.554	945.446	50.2098	945.446	137.83
1009.09	279.681	2812.14	206.637	945.928	50.162	945.928	137.774
1009.57	279.664	2810.21	206.7	946.41	50.1043	946.41	137.715
1010.05	279.633	2808.28	206.757	946.892	50.0374	946.892	137.661
1010.53	279.589	2806.35	206.826	947.374	49.963	947.374	137.615
1011.01	279.534	2804.42	206.914	947.856	49.8852	947.856	137.579
1011.5	279.472	2802.49	206.989	948.338	49.8114	948.338	137.547
1011.98	279.405	2800.57	207.026	948.821	49.751	948.821	137.511
1012.46	279.333	2798.64	207.06	949.303	49.7137	949.303	137.463
1012.94	279.257	2796.71	207.117	949.785	49.7064	949.785	137.396
1013.42	279.176	2794.78	207.177	950.267	49.7312	950.267	137.305
1013.91	279.092	2792.85	207.231	950.749	49.785	950.749	137.192
1014.39	279.01	2790.92	207.289	951.231	49.8608	951.231	137.058
1014.87	278.932	2788.99	207.343	951.713	49.9508	951.713	136.909
1015.35	278.865	2787.06	207.394	952.196	50.0487	952.196	136.753
1015.84	278.809	2785.14	207.46	952.678	50.1506	952.678	136.596
1016.32	278.763	2783.21	207.526	953.16	50.2555	953.16	136.445
1016.8	278.724	2781.28	207.577	953.642	50.3633	953.642	136.308
1017.28	278.686	2779.35	207.614	954.124	50.4737	954.124	136.186
1017.76	278.644	2777.42	207.649	954.606	50.5859	954.606	136.079
1018.25	278.595	2775.49	207.686	955.088	50.6985	955.088	135.982
1018.73	278.537	2773.56	207.729	955.57	50.811	955.57	135.884
1019.21	278.473	2771.63	207.774	956.053	50.9238	956.053	135.773
1019.69	278.405	2769.71	207.817	956.535	51.0384	956.535	135.64
1020.17	278.339	2767.78	207.857	957.017	51.1569	957.017	135.478
1020.66	278.278	2765.85	207.903	957.499	51.2801	957.499	135.288
1021.14	278.225	2763.92	207.946	957.981	51.407	957.981	135.079
1021.62	278.182	2761.99	207.989	958.463	51.5353	958.463	134.864
1022.1	278.145	2760.06	208.034	958.945	51.6617	958.945	134.657
1022.59	278.109	2758.13	208.074	959.427	51.7835	959.427	134.47
1023.07	278.067	2756.2	208.103	959.909	51.8992	959.909	134.309
1023.55	278.011	2754.28	208.117	960.392	52.0078	960.392	134.174
1024.03	277.939	2752.35	208.129	960.874	52.1091	960.874	134.056
1024.51	277.851	2750.42	208.154	961.356	52.202	961.356	133.949
1025	277.753	2748.49	208.191	961.838	52.285	961.838	133.845
1025.48	277.654	2746.56	208.22	962.32	52.3568	962.32	133.742
1025.96	277.56	2744.63	208.243	962.802	52.4175	962.802	133.643
1026.44	277.477	2742.7	208.277	963.284	52.4693	963.284	133.557
1026.92	277.403	2740.77	208.311	963.766	52.5168	963.766	133.492
1027.41	277.333	2738.84	208.331	964.249	52.5654	964.249	133.457
1027.89	277.26	2736.92	208.351	964.731	52.6198	964.731	133.452
1028.37	277.177	2734.99	208.38	965.213	52.6817	965.213	133.472
1028.85	277.082	2733.06	208.406	965.695	52.7501	965.695	133.508
1029.34	276.98	2731.13	208.42	966.177	52.8209	966.177	133.545
1029.82	276.879	2729.2	208.437	966.659	52.8895	966.659	133.57
1030.3	276.789	2727.27	208.46	967.141	52.9527	967.141	133.576
1030.78	276.719	2725.34	208.486	967.624	53.0095	967.624	133.559
1031.26	276.675	2723.41	208.5	968.106	53.062	968.106	133.52
1031.75	276.656	2721.49	208.506	968.588	53.1136	968.588	133.465
1032.23	276.661	2719.56	208.52	969.07	53.1683	969.07	133.401
1032.71	276.684	2717.63	208.554	969.552	53.2291	969.552	133.332
1033.19	276.719	2715.7	208.6	970.034	53.2972	970.034	133.264
1033.67	276.76	2713.77	208.651	970.516	53.3727	970.516	133.2
1034.16	276.8	2711.84	208.703	970.998	53.4542	970.998	133.141
1034.64	276.835	2709.91	208.746	971.481	53.5393	971.481	133.092
1035.12	276.86	2707.98	208.783	971.963	53.6245	971.963	133.054
1035.6	276.87	2706.06	208.814	972.445	53.7047	972.445	133.031
1036.09	276.868	2704.13	208.851	972.927	53.7745	972.927	133.024
1036.57	276.856	2702.2	208.88	973.409	53.8287	973.409	133.032
1037.05	276.84	2700.27	208.9	973.891	53.8647	973.891	133.054
1037.53	276.827	2698.34	208.911	974.373	53.8843	974.373	133.081
1038.01	276.825	2696.41	208.937	974.855	53.8932	974.855	133.108
1038.5	276.836	2694.48	208.98	975.337	53.9006	975.337	133.125
1038.98	276.859	2692.55	209.034	975.82	53.9162	975.82	133.125
1039.46	276.891	2690.63	209.074	976.302	53.9471	976.302	133.106
1039.94	276.929	2688.7	209.106	976.784	53.9955	976.784	133.066
1040.42	276.967	2686.77	209.143	977.266	54.0583	977.266	133.01
1040.91	277.005	2684.84	209.183	977.748	54.1285	977.748	132.945
1041.39	277.042	2682.91	209.226	978.23	54.1982	978.23	132.879
1041.87	277.078	2680.98	209.289	978.712	54.261	978.712	132.818
1042.35	277.112	2679.05	209.363	979.194	54.3141	979.194	132.766
1042.84	277.141	2677.12	209.417	979.677	54.3581	979.677	132.722
1043.32	277.163	2675.2	209.457	980.159	54.3962	980.159	132.682
1043.8	277.178	2673.27	209.494	980.641	54.4317	980.641	132.636
1044.28	277.188	2671.34	209.534	981.123	54.4678	981.123	132.578
1044.76	277.196	2669.41	209.571	981.605	54.5063	981.605	132.498
1045.24	277.211	2667.48	209.611	982.087	54.5486	982.087	132.392
1045.73	277.237	2665.55	209.657	982.569	54.5952	982.569	132.262
1046.21	277.28	2663.62	209.703	983.052	54.6464	983.052	132.108
1046.69	277.338	2661.69	209.754	983.534	54.7011	983.534	131.938
1047.17	277.407	2659.77	209.806	984.016	54.7565	984.016	131.757
1047.66	277.476	2657.84	209.843	984.498	54.8082	984.498	131.57
1048.14	277.538	2655.91	209.874	984.98	54.8506	984.98	131.383
1048.62	277.584	2653.98	209.914	985.462	54.879	985.462	131.197
1049.1	277.608	2652.05	209.96	985.944	54.8914	985.944	131.013
1049.59	277.611	2650.12	210.006	986.426	54.8892	986.426	130.83
1050.07	277.596	2648.19	210.037	986.908	54.8764	986.908	130.643
1050.55	277.57	2646.26	210.049	987.391	54.858	987.391	130.448
1051.03	277.545	2644.34	210.071	987.873	54.838	987.873	130.238
1051.51	277.53	2642.41	210.111	988.355	54.8178	988.355	130.011
1051.99	277.535	2640.48	210.16	988.837	54.7972	988.837	129.768
1052.48	277.561	2638.55	210.209	989.319	54.7756	989.319	129.515
1052.96	277.606	2636.62	210.246	989.801	54.7542	989.801	129.265
1053.44	277.661	2634.69	210.26	990.283	54.7377	990.283	129.034
1053.92	277.715	2632.76	210.274	990.765	54.7327	990.765	128.837
1054.41	277.752	2630.83	210.303	991.248	54.7466	991.248	128.686
1054.89	277.765	2628.91	210.34	991.73	54.7835	991.73	128.586
1055.37	277.751	2626.98	210.374	992.212	54.8425	992.212	128.533
1055.85	277.712	2625.05	210.4	992.694	54.9173	992.694	128.516
1056.33	277.658	2623.12	210.414	993.176	54.9983	993.176	128.52
1056.82	277.596	2621.19	210.434	993.658	55.0755	993.658	128.528
1057.3	277.534	2619.26	210.48	994.14	55.1422	994.14	128.528
1057.78	277.475	2617.33	210.52	994.622	55.1959	994.622	128.511
1058.26	277.419	2615.4	210.543	995.105	55.2384	995.105	128.473
1058.74	277.365	2613.48	210.549	995.587	55.2733	995.587	128.409
1059.23	277.314	2611.55	210.551	996.069	55.304	996.069	128.319
1059.71	277.271	2609.62	210.56	996.551	55.3321	996.551	128.203
1060.19	277.241	2607.69	210.571	997.033	55.3584	997.033	128.063
1060.67	277.229	2605.76	210.591	997.515	55.3834	997.515	127.903
1061.16	277.235	2603.83	210.626	997.997	55.4089	997.997	127.732
1061.64	277.255	2601.9	210.649	998.479	55.4377	998.479	127.559
1062.12	277.277	2599.97	210.654	998.962	55.472	998.962	127.393
1062.6	277.289	2598.05	210.671	999.444	55.5117	999.444	127.24
1063.08	277.284	2596.12	210.691	999.926	55.5522	999.926	127.098
1063.57	277.259	2594.19	210.7	1000.41	55.5859	1000.41	126.96
1064.05	277.22	2592.26	210.706	1000.89	55.6039	1000.89	126.815
1064.53	277.179	2590.33	210.723	1001.37	55.6003	1001.37	126.654
1065.01	277.146	2588.4	210.737	1001.85	55.5748	1001.85	126.471
1065.49	277.127	2586.47	210.749	1002.34	55.534	1002.34	126.265
1065.98	277.119	2584.54	210.763	1002.82	55.4886	1002.82	126.043
1066.46	277.116	2582.62	210.78	1003.3	55.45	1003.3	125.811
1066.94	277.106	2580.69	210.794	1003.78	55.4252	1003.78	125.574
1067.42	277.079	2578.76	210.8	1004.26	55.4146	1004.26	125.333
1067.9	277.031	2576.83	210.8	1004.75	55.4119	1004.75	125.086
1068.39	276.963	2574.9	210.811	1005.23	55.4078	1005.23	124.824
1068.87	276.884	2572.97	210.834	1005.71	55.3937	1005.71	124.545
1069.35	276.801	2571.04	210.849	1006.19	55.3656	1006.19	124.244
1069.83	276.723	2569.11	210.849	1006.68	55.325	1006.68	123.926
1070.32	276.653	2567.18	210.84	1007.16	55.2776	1007.16	123.594
1070.8	276.594	2565.26	210.84	1007.64	55.2294	1007.64	123.253
1071.28	276.547	2563.33	210.846	1008.12	55.1844	1008.12	122.903
1071.76	276.51	2561.4	210.849	1008.6	55.1418	1008.6	122.543
1072.24	276.481	2559.47	210.86	1009.09	55.0977	1009.09	122.167
1072.73	276.459	2557.54	210.894	1009.57	55.0466	1009.57	121.772
1073.21	276.439	2555.61	210.943	1010.05	54.9847	1010.05	121.357
1073.69	276.414	2553.68	210.977	1010.53	54.9116	1010.53	120.927
1074.17	276.38	2551.75	210.989	1011.01	54.8304	1011.01	120.493
1074.65	276.33	2549.83	210.997	1011.5	54.7464	1011.5	120.069
1075.14	276.263	2547.9	210.997	1011.98	54.665	1011.98	119.665
1075.62	276.183	2545.97	211.006	1012.46	54.5906	1012.46	119.29
1076.1	276.097	2544.04	211.043	1012.94	54.5255	1012.94	118.95
1076.58	276.011	2542.11	211.091	1013.42	54.4708	1013.42	118.643
1077.07	275.932	2540.18	211.117	1013.91	54.4266	1013.91	118.368
1077.55	275.86	2538.25	211.12	1014.39	54.3928	1014.39	118.12
1078.03	275.794	2536.32	211.12	1014.87	54.3684	1014.87	117.891
1078.51	275.727	2534.4	211.14	1015.35	54.3509	1015.35	117.671
1078.99	275.656	2532.47	211.18	1015.84	54.3364	1015.84	117.446
1079.48	275.578	2530.54	211.22	1016.32	54.3202	1016.32	117.205
1079.96	275.496	2528.61	211.237	1016.8	54.2985	1016.8	116.941
1080.44	275.413	2526.68	211.237	1017.28	54.2705	1017.28	116.656
1080.92	275.337	2524.75	211.243	1017.76	54.2389	1017.76	116.363
1081.4	275.27	2522.82	211.274	1018.25	54.2096	1018.25	116.084
1081.89	275.213	2520.89	211.311	1018.73	54.1899	1018.73	115.845
1082.37	275.165	2518.97	211.337	1019.21	54.1851	1019.21	115.663
1082.85	275.123	2517.04	211.346	1019.69	54.1968	1019.69	115.545
1083.33	275.082	2515.11	211.349	1020.17	54.2216	1020.17	115.48
1083.82	275.041	2513.18	211.377	1020.66	54.2525	1020.66	115.448
1084.3	274.999	2511.25	211.42	1021.14	54.2808	1021.14	115.42
1084.78	274.956	2509.32	211.443	1021.62	54.2991	1021.62	115.375
1085.26	274.911	2507.39	211.437	1022.1	54.3022	1022.1	115.299
1085.74	274.863	2505.46	211.437	1022.59	54.2885	1022.59	115.192
1086.23	274.811	2503.54	211.454	1023.07	54.259	1023.07	115.063
1086.71	274.757	2501.61	211.491	1023.55	54.2167	1023.55	114.927
1087.19	274.701	2499.68	211.534	1024.03	54.1662	1024.03	114.795
1087.67	274.646	2497.75	211.549	1024.51	54.1131	1024.51	114.674
1088.15	274.594	2495.82	211.537	1025	54.0636	1025	114.567
1088.64	274.547	2493.89	211.534	1025.48	54.0245	1025.48	114.475
1089.12	274.503	2491.96	211.571	1025.96	54.0015	1025.96	114.397
1089.6	274.461	2490.03	211.62	1026.44	53.9976	1026.44	114.336
1090.08	274.416	2488.11	211.643	1026.92	54.0121	1026.92	114.292
1090.57	274.367	2486.18	211.629	1027.41	54.04	1027.41	114.264
1091.05	274.314	2484.25	211.611	1027.89	54.0733	1027.89	114.248
1091.53	274.259	2482.32	211.629	1028.37	54.1037	1028.37	114.238
1092.01	274.206	2480.39	211.671	1028.85	54.1251	1028.85	114.226
1092.49	274.155	2478.46	211.7	1029.34	54.1355	1029.34	114.208
1092.98	274.108	2476.53	211.703	1029.82	54.1383	1029.82	114.185
1093.46	274.06	2474.6	211.694	1030.3	54.14	1030.3	114.159
1093.94	274.008	2472.68	211.694	1030.78	54.1483	1030.78	114.138
1094.42	273.951	2470.75	211.714	1031.26	54.1692	1031.26	114.124
1094.9	273.887	2468.82	211.746	1031.75	54.2048	1031.75	114.119
1095.39	273.818	2466.89	211.754	1032.23	54.2531	1032.23	114.117
1095.87	273.749	2464.96	211.751	1032.71	54.3083	1032.71	114.114
1096.35	273.686	2463.03	211.76	1033.19	54.3622	1033.19	114.104
1096.83	273.631	2461.1	211.794	1033.67	54.4069	1033.67	114.086
1097.32	273.589	2459.17	211.843	1034.16	54.4358	1034.16	114.064
1097.8	273.562	2457.25	211.869	1034.64	54.4457	1034.64	114.044
1098.28	273.549	2455.32	211.871	1035.12	54.4376	1035.12	114.033
1098.76	273.547	2453.39	211.877	1035.6	54.4166	1035.6	114.036
1099.24	273.553	2451.46	211.891	1036.09	54.3909	1036.09	114.053
1099.73	273.558	2449.53	211.903	1036.57	54.37	1036.57	114.082
1100.21	273.554	2447.6	211.906	1037.05	54.362	1037.05	114.118
1100.69	273.53	2445.67	211.917	1037.53	54.371	1037.53	114.158
1101.17	273.48	2443.74	211.951	1038.01	54.3958	1038.01	114.197
1101.65	273.402	2441.82	211.977	1038.5	54.4297	1038.5	114.232
1102.14	273.302	2439.89	211.971	1038.98	54.4625	1038.98	114.262
1102.62	273.192	2437.96	211.954	1039.46	54.4843	1039.46	114.284
1103.1	273.086	2436.03	211.957	1039.94	54.4879	1039.94	114.296
1103.58	272.999	2434.1	211.986	1040.42	54.4719	1040.42	114.3
1104.07	272.936	2432.17	212.031	1040.91	54.44	1040.91	114.298
1104.55	272.898	2430.24	212.069	1041.39	54.3996	1041.39	114.296
1105.03	272.877	2428.31	212.074	1041.87	54.3591	1041.87	114.303
1105.51	272.86	2426.39	212.069	1042.35	54.325	1042.35	114.325
1105.99	272.836	2424.46	212.077	1042.84	54.301	1042.84	114.366
1106.47	272.796	2422.53	212.086	1043.32	54.2881	1043.32	114.427
1106.96	272.737	2420.6	212.08	1043.8	54.2859	1043.8	114.503
1107.44	272.659	2418.67	212.074	1044.28	54.2937	1044.28	114.588
1107.92	272.564	2416.74	212.074	1044.76	54.3119	1044.76	114.673
1108.4	272.455	2414.81	212.083	1045.24	54.3404	1045.24	114.749
1108.89	272.331	2412.88	212.117	1045.73	54.3781	1045.73	114.808
1109.37	272.194	2410.96	212.154	1046.21	54.4215	1046.21	114.843
1109.85	272.046	2409.03	212.154	1046.69	54.4647	1046.69	114.847
1110.33	271.891	2407.1	212.126	1047.17	54.5006	1047.17	114.819
1110.81	271.737	2405.17	212.117	1047.66	54.523	1047.66	114.759
1111.3	271.593	2403.24	212.146	1048.14	54.5279	1048.14	114.672
1111.78	271.467	2401.31	212.169	1048.62	54.514	1048.62	114.569
1112.26	271.366	2399.38	212.154	1049.1	54.4824	1049.1	114.465
1112.74	271.293	2397.45	212.123	1049.59	54.4354	1049.59	114.371
1113.22	271.248	2395.52	212.089	1050.07	54.3752	1050.07	114.301
1113.71	271.229	2393.6	212.08	1050.55	54.3047	1050.55	114.26
1114.19	271.234	2391.67	212.106	1051.03	54.2277	1051.03	114.247
1114.67	271.258	2389.74	212.149	1051.51	54.1499	1051.51	114.257
1115.15	271.297	2387.81	212.18	1051.99	54.0796	1051.99	114.282
1115.64	271.343	2385.88	212.186	1052.48	54.0257	1052.48	114.312
1116.12	271.386	2383.95	212.14	1052.96	53.9961	1052.96	114.34
1116.6	271.416	2382.02	212.046	1053.44	53.9944	1053.44	114.358
1117.08	271.426	2380.09	211.94	1053.92	54.0186	1053.92	114.365
1117.56	271.412	2378.17	211.857	1054.41	54.0611	1054.41	114.359
1118.05	271.376	2376.24	211.783	1054.89	54.1112	1054.89	114.345
1118.53	271.326	2374.31	211.714	1055.37	54.1586	1055.37	114.329
1119.01	271.27	2372.38	211.711	1055.85	54.1966	1055.85	114.321
1119.49	271.219	2370.45	211.769	1056.33	54.2234	1056.33	114.33
1119.97	271.178	2368.52	211.84	1056.82	54.2411	1056.82	114.362
1120.46	271.154	2366.59	211.951	1057.3	54.2529	1057.3	114.421
1120.94	271.146	2364.66	212.031	1057.78	54.2614	1057.78	114.502
1121.42	271.157	2362.74	212.057	1058.26	54.2661	1058.26	114.595
1121.9	271.188	2360.81	212.069	1058.74	54.2653	1058.74	114.689
1122.38	271.241	2358.88	211.96	1059.23	54.2569	1059.23	114.776
1122.87	271.315	2356.95	211.683	1059.71	54.2416	1059.71	114.852
1123.35	271.408	2355.02	211.457	1060.19	54.2229	1060.19	114.922
1123.83	271.516	2353.09	211.671	1060.67	54.207	1060.67	114.993
1124.31	271.631	2351.16	212.414	1061.16	54.2003	1061.16	115.071
1124.8	271.746	2349.23	212.957	1061.64	54.2069	1061.64	115.157
1125.28	271.858	2347.31	212.543	1062.12	54.2271	1062.12	115.247
1125.76	271.966	2345.38	211.569	1062.6	54.258	1062.6	115.333
1126.24	272.075	2343.45	211.191	1063.08	54.2948	1063.08	115.407
1126.72	272.189	2341.52	211.514	1063.57	54.3337	1063.57	115.466
1127.21	272.312	2339.59	211.926	1064.05	54.3732	1064.05	115.516
1127.69	272.444	2337.66	212.126	1064.53	54.4142	1064.53	115.566
1128.17	272.584	2335.73	212.103	1065.01	54.4586	1065.01	115.63
1128.65	272.729	2333.8	211.989	1065.49	54.5074	1065.49	115.716
1129.13	272.877	2331.88	211.871	1065.98	54.5596	1065.98	115.828
1129.62	273.03	2329.95	211.789	1066.46	54.6118	1066.46	115.958
1130.1	273.19	2328.02	211.769	1066.94	54.6594	1066.94	116.093
1130.58	273.361	2326.09	211.786	1067.42	54.6991	1067.42	116.221
1131.06	273.543	2324.16	211.76	1067.9	54.7297	1067.9	116.331
1131.55	273.736	2322.23	211.669	1068.39	54.7527	1068.39	116.417
1132.03	273.933	2320.3	211.623	1068.87	54.7716	1068.87	116.481
1132.51	274.128	2318.37	211.689	1069.35	54.7906	1069.35	116.529
1132.99	274.314	2316.45	211.754	1069.83	54.8133	1069.83	116.567
1133.47	274.489	2314.52	211.709	1070.32	54.8426	1070.32	116.606
1133.96	274.653	2312.59	211.617	1070.8	54.8802	1070.8	116.655
1134.44	274.81	2310.66	211.586	1071.28	54.9269	1071.28	116.724
1134.92	274.967	2308.73	211.606	1071.76	54.9827	1071.76	116.822
1135.4	275.127	2306.8	211.643	1072.24	55.0464	1072.24	116.955
1135.88	275.295	2304.87	211.674	1072.73	55.1147	1072.73	117.123
1136.37	275.475	2302.94	211.674	1073.21	55.1825	1073.21	117.317
1136.85	275.667	2301.02	211.643	1073.69	55.2441	1073.69	117.523
1137.33	275.87	2299.09	211.62	1074.17	55.2948	1074.17	117.724
1137.81	276.084	2297.16	211.597	1074.65	55.3327	1074.65	117.906
1138.3	276.302	2295.23	211.563	1075.14	55.3596	1075.14	118.064
1138.78	276.519	2293.3	211.543	1075.62	55.3802	1075.62	118.202
1139.26	276.727	2291.37	211.546	1076.1	55.4001	1076.1	118.332
1139.74	276.921	2289.44	211.549	1076.58	55.4227	1076.58	118.467
1140.22	277.098	2287.51	211.537	1077.07	55.4482	1077.07	118.615
1140.71	277.258	2285.59	211.526	1077.55	55.4729	1077.55	118.776
1141.19	277.407	2283.66	211.511	1078.03	55.4909	1078.03	118.941
1141.67	277.549	2281.73	211.486	1078.51	55.4972	1078.51	119.094
1142.15	277.689	2279.8	211.463	1078.99	55.4892	1078.99	119.225
1142.63	277.828	2277.87	211.449	1079.48	55.4682	1079.48	119.325
1143.12	277.964	2275.94	211.44	1079.96	55.4381	1079.96	119.394
1143.6	278.096	2274.01	211.426	1080.44	55.4042	1080.44	119.438
1144.08	278.22	2272.08	211.406	1080.92	55.371	1080.92	119.462
1144.56	278.34	2270.16	211.394	1081.4	55.3413	1081.4	119.469
1145.05	278.457	2268.23	211.391	1081.89	55.3166	1081.89	119.458
1145.53	278.579	2266.3	211.386	1082.37	55.298	1082.37	119.426
1146.01	278.707	2264.37	211.366	1082.85	55.2871	1082.85	119.373
1146.49	278.843	2262.44	211.337	1083.33	55.2857	1083.33	119.3
1146.97	278.979	2260.51	211.314	1083.82	55.2954	1083.82	119.216
1147.46	279.108	2258.58	211.311	1084.3	55.3152	1084.3	119.133
1147.94	279.22	2256.65	211.32	1084.78	55.3417	1084.78	119.061
1148.42	279.308	2254.73	211.314	1085.26	55.3687	1085.26	119.009
1148.9	279.37	2252.8	211.28	1085.74	55.3897	1085.74	118.979
1149.38	279.41	2250.87	211.194	1086.23	55.3997	1086.23	118.968
1149.87	279.434	2248.94	211.071	1086.71	55.3972	1086.71	118.969
1150.35	279.452	2247.01	211.106	1087.19	55.3844	1087.19	118.979
1150.83	279.47	2245.08	211.146	1087.67	55.3658	1087.67	118.996
1151.31	279.494	2243.15	211.163	1088.15	55.3459	1088.15	119.022
1151.8	279.528	2241.22	211.157	1088.64	55.3279	1088.64	119.061
1152.28	279.571	2239.3	211.149	1089.12	55.3132	1089.12	119.116
1152.76	279.624	2237.37	211.154	1089.6	55.3023	1089.6	119.19
1153.24	279.683	2235.44	211.163	1090.08	55.2963	1090.08	119.287
1153.72	279.746	2233.51	211.154	1090.57	55.2979	1090.57	119.407
1154.21	279.809	2231.58	211.131	1091.05	55.3113	1091.05	119.553
1154.69	279.865	2229.65	211.1	1091.53	55.3394	1091.53	119.722
1155.17	279.909	2227.72	211.083	1092.01	55.3819	1092.01	119.91
1155.65	279.934	2225.79	211.091	1092.49	55.4339	1092.49	120.108
1156.13	279.936	2223.86	211.094	1092.98	55.4859	1092.98	120.304
1156.62	279.91	2221.94	211.071	1093.46	55.5267	1093.46	120.486
1157.1	279.855	2220.01	211.026	1093.94	55.5472	1093.94	120.646
1157.58	279.769	2218.08	210.983	1094.42	55.5437	1094.42	120.783
1158.06	279.657	2216.15	210.974	1094.9	55.5187	1094.9	120.906
1158.55	279.524	2214.22	210.986	1095.39	55.48	1095.39	121.029
1159.03	279.381	2212.29	210.986	1095.87	55.4374	1095.87	121.167
1159.51	279.241	2210.36	210.969	1096.35	55.3999	1096.35	121.328
1159.99	279.118	2208.43	210.937	1096.83	55.3735	1096.83	121.516
1160.47	279.024	2206.51	210.906	1097.32	55.3609	1097.32	121.723
1160.95	278.966	2204.58	210.891	1097.8	55.3623	1097.8	121.942
1161.44	278.943	2202.65	210.891	1098.28	55.3771	1098.28	122.161
1161.92	278.947	2200.72	210.883	1098.76	55.4044	1098.76	122.374
1162.4	278.962	2198.79	210.846	1099.24	55.4428	1099.24	122.579
1162.88	278.97	2196.86	210.8	1099.73	55.4889	1099.73	122.777
1163.37	278.958	2194.93	210.777	1100.21	55.5374	1100.21	122.965
1163.85	278.916	2193	210.769	1100.69	55.5815	1100.69	123.141
1164.33	278.846	2191.08	210.76	1101.17	55.6152	1101.17	123.302
1164.81	278.756	2189.15	210.737	1101.65	55.6357	1101.65	123.443
1165.29	278.655	2187.22	210.697	1102.14	55.645	1102.14	123.565
1165.78	278.552	2185.29	210.666	1102.62	55.6494	1102.62	123.673
1166.26	278.454	2183.36	210.669	1103.1	55.6573	1103.1	123.774
1166.74	278.358	2181.43	210.689	1103.58	55.676	1103.58	123.876
1167.22	278.263	2179.5	210.689	1104.07	55.7083	1104.07	123.984
1167.7	278.163	2177.57	210.66	1104.55	55.7522	1104.55	124.095
1168.19	278.057	2175.65	210.626	1105.03	55.8018	1105.03	124.204
1168.67	277.946	2173.72	210.614	1105.51	55.8496	1105.51	124.302
1169.15	277.832	2171.79	210.626	1105.99	55.8893	1105.99	124.385
1169.63	277.719	2169.86	210.64	1106.47	55.9171	1106.47	124.451
1170.12	277.608	2167.93	210.637	1106.96	55.9313	1106.96	124.507
1170.6	277.499	2166	210.617	1107.44	55.9312	1107.44	124.558
1171.08	277.387	2164.07	210.603	1107.92	55.9157	1107.92	124.611
1171.56	277.27	2162.14	210.597	1108.4	55.8833	1108.4	124.669
1172.04	277.144	2160.22	210.606	1108.89	55.8334	1108.89	124.726
1172.53	277.012	2158.29	210.614	1109.37	55.7681	1109.37	124.775
1173.01	276.879	2156.36	210.614	1109.85	55.6928	1109.85	124.807
1173.49	276.752	2154.43	210.617	1110.33	55.616	1110.33	124.816
1173.97	276.639	2152.5	210.626	1110.81	55.5469	1110.81	124.801
1174.45	276.545	2150.57	210.631	1111.3	55.4934	1111.3	124.766
1174.94	276.474	2148.64	210.637	1111.78	55.4591	1111.78	124.72
1175.42	276.426	2146.71	210.646	1112.26	55.4437	1112.26	124.674
1175.9	276.4	2144.79	210.651	1112.74	55.4436	1112.74	124.64
1176.38	276.391	2142.86	210.663	1113.22	55.4548	1113.22	124.628
1176.87	276.395	2140.93	210.674	1113.71	55.4743	1113.71	124.647
1177.35	276.407	2139	210.686	1114.19	55.5006	1114.19	124.701
1177.83	276.419	2137.07	210.697	1114.67	55.5327	1114.67	124.788
1178.31	276.426	2135.14	210.709	1115.15	55.5683	1115.15	124.902
1178.79	276.425	2133.21	210.711	1115.64	55.6024	1115.64	125.03
1179.28	276.413	2131.28	210.717	1116.12	55.6285	1116.12	125.155
1179.76	276.393	2129.36	210.737	1116.6	55.6406	1116.6	125.266
1180.24	276.369	2127.43	210.771	1117.08	55.6369	1117.08	125.355
1180.72	276.346	2125.5	210.809	1117.56	55.6212	1117.56	125.422
1181.2	276.326	2123.57	210.849	1118.05	55.6026	1118.05	125.476
1181.69	276.312	2121.64	210.877	1118.53	55.5924	1118.53	125.527
1182.17	276.303	2119.71	210.897	1119.01	55.5999	1119.01	125.581
1182.65	276.294	2117.78	210.92	1119.49	55.6288	1119.49	125.642
1183.13	276.282	2115.85	210.94	1119.97	55.6752	1119.97	125.706
1183.62	276.263	2113.93	210.957	1120.46	55.7298	1120.46	125.766
1184.1	276.236	2112	210.983	1120.94	55.7811	1120.94	125.818
1184.58	276.203	2110.07	211.014	1121.42	55.8199	1121.42	125.866
1185.06	276.168	2108.14	211.046	1121.9	55.8421	1121.9	125.918
1185.54	276.137	2106.21	211.08	1122.38	55.8488	1122.38	125.987
1186.03	276.114	2104.28	211.109	1122.87	55.845	1122.87	126.085
1186.51	276.103	2102.35	211.131	1123.35	55.8374	1123.35	126.217
1186.99	276.104	2100.42	211.16	1123.83	55.8319	1123.83	126.377
1187.47	276.117	2098.5	211.177	1124.31	55.8326	1124.31	126.554
1187.95	276.136	2096.57	211.214	1124.8	55.8424	1124.8	126.729
1188.44	276.156	2094.64	211.234	1125.28	55.8625	1125.28	126.889
1188.92	276.17	2092.71	211.249	1125.76	55.8929	1125.76	127.026
1189.4	276.171	2090.78	211.254	1126.24	55.9321	1126.24	127.14
1189.88	276.157	2088.85	211.271	1126.72	55.9758	1126.72	127.24
1190.37	276.128	2086.92	211.274	1127.21	56.018	1127.21	127.335
1190.85	276.087	2084.99	211.257	1127.69	56.0522	1127.69	127.437
1191.33	276.042	2083.07	211.249	1128.17	56.0741	1128.17	127.553
1191.81	276	2081.14	211.254	1128.65	56.0839	1128.65	127.689
1192.29	275.967	2079.21	211.257	1129.13	56.0874	1129.13	127.847
1192.78	275.948	2077.28	211.243	1129.62	56.0941	1129.62	128.029
1193.26	275.94	2075.35	211.22	1130.1	56.1136	1130.1	128.232
1193.74	275.943	2073.42	211.197	1130.58	56.152	1130.58	128.453
1194.22	275.951	2071.49	211.169	1131.06	56.2083	1131.06	128.683
1194.7	275.962	2069.56	211.166	1131.55	56.2747	1131.55	128.911
1195.19	275.972	2067.64	211.16	1132.03	56.3396	1132.03	129.128
1195.67	275.982	2065.71	211.103	1132.51	56.3918	1132.51	129.327
1196.15	275.992	2063.78	211.083	1132.99	56.4248	1132.99	129.507
1196.63	276.005	2061.85	211.1	1133.47	56.4385	1133.47	129.674
1197.12	276.021	2059.92	211.089	1133.96	56.4383	1133.96	129.834
1197.6	276.043	2057.99	211.077	1134.44	56.432	1134.44	129.995
1198.08	276.072	2056.06	211.074	1134.92	56.4262	1134.92	130.159
1198.56	276.108	2054.13	211.063	1135.4	56.4239	1135.4	130.323
1199.04	276.153	2052.2	211.046	1135.88	56.4253	1135.88	130.483
1199.53	276.205	2050.28	211.023	1136.37	56.4285	1136.37	130.634
1200.01	276.265	2048.35	211.006	1136.85	56.4326	1136.85	130.779
1200.49	276.327	2046.42	211.009	1137.33	56.4385	1137.33	130.923
1200.97	276.388	2044.49	211.014	1137.81	56.4483	1137.81	131.075
1201.45	276.444	2042.56	210.983	1138.3	56.4634	1138.3	131.242
1201.94	276.494	2040.63	210.969	1138.78	56.4826	1138.78	131.426
1202.42	276.539	2038.7	211	1139.26	56.5014	1139.26	131.621
1202.9	276.582	2036.77	211	1139.74	56.5133	1139.74	131.814
1203.38	276.626	2034.85	210.971	1140.22	56.5124	1140.22	131.994
1203.86	276.676	2032.92	210.954	1140.71	56.496	1140.71	132.152
1204.35	276.731	2030.99	210.92	1141.19	56.4656	1141.19	132.285
1204.83	276.789	2029.06	210.806	1141.67	56.4262	1141.67	132.397
1205.31	276.845	2027.13	210.669	1142.15	56.3831	1142.15	132.496
1205.79	276.896	2025.2	210.686	1142.63	56.34	1142.63	132.588
1206.28	276.938	2023.27	210.849	1143.12	56.2968	1143.12	132.674
1206.76	276.974	2021.34	210.989	1143.6	56.2508	1143.6	132.753
1207.24	277.005	2019.42	211.014	1144.08	56.199	1144.08	132.823
1207.72	277.037	2017.49	210.977	1144.56	56.1405	1144.56	132.882
1208.2	277.072	2015.56	211.029	1145.05	56.078	1145.05	132.934
1208.69	277.113	2013.63	211.091	1145.53	56.0172	1145.53	132.983
1209.17	277.158	2011.7	211.074	1146.01	55.9641	1146.01	133.037
1209.65	277.202	2009.77	211.049	1146.49	55.9219	1146.49	133.099
1210.13	277.243	2007.84	211.043	1146.97	55.8899	1146.97	133.168
1210.61	277.277	2005.91	211.046	1147.46	55.8628	1147.46	133.238
1211.1	277.304	2003.99	211.057	1147.94	55.8339	1147.94	133.3
1211.58	277.326	2002.06	211.077	1148.42	55.7972	1148.42	133.343
1212.06	277.348	2000.13	211.08	1148.9	55.7501	1148.9	133.365
1212.54	277.372	1998.2	211.08	1149.38	55.6937	1149.38	133.364
1213.03	277.404	1996.27	211.123	1149.87	55.6311	1149.87	133.343
1213.51	277.447	1994.34	211.1	1150.35	55.5652	1150.35	133.305
1213.99	277.501	1992.41	210.991	1150.83	55.4974	1150.83	133.252
1214.47	277.565	1990.48	211.043	1151.31	55.4274	1151.31	133.183
1214.95	277.633	1988.56	211.129	1151.8	55.3546	1151.8	133.098
1215.43	277.698	1986.63	211.123	1152.28	55.2797	1152.28	133.002
1215.92	277.754	1984.7	211.111	1152.76	55.2061	1152.76	132.901
1216.4	277.792	1982.77	211.097	1153.24	55.139	1153.24	132.807
1216.88	277.811	1980.84	211.1	1153.72	55.083	1153.72	132.734
1217.36	277.809	1978.91	211.111	1154.21	55.04	1154.21	132.689
1217.85	277.792	1976.98	211.106	1154.69	55.0068	1154.69	132.675
1218.33	277.768	1975.05	211.086	1155.17	54.9762	1155.17	132.686
1218.81	277.747	1973.13	211.086	1155.65	54.9398	1155.65	132.709
1219.29	277.733	1971.2	211.131	1156.13	54.8908	1156.13	132.73
1219.78	277.732	1969.27	211.1	1156.62	54.8279	1156.62	132.737
1220.26	277.743	1967.34	210.997	1157.1	54.7548	1157.1	132.725
1220.74	277.764	1965.41	211.051	1157.58	54.6795	1157.58	132.695
1221.22	277.792	1963.48	211.137	1158.06	54.6104	1158.06	132.652
1221.7	277.825	1961.55	211.114	1158.55	54.5534	1158.55	132.603
1222.18	277.864	1959.62	211.114	1159.03	54.51	1159.03	132.556
1222.67	277.908	1957.7	211.137	1159.51	54.478	1159.51	132.515
1223.15	277.958	1955.77	211.114	1159.99	54.4532	1159.99	132.485
1223.63	278.01	1953.84	211.083	1160.47	54.4319	1160.47	132.47
1224.11	278.06	1951.91	211.091	1160.95	54.413	1160.95	132.478
1224.6	278.103	1949.98	211.126	1161.44	54.3973	1161.44	132.512
1225.08	278.134	1948.05	211.171	1161.92	54.3868	1161.92	132.578
1225.56	278.151	1946.12	211.2	1162.4	54.3831	1162.4	132.674
1226.04	278.156	1944.19	211.066	1162.88	54.3861	1162.88	132.795
1226.52	278.153	1942.27	210.931	1163.37	54.3946	1163.37	132.93
1227.01	278.147	1940.34	211.091	1163.85	54.4067	1163.85	133.066
1227.49	278.14	1938.41	211.223	1164.33	54.4215	1164.33	133.194
1227.97	278.134	1936.48	211.191	1164.81	54.4392	1164.81	133.304
1228.45	278.128	1934.55	211.14	1165.29	54.4613	1165.29	133.395
1228.93	278.118	1932.62	211.103	1165.78	54.4894	1165.78	133.472
1229.42	278.102	1930.69	211.094	1166.26	54.5244	1166.26	133.539
1229.9	278.081	1928.76	211.129	1166.74	54.5659	1166.74	133.607
1230.38	278.056	1926.84	211.206	1167.22	54.6124	1167.22	133.684
1230.86	278.032	1924.91	211.131	1167.7	54.6622	1167.7	133.775
1231.35	278.011	1922.98	211.009	1168.19	54.7135	1168.19	133.883
1231.83	277.997	1921.05	211.114	1168.67	54.7644	1168.67	134.008
1232.31	277.99	1919.12	211.057	1169.15	54.8131	1169.15	134.146
1232.79	277.988	1917.19	210.977	1169.63	54.8571	1169.63	134.288
1233.27	277.987	1915.26	211.146	1170.12	54.8942	1170.12	134.428
1233.76	277.985	1913.33	211.183	1170.6	54.9235	1170.6	134.555
1234.24	277.977	1911.41	211.02	1171.08	54.9466	1171.08	134.663
1234.72	277.961	1909.48	210.874	1171.56	54.9679	1171.56	134.752
1235.2	277.935	1907.55	210.897	1172.04	54.9944	1172.04	134.821
1235.68	277.899	1905.62	210.954	1172.53	55.0333	1172.53	134.874
1236.17	277.855	1903.69	210.931	1173.01	55.0894	1173.01	134.915
1236.65	277.806	1901.76	210.889	1173.49	55.1631	1173.49	134.948
1237.13	277.756	1899.83	210.866	1173.97	55.2495	1173.97	134.973
1237.61	277.709	1897.9	210.811	1174.45	55.3404	1174.45	134.991
1238.1	277.669	1895.98	210.703	1174.94	55.4273	1174.94	134.999
1238.58	277.635	1894.05	210.726	1175.42	55.504	1175.42	134.999
1239.06	277.605	1892.12	210.76	1175.9	55.5692	1175.9	134.993
1239.54	277.575	1890.19	210.583	1176.38	55.6253	1176.38	134.985
1240.02	277.54	1888.26	210.554	1176.87	55.6773	1176.87	134.976
1240.51	277.497	1886.33	210.651	1177.35	55.7297	1177.35	134.971
1240.99	277.447	1884.4	210.609	1177.83	55.7848	1177.83	134.969
1241.47	277.392	1882.47	210.546	1178.31	55.8426	1178.31	134.968
1241.95	277.336	1880.54	210.511	1178.79	55.9019	1178.79	134.967
1242.43	277.282	1878.62	210.446	1179.28	55.9627	1179.28	134.964
1242.92	277.233	1876.69	210.366	1179.76	56.0268	1179.76	134.962
1243.4	277.187	1874.76	210.351	1180.24	56.0977	1180.24	134.962
1243.88	277.142	1872.83	210.394	1180.72	56.1788	1180.72	134.969
1244.36	277.098	1870.9	210.231	1181.2	56.2705	1181.2	134.982
1244.85	277.052	1868.97	209.949	1181.69	56.3695	1181.69	135.002
1245.33	277.006	1867.04	210.049	1182.17	56.4681	1182.17	135.022
1245.81	276.96	1865.11	210.289	1182.65	56.5574	1182.65	135.035
1246.29	276.916	1863.19	210.254	1183.13	56.6301	1183.13	135.035
1246.77	276.872	1861.26	210.094	1183.62	56.6834	1183.62	135.017
1247.26	276.826	1859.33	210.014	1184.1	56.7202	1184.1	134.981
1247.74	276.775	1857.4	210.003	1184.58	56.748	1184.58	134.93
1248.22	276.716	1855.47	209.971	1185.06	56.7764	1185.06	134.87
1248.7	276.651	1853.54	209.906	1185.54	56.8141	1185.54	134.808
1249.18	276.584	1851.61	209.846	1186.03	56.866	1186.03	134.753
1249.67	276.518	1849.68	209.817	1186.51	56.9327	1186.51	134.708
1250.15	276.458	1847.76	209.814	1186.99	57.011	1186.99	134.678
1250.63	276.407	1845.83	209.597	1187.47	57.0954	1187.47	134.659
1251.11	276.363	1843.9	209.363	1187.95	57.1798	1187.95	134.648
1251.6	276.322	1841.97	209.603	1188.44	57.2592	1188.44	134.637
1252.08	276.281	1840.04	209.774	1188.92	57.3299	1188.92	134.617
1252.56	276.238	1838.11	209.591	1189.4	57.3901	1189.4	134.58
1253.04	276.193	1836.18	209.491	1189.88	57.439	1189.88	134.522
1253.52	276.15	1834.25	209.6	1190.37	57.4778	1190.37	134.446
1254.01	276.113	1832.33	209.511	1190.85	57.5084	1190.85	134.358
1254.49	276.083	1830.4	209.186	1191.33	57.534	1191.33	134.271
1254.97	276.061	1828.47	209.234	1191.81	57.5578	1191.81	134.198
1255.45	276.041	1826.54	209.349	1192.29	57.5829	1192.29	134.152
1255.93	276.019	1824.61	209.24	1192.78	57.611	1192.78	134.137
1256.42	275.992	1822.68	209.271	1193.26	57.6427	1193.26	134.154
1256.9	275.961	1820.75	209.251	1193.74	57.6773	1193.74	134.196
1257.38	275.927	1818.82	209.054	1194.22	57.7138	1194.22	134.255
1257.86	275.898	1816.9	208.926	1194.7	57.7516	1194.7	134.322
1258.34	275.874	1814.97	208.951	1195.19	57.7915	1195.19	134.393
1258.83	275.857	1813.04	208.866	1195.67	57.8353	1195.67	134.466
1259.31	275.842	1811.11	208.654	1196.15	57.8855	1196.15	134.543
1259.79	275.821	1809.18	208.597	1196.63	57.9444	1196.63	134.626
1260.27	275.788	1807.25	208.64	1197.12	58.0136	1197.12	134.719
1260.76	275.742	1805.32	208.617	1197.6	58.093	1197.6	134.82
1261.24	275.686	1803.39	208.451	1198.08	58.181	1198.08	134.93
1261.72	275.625	1801.47	208.203	1198.56	58.2745	1198.56	135.045
1262.2	275.569	1799.54	208.154	1199.04	58.3689	1199.04	135.164
1262.68	275.52	1797.61	208.297	1199.53	58.459	1199.53	135.285
1263.17	275.478	1795.68	208.283	1200.01	58.5397	1200.01	135.406
1263.65	275.439	1793.75	207.869	1200.49	58.6069	1200.49	135.524
1264.13	275.394	1791.82	207.543	1200.97	58.6593	1200.97	135.638
1264.61	275.337	1789.89	207.791	1201.45	58.6989	1201.45	135.741
1265.09	275.266	1787.96	207.903	1201.94	58.732	1201.94	135.834
1265.58	275.182	1786.04	207.557	1202.42	58.7674	1202.42	135.916
1266.06	275.09	1784.11	207.263	1202.9	58.8144	1202.9	135.99
1266.54	274.996	1782.18	207.1	1203.38	58.8798	1203.38	136.059
1267.02	274.905	1780.25	206.946	1203.86	58.9656	1203.86	136.13
1267.51	274.82	1778.32	206.969	1204.35	59.0675	1204.35	136.203
1267.99	274.739	1776.39	206.946	1204.83	59.1761	1204.83	136.277
1268.47	274.663	1774.46	206.486	1205.31	59.2799	1205.31	136.348
1268.95	274.591	1772.53	205.883	1205.79	59.3687	1205.79	136.409
1269.43	274.522	1770.61	205.834	1206.28	59.4365	1206.28	136.455
1269.91	274.459	1768.68	205.874	1206.76	59.4834	1206.76	136.483
1270.4	274.402	1766.75	205.714	1207.24	59.5142	1207.24	136.493
1270.88	274.353	1764.82	205.4	1207.72	59.5367	1207.72	136.489
1271.36	274.313	1762.89	204.706	1208.2	59.5584	1208.2	136.476
1271.84	274.279	1760.96	204.206	1208.69	59.5846	1208.69	136.458
1272.33	274.25	1759.03	203.931	1209.17	59.6168	1209.17	136.439
1272.81	274.224	1757.1	203.429	1209.65	59.6537	1209.65	136.42
1273.29	274.199	1755.18	203.086	1210.13	59.6925	1210.13	136.401
1273.77	274.172	1753.25	202.594	1210.61	59.7301	1210.61	136.383
1274.26	274.144	1751.32	201.614	1211.1	59.7648	1211.1	136.368
1274.74	274.111	1749.39	200.84	1211.58	59.7965	1211.58	136.357
1275.22	274.073	1747.46	200.543	1212.06	59.8264	1212.06	136.356
1275.7	274.03	1745.53	200.269	1212.54	59.8567	1212.54	136.365
1276.18	273.982	1743.6	199.803	1213.03	59.8894	1213.03	136.385
1276.66	273.93	1741.67	199.203	1213.51	59.9264	1213.51	136.413
1277.15	273.874	1739.75	198.806	1213.99	59.9688	1213.99	136.441
1277.63	273.816	1737.82	198.871	1214.47	60.0171	1214.47	136.463
1278.11	273.756	1735.89	198.431	1214.95	60.0709	1214.95	136.468
1278.59	273.692	1733.96	197.706	1215.43	60.1292	1215.43	136.452
1279.08	273.627	1732.03	198.009	1215.92	60.1906	1215.92	136.411
1279.56	273.56	1730.1	198.429	1216.4	60.2535	1216.4	136.35
1280.04	273.495	1728.17	198.523	1216.88	60.3169	1216.88	136.275
1280.52	273.433	1726.24	198.566	1217.36	60.3799	1217.36	136.196
1281	273.377	1724.32	198.646	1217.85	60.4421	1217.85	136.122
1281.49	273.33	1722.39	199.014	1218.33	60.5026	1218.33	136.059
1281.97	273.289	1720.46	199.206	1218.81	60.5594	1218.81	136.009
1282.45	273.255	1718.53	198.903	1219.29	60.6097	1219.29	135.97
1282.93	273.225	1716.6	199.089	1219.78	60.6498	1219.78	135.936
1283.41	273.195	1714.67	199.92	1220.26	60.6775	1220.26	135.899
1283.9	273.166	1712.74	200.557	1220.74	60.692	1220.74	135.854
1284.38	273.139	1710.81	200.809	1221.22	60.696	1221.22	135.801
1284.86	273.115	1708.88	200.797	1221.7	60.6939	1221.7	135.741
1285.34	273.096	1706.96	200.64	1222.18	60.6916	1222.18	135.678
1285.83	273.081	1705.03	200.871	1222.67	60.6934	1222.67	135.618
1286.31	273.067	1703.1	201.274	1223.15	60.701	1223.15	135.561
1286.79	273.052	1701.17	200.926	1223.63	60.7129	1223.63	135.506
1287.27	273.03	1699.24	200.831	1224.11	60.7253	1224.11	135.449
1287.75	273	1697.31	200.917	1224.6	60.7338	1224.6	135.384
1288.24	272.962	1695.38	200.631	1225.08	60.7354	1225.08	135.307
1288.72	272.917	1693.45	200.734	1225.56	60.7301	1225.56	135.218
1289.2	272.87	1691.53	200.514	1226.04	60.7202	1226.04	135.119
1289.68	272.821	1689.6	200	1226.52	60.709	1226.52	135.014
1290.16	272.774	1687.67	199.651	1227.01	60.6988	1227.01	134.907
1290.65	272.726	1685.74	198.64	1227.49	60.69	1227.49	134.802
1291.13	272.674	1683.81	197.54	1227.97	60.6804	1227.97	134.698
1291.61	272.615	1681.88	197.669	1228.45	60.6672	1228.45	134.593
1292.09	272.547	1679.95	197.78	1228.93	60.6484	1228.93	134.487
1292.58	272.468	1678.02	197.251	1229.42	60.6247	1229.42	134.377
1293.06	272.379	1676.1	196.303	1229.9	60.5998	1229.9	134.264
1293.54	272.285	1674.17	195.814	1230.38	60.5794	1230.38	134.152
1294.02	272.188	1672.24	195.554	1230.86	60.5697	1230.86	134.045
1294.5	272.094	1670.31	194.706	1231.35	60.5743	1231.35	133.944
1294.99	272.006	1668.38	194.254	1231.83	60.5933	1231.83	133.851
1295.47	271.925	1666.45	194.429	1232.31	60.6227	1232.31	133.764
1295.95	271.852	1664.52	194.049	1232.79	60.6559	1232.79	133.684
1296.43	271.783	1662.59	193.351	1233.27	60.6851	1233.27	133.607
1296.91	271.716	1660.67	193.343	1233.76	60.7037	1233.76	133.534
1297.4	271.647	1658.74	193.689	1234.24	60.7075	1234.24	133.465
1297.88	271.573	1656.81	193.591	1234.72	60.6953	1234.72	133.402
1298.36	271.493	1654.88	192.477	1235.2	60.6684	1235.2	133.342
1298.84	271.409	1652.95	191.826	1235.68	60.6303	1235.68	133.282
1299.33	271.322	1651.02	193.089	1236.17	60.5853	1236.17	133.217
1299.81	271.236	1649.09	193.389	1236.65	60.5376	1236.65	133.14
1300.29	271.149	1647.16	192.286	1237.13	60.4902	1237.13	133.046
1300.77	271.06	1645.24	192.049	1237.61	60.4449	1237.61	132.933
1301.25	270.967	1643.31	192.437	1238.1	60.4015	1238.1	132.804
1301.74	270.864	1641.38	192.426	1238.58	60.3586	1238.58	132.664
1302.22	270.749	1639.45	192.089	1239.06	60.3145	1239.06	132.522
1302.7	270.624	1637.52	191.32	1239.54	60.2678	1239.54	132.385
1303.18	270.49	1635.59	190.68	1240.02	60.219	1240.02	132.264
1303.66	270.354	1633.66	191.157	1240.51	60.1705	1240.51	132.166
1304.15	270.22	1631.73	191.577	1240.99	60.1265	1240.99	132.093
1304.63	270.091	1629.81	191.226	1241.47	60.0911	1241.47	132.048
1305.11	269.97	1627.88	190.846	1241.95	60.0675	1241.95	132.026
1305.59	269.855	1625.95	190.786	1242.43	60.056	1242.43	132.023
1306.08	269.744	1624.02	190.626	1242.92	60.054	1242.92	132.028
1306.56	269.638	1622.09	190.811	1243.4	60.0561	1243.4	132.033
1307.04	269.538	1620.16	191.226	1243.88	60.0556	1243.88	132.029
1307.52	269.445	1618.23	190.931	1244.36	60.047	1244.36	132.009
1308	269.361	1616.3	190.683	1244.85	60.0267	1244.85	131.972
1308.48	269.284	1614.38	191.311	1245.33	59.9941	1245.33	131.922
1308.97	269.208	1612.45	191.751	1245.81	59.9507	1245.81	131.862
1309.45	269.124	1610.52	191.703	1246.29	59.8991	1246.29	131.795
1309.93	269.025	1608.59	191.74	1246.77	59.8422	1246.77	131.722
1310.41	268.905	1606.66	192.057	1247.26	59.7824	1247.26	131.641
1310.9	268.765	1604.73	192.437	1247.74	59.7212	1247.74	131.548
1311.38	268.61	1602.8	192.809	1248.22	59.66	1248.22	131.441
1311.86	268.448	1600.87	193.311	1248.7	59.6003	1248.7	131.32
1312.34	268.29	1598.95	193.917	1249.18	59.5438	1249.18	131.192
1312.82	268.144	1597.02	194.531	1249.67	59.4923	1249.67	131.067
1313.31	268.01	1595.09	195.243	1250.15	59.4474	1250.15	130.958
1313.79	267.889	1593.16	196.149	1250.63	59.4106	1250.63	130.876
1314.27	267.774	1591.23	197.12	1251.11	59.3826	1251.11	130.828
1314.75	267.662	1589.3	198.071	1251.6	59.3638	1251.6	130.814
1315.23	267.55	1587.37	199.043	1252.08	59.3547	1252.08	130.83
1315.72	267.437	1585.44	200.026	1252.56	59.3552	1252.56	130.868
1316.2	267.327	1583.52	201.046	1253.04	59.3645	1253.04	130.917
1316.68	267.222	1581.59	202.14	1253.52	59.3804	1253.52	130.967
1317.16	267.127	1579.66	203.057	1254.01	59.3988	1254.01	131.008
1317.65	267.042	1577.73	203.386	1254.49	59.4142	1254.49	131.032
1318.13	266.972	1575.8	203.931	1254.97	59.4206	1254.97	131.032
1318.61	266.915	1573.87	205.349	1255.45	59.4132	1255.45	131.003
1319.09	266.872	1571.94	206.049	1255.93	59.3895	1255.93	130.946
1319.57	266.841	1570.01	205.894	1256.42	59.3502	1256.42	130.867
1320.06	266.816	1568.09	206.311	1256.9	59.2988	1256.9	130.775
1320.54	266.794	1566.16	206.974	1257.38	59.24	1257.38	130.684
1321.02	266.769	1564.23	207.486	1257.86	59.1788	1257.86	130.603
1321.5	266.743	1562.3	207.669	1258.34	59.1185	1258.34	130.543
1321.98	266.717	1560.37	206.74	1258.83	59.0612	1258.83	130.506
1322.47	266.698	1558.44	206.46	1259.31	59.008	1259.31	130.488
1322.95	266.695	1556.51	207.98	1259.79	58.9602	1259.79	130.484
1323.43	266.712	1554.58	208.691	1260.27	58.9198	1260.27	130.49
1323.91	266.749	1552.66	208.586	1260.76	58.8903	1260.76	130.504
1324.4	266.802	1550.73	208.417	1261.24	58.8753	1261.24	130.529
1324.88	266.86	1548.8	208.554	1261.72	58.8777	1261.72	130.57
1325.36	266.917	1546.87	208.734	1262.2	58.898	1262.2	130.632
1325.84	266.967	1544.94	208.52	1262.68	58.9335	1262.68	130.715
1326.32	267.013	1543.01	208.231	1263.17	58.9788	1263.17	130.814
1326.81	267.06	1541.08	207.946	1263.65	59.0259	1263.65	130.918
1327.29	267.12	1539.15	208.52	1264.13	59.0663	1264.13	131.014
1327.77	267.199	1537.22	209.806	1264.61	59.0922	1264.61	131.091
1328.25	267.299	1535.3	209.786	1265.09	59.0976	1265.09	131.141
1328.73	267.417	1533.37	209.077	1265.58	59.0802	1265.58	131.162
1329.22	267.546	1531.44	209.369	1266.06	59.041	1266.06	131.155
1329.7	267.68	1529.51	209.751	1266.54	58.985	1266.54	131.126
1330.18	267.815	1527.58	209.566	1267.02	58.9195	1267.02	131.082
1330.66	267.949	1525.65	209.557	1267.51	58.8527	1267.51	131.03
1331.14	268.085	1523.72	209.56	1267.99	58.7915	1267.99	130.978
1331.63	268.225	1521.79	209.371	1268.47	58.74	1268.47	130.932
1332.11	268.368	1519.87	209.86	1268.95	58.6985	1268.95	130.896
1332.59	268.512	1517.94	210.186	1269.43	58.6647	1269.43	130.875
1333.07	268.656	1516.01	210.134	1269.91	58.6347	1269.91	130.868
1333.56	268.798	1514.08	210.36	1270.4	58.6054	1270.4	130.874
1334.04	268.936	1512.15	210.523	1270.88	58.5756	1270.88	130.89
1334.52	269.072	1510.22	210.263	1271.36	58.5468	1271.36	130.912
1335	269.205	1508.29	209.306	1271.84	58.5217	1271.84	130.935
1335.48	269.329	1506.36	209.003	1272.33	58.5022	1272.33	130.958
1335.97	269.439	1504.44	210.194	1272.81	58.4879	1272.81	130.98
1336.45	269.526	1502.51	210.809	1273.29	58.4748	1273.29	131
1336.93	269.583	1500.58	210.289	1273.77	58.4566	1273.77	131.019
1337.41	269.611	1498.65	209.517	1274.26	58.427	1274.26	131.035
1337.89	269.617	1496.72	209.226	1274.74	58.3823	1274.74	131.048
1338.38	269.615	1494.79	209.643	1275.22	58.3229	1275.22	131.054
1338.86	269.62	1492.86	209.729	1275.7	58.2531	1275.7	131.052
1339.34	269.643	1490.93	208.9	1276.18	58.18	1276.18	131.045
1339.82	269.684	1489.01	208.246	1276.66	58.1105	1276.66	131.033
1340.31	269.733	1487.08	208.334	1277.15	58.0492	1277.15	131.021
1340.79	269.776	1485.15	208.443	1277.63	57.9975	1277.63	131.011
1341.27	269.802	1483.22	208.063	1278.11	57.9541	1278.11	131.008
1341.75	269.804	1481.29	207.477	1278.59	57.9167	1278.59	131.012
1342.23	269.785	1479.36	207.117	1279.08	57.8837	1279.08	131.023
1342.72	269.75	1477.43	206.743	1279.56	57.8545	1279.56	131.041
1343.2	269.707	1475.5	206.14	1280.04	57.8294	1280.04	131.064
1343.68	269.657	1473.58	205.34	1280.52	57.808	1280.52	131.091
1344.16	269.603	1471.65	205.043	1281	57.7882	1281	131.119
1344.64	269.541	1469.72	205.357	1281.49	57.7662	1281.49	131.147
1345.13	269.47	1467.79	205.146	1281.97	57.7374	1281.97	131.174
1345.61	269.389	1465.86	204.32	1282.45	57.6993	1282.45	131.199
1346.09	269.303	1463.93	204.034	1282.93	57.6527	1282.93	131.221
1346.57	269.216	1462	204.366	1283.41	57.6018	1283.41	131.244
1347.06	269.136	1460.07	204.009	1283.9	57.5536	1283.9	131.268
1347.54	269.067	1458.15	202.869	1284.38	57.5141	1284.38	131.298
1348.02	269.012	1456.22	202.686	1284.86	57.4866	1284.86	131.332
1348.5	268.971	1454.29	203.491	1285.34	57.4697	1285.34	131.37
1348.98	268.946	1452.36	203.746	1285.83	57.4577	1285.83	131.405
1349.47	268.939	1450.43	203.406	1286.31	57.4433	1286.31	131.432
1349.95	268.952	1448.5	202.989	1286.79	57.4197	1286.79	131.446
1350.43	268.988	1446.57	202.903	1287.27	57.3832	1287.27	131.443
1350.91	269.05	1444.64	203.026	1287.75	57.3336	1287.75	131.425
1351.39	269.134	1442.72	203.06	1288.24	57.2732	1288.24	131.397
1351.88	269.235	1440.79	203.074	1288.72	57.2049	1288.72	131.362
1352.36	269.346	1438.86	202.76	1289.2	57.1308	1289.2	131.327
1352.84	269.461	1436.93	202.266	1289.68	57.0516	1289.68	131.294
1353.32	269.579	1435	202.474	1290.16	56.9677	1290.16	131.264
1353.81	269.704	1433.07	202.78	1290.65	56.8799	1290.65	131.234
1354.29	269.841	1431.14	202.437	1291.13	56.7911	1291.13	131.203
1354.77	269.995	1429.21	202.08	1291.61	56.7051	1291.61	131.168
1355.25	270.17	1427.29	202.017	1292.09	56.6258	1292.09	131.128
1355.73	270.363	1425.36	201.829	1292.58	56.5551	1292.58	131.079
1356.22	270.57	1423.43	201.694	1293.06	56.4924	1293.06	131.023
1356.7	270.785	1421.5	201.531	1293.54	56.4346	1293.54	130.956
1357.18	271.003	1419.57	201.046	1294.02	56.3778	1294.02	130.881
1357.66	271.22	1417.64	201.037	1294.5	56.3197	1294.5	130.802
1358.14	271.432	1415.71	201.469	1294.99	56.2602	1294.99	130.724
1358.63	271.635	1413.78	201.611	1295.47	56.2023	1295.47	130.655
1359.11	271.824	1411.86	201.594	1295.95	56.149	1295.95	130.603
1359.59	271.997	1409.93	201.777	1296.43	56.1023	1296.43	130.57
1360.07	272.155	1408	202.077	1296.91	56.0605	1296.91	130.554
1360.56	272.306	1406.07	202.283	1297.4	56.0186	1297.4	130.548
1361.04	272.461	1404.14	202.697	1297.88	55.97	1297.88	130.538
1361.52	272.637	1402.21	203.286	1298.36	55.909	1298.36	130.513
1362	272.846	1400.28	203.529	1298.84	55.8329	1298.84	130.465
1362.48	273.088	1398.35	203.686	1299.33	55.7429	1299.33	130.392
1362.96	273.351	1396.43	203.909	1299.81	55.6435	1299.81	130.3
1363.45	273.613	1394.5	204.097	1300.29	55.5401	1300.29	130.196
1363.93	273.852	1392.57	204.511	1300.77	55.4374	1300.77	130.092
1364.41	274.059	1390.64	204.9	1301.25	55.3388	1301.25	129.997
1364.89	274.236	1388.71	205.234	1301.74	55.2459	1301.74	129.916
1365.38	274.39	1386.78	206.011	1302.22	55.1604	1302.22	129.85
1365.86	274.533	1384.85	206.78	1302.7	55.0844	1302.7	129.799
1366.34	274.674	1382.92	206.474	1303.18	55.0204	1303.18	129.758
1366.82	274.819	1381	205.326	1303.66	54.9701	1303.66	129.723
1367.31	274.968	1379.07	204.297	1304.15	54.9322	1304.15	129.689
1367.79	275.119	1377.14	203.669	1304.63	54.9015	1304.63	129.651
1368.27	275.27	1375.21	203.163	1305.11	54.87	1305.11	129.604
1368.75	275.417	1373.28	202.951	1305.59	54.8286	1305.59	129.545
1369.23	275.559	1371.35	203.074	1306.08	54.7712	1306.08	129.475
1369.71	275.694	1369.42	203.197	1306.56	54.6967	1306.56	129.397
1370.2	275.817	1367.49	203.474	1307.04	54.6103	1307.04	129.32
1370.68	275.925	1365.56	203.857	1307.52	54.521	1307.52	129.254
1371.16	276.011	1363.64	204.117	1308	54.4381	1308	129.205
1371.64	276.074	1361.71	204.6	1308.48	54.3676	1308.48	129.175
1372.13	276.118	1359.78	205.323	1308.97	54.3096	1308.97	129.159
1372.61	276.153	1357.85	205.817	1309.45	54.2591	1309.45	129.147
1373.09	276.195	1355.92	206.063	1309.93	54.2089	1309.93	129.126
1373.57	276.262	1353.99	206.277	1310.41	54.153	1310.41	129.087
1374.05	276.362	1352.06	206.5	1310.9	54.0893	1310.9	129.027
1374.54	276.492	1350.13	206.686	1311.38	54.0206	1311.38	128.951
1375.02	276.634	1348.21	206.877	1311.86	53.9526	1311.86	128.868
1375.5	276.769	1346.28	207.077	1312.34	53.8912	1312.34	128.788
1375.98	276.877	1344.35	207.226	1312.82	53.8395	1312.82	128.717
1376.46	276.952	1342.42	207.191	1313.31	53.7964	1313.31	128.657
1376.95	276.99	1340.49	206.96	1313.79	53.7569	1313.79	128.601
1377.43	276.996	1338.56	206.903	1314.27	53.7146	1314.27	128.542
1377.91	276.975	1336.63	207.08	1314.75	53.6645	1314.75	128.472
1378.39	276.933	1334.7	207.151	1315.23	53.6041	1315.23	128.39
1378.88	276.876	1332.78	207.046	1315.72	53.5339	1315.72	128.298
1379.36	276.811	1330.85	206.943	1316.2	53.4565	1316.2	128.208
1379.84	276.744	1328.92	206.94	1316.68	53.3751	1316.68	128.128
1380.32	276.683	1326.99	207	1317.16	53.2928	1317.16	128.072
1380.8	276.63	1325.06	207.077	1317.65	53.2121	1317.65	128.045
1381.29	276.586	1323.13	207.137	1318.13	53.1354	1318.13	128.052
1381.77	276.547	1321.2	207.134	1318.61	53.0645	1318.61	128.089
1382.25	276.504	1319.27	207.146	1319.09	53.0013	1319.09	128.149
1382.73	276.447	1317.35	207.28	1319.57	52.9466	1319.57	128.223
1383.21	276.366	1315.42	207.377	1320.06	52.9003	1320.06	128.301
1383.7	276.256	1313.49	207.291	1320.54	52.8617	1320.54	128.374
1384.18	276.116	1311.56	207.151	1321.02	52.8304	1321.02	128.437
1384.66	275.952	1309.63	206.994	1321.5	52.8074	1321.5	128.49
1385.14	275.77	1307.7	206.8	1321.98	52.7953	1321.98	128.535
1385.62	275.58	1305.77	206.611	1322.47	52.7976	1322.47	128.577
1386.11	275.392	1303.84	206.386	1322.95	52.8169	1322.95	128.62
1386.59	275.217	1301.92	206.117	1323.43	52.853	1323.43	128.665
1387.07	275.06	1299.99	205.877	1323.91	52.9015	1323.91	128.712
1387.55	274.923	1298.06	205.723	1324.4	52.9544	1324.4	128.757
1388.04	274.8	1296.13	205.651	1324.88	53.0022	1324.88	128.797
1388.52	274.684	1294.2	205.617	1325.36	53.0377	1325.36	128.829
1389	274.566	1292.27	205.574	1325.84	53.059	1325.84	128.855
1389.48	274.439	1290.34	205.517	1326.32	53.07	1326.32	128.884
1389.96	274.299	1288.41	205.483	1326.81	53.0798	1326.81	128.924
1390.45	274.143	1286.49	205.52	1327.29	53.0993	1327.29	128.984
1390.93	273.97	1284.56	205.569	1327.77	53.1379	1327.77	129.069
1391.41	273.781	1282.63	205.557	1328.25	53.2008	1328.25	129.18
1391.89	273.578	1280.7	205.526	1328.73	53.2882	1328.73	129.31
1392.38	273.361	1278.77	205.551	1329.22	53.3962	1329.22	129.45
1392.86	273.132	1276.84	205.64	1329.7	53.5184	1329.7	129.593
1393.34	272.889	1274.91	205.754	1330.18	53.6482	1330.18	129.73
1393.82	272.633	1272.98	205.831	1330.66	53.7791	1330.66	129.858
1394.3	272.365	1271.06	205.889	1331.14	53.9053	1331.14	129.976
1394.79	272.092	1269.13	206	1331.63	54.0213	1331.63	130.083
1395.27	271.82	1267.2	206.194	1332.11	54.1233	1332.11	130.18
1395.75	271.556	1265.27	206.434	1332.59	54.2091	1332.59	130.268
1396.23	271.302	1263.34	206.614	1333.07	54.2797	1333.07	130.351
1396.71	271.062	1261.41	206.646	1333.56	54.3385	1333.56	130.428
1397.2	270.832	1259.48	206.583	1334.04	54.3901	1334.04	130.501
1397.68	270.612	1257.55	206.486	1334.52	54.438	1334.52	130.567
1398.16	270.401	1255.63	206.36	1335	54.4823	1335	130.618
1398.64	270.197	1253.7	206.24	1335.48	54.5187	1335.48	130.643
1399.12	270.001	1251.77	206.169	1335.97	54.5398	1335.97	130.628
1399.61	269.811	1249.84	206.163	1336.45	54.5378	1336.45	130.565
1400.09	269.625	1247.91	206.223	1336.93	54.5087	1336.93	130.451
1400.57	269.439	1245.98	206.343	1337.41	54.4551	1337.41	130.297
1401.05	269.25	1244.05	206.503	1337.89	54.3875	1337.89	130.127
1401.54	269.055	1242.12	206.694	1338.38	54.3218	1338.38	129.973
1402.02	268.849	1240.2	206.98	1338.86	54.2746	1338.86	129.867
1402.5	268.634	1238.27	207.423	1339.34	54.2566	1339.34	129.832
1402.98	268.41	1236.34	207.997	1339.82	54.2671	1339.82	129.87
1403.46	268.182	1234.41	208.651	1340.31	54.2952	1340.31	129.963
1403.95	267.959	1232.48	209.349	1340.79	54.3247	1340.79	130.083
1404.43	267.753	1230.55	210.054	1341.27	54.3417	1341.27	130.2
1404.91	267.572	1228.62	210.749	1341.75	54.3385	1341.75	130.298
1405.39	267.422	1226.69	211.4	1342.23	54.3142	1342.23	130.37
1405.88	267.301	1224.77	211.943	1342.72	54.2722	1342.72	130.42
1406.36	267.2	1222.84	212.32	1343.2	54.2174	1343.2	130.455
1406.84	267.112	1220.91	212.554	1343.68	54.1542	1343.68	130.479
1407.32	267.027	1218.98	212.709	1344.16	54.0853	1344.16	130.495
1407.8	266.94	1217.05	212.817	1344.64	54.0123	1344.64	130.503
1408.29	266.845	1215.12	212.849	1345.13	53.9363	1345.13	130.498
1408.77	266.74	1213.19	212.734	1345.61	53.859	1345.61	130.478
1409.25	266.624	1211.26	212.471	1346.09	53.783	1346.09	130.442
1409.73	266.498	1209.34	212.12	1346.57	53.7119	1346.57	130.389
1410.21	266.364	1207.41	211.746	1347.06	53.6488	1347.06	130.325
1410.7	266.227	1205.48	211.343	1347.54	53.5963	1347.54	130.255
1411.18	266.093	1203.55	210.889	1348.02	53.5562	1348.02	130.183
1411.66	265.967	1201.62	210.394	1348.5	53.5297	1348.5	130.117
1412.14	265.852	1199.69	209.914	1348.98	53.5179	1348.98	130.063
1412.62	265.747	1197.76	209.543	1349.47	53.5219	1349.47	130.027
1413.11	265.65	1195.83	209.363	1349.95	53.5422	1349.95	130.015
1413.59	265.555	1193.9	209.32	1350.43	53.5782	1350.43	130.028
1414.07	265.457	1191.98	209.303	1350.91	53.6275	1350.91	130.064
1414.55	265.355	1190.05	209.246	1351.39	53.6864	1351.39	130.119
1415.04	265.248	1188.12	209.12	1351.88	53.751	1351.88	130.184
1415.52	265.14	1186.19	208.914	1352.36	53.8182	1352.36	130.255
1416	265.038	1184.26	208.6	1352.84	53.8871	1352.84	130.328
1416.48	264.952	1182.33	208.086	1353.32	53.9589	1353.32	130.402
1416.96	264.895	1180.4	207.337	1353.81	54.0355	1353.81	130.48
1417.44	264.88	1178.47	206.446	1354.29	54.1189	1354.29	130.564
1417.93	264.923	1176.55	205.549	1354.77	54.2098	1354.77	130.658
1418.41	265.03	1174.62	204.706	1355.25	54.3075	1355.25	130.761
1418.89	265.192	1172.69	203.937	1355.73	54.4109	1355.73	130.872
1419.37	265.386	1170.76	203.22	1356.22	54.5194	1356.22	130.99
1419.86	265.578	1168.83	202.526	1356.7	54.633	1356.7	131.116
1420.34	265.748	1166.9	201.9	1357.18	54.7517	1357.18	131.249
1420.82	265.886	1164.97	201.409	1357.66	54.8735	1357.66	131.387
1421.3	265.999	1163.04	201.06	1358.14	54.9936	1358.14	131.523
1421.79	266.097	1161.12	200.814	1358.63	55.1046	1358.63	131.647
1422.27	266.196	1159.19	200.657	1359.11	55.1987	1359.11	131.744
1422.75	266.31	1157.26	200.614	1359.59	55.2711	1359.59	131.802
1423.23	266.452	1155.33	200.717	1360.07	55.3231	1360.07	131.814
1423.71	266.625	1153.4	200.94	1360.56	55.3634	1360.56	131.785
1424.19	266.821	1151.47	201.194	1361.04	55.4073	1361.04	131.734
1424.68	267.021	1149.54	201.397	1361.52	55.4721	1361.52	131.689
1425.16	267.204	1147.61	201.523	1362	55.5696	1362	131.684
1425.64	267.357	1145.69	201.577	1362.48	55.6998	1362.48	131.74
1426.12	267.479	1143.76	201.551	1362.96	55.849	1362.96	131.859
1426.61	267.575	1141.83	201.437	1363.45	55.9959	1363.45	132.022
1427.09	267.656	1139.9	201.263	1363.93	56.1221	1363.93	132.199
1427.57	267.734	1137.97	201.06	1364.41	56.2188	1364.41	132.361
1428.05	267.821	1136.04	200.857	1364.89	56.287	1364.89	132.492
1428.53	267.92	1134.11	200.657	1365.38	56.3328	1365.38	132.589
1429.02	268.031	1132.18	200.431	1365.86	56.3632	1365.86	132.652
1429.5	268.145	1130.26	200.174	1366.34	56.3831	1366.34	132.689
1429.98	268.254	1128.33	199.92	1366.82	56.3945	1366.82	132.708
1430.46	268.351	1126.4	199.686	1367.31	56.3984	1367.31	132.715
1430.94	268.431	1124.47	199.437	1367.79	56.3965	1367.79	132.721
1431.43	268.494	1122.54	199.191	1368.27	56.3921	1368.27	132.733
1431.91	268.543	1120.61	198.986	1368.75	56.3901	1368.75	132.759
1432.39	268.575	1118.68	198.806	1369.23	56.3937	1369.23	132.805
1432.87	268.591	1116.75	198.603	1369.71	56.4022	1369.71	132.869
1433.36	268.588	1114.83	198.357	1370.2	56.4105	1370.2	132.943
1433.84	268.563	1112.9	198.057	1370.68	56.411	1370.68	133.016
1434.32	268.515	1110.97	197.7	1371.16	56.3967	1371.16	133.076
1434.8	268.445	1109.04	197.349	1371.64	56.365	1371.64	133.118
1435.28	268.359	1107.11	197.054	1372.13	56.3204	1372.13	133.142
1435.77	268.265	1105.18	196.786	1372.61	56.2741	1372.61	133.162
1436.25	268.177	1103.25	196.489	1373.09	56.2416	1373.09	133.196
1436.73	268.104	1101.32	196.174	1373.57	56.2358	1373.57	133.266
1437.21	268.044	1099.4	195.934	1374.05	56.26	1374.05	133.383
1437.69	267.99	1097.47	195.809	1374.54	56.304	1374.54	133.542
1438.18	267.93	1095.54	195.731	1375.02	56.3477	1375.02	133.722
1438.66	267.856	1093.61	195.631	1375.5	56.371	1375.5	133.897
1439.14	267.764	1091.68	195.48	1375.98	56.3623	1375.98	134.044
1439.62	267.651	1089.75	195.317	1376.46	56.32	1376.46	134.155
1440.11	267.516	1087.82	195.191	1376.95	56.2501	1376.95	134.227
1440.59	267.36	1085.89	195.054	1377.43	56.1614	1377.43	134.263
1441.07	267.183	1083.97	194.817	1377.91	56.0625	1377.91	134.266
1441.55	266.99	1082.04	194.44	1378.39	55.9596	1378.39	134.242
1442.03	266.785	1080.11	193.963	1378.88	55.8562	1378.88	134.194
1442.52	266.576	1078.18	193.494	1379.36	55.7536	1379.36	134.131
1443	266.37	1076.25	193.131	1379.84	55.6523	1379.84	134.063
1443.48	266.172	1074.32	192.823	1380.32	55.5526	1380.32	134.001
1443.96	265.986	1072.39	192.486	1380.8	55.4538	1380.8	133.957
1444.44	265.809	1070.46	192.137	1381.29	55.3541	1381.29	133.932
1444.93	265.635	1068.54	191.894	1381.77	55.2492	1381.77	133.919
1445.41	265.458	1066.61	191.806	1382.25	55.1331	1382.25	133.903
1445.89	265.271	1064.68	191.849	1382.73	54.9991	1382.73	133.862
1446.37	265.073	1062.75	191.969	1383.21	54.8425	1383.21	133.775
1446.86	264.87	1060.82	192.143	1383.7	54.6617	1383.7	133.63
1447.34	264.674	1058.89	192.423	1384.18	54.4585	1384.18	133.426
1447.82	264.5	1056.96	192.891	1384.66	54.2373	1384.66	133.171
1448.3	264.356	1055.03	193.511	1385.14	54.0042	1385.14	132.885
1448.78	264.244	1053.11	194.077	1385.62	53.7661	1385.62	132.591
1449.27	264.156	1051.18	194.403	1386.11	53.5307	1386.11	132.314
1449.75	264.083	1049.25	194.454	1386.59	53.3052	1386.59	132.078
1450.23	264.021	1047.32	194.331	1387.07	53.0957	1387.07	131.894
1450.71	263.97	1045.39	194.163	1387.55	52.9049	1387.55	131.76
1451.19	263.931	1043.46	194.006	1388.04	52.7311	1388.04	131.662
1451.68	263.909	1041.53	193.826	1388.52	52.5687	1388.52	131.58
1452.16	263.9	1039.6	193.563	1389	52.4101	1389	131.496
1452.64	263.899	1037.68	193.203	1389.48	52.2473	1389.48	131.397
1453.12	263.894	1035.75	192.843	1389.96	52.0733	1389.96	131.274
1453.61	263.877	1033.82	192.571	1390.45	51.8828	1390.45	131.123
1454.09	263.844	1031.89	192.38	1390.93	51.6724	1390.93	130.941
1454.57	263.8	1029.96	192.22	1391.41	51.4403	1391.41	130.729
1455.05	263.764	1028.03	192.111	1391.89	51.1861	1391.89	130.49
1455.53	263.772	1026.1	192.109	1392.38	50.9099	1392.38	130.225
1456.02	263.87	1024.17	192.243	1392.86	50.6121	1392.86	129.94
1456.5	264.11	1022.24	192.523	1393.34	50.2942	1393.34	129.639
1456.98	264.503	1020.32	192.931	1393.82	49.9606	1393.82	129.33
1457.46	265.005	1018.39	193.429	1394.3	49.6196	1394.3	129.021
1457.94	265.549	1016.46	193.991	1394.79	49.2838	1394.79	128.723
1458.43	266.09	1014.53	194.646	1395.27	48.9655	1395.27	128.445
1458.91	266.618	1012.6	195.4	1395.75	48.6727	1395.75	128.192
1459.39	267.135	1010.67	196.254	1396.23	48.4065	1396.23	127.964
1459.87	267.639	1008.74	197.177	1396.71	48.1625	1396.71	127.76
1460.35	268.122	1006.81	198.086	1397.2	47.9335	1397.2	127.577
1460.84	268.574	1004.89	198.917	1397.68	47.7122	1397.68	127.414
1461.32	268.991	1002.96	199.691	1398.16	47.4929	1398.16	127.27
1461.8	269.38	1001.03	200.494	1398.64	47.2722	1398.64	127.145
1462.28	269.761	999.1	201.32	1399.12	47.0492	1399.12	127.037
1462.77	270.162	997.171	202.083	1399.61	46.8248	1399.61	126.942
1463.25	270.616	995.242	202.754	1400.09	46.5999	1400.09	126.857
1463.73	271.148	993.313	203.394	1400.57	46.3744	1400.57	126.777
1464.21	271.762	991.385	204.083	1401.05	46.1463	1401.05	126.698
1464.69	272.43	989.456	204.886	1401.54	45.9129	1401.54	126.615
1465.18	273.102	987.527	205.803	1402.02	45.6714	1402.02	126.527
1465.66	273.732	985.598	206.76	1402.5	45.4211	1402.5	126.434
1466.14	274.299	983.67	207.649	1402.98	45.1641	1402.98	126.34
1466.62	274.802	981.741	208.417	1403.46	44.9061	1403.46	126.256
1467.1	275.25	979.812	209.069	1403.95	44.6567	1403.95	126.195
1467.59	275.653	977.883	209.669	1404.43	44.4257	1404.43	126.172
1468.07	276.01	975.955	210.26	1404.91	44.2202	1404.91	126.196
1468.55	276.321	974.026	210.783	1405.39	44.0405	1405.39	126.265
1469.03	276.584	972.097	211.203	1405.88	43.8805	1405.88	126.366
1469.52	276.802	970.168	211.586	1406.36	43.7309	1406.36	126.481
1470	276.985	968.24	212.011	1406.84	43.5829	1406.84	126.591
1470.48	277.151	966.311	212.483	1407.32	43.4313	1407.32	126.685
1470.96	277.324	964.382	212.934	1407.8	43.2747	1407.8	126.757
1471.44	277.527	962.453	213.311	1408.29	43.1145	1408.29	126.805
1471.93	277.775	960.524	213.663	1408.77	42.953	1408.77	126.833
1472.41	278.06	958.596	214.1	1409.25	42.7924	1409.25	126.846
1472.89	278.35	956.667	214.683	1409.73	42.6335	1409.73	126.847
1473.37	278.615	954.738	215.386	1410.21	42.476	1410.21	126.844
1473.85	278.836	952.809	216.106	1410.7	42.3197	1410.7	126.841
1474.34	279.018	950.881	216.743	1411.18	42.1655	1411.18	126.844
1474.82	279.169	948.952	217.294	1411.66	42.0164	1411.66	126.856
1475.3	279.301	947.023	217.811	1412.14	41.8764	1412.14	126.879
1475.78	279.419	945.094	218.337	1412.62	41.7499	1412.62	126.91
1476.27	279.527	943.166	218.86	1413.11	41.6391	1413.11	126.942
1476.75	279.623	941.237	219.334	1413.59	41.5435	1413.59	126.967
1477.23	279.705	939.308	219.711	1414.07	41.4597	1414.07	126.978
1477.71	279.771	937.379	220.017	1414.55	41.382	1414.55	126.972
1478.19	279.819	935.451	220.311	1415.04	41.3047	1415.04	126.948
1478.67	279.848	933.522	220.603	1415.52	41.223	1415.52	126.911
1479.16	279.858	931.593	220.866	1416	41.1357	1416	126.867
1479.64	279.855	929.664	221.097	1416.48	41.0458	1416.48	126.826
1480.12	279.849	927.736	221.303	1416.96	40.962	1416.96	126.8
1480.6	279.851	925.807	221.5	1417.44	40.8992	1417.44	126.806
1481.09	279.872	923.878	221.746	1417.93	40.8757	1417.93	126.867
1481.57	279.918	921.949	222.066	1418.41	40.9057	1418.41	127.01
1482.05	279.981	920.02	222.38	1418.89	40.988	1418.89	127.247
1482.53	280.047	918.092	222.594	1419.37	41.101	1419.37	127.567
1483.01	280.098	916.163	222.686	1419.86	41.2126	1419.86	127.932
1483.5	280.12	914.234	222.689	1420.34	41.2961	1420.34	128.3
1483.98	280.104	912.305	222.686	1420.82	41.3391	1420.82	128.64
1484.46	280.052	910.377	222.751	1421.3	41.3421	1421.3	128.937
1484.94	279.971	908.448	222.874	1421.79	41.3133	1421.79	129.191
1485.42	279.873	906.519	223.011	1422.27	41.2646	1422.27	129.415
1485.91	279.768	904.59	223.129	1422.75	41.2101	1422.75	129.625
1486.39	279.663	902.662	223.194	1423.23	41.1637	1423.23	129.842
1486.87	279.563	900.733	223.203	1423.71	41.1356	1423.71	130.083
1487.35	279.466	898.804	223.134	1424.19	41.1282	1424.19	130.348
1487.84	279.376	896.875	223.023	1424.68	41.1343	1424.68	130.623
1488.32	279.301	894.947	222.969	1425.16	41.1409	1425.16	130.884
1488.8	279.257	893.018	223.04	1425.64	41.1349	1425.64	131.105
1489.28	279.261	891.089	223.289	1426.12	41.1081	1426.12	131.272
1489.76	279.317	889.16	223.737	1426.61	41.058	1426.61	131.384
1490.25	279.411	887.231	224.317	1427.09	40.9863	1427.09	131.446
1490.73	279.513	885.303	224.949	1427.57	40.8972	1427.57	131.474
1491.21	279.597	883.374	225.566	1428.05	40.7957	1428.05	131.487
1491.69	279.646	881.445	226.04	1428.53	40.6864	1428.53	131.506
1492.17	279.658	879.516	226.269	1429.02	40.573	1429.02	131.544
1492.66	279.64	877.588	226.289	1429.5	40.458	1429.5	131.611
1493.14	279.597	875.659	226.197	1429.98	40.3432	1429.98	131.703
1493.62	279.535	873.73	226.083	1430.46	40.2306	1430.46	131.811
1494.1	279.453	871.801	226.003	1430.94	40.1214	1430.94	131.925
1494.59	279.352	869.873	225.98	1431.43	40.0155	1431.43	132.032
1495.07	279.233	867.944	225.997	1431.91	39.9104	1431.91	132.124
1495.55	279.102	866.015	226.08	1432.39	39.8013	1432.39	132.196
1496.03	278.973	864.086	226.254	1432.87	39.682	1432.87	132.242
1496.51	278.866	862.158	226.483	1433.36	39.547	1433.36	132.26
1497	278.796	860.229	226.723	1433.84	39.3935	1433.84	132.252
1497.48	278.765	858.3	226.934	1434.32	39.2232	1434.32	132.221
1497.96	278.763	856.371	227.026	1434.8	39.044	1434.8	132.178
1498.44	278.771	854.442	227.003	1435.28	38.8705	1435.28	132.136
1498.92	278.772	852.514	226.971	1435.77	38.7214	1435.77	132.112
1499.41	278.759	850.585	226.991	1436.25	38.6113	1436.25	132.117
1499.89	278.732	848.656	227.031	1436.73	38.5395	1436.73	132.144
1500.37	278.695	846.727	227	1437.21	38.489	1437.21	132.176
1500.85	278.651	844.799	226.84	1437.69	38.4388	1437.69	132.193
1501.34	278.6	842.87	226.6	1438.18	38.3764	1438.18	132.184
1501.82	278.539	840.941	226.36	1438.66	38.3011	1438.66	132.152
1502.3	278.461	839.012	226.143	1439.14	38.2194	1439.14	132.103
1502.78	278.357	837.084	225.903	1439.62	38.1379	1439.62	132.044
1503.26	278.223	835.155	225.569	1440.11	38.0604	1440.11	131.98
1503.75	278.055	833.226	225.171	1440.59	37.9855	1440.59	131.909
1504.23	277.852	831.297	224.837	1441.07	37.9082	1441.07	131.826
1504.71	277.616	829.369	224.611	1441.55	37.8229	1441.55	131.723
1505.19	277.357	827.44	224.426	1442.03	37.7274	1442.03	131.598
1505.67	277.099	825.511	224.189	1442.52	37.6252	1442.52	131.453
1506.16	276.889	823.582	223.923	1443	37.5245	1443	131.296
1506.64	276.791	821.653	223.72	1443.48	37.4348	1443.48	131.139
1507.12	276.825	819.725	223.68	1443.96	37.3621	1443.96	130.993
1507.6	276.944	817.796	223.82	1444.44	37.3063	1444.44	130.863
1508.09	277.075	815.867	224.026	1444.93	37.2617	1444.93	130.746
1508.57	277.18	813.938	224.157	1445.41	37.2198	1445.41	130.634
1509.05	277.251	812.01	224.243	1445.89	37.174	1445.89	130.514
1509.53	277.295	810.081	224.363	1446.37	37.1236	1446.37	130.379
1510.01	277.319	808.152	224.491	1446.86	37.0748	1446.86	130.228
1510.49	277.332	806.223	224.563	1447.34	37.0381	1447.34	130.072
1510.98	277.341	804.295	224.523	1447.82	37.022	1447.82	129.928
1511.46	277.349	802.366	224.32	1448.3	37.0279	1448.3	129.811
1511.94	277.356	800.437	224.049	1448.78	37.0492	1448.78	129.731
1512.42	277.355	798.508	223.877	1449.27	37.0764	1449.27	129.684
1512.91	277.335	796.58	223.84	1449.75	37.1037	1449.75	129.663
1513.39	277.283	794.651	223.874	1450.23	37.1313	1450.23	129.658
1513.87	277.19	792.722	223.914	1450.71	37.1643	1450.71	129.662
1514.35	277.053	790.793	223.92	1451.19	37.2079	1451.19	129.668
1514.84	276.879	788.865	223.957	1451.68	37.2633	1451.68	129.672
1515.32	276.692	786.936	224.134	1452.16	37.3244	1452.16	129.666
1515.8	276.527	785.007	224.454	1452.64	37.3792	1452.64	129.641
1516.28	276.422	783.078	224.837	1453.12	37.4145	1453.12	129.588
1516.76	276.396	781.149	225.243	1453.61	37.4225	1453.61	129.502
1517.24	276.433	779.221	225.623	1454.09	37.4049	1454.09	129.381
1517.73	276.492	777.292	225.951	1454.57	37.3757	1454.57	129.233
1518.21	276.527	775.363	226.271	1455.05	37.3625	1455.05	129.075
1518.69	276.513	773.434	226.594	1455.53	37.4081	1455.53	128.944
1519.17	276.442	771.506	226.82	1456.02	37.5654	1456.02	128.9
1519.66	276.324	769.577	226.877	1456.5	37.8765	1456.5	129.018
1520.14	276.184	767.648	226.817	1456.98	38.3355	1456.98	129.349
1520.62	276.055	765.719	226.731	1457.46	38.8758	1457.46	129.865
1521.1	275.974	763.791	226.671	1457.94	39.417	1457.94	130.479
1521.58	275.958	761.862	226.649	1458.43	39.9177	1458.43	131.109
1522.07	275.99	759.933	226.6	1458.91	40.376	1458.91	131.713
1522.55	276.039	758.004	226.474	1459.39	40.8	1459.39	132.275
1523.03	276.079	756.076	226.32	1459.87	41.1911	1459.87	132.788
1523.51	276.097	754.147	226.22	1460.35	41.544	1460.35	133.244
1523.99	276.094	752.218	226.2	1460.84	41.853	1460.84	133.636
1524.48	276.069	750.289	226.226	1461.32	42.1177	1461.32	133.964
1524.96	276.023	748.36	226.229	1461.8	42.3471	1461.8	134.236
1525.44	275.956	746.432	226.169	1462.28	42.5593	1462.28	134.471
1525.92	275.873	744.503	226.103	1462.77	42.7799	1462.77	134.696
1526.41	275.788	742.574	226.146	1463.25	43.037	1463.25	134.949
1526.89	275.718	740.645	226.309	1463.73	43.3537	1463.73	135.264
1527.37	275.673	738.717	226.497	1464.21	43.7371	1464.21	135.661
1527.85	275.656	736.788	226.663	1464.69	44.1733	1464.69	136.135
1528.33	275.654	734.859	226.834	1465.18	44.6327	1465.18	136.655
1528.82	275.647	732.93	227.043	1465.66	45.0867	1465.66	137.182
1529.3	275.616	731.002	227.283	1466.14	45.5188	1466.14	137.684
1529.78	275.546	729.073	227.514	1466.62	45.9241	1466.62	138.146
1530.26	275.433	727.144	227.694	1467.1	46.3015	1467.1	138.559
1530.74	275.282	725.215	227.734	1467.59	46.6475	1467.59	138.921
1531.23	275.105	723.287	227.463	1468.07	46.9557	1468.07	139.224
1531.71	274.916	721.358	227.34	1468.55	47.2201	1468.55	139.463
1532.19	274.735	719.429	227.486	1469.03	47.44	1469.03	139.633
1532.67	274.577	717.5	227.771	1469.52	47.6238	1469.52	139.737
1533.15	274.452	715.571	227.957	1470	47.7903	1470	139.788
1533.64	274.36	713.643	227.971	1470.48	47.9684	1470.48	139.807
1534.12	274.289			1470.96	48.193	1470.96	139.824
1534.6	274.226			1471.44	48.4953	1471.44	139.877
1535.08	274.166			1471.93	48.8845	1471.93	139.993
1535.57	274.105			1472.41	49.3334	1472.41	140.174
1536.05	274.042			1472.89	49.7871	1472.89	140.386
1536.53	273.97			1473.37	50.1975	1473.37	140.583
1537.01	273.879			1473.85	50.5497	1473.85	140.737
1537.49	273.755			1474.34	50.8578	1474.34	140.845
1537.98	273.581			1474.82	51.145	1474.82	140.925
1538.46	273.342			1475.3	51.4287	1475.3	141
1538.94	273.039			1475.78	51.7159	1475.78	141.089
1539.42	272.705			1476.27	52.0043	1476.27	141.201
1539.9	272.399			1476.75	52.2871	1476.75	141.329
1540.39	272.168			1477.23	52.558	1477.23	141.461
1540.87	272.008			1477.71	52.8136	1477.71	141.576
1541.35	271.883			1478.19	53.0529	1478.19	141.659
1541.83	271.762			1478.67	53.2768	1478.67	141.703
1542.32	271.642			1479.16	53.4868	1479.16	141.706
1542.8	271.535			1479.64	53.6867	1479.64	141.679
1543.28	271.455			1480.12	53.8832	1480.12	141.641
1543.76	271.41			1480.6	54.0868	1480.6	141.612
1544.24	271.395			1481.09	54.3084	1481.09	141.613
1544.73	271.392			1481.57	54.5543	1481.57	141.653
1545.21	271.377			1482.05	54.8216	1482.05	141.725
1545.69	271.336			1482.53	55.0973	1482.53	141.808
1546.17	271.262			1483.01	55.3637	1483.01	141.878
1546.65	271.16			1483.5	55.604	1483.5	141.913
1547.14	271.035			1483.98	55.8076	1483.98	141.898
1547.62	270.891			1484.46	55.9726	1484.46	141.828
1548.1	270.731			1484.94	56.1047	1484.94	141.706
1548.58	270.556			1485.42	56.2149	1485.42	141.541
1549.07	270.368			1485.91	56.3142	1485.91	141.344
1549.55	270.175			1486.39	56.4101	1486.39	141.129
1550.03	269.986			1486.87	56.5044	1486.87	140.909
1550.51	269.808			1487.35	56.5963	1487.35	140.698
1550.99	269.641			1487.84	56.6892	1487.84	140.51
1551.48	269.48			1488.32	56.7978	1488.32	140.367
1551.96	269.313			1488.8	56.9488	1488.8	140.292
1552.44	269.128			1489.28	57.1696	1489.28	140.304
1552.92	268.92			1489.76	57.4667	1489.76	140.405
1553.4	268.69			1490.25	57.8121	1490.25	140.569
1553.89	268.448			1490.73	58.1537	1490.73	140.753
1554.37	268.209			1491.21	58.4437	1491.21	140.919
1554.85	267.985			1491.69	58.6587	1491.69	141.044
1555.33	267.777			1492.17	58.8002	1492.17	141.122
1555.82	267.569			1492.66	58.8846	1492.66	141.155
1556.3	267.338			1493.14	58.932	1493.14	141.147
1556.78	267.058			1493.62	58.9604	1493.62	141.101
1557.26	266.705			1494.1	58.9823	1494.1	141.016
1557.74	266.279			1494.59	59.0049	1494.59	140.89
1558.23	265.843			1495.07	59.0309	1495.07	140.723
1558.71	265.541			1495.55	59.062	1495.55	140.529
1559.19	265.473			1496.03	59.1016	1496.03	140.328
1559.67	265.545			1496.51	59.157	1496.51	140.153
1560.15	265.602			1497	59.2359	1497	140.029
1560.64	265.577			1497.48	59.3412	1497.48	139.963
1561.12	265.474			1497.96	59.4674	1497.96	139.945
1561.6	265.316			1498.44	59.6025	1498.44	139.954
1562.08	265.122			1498.92	59.7336	1498.92	139.968
1562.57	264.904			1499.41	59.8512	1499.41	139.976
1563.05	264.665			1499.89	59.9514	1499.89	139.972
1563.53	264.405			1500.37	60.0342	1500.37	139.956
1564.01	264.121			1500.85	60.1002	1500.85	139.926
1564.49	263.818			1501.34	60.1474	1501.34	139.878
1564.97	263.502			1501.82	60.1702	1501.82	139.805
1565.46	263.187			1502.3	60.1602	1502.3	139.699
1565.94	262.881			1502.78	60.108	1502.78	139.553
1566.42	262.586			1503.26	60.0055	1503.26	139.361
1566.9	262.294			1503.75	59.8474	1503.75	139.115
1567.39	261.991			1504.23	59.6311	1504.23	138.807
1567.87	261.66			1504.71	59.3589	1504.71	138.429
1568.35	261.291			1505.19	59.042	1505.19	137.97
1568.83	260.892			1505.67	58.7127	1505.67	137.447
1569.32	260.488			1506.16	58.4401	1506.16	136.932
1569.8	260.118			1506.64	58.3175	1506.64	136.578
1570.28	259.802			1507.12	58.3887	1507.12	136.519
1570.76	259.535			1507.6	58.5931	1507.6	136.734
1571.24	259.293			1508.09	58.8304	1508.09	137.078
1571.72	259.052			1508.57	59.0409	1508.57	137.428
1572.21	258.795			1509.05	59.2089	1509.05	137.727
1572.69	258.517			1509.53	59.3372	1509.53	137.962
1573.17	258.22			1510.01	59.4309	1510.01	138.138
1573.65	257.907			1510.49	59.4944	1510.49	138.266
1574.14	257.582			1510.98	59.531	1510.98	138.359
1574.62	257.243			1511.46	59.5438	1511.46	138.429
1575.1	256.886			1511.94	59.535	1511.94	138.48
1575.58	256.509			1512.42	59.5039	1512.42	138.514
1576.06	256.121			1512.91	59.446	1512.91	138.52
1576.55	255.75			1513.39	59.354	1513.39	138.487
1577.03	255.421			1513.87	59.2201	1513.87	138.403
1577.51	255.144			1514.35	59.0409	1514.35	138.264
1577.99	254.907			1514.84	58.8229	1514.84	138.078
1578.47	254.69			1515.32	58.5876	1515.32	137.874
1578.96	254.473			1515.8	58.3726	1515.8	137.698
1579.44	254.237			1516.28	58.2207	1516.28	137.602
1579.92	253.974			1516.76	58.1562	1516.76	137.613
1580.4	253.684			1517.24	58.1647	1517.24	137.71
1580.89	253.376			1517.73	58.1992	1517.73	137.833
1581.37	253.064			1518.21	58.2078	1518.21	137.915
1581.85	252.76			1518.69	58.1556	1518.69	137.912
1582.33	252.468			1519.17	58.0314	1519.17	137.806
1582.81	252.186			1519.66	57.8447	1519.66	137.603
1583.3	251.906			1520.14	57.6237	1520.14	137.333
1583.78	251.62			1520.62	57.414	1520.62	137.059
1584.26	251.326			1521.1	57.2661	1521.1	136.862
1584.74	251.031			1521.58	57.2074	1521.58	136.806
1585.22	250.744			1522.07	57.2211	1522.07	136.888
1585.71	250.472			1522.55	57.2641	1522.55	137.05
1586.19	250.216			1523.03	57.3013	1523.03	137.228
1586.67	249.97			1523.51	57.3199	1523.51	137.384
1587.15	249.722			1523.99	57.3211	1523.99	137.505
1587.63	249.466			1524.48	57.3098	1524.48	137.592
1588.12	249.198			1524.96	57.2881	1524.96	137.647
1588.6	248.925			1525.44	57.2541	1525.44	137.675
1589.08	248.657			1525.92	57.2066	1525.92	137.685
1589.56	248.404			1526.41	57.1489	1526.41	137.69
1590.05	248.169			1526.89	57.0906	1526.89	137.704
1590.53	247.946			1527.37	57.0422	1527.37	137.738
1591.01	247.726			1527.85	57.0082	1527.85	137.792
1591.49	247.5			1528.33	56.9823	1528.33	137.854
1591.97	247.265			1528.82	56.9493	1528.82	137.901
1592.46	247.025			1529.3	56.8907	1529.3	137.912
1592.94	246.787			1529.78	56.7922	1529.78	137.869
1593.42	246.561			1530.26	56.6478	1530.26	137.765
1593.9	246.349			1530.74	56.4609	1530.74	137.605
1594.38	246.151			1531.23	56.2426	1531.23	137.4
1594.87	245.961			1531.71	56.009	1531.71	137.171
1595.35	245.775			1532.19	55.7779	1532.19	136.945
1595.83	245.594			1532.67	55.5655	1532.67	136.749
1596.31	245.424			1533.15	55.3811	1533.15	136.607
1596.8	245.271			1533.64	55.2229	1533.64	136.52
1597.28	245.139			1534.12	55.0816	1534.12	136.468
1597.76	245.026			1534.6	54.9482	1534.6	136.424
1598.24	244.923			1535.08	54.8192	1535.08	136.369
1598.72	244.82			1535.57	54.6938	1535.57	136.296
1599.21	244.71			1536.05	54.5698	1536.05	136.2
1599.69	244.594			1536.53	54.4405	1536.53	136.075
1600.17	244.479			1537.01	54.2927	1537.01	135.908
1600.65	244.374			1537.49	54.1066	1537.49	135.68
1601.13	244.29			1537.98	53.8576	1537.98	135.364
1601.62	244.227			1538.46	53.5243	1538.46	134.936
1602.1	244.181			1538.94	53.1057	1538.94	134.402
1602.58	244.143			1539.42	52.6435	1539.42	133.827
1603.06	244.103			1539.9	52.2228	1539.9	133.337
1603.55	244.059			1540.39	51.9161	1540.39	133.045
1604.03	244.015			1540.87	51.7232	1540.87	132.955
1604.51	243.977			1541.35	51.5879	1541.35	132.981
1604.99	243.95			1541.83	51.4605	1541.83	133.036
1605.47	243.937			1542.32	51.3261	1542.32	133.08
1605.96	243.933			1542.8	51.1963	1542.8	133.117
1606.44	243.935			1543.28	51.0913	1543.28	133.166
1606.92	243.94			1543.76	51.0246	1543.76	133.249
1607.4	243.955			1544.24	50.9944	1544.24	133.368
1607.88	243.99			1544.73	50.9816	1544.73	133.507
1608.37	244.058			1545.21	50.9594	1545.21	133.632
1608.85	244.169			1545.69	50.9062	1545.69	133.712
1609.33	244.319			1546.17	50.8126	1546.17	133.73
1609.81	244.494			1546.65	50.6796	1546.65	133.685
1610.3	244.674			1547.14	50.5133	1547.14	133.583
1610.78	244.839			1547.62	50.3196	1547.62	133.438
1611.26	244.977			1548.1	50.1027	1548.1	133.263
1611.74	245.087			1548.58	49.867	1548.58	133.075
1612.22	245.173			1549.07	49.62	1549.07	132.891
1612.71	245.245			1549.55	49.3745	1549.55	132.725
1613.19	245.31			1550.03	49.1453	1550.03	132.582
1613.67	245.372			1550.51	48.9422	1550.51	132.458
1614.15	245.433			1550.99	48.7647	1550.99	132.334
1614.63	245.494			1551.48	48.602	1551.48	132.195
1615.12	245.561			1551.96	48.4371	1551.96	132.023
1615.6	245.65			1552.44	48.2523	1552.44	131.81
1616.08	245.779			1552.92	48.034	1552.92	131.559
1616.56	245.958			1553.4	47.7779	1553.4	131.28
1617.05	246.174			1553.89	47.4925	1553.89	130.995
1617.53	246.393			1554.37	47.1961	1554.37	130.726
1618.01	246.584			1554.85	46.9081	1554.85	130.487
1618.49	246.729			1555.33	46.6374	1555.33	130.271
1618.97	246.827			1555.82	46.3767	1555.82	130.057
1619.46	246.89			1556.3	46.1044	1556.3	129.813
1619.94	246.933			1556.78	45.788	1556.78	129.509
1620.42	246.972			1557.26	45.3898	1557.26	129.121
1620.9	247.021			1557.74	44.8805	1557.74	128.66
1621.38	247.093			1558.23	44.2837	1558.23	128.22
1621.87	247.194			1558.71	43.7333	1558.71	127.988
1622.35	247.324			1559.19	43.3961	1559.19	128.066
1622.83	247.474			1559.67	43.2685	1559.67	128.304
1623.31	247.628			1560.15	43.2133	1560.15	128.497
1623.8	247.775			1560.64	43.1329	1560.64	128.571
1624.28	247.905			1561.12	43.0007	1561.12	128.536
1624.76	248.016			1561.6	42.8219	1561.6	128.423
1625.24	248.11			1562.08	42.6067	1562.08	128.256
1625.72	248.186			1562.57	42.3605	1562.57	128.048
1626.2	248.249			1563.05	42.0822	1563.05	127.8
1626.69	248.302			1563.53	41.7661	1563.53	127.51
1627.17	248.353			1564.01	41.4079	1564.01	127.177
1627.65	248.409			1564.49	41.011	1564.49	126.807
1628.13	248.472			1564.97	40.5901	1564.97	126.412
1628.62	248.539			1565.46	40.1667	1565.46	126.011
1629.1	248.596			1565.94	39.7594	1565.94	125.618
1629.58	248.628			1566.42	39.3749	1566.42	125.235
1630.06	248.626			1566.9	39.0059	1566.9	124.854
1630.54	248.586			1567.39	38.6341	1567.39	124.46
1631.03	248.511			1567.87	38.2356	1567.87	124.038
1631.51	248.414			1568.35	37.7918	1568.35	123.582
1631.99	248.306			1568.83	37.3018	1568.83	123.108
1632.47	248.199			1569.32	36.7926	1569.32	122.654
1632.95	248.095			1569.8	36.3095	1569.8	122.262
1633.44	247.993			1570.28	35.8876	1570.28	121.949
1633.92	247.881			1570.76	35.5305	1570.76	121.7
1634.4	247.745			1571.24	35.2158	1571.24	121.478
1634.88	247.578			1571.72	34.9148	1571.72	121.252
1635.37	247.39			1572.21	34.6064	1572.21	121.002
1635.85	247.208			1572.69	34.2799	1572.69	120.72
1636.33	247.054			1573.17	33.9332	1573.17	120.404
1636.81	246.924			1573.65	33.5685	1573.65	120.057
1637.29	246.797			1574.14	33.1882	1574.14	119.68
1637.78	246.653			1574.62	32.7919	1574.62	119.274
1638.26	246.481			1575.1	32.3773	1575.1	118.843
1638.74	246.286			1575.58	31.9471	1575.58	118.4
1639.22	246.077			1576.06	31.5177	1576.06	117.976
1639.7	245.87			1576.55	31.119	1576.55	117.606
1640.19	245.672			1577.03	30.7772	1577.03	117.311
1640.67	245.484			1577.51	30.4985	1577.51	117.085
1641.15	245.297			1577.99	30.269	1577.99	116.906
1641.63	245.098			1578.47	30.0653	1578.47	116.747
1642.12	244.874			1578.96	29.864	1578.96	116.59
1642.6	244.622			1579.44	29.6471	1579.44	116.421
1643.08	244.349			1579.92	29.4047	1579.92	116.235
1643.56	244.066			1580.4	29.1366	1580.4	116.034
1644.04	243.786			1580.89	28.852	1580.89	115.822
1644.53	243.516			1581.37	28.5649	1581.37	115.605
1645.01	243.255			1581.85	28.2888	1581.85	115.386
1645.49	242.998			1582.33	28.0299	1582.33	115.162
1645.97	242.745			1582.81	27.7856	1582.81	114.928
1646.45	242.518			1583.3	27.548	1583.3	114.678
1646.94	242.357			1583.78	27.3092	1583.78	114.411
1647.42	242.293			1584.26	27.0669	1584.26	114.132
1647.9	242.315			1584.74	26.8257	1584.74	113.851
1648.38	242.385			1585.22	26.5945	1585.22	113.58
1648.87	242.457			1585.71	26.3811	1585.71	113.328
1649.35	242.504			1586.19	26.1878	1586.19	113.095
1649.83	242.513			1586.67	26.0106	1586.67	112.878
1650.31	242.484			1587.15	25.8424	1587.15	112.67
1650.79	242.433			1587.63	25.6776	1587.63	112.464
1651.28	242.386			1588.12	25.5162	1588.12	112.26
1651.76	242.383			1588.6	25.3638	1588.6	112.061
1652.24	242.471			1589.08	25.2284	1589.08	111.868
1652.72	242.66			1589.56	25.1145	1589.56	111.684
1653.2	242.879			1590.05	25.019	1590.05	111.505
1653.69	243.027			1590.53	24.9309	1590.53	111.324
1654.17	243.089			1591.01	24.8366	1591.01	111.135
1654.65	243.122			1591.49	24.7262	1591.49	110.934
1655.13	243.18			1591.97	24.5994	1591.97	110.726
1655.62	243.283			1592.46	24.4661	1592.46	110.52
1656.1	243.426			1592.94	24.3432	1592.94	110.329
1656.58	243.593			1593.42	24.2474	1593.42	110.161
1657.06	243.761			1593.9	24.1876	1593.9	110.02
1657.54	243.913			1594.38	24.1616	1594.38	109.906
1658.03	244.043			1594.87	24.1577	1594.87	109.816
1658.51	244.156			1595.35	24.1612	1595.35	109.745
1658.99	244.267			1595.83	24.1614	1595.83	109.696
1659.47	244.394			1596.31	24.1554	1596.31	109.669
1659.95	244.552			1596.8	24.1478	1596.8	109.665
1660.44	244.749			1597.28	24.1453	1597.28	109.68
1660.92	244.987			1597.76	24.1516	1597.76	109.704
1661.4	245.265			1598.24	24.1648	1598.24	109.724
1661.88	245.585			1598.72	24.1781	1598.72	109.728
1662.37	245.946			1599.21	24.1845	1599.21	109.709
1662.85	246.339			1599.69	24.1804	1599.69	109.669
1663.33	246.741			1600.17	24.1684	1600.17	109.616
1663.81	247.12			1600.65	24.1562	1600.65	109.565
1664.29	247.449			1601.13	24.1526	1601.13	109.528
1664.78	247.711			1601.62	24.1622	1601.62	109.515
1665.26	247.904			1602.1	24.1826	1602.1	109.528
1665.74	248.04			1602.58	24.2054	1602.58	109.563
1666.22	248.14			1603.06	24.2207	1603.06	109.611
1666.7	248.235			1603.55	24.2225	1603.55	109.664
1667.19	248.358			1604.03	24.2123	1604.03	109.713
1667.67	248.543			1604.51	24.198	1604.51	109.755
1668.15	248.809			1604.99	24.1895	1604.99	109.787
1668.63	249.159			1605.47	24.1944	1605.47	109.809
1669.11	249.572			1605.96	24.2139	1605.96	109.827
1669.6	250.015			1606.44	24.2438	1606.44	109.849
1670.08	250.456			1606.92	24.2769	1606.92	109.887
1670.56	250.88			1607.4	24.3074	1607.4	109.955
1671.04	251.278			1607.88	24.3346	1607.88	110.066
1671.53	251.65			1608.37	24.3627	1608.37	110.224
1672.01	251.993			1608.85	24.3981	1608.85	110.423
1672.49	252.307			1609.33	24.4442	1609.33	110.651
1672.97	252.604			1609.81	24.4987	1609.81	110.89
1673.45	252.903			1610.3	24.5538	1610.3	111.126
1673.94	253.242			1610.78	24.6003	1610.78	111.348
1674.42	253.656			1611.26	24.632	1611.26	111.555
1674.9	254.16			1611.74	24.6486	1611.74	111.745
1675.38	254.719			1612.22	24.6548	1612.22	111.921
1675.86	255.269			1612.71	24.6582	1612.71	112.08
1676.35	255.747			1613.19	24.6651	1613.19	112.221
1676.83	256.132			1613.67	24.6787	1613.67	112.34
[truncated: 4,950 more rows]
