# Supplementary material for: Li/Al‐LDH Reinforced Polyacrylamide/Xanthan Gum Semi‐Interpenetrating Network Nano‐Conductive Hydrogels for Stress Sensing and Wearable Device Applications
Source: Adv Sci (Weinh). 2025 Sep 30;12(47):e11903. doi: 10.1002/advs.202511903 (PMC12713048; doi:10.1002/advs.202511903)
Supplement: Supplementary file 2 — Supporting Information [file ADVS-12-e11903-s004.zip › Figure 2i.xlsx]

## Sheet: Sheet1
11.634	100	5	150.833	5	275.729
11.634	0	5.02	152.25	5.02	273.114
11.634		5.04	152.25	5.04	273.329
20.165	15	5.06	150.917	5.06	274.3
20.165	0	5.08	155	5.08	273.829
20.165		5.1	150.917	5.1	274.3
21.551	5	5.12	149.417	5.12	273.114
21.551	0	5.14	149.417	5.14	273.814
21.551		5.16	148.083	5.16	274.286
22.433	5	5.18	149.417	5.18	274.3
22.433	0	5.2	148.167	5.2	274.771
22.433		5.22	150.917	5.22	274.771
23.516	90	5.24	149.417	5.24	273.571
23.516	0	5.26	146.667	5.26	274.043
23.516		5.28	153.583	5.28	274.286
35.307	20	5.3	159.167	5.3	273.829
35.307	0	5.32	152.333	5.32	274.286
35.307		5.34	148.167	5.34	273.329
35.597	40	5.36	152.333	5.36	274.057
35.597	0	5.38	150.833	5.38	274.543
35.597		5.4	148.167	5.4	273.586
36.04	40	5.42	157.75	5.42	274.057
36.04	0	5.44	159.25	5.44	275.471
36.04		5.46	150.917	5.46	273.829
39.672	6	5.48	149.5	5.48	273.829
39.672	0	5.5	148.167	5.5	273.571
39.672		5.52	157.833	5.52	273.586
40.04	6	5.54	152.25	5.54	273.586
40.04	0	5.56	144	5.56	273.329
40.04		5.58	148.083	5.58	274.043
40.796	10	5.6	150.917	5.6	273.586
40.796	0	5.62	150.917	5.62	273.586
40.796		5.64	142.5	5.64	274.543
42.823	5	5.66	153.583	5.66	273.571
42.823	0	5.68	155	5.68	273.571
42.823		5.7	149.5	5.7	275.014
46.762	5	5.72	149.417	5.72	274.057
46.762	0	5.74	153.667	5.74	273.814
46.762		5.76	149.5	5.76	273.571
47.941	15	5.78	153.583	5.78	274.543
47.941	0	5.8	143.917	5.8	273.814
47.941		5.82	149.5	5.82	272.4
51.16	5	5.84	152.333	5.84	274.043
51.16	0	5.86	149.5	5.86	273.114
51.16		5.88	149.5	5.88	273.829
54.162	5	5.9	149.5	5.9	274.043
54.162	0	5.92	143.917	5.92	274.057
54.162		5.94	142.583	5.94	272.629
57.557	5	5.96	142.5	5.96	274.043
57.557	0	5.98	146.667	5.98	274.771
57.557		6	150.917	6	273.829
61.164	5	6.02	148.167	6.02	273.571
61.164	0	6.04	150.917	6.04	273.1
61.164		6.06	149.5	6.06	273.1
63.154	20	6.08	145.25	6.08	273.114
63.154	0	6.1	148.167	6.1	273.571
63.154		6.12	152.25	6.12	272.4
64.426	15	6.14	145.25	6.14	273.571
64.426	0	6.16	152.25	6.16	272.871
64.426		6.18	148.083	6.18	273.114
68.366	5	6.2	146.75	6.2	272.614
68.366	0	6.22	150.833	6.22	274.286
68.366		6.24	142.583	6.24	274.3
		6.26	149.5	6.26	273.571
		6.28	149.5	6.28	273.586
		6.3	148.083	6.3	273.814
		6.32	146.75	6.32	275.243
		6.34	145.333	6.34	272.386
		6.36	152.25	6.36	273.343
		6.38	150.917	6.38	273.343
		6.4	146.75	6.4	273.1
		6.42	148.083	6.42	272.871
		6.44	145.25	6.44	273.343
		6.46	146.75	6.46	272.871
		6.48	146.75	6.48	273.829
		6.5	150.833	6.5	273.343
		6.52	139.833	6.52	273.1
		6.54	146.667	6.54	273.343
		6.56	146.75	6.56	273.329
		6.58	143.917	6.58	273.586
		6.6	143.917	6.6	272.857
		6.62	146.667	6.62	272.614
		6.64	153.667	6.64	274.043
		6.66	148.083	6.66	272.4
		6.68	150.917	6.68	274.043
		6.7	149.417	6.7	272.143
		6.72	146.667	6.72	272.143
		6.74	145.333	6.74	273.343
		6.76	149.417	6.76	272.614
		6.78	148.083	6.78	273.329
		6.8	141.083	6.8	272.857
		6.82	146.667	6.82	273.1
		6.84	146.667	6.84	272.871
		6.86	150.917	6.86	273.329
		6.88	148.083	6.88	273.571
		6.9	144	6.9	273.571
		6.92	150.833	6.92	273.829
		6.94	142.5	6.94	273.329
		6.96	146.667	6.96	272.871
		6.98	153.583	6.98	273.343
		7	141.083	7	272.629
		7.02	149.5	7.02	272.143
		7.04	143.917	7.04	272.386
		7.06	142.583	7.06	273.586
		7.08	145.333	7.08	272.871
		7.1	149.5	7.1	272.386
		7.12	148.083	7.12	271.9
		7.14	150.917	7.14	272.614
		7.16	145.333	7.16	273.343
		7.18	145.25	7.18	272.614
		7.2	146.75	7.2	272.4
		7.22	141.167	7.22	271.9
		7.24	142.5	7.24	272.629
		7.26	139.75	7.26	273.343
		7.28	146.75	7.28	274.543
		7.3	145.333	7.3	272.4
		7.32	152.333	7.32	272.871
		7.34	148.083	7.34	272.386
		7.36	142.583	7.36	272.386
		7.38	153.667	7.38	272.857
		7.4	142.5	7.4	274.529
		7.42	149.417	7.42	272.871
		7.44	146.75	7.44	272.857
		7.46	142.583	7.46	272.143
		7.48	141.083	7.48	272.614
		7.5	148.167	7.5	271.9
		7.52	148.167	7.52	272.614
		7.54	146.75	7.54	272.386
		7.56	149.5	7.56	273.829
		7.58	152.25	7.58	272.386
		7.6	141.083	7.6	272.143
		7.62	152.333	7.62	272.614
		7.64	144	7.64	272.629
		7.66	146.667	7.66	271.914
		7.68	146.667	7.68	272.143
		7.7	146.667	7.7	272.629
		7.72	149.5	7.72	272.143
		7.74	148.167	7.74	272.143
		7.76	149.417	7.76	272.614
		7.78	150.833	7.78	272.143
		7.8	148.167	7.8	272.143
		7.82	146.75	7.82	272.614
		7.84	146.667	7.84	273.329
		7.86	149.417	7.86	272.614
		7.88	146.75	7.88	272.871
		7.9	142.5	7.9	272.871
		7.92	152.25	7.92	272.614
		7.94	149.5	7.94	272.4
		7.96	145.25	7.96	272.629
		7.98	143.917	7.98	271.9
		8	148.083	8	271.9
		8.02	145.25	8.02	273.829
		8.04	144	8.04	273.571
		8.06	149.5	8.06	272.4
		8.08	145.25	8.08	272.614
		8.1	146.667	8.1	271.9
		8.12	141.083	8.12	272.629
		8.14	146.75	8.14	272.629
		8.16	148.083	8.16	271.2
		8.18	145.25	8.18	272.871
		8.2	146.667	8.2	273.1
		8.22	141.083	8.22	271.671
		8.24	146.667	8.24	273.586
		8.26	146.667	8.26	272.857
		8.28	142.5	8.28	272.157
		8.3	145.25	8.3	272.614
		8.32	146.75	8.32	271.9
		8.34	143.917	8.34	272.614
		8.36	146.75	8.36	274.043
		8.38	144	8.38	272.157
		8.4	149.5	8.4	272.871
		8.42	146.75	8.42	272.157
		8.44	146.75	8.44	272.629
		8.46	148.167	8.46	272.857
		8.48	150.833	8.48	272.871
		8.5	146.667	8.5	273.343
		8.52	138.417	8.52	272.871
		8.54	149.5	8.54	271.9
		8.56	148.083	8.56	273.114
		8.58	148.167	8.58	272.386
		8.6	142.5	8.6	272.871
		8.62	148.083	8.62	273.1
		8.64	148.167	8.64	272.143
		8.66	149.5	8.66	272.614
		8.68	149.417	8.68	272.857
		8.7	148.083	8.7	272.157
		8.72	144	8.72	272.386
		8.74	145.25	8.74	272.386
		8.76	148.083	8.76	272.157
		8.78	142.5	8.78	272.857
		8.8	146.667	8.8	273.571
		8.82	146.667	8.82	272.857
		8.84	146.75	8.84	272.157
		8.86	150.917	8.86	274.286
		8.88	146.75	8.88	272.157
		8.9	148.167	8.9	273.343
		8.92	146.75	8.92	274.057
		8.94	143.917	8.94	271.9
		8.96	150.833	8.96	272.629
		8.98	148.083	8.98	272.143
		9	145.333	9	272.871
		9.02	149.417	9.02	272.386
		9.04	149.417	9.04	272.4
		9.06	149.5	9.06	272.4
		9.08	146.667	9.08	273.1
		9.1	146.667	9.1	271.671
		9.12	148.083	9.12	271.429
		9.14	144	9.14	273.1
		9.16	145.25	9.16	272.871
		9.18	150.833	9.18	273.114
		9.2	150.917	9.2	272.629
		9.22	148.083	9.22	272.386
		9.24	155.083	9.24	272.386
		9.26	150.833	9.26	272.157
		9.28	149.5	9.28	273.329
		9.3	144	9.3	271.429
		9.32	152.333	9.32	273.586
		9.34	149.417	9.34	272.143
		9.36	138.333	9.36	272.143
		9.38	153.583	9.38	272.857
		9.4	152.25	9.4	273.1
		9.42	152.333	9.42	273.114
		9.44	146.75	9.44	271.914
		9.46	146.667	9.46	272.629
		9.48	145.25	9.48	271.9
		9.5	152.333	9.5	271.9
		9.52	152.25	9.52	273.1
		9.54	146.667	9.54	272.629
		9.56	155	9.56	272.871
		9.58	143.917	9.58	272.629
		9.6	150.917	9.6	271.9
		9.62	149.5	9.62	271.9
		9.64	142.5	9.64	272.857
		9.66	142.583	9.66	273.114
		9.68	146.75	9.68	272.871
		9.7	143.917	9.7	271.686
		9.72	148.083	9.72	273.343
		9.74	152.333	9.74	272.629
		9.76	146.667	9.76	272.629
		9.78	152.333	9.78	272.614
		9.8	139.75	9.8	272.4
		9.82	146.75	9.82	272.614
		9.84	146.667	9.84	272.143
		9.86	149.5	9.86	272.4
		9.88	146.667	9.88	272.4
		9.9	143.917	9.9	273.114
		9.92	146.667	9.92	271.9
		9.94	150.917	9.94	273.343
		9.96	145.25	9.96	272.857
		9.98	149.5	9.98	272.157
		10	150.833	10	272.143
		10.02	149.5	10.02	273.343
		10.04	145.25	10.04	272.386
		10.06	142.5	10.06	274.057
		10.08	146.75	10.08	272.386
		10.1	150.917	10.1	270.957
		10.12	145.25	10.12	272.614
		10.14	150.917	10.14	273.114
		10.16	144	10.16	273.1
		10.18	148.167	10.18	272.871
		10.2	150.917	10.2	273.586
		10.22	153.667	10.22	274.529
		10.24	149.5	10.24	274.057
		10.26	152.333	10.26	271.914
		10.28	152.333	10.28	273.586
		10.3	148.167	10.3	272.614
		10.32	153.667	10.32	272.157
		10.34	156.417	10.34	272.4
		10.36	152.333	10.36	273.814
		10.38	152.333	10.38	272.386
		10.4	144	10.4	272.4
		10.42	141.167	10.42	273.1
		10.44	148.167	10.44	273.329
		10.46	148.167	10.46	272.386
		10.48	145.25	10.48	272.614
		10.5	142.5	10.5	273.586
		10.52	150.917	10.52	273.1
		10.54	145.25	10.54	272.871
		10.56	148.083	10.56	273.586
		10.58	146.75	10.58	273.343
		10.6	150.833	10.6	273.586
		10.62	156.5	10.62	272.614
		10.64	146.75	10.64	273.329
		10.66	150.917	10.66	273.329
		10.68	150.917	10.68	274.543
		10.7	153.667	10.7	273.814
		10.72	149.417	10.72	273.814
		10.74	152.25	10.74	273.586
		10.76	152.333	10.76	272.629
		10.78	148.083	10.78	275.243
		10.8	152.333	10.8	273.586
		10.82	157.75	10.82	273.329
		10.84	150.833	10.84	273.586
		10.86	153.667	10.86	274.757
		10.88	148.167	10.88	274.286
		10.9	142.5	10.9	275.257
		10.92	150.917	10.92	275.486
		10.94	152.25	10.94	274.3
		10.96	155	10.96	275.014
		10.98	153.583	10.98	275.243
		11	153.667	11	274.543
		11.02	149.417	11.02	275.014
		11.04	146.75	11.04	274.286
		11.06	150.917	11.06	274.771
		11.08	148.083	11.08	275.714
		11.1	156.417	11.1	277.143
		11.12	149.5	11.12	275.729
		11.14	149.5	11.14	276.914
		11.16	149.417	11.16	275.486
		11.18	149.417	11.18	277.386
		11.2	149.417	11.2	278.114
		11.22	155	11.22	278.814
		11.24	156.417	11.24	280.957
		11.26	161.917	11.26	279.043
		11.28	160.583	11.28	282.629
		11.3	156.417	11.3	282.157
		11.32	150.917	11.32	283.114
		11.34	160.667	11.34	284.543
		11.36	156.417	11.36	288.814
		11.38	153.667	11.38	286.686
		11.4	157.75	11.4	289.043
		11.42	157.833	11.42	292.871
		11.44	159.167	11.44	297.143
		11.46	167.5	11.46	295.486
		11.48	166.083	11.48	301.186
		11.5	167.5	11.5	303.1
		11.52	160.583	11.52	305.714
		11.54	175.833	11.54	313.586
		11.56	182.75	11.56	319.057
		11.58	181.5	11.58	329.057
		11.6	171.75	11.6	335.714
		11.62	191.167	11.62	346.9
		11.64	187	11.64	352.143
		11.66	199.5	11.66	357.386
		11.68	203.583	11.68	366.671
		11.7	192.5	11.7	366.443
		11.72	198.083	11.72	367.386
		11.74	203.667	11.74	369.043
		11.76	228.667	11.76	361.443
		11.78	203.583	11.78	349.771
		11.8	200.917	11.8	341.9
		11.82	203.583	11.82	332.629
		11.84	230	11.84	319.543
		11.86	194	11.86	313.343
		11.88	196.75	11.88	304.057
		11.9	198.083	11.9	295.014
		11.92	181.5	11.92	294.043
		11.94	194	11.94	291.914
		11.96	177.25	11.96	284.057
		11.98	180	11.98	285.486
		12	180	12	281.186
		12.02	173.083	12.02	282.614
		12.04	171.667	12.04	281.671
		12.06	166.167	12.06	278.1
		12.08	171.75	12.08	279.286
		12.1	181.417	12.1	278.814
		12.12	164.75	12.12	276.671
		12.14	167.583	12.14	278.1
		12.16	153.667	12.16	275.971
		12.18	156.5	12.18	275.243
		12.2	161.917	12.2	275.486
		12.22	153.667	12.22	274.529
		12.24	153.583	12.24	275.714
		12.26	155	12.26	275.243
		12.28	162	12.28	273.814
		12.3	153.583	12.3	273.1
		12.32	159.167	12.32	272.157
		12.34	155.083	12.34	274.057
		12.36	152.25	12.36	273.814
		12.38	155.083	12.38	272.4
		12.4	163.333	12.4	273.329
		12.42	155	12.42	272.857
		12.44	155	12.44	272.629
		12.46	149.417	12.46	272.614
		12.48	155.083	12.48	273.571
		12.5	152.333	12.5	272.157
		12.52	156.5	12.52	272.871
		12.54	152.25	12.54	272.4
		12.56	150.833	12.56	271.9
		12.58	157.75	12.58	272.871
		12.6	157.833	12.6	272.4
		12.62	142.5	12.62	272.629
		12.64	161.917	12.64	272.386
		12.66	153.667	12.66	272.4
		12.68	146.75	12.68	271.186
		12.7	156.5	12.7	271.914
		12.72	149.417	12.72	271.443
		12.74	153.667	12.74	272.386
		12.76	150.917	12.76	271.429
		12.78	157.833	12.78	273.1
		12.8	155	12.8	272.614
		12.82	152.25	12.82	272.4
		12.84	150.833	12.84	271.671
		12.86	152.333	12.86	271.9
		12.88	152.333	12.88	272.871
		12.9	153.583	12.9	271.671
		12.92	152.333	12.92	271.9
		12.94	155	12.94	271.686
		12.96	149.5	12.96	271.686
		12.98	156.417	12.98	271.671
		13	150.833	13	272.386
		13.02	155.083	13.02	272.143
		13.04	157.833	13.04	272.386
		13.06	150.833	13.06	271.671
		13.08	152.25	13.08	272.157
		13.1	146.667	13.1	272.143
		13.12	156.5	13.12	271.914
		13.14	152.333	13.14	271.186
		13.16	153.667	13.16	272.386
		13.18	150.833	13.18	272.157
		13.2	153.583	13.2	272.629
		13.22	146.667	13.22	271.671
		13.24	156.5	13.24	271.9
		13.26	150.917	13.26	272.143
		13.28	150.833	13.28	271.914
		13.3	155	13.3	272.4
		13.32	155.083	13.32	271.429
		13.34	163.417	13.34	272.629
		13.36	149.417	13.36	272.629
		13.38	150.833	13.38	271.671
		13.4	152.333	13.4	272.386
		13.42	157.833	13.42	272.857
		13.44	153.667	13.44	271.429
		13.46	156.5	13.46	272.4
		13.48	156.5	13.48	273.1
		13.5	153.667	13.5	271.671
		13.52	148.167	13.52	272.157
		13.54	155	13.54	271.914
		13.56	152.333	13.56	271.686
		13.58	156.5	13.58	272.143
		13.6	155.083	13.6	272.857
		13.62	149.5	13.62	272.143
		13.64	149.5	13.64	271.671
		13.66	155.083	13.66	271.443
		13.68	153.583	13.68	272.143
		13.7	149.5	13.7	272.157
		13.72	152.333	13.72	271.686
		13.74	159.167	13.74	272.157
		13.76	157.833	13.76	271.429
		13.78	161.917	13.78	272.629
		13.8	153.667	13.8	272.4
		13.82	152.25	13.82	271.671
		13.84	149.5	13.84	270.971
		13.86	152.333	13.86	272.614
		13.88	149.5	13.88	271.443
		13.9	160.583	13.9	272.143
		13.92	152.333	13.92	271.671
		13.94	152.333	13.94	272.157
		13.96	160.667	13.96	271.186
		13.98	166.083	13.98	270.729
		14	149.417	14	271.671
		14.02	145.333	14.02	271.186
		14.04	155	14.04	271.443
		14.06	149.417	14.06	271.914
		14.08	152.25	14.08	271.914
		14.1	156.417	14.1	271.429
		14.12	155	14.12	271.686
		14.14	160.583	14.14	271.914
		14.16	155	14.16	272.157
		14.18	159.25	14.18	271.914
		14.2	160.583	14.2	272.143
		14.22	155	14.22	271.9
		14.24	159.25	14.24	271.686
		14.26	159.167	14.26	271.443
		14.28	160.583	14.28	272.386
		14.3	153.667	14.3	272.4
		14.32	153.667	14.32	272.143
		14.34	159.25	14.34	271.914
		14.36	157.75	14.36	271.429
		14.38	149.417	14.38	271.686
		14.4	160.667	14.4	271.186
		14.42	155	14.42	271.914
		14.44	157.75	14.44	271.2
		14.46	155.083	14.46	271.2
		14.48	155.083	14.48	271.186
		14.5	159.167	14.5	271.2
		14.52	152.25	14.52	271.686
		14.54	159.167	14.54	271.914
		14.56	159.25	14.56	272.157
		14.58	160.583	14.58	271.2
		14.6	156.5	14.6	271.671
		14.62	150.833	14.62	271.443
		14.64	156.417	14.64	271.671
		14.66	153.667	14.66	270.957
		14.68	152.25	14.68	271.9
		14.7	153.667	14.7	271.914
		14.72	155	14.72	271.429
		14.74	164.833	14.74	271.914
		14.76	159.167	14.76	271.443
		14.78	150.917	14.78	271.671
		14.8	159.25	14.8	271.429
		14.82	159.167	14.82	271.186
		14.84	153.583	14.84	271.686
		14.86	157.833	14.86	271.914
		14.88	155	14.88	271.9
		14.9	161.917	14.9	270.971
		14.92	156.417	14.92	271.2
		14.94	155.083	14.94	271.186
		14.96	153.667	14.96	272.157
		14.98	148.167	14.98	271.429
		15	157.833	15	272.4
		15.02	156.417	15.02	270.714
		15.04	155	15.04	270.714
		15.06	157.75	15.06	271.671
		15.08	162	15.08	271.2
		15.1	157.833	15.1	271.686
		15.12	156.417	15.12	271.9
		15.14	152.333	15.14	271.443
		15.16	155	15.16	271.914
		15.18	160.583	15.18	271.686
		15.2	161.917	15.2	271.686
		15.22	155	15.22	271.671
		15.24	155.083	15.24	271.443
		15.26	163.333	15.26	271.429
		15.28	161.917	15.28	271.9
		15.3	150.833	15.3	271.671
		15.32	155.083	15.32	271.686
		15.34	156.417	15.34	272.4
		15.36	162	15.36	271.186
		15.38	162	15.38	271.186
		15.4	155	15.4	272.157
		15.42	157.75	15.42	271.671
		15.44	156.417	15.44	272.143
		15.46	164.75	15.46	271.914
		15.48	162	15.48	271.914
		15.5	156.5	15.5	272.157
		15.52	157.833	15.52	271.2
		15.54	157.833	15.54	271.429
		15.56	155.083	15.56	271.429
		15.58	159.25	15.58	271.671
		15.6	159.167	15.6	271.686
		15.62	160.667	15.62	271.671
		15.64	159.25	15.64	272.143
		15.66	152.333	15.66	272.157
		15.68	156.5	15.68	271.429
		15.7	160.583	15.7	271.186
		15.72	156.417	15.72	272.614
		15.74	155.083	15.74	271.186
		15.76	157.75	15.76	271.186
		15.78	162	15.78	271.443
		15.8	160.583	15.8	271.686
		15.82	157.75	15.82	271.429
		15.84	159.25	15.84	271.2
		15.86	163.333	15.86	271.429
		15.88	166.083	15.88	272.629
		15.9	156.5	15.9	271.429
		15.92	153.667	15.92	271.443
		15.94	156.5	15.94	270.729
		15.96	159.167	15.96	271.186
		15.98	159.167	15.98	271.671
		16	160.667	16	271.9
		16.02	160.583	16.02	271.186
		16.04	166.083	16.04	271.2
		16.06	159.25	16.06	272.157
		16.08	163.333	16.08	271.914
		16.1	164.75	16.1	270.957
		16.12	160.667	16.12	271.671
		16.14	152.333	16.14	272.4
		16.16	163.333	16.16	272.157
		16.18	173.167	16.18	271.429
		16.2	162	16.2	271.429
		16.22	162	16.22	270.714
		16.24	171.75	16.24	271.186
		16.26	155	16.26	271.914
		16.28	160.583	16.28	271.671
		16.3	159.167	16.3	271.914
		16.32	152.25	16.32	271.671
		16.34	166.083	16.34	272.386
		16.36	163.333	16.36	271.671
		16.38	162	16.38	271.2
		16.4	160.667	16.4	271.671
		16.42	173.167	16.42	270.971
		16.44	169	16.44	271.914
		16.46	159.25	16.46	271.429
		16.48	163.417	16.48	271.186
		16.5	164.75	16.5	271.686
		16.52	155.083	16.52	272.143
		16.54	159.167	16.54	270.714
		16.56	169	16.56	271.2
		16.58	155.083	16.58	271.686
		16.6	156.5	16.6	271.2
		16.62	164.833	16.62	270.957
		16.64	164.833	16.64	271.671
		16.66	171.667	16.66	271.686
		16.68	171.667	16.68	272.614
		16.7	159.25	16.7	271.9
		16.72	160.583	16.72	271.914
		16.74	156.417	16.74	271.686
		16.76	160.667	16.76	271.186
		16.78	157.75	16.78	272.386
		16.8	170.333	16.8	271.9
		16.82	164.833	16.82	272.4
		16.84	164.75	16.84	271.443
		16.86	153.583	16.86	271.686
		16.88	161.917	16.88	272.143
		16.9	159.25	16.9	271.186
		16.92	156.5	16.92	272.157
		16.94	167.583	16.94	272.157
		16.96	163.333	16.96	272.143
		16.98	160.667	16.98	271.686
		17	170.333	17	271.443
		17.02	156.5	17.02	271.914
		17.04	157.833	17.04	272.614
		17.06	159.167	17.06	271.443
		17.08	162	17.08	271.914
		17.1	164.75	17.1	271.914
		17.12	164.833	17.12	271.2
		17.14	163.333	17.14	271.2
		17.16	157.75	17.16	272.4
		17.18	163.333	17.18	272.857
		17.2	170.333	17.2	271.429
		17.22	170.333	17.22	271.671
		17.24	164.75	17.24	271.671
		17.26	168.917	17.26	270.971
		17.28	157.833	17.28	272.4
		17.3	150.917	17.3	271.9
		17.32	160.667	17.32	271.671
		17.34	168.917	17.34	271.686
		17.36	161.917	17.36	272.386
		17.38	164.833	17.38	271.2
		17.4	171.75	17.4	271.443
		17.42	167.5	17.42	272.386
		17.44	170.25	17.44	271.429
		17.46	170.333	17.46	271.443
		17.48	168.917	17.48	271.686
		17.5	164.75	17.5	271.9
		17.52	162	17.52	271.429
		17.54	167.583	17.54	271.671
		17.56	163.333	17.56	270.714
		17.58	167.583	17.58	271.9
		17.6	177.25	17.6	271.671
		17.62	161.917	17.62	271.671
		17.64	169	17.64	272.143
		17.66	175.833	17.66	272.386
		17.68	161.917	17.68	271.671
		17.7	164.833	17.7	271.429
		17.72	169	17.72	272.4
		17.74	166.167	17.74	272.614
		17.76	166.083	17.76	272.386
		17.78	163.417	17.78	270.971
		17.8	166.167	17.8	272.614
		17.82	167.583	17.82	271.443
		17.84	163.333	17.84	270.714
		17.86	163.333	17.86	271.686
		17.88	169	17.88	272.629
		17.9	164.833	17.9	271.671
		17.92	166.167	17.92	271.686
		17.94	157.75	17.94	271.9
		17.96	169	17.96	272.857
		17.98	178.583	17.98	272.614
		18	166.167	18	271.9
		18.02	175.833	18.02	271.9
		18.04	166.083	18.04	271.686
		18.06	169	18.06	271.914
		18.08	171.75	18.08	271.686
		18.1	169	18.1	271.429
		18.12	164.75	18.12	271.671
		18.14	168.917	18.14	272.157
		18.16	169	18.16	272.143
		18.18	173.083	18.18	271.671
		18.2	166.167	18.2	271.914
		18.22	168.917	18.22	271.914
		18.24	163.333	18.24	271.914
		18.26	164.833	18.26	271.914
		18.28	175.833	18.28	273.114
		18.3	169	18.3	271.671
		18.32	169	18.32	271.686
		18.34	175.833	18.34	271.671
		18.36	167.5	18.36	271.443
		18.38	177.333	18.38	271.686
		18.4	170.333	18.4	272.386
		18.42	160.667	18.42	271.686
		18.44	171.667	18.44	271.9
		18.46	171.667	18.46	272.157
		18.48	175.917	18.48	271.429
		18.5	166.167	18.5	271.914
		18.52	177.25	18.52	270.471
		18.54	166.167	18.54	271.686
		18.56	174.417	18.56	272.386
		18.58	171.667	18.58	271.671
		18.6	164.833	18.6	271.686
		18.62	166.083	18.62	272.143
		18.64	160.583	18.64	270.714
		18.66	177.333	18.66	270.957
		18.68	166.167	18.68	271.9
		18.7	180.083	18.7	272.614
		18.72	174.5	18.72	270.729
		18.74	173.083	18.74	272.143
		18.76	171.667	18.76	271.686
		18.78	169	18.78	272.614
		18.8	167.5	18.8	272.143
		18.82	170.25	18.82	272.157
		18.84	177.333	18.84	273.1
		18.86	171.75	18.86	272.157
		18.88	175.917	18.88	271.686
		18.9	166.083	18.9	272.143
		18.92	175.917	18.92	272.857
		18.94	170.333	18.94	272.4
		18.96	186.917	18.96	271.914
		18.98	177.333	18.98	273.1
		19	171.75	19	271.671
		19.02	177.333	19.02	272.614
		19.04	174.5	19.04	272.157
		19.06	170.25	19.06	272.157
		19.08	173.083	19.08	272.143
		19.1	178.667	19.1	271.671
		19.12	177.25	19.12	271.443
		19.14	175.917	19.14	271.443
		19.16	168.917	19.16	271.2
		19.18	171.75	19.18	270.486
		19.2	177.333	19.2	271.2
		19.22	178.583	19.22	273.1
		19.24	180.083	19.24	271.2
		19.26	174.5	19.26	272.157
		19.28	180	19.28	271.443
		19.3	171.75	19.3	271.686
		19.32	171.75	19.32	272.157
		19.34	170.333	19.34	272.143
		19.36	164.833	19.36	272.143
		19.38	187	19.38	271.9
		19.4	180	19.4	272.143
		19.42	174.417	19.42	273.114
		19.44	174.5	19.44	271.443
		19.46	171.667	19.46	272.157
		19.48	174.5	19.48	271.686
		19.5	180	19.5	271.914
		19.52	182.75	19.52	271.429
		19.54	168.917	19.54	271.9
		19.56	185.667	19.56	272.157
		19.58	177.333	19.58	272.157
		19.6	173.083	19.6	271.686
		19.62	178.667	19.62	271.2
		19.64	180	19.64	271.914
		19.66	182.75	19.66	272.143
		19.68	181.417	19.68	271.186
		19.7	182.833	19.7	272.157
		19.72	187	19.72	272.143
		19.74	177.25	19.74	272.143
		19.76	174.417	19.76	271.671
		19.78	184.25	19.78	271.671
		19.8	177.333	19.8	272.871
		19.82	173.083	19.82	272.871
		19.84	171.75	19.84	272.386
		19.86	171.667	19.86	272.871
		19.88	173.167	19.88	272.4
		19.9	185.583	19.9	272.157
		19.92	170.25	19.92	272.4
		19.94	182.833	19.94	273.1
		19.96	171.75	19.96	272.386
		19.98	188.417	19.98	272.629
		20	174.5	20	273.571
		20.02	182.833	20.02	272.871
		20.04	167.583	20.04	275
		20.06	166.083	20.06	274.543
		20.08	185.667	20.08	274.043
		20.1	177.333	20.1	275.957
		20.12	177.25	20.12	275.471
		20.14	171.75	20.14	275.971
		20.16	192.5	20.16	278.329
		20.18	177.333	20.18	278.114
		20.2	184.167	20.2	280.471
		20.22	189.833	20.22	281.186
		20.24	182.75	20.24	282.143
		20.26	191.083	20.26	283.571
		20.28	186.917	20.28	281.671
		20.3	182.833	20.3	281.914
		20.32	193.917	20.32	282.871
		20.34	187	20.34	282.4
		20.36	189.833	20.36	280.257
		20.38	170.333	20.38	279.3
		20.4	175.917	20.4	279.057
		20.42	191.083	20.42	279.543
		20.44	192.5	20.44	278.329
		20.46	184.167	20.46	279.757
		20.48	185.583	20.48	278.571
		20.5	192.5	20.5	276.9
		20.52	180.083	20.52	278.829
		20.54	196.75	20.54	278.586
		20.56	193.917	20.56	279.057
		20.58	189.75	20.58	279.771
		20.6	189.833	20.6	276.914
		20.62	187	20.62	278.829
		20.64	192.583	20.64	276.443
		20.66	200.833	20.66	275.971
		20.68	181.417	20.68	278.329
		20.7	192.5	20.7	276.429
		20.72	191.083	20.72	277.871
		20.74	192.583	20.74	277.857
		20.76	180	20.76	277.614
		20.78	185.667	20.78	274.529
		20.8	195.333	20.8	276.429
		20.82	180.083	20.82	277.857
		20.84	186.917	20.84	277.143
		20.86	187	20.86	274.771
		20.88	195.25	20.88	277.157
		20.9	191.167	20.9	278.586
		20.92	192.5	20.92	275.957
		20.94	195.333	20.94	275.257
		20.96	184.167	20.96	277.386
		20.98	185.667	20.98	276.914
		21	174.417	21	276.429
		21.02	184.167	21.02	276.429
		21.04	184.25	21.04	276.429
		21.06	177.25	21.06	274.043
		21.08	178.667	21.08	275.486
		21.1	193.917	21.1	276.686
		21.12	178.583	21.12	276.443
		21.14	188.333	21.14	274.757
		21.16	189.833	21.16	276.429
		21.18	195.25	21.18	275.714
		21.2	185.667	21.2	275.257
		21.22	189.833	21.22	275
		21.24	181.5	21.24	274.543
		21.26	198.167	21.26	275.957
		21.28	189.75	21.28	275.971
		21.3	189.833	21.3	276.429
		21.32	188.417	21.32	275.714
		21.34	191.083	21.34	274.771
		21.36	188.333	21.36	276.443
		21.38	195.25	21.38	275.486
		21.4	196.667	21.4	275.486
		21.42	196.75	21.42	276.429
		21.44	199.417	21.44	275.957
		21.46	198.083	21.46	274.543
		21.48	178.583	21.48	276.443
		21.5	174.417	21.5	276.686
		21.52	191.083	21.52	275.257
		21.54	189.75	21.54	275.486
		21.56	188.333	21.56	275.471
		21.58	178.583	21.58	274.529
		21.6	196.667	21.6	276.686
		21.62	192.5	21.62	275.729
		21.64	193.917	21.64	275.257
		21.66	193.917	21.66	273.586
		21.68	188.333	21.68	276.2
		21.7	184.25	21.7	274.3
		21.72	195.25	21.72	274.757
		21.74	193.917	21.74	276.429
		21.76	184.25	21.76	276.914
		21.78	194	21.78	275.714
		21.8	188.333	21.8	275.014
		21.82	185.583	21.82	274.057
		21.84	195.333	21.84	274.529
		21.86	189.833	21.86	276.186
		21.88	188.333	21.88	276.671
		21.9	199.5	21.9	274.3
		21.92	191.167	21.92	275.486
		21.94	188.333	21.94	273.829
		21.96	189.833	21.96	275.486
		21.98	180	21.98	275.729
		22	195.333	22	275.971
		22.02	189.75	22.02	274.529
		22.04	195.25	22.04	276.443
		22.06	193.917	22.06	276.9
		22.08	206.417	22.08	275.971
		22.1	195.333	22.1	275.729
		22.12	188.417	22.12	277.4
		22.14	187	22.14	277.4
		22.16	196.667	22.16	278.814
		22.18	184.25	22.18	278.586
		22.2	189.833	22.2	280.486
		22.22	189.75	22.22	279.043
		22.24	203.667	22.24	283.329
		22.26	192.5	22.26	285.257
		22.28	199.417	22.28	289.771
		22.3	195.333	22.3	292.386
		22.32	193.917	22.32	296.443
		22.34	191.167	22.34	307.629
		22.36	199.5	22.36	304.757
		22.38	200.833	22.38	306.429
		22.4	205	22.4	302.857
		22.42	189.833	22.42	300.257
		22.44	195.25	22.44	295.243
		22.46	189.75	22.46	288.343
		22.48	199.417	22.48	283.329
		22.5	195.25	22.5	280.729
		22.52	192.5	22.52	278.829
		22.54	189.833	22.54	278.1
		22.56	194	22.56	276.443
		22.58	192.583	22.58	276.9
		22.6	198.167	22.6	276.9
		22.62	196.667	22.62	275.486
		22.64	184.167	22.64	276.9
		22.66	209.25	22.66	275.014
		22.68	202.333	22.68	275.729
		22.7	188.333	22.7	276.2
		22.72	189.75	22.72	275.971
		22.74	191.167	22.74	275.729
		22.76	195.25	22.76	275.714
		22.78	194	22.78	275.957
		22.8	192.5	22.8	275.714
		22.82	196.75	22.82	277.157
		22.84	191.167	22.84	276.186
		22.86	189.75	22.86	275.257
		22.88	189.833	22.88	276.429
		22.9	192.5	22.9	276.2
		22.92	202.333	22.92	279.3
		22.94	202.333	22.94	276.186
		22.96	189.75	22.96	276.671
		22.98	186.917	22.98	277.614
		23	195.333	23	277.4
		23.02	195.25	23.02	278.1
		23.04	184.25	23.04	279.3
		23.06	195.333	23.06	279.286
		23.08	198.167	23.08	280
		23.1	188.333	23.1	278.329
		23.12	198.083	23.12	279.043
		23.14	195.333	23.14	280.257
		23.16	202.333	23.16	281.2
		23.18	199.417	23.18	280.957
		23.2	195.333	23.2	282.143
		23.22	198.083	23.22	283.343
		23.24	193.917	23.24	285
		23.26	209.25	23.26	287.4
		23.28	196.75	23.28	289.043
		23.3	198.083	23.3	288.829
		23.32	199.417	23.32	290.471
		23.34	206.417	23.34	294.286
		23.36	209.25	23.36	298.571
		23.38	210.667	23.38	301.186
		23.4	206.5	23.4	305.257
		23.42	203.583	23.42	310.957
		23.44	210.583	23.44	309.529
		23.46	205	23.46	315.014
		23.48	206.417	23.48	316.443
		23.5	210.667	23.5	321.671
		23.52	207.833	23.52	321.671
		23.54	213.333	23.54	325.486
		23.56	210.667	23.56	322.871
		23.58	223.167	23.58	316.186
		23.6	192.583	23.6	316.914
		23.62	210.583	23.62	307.143
		23.64	203.583	23.64	307.629
		23.66	198.083	23.66	303.343
		23.68	203.583	23.68	299.286
		23.7	207.75	23.7	297.4
		23.72	194	23.72	292.386
		23.74	200.917	23.74	291.186
		23.76	206.417	23.76	285.243
		23.78	192.5	23.78	284.543
		23.8	200.917	23.8	283.343
		23.82	199.5	23.82	280.243
		23.84	180.083	23.84	280.486
		23.86	202.25	23.86	279.771
		23.88	195.333	23.88	280.243
		23.9	200.917	23.9	278.343
		23.92	203.667	23.92	277.157
		23.94	191.167	23.94	276.686
		23.96	195.333	23.96	276.2
		23.98	192.583	23.98	277.143
		24	198.083	24	275.243
		24.02	189.75	24.02	277.4
		24.04	185.583	24.04	276.443
		24.06	202.25	24.06	275.471
		24.08	195.333	24.08	274.543
		24.1	206.417	24.1	275.243
		24.12	200.917	24.12	275.971
		24.14	191.167	24.14	274.529
		24.16	188.333	24.16	275
		24.18	185.583	24.18	274.3
		24.2	184.167	24.2	274.543
		24.22	196.75	24.22	274.286
		24.24	185.583	24.24	273.814
		24.26	188.333	24.26	273.329
		24.28	189.75	24.28	275.014
		24.3	196.667	24.3	274.543
		24.32	195.25	24.32	273.586
		24.34	199.5	24.34	273.343
		24.36	189.75	24.36	275.243
		24.38	195.333	24.38	274.286
		24.4	193.917	24.4	273.114
		24.42	193.917	24.42	275.014
		24.44	193.917	24.44	275.014
		24.46	182.75	24.46	273.814
		24.48	194	24.48	273.343
		24.5	188.333	24.5	273.343
		24.52	184.25	24.52	273.829
		24.54	188.333	24.54	274.057
		24.56	188.417	24.56	274.529
		24.58	189.833	24.58	274.286
		24.6	191.167	24.6	275
		24.62	200.833	24.62	275.014
		24.64	195.333	24.64	274.543
		24.66	194	24.66	275
		24.68	185.667	24.68	276.443
		24.7	181.417	24.7	276.186
		24.72	194	24.72	276.443
		24.74	196.75	24.74	277.614
		24.76	189.833	24.76	278.586
		24.78	193.917	24.78	276.9
		24.8	189.833	24.8	275.971
		24.82	196.667	24.82	274.543
		24.84	188.333	24.84	275.486
		24.86	192.583	24.86	275
		24.88	198.083	24.88	272.857
		24.9	193.917	24.9	274.529
		24.92	191.167	24.92	273.329
		24.94	188.417	24.94	272.871
		24.96	194	24.96	272.386
		24.98	199.5	24.98	272.871
		25	177.333	25	272.386
		25.02	180.083	25.02	273.343
		25.04	198.167	25.04	273.586
		25.06	192.583	25.06	273.829
		25.08	187	25.08	273.571
		25.1	189.833	25.1	272.629
		25.12	187	25.12	272.857
		25.14	191.167	25.14	272.386
		25.16	187	25.16	273.829
		25.18	189.75	25.18	272.629
		25.2	187	25.2	272.4
		25.22	185.667	25.22	273.1
		25.24	198.167	25.24	274.057
		25.26	192.5	25.26	273.814
		25.28	192.5	25.28	272.143
		25.3	205	25.3	271.686
		25.32	189.75	25.32	272.871
		25.34	186.917	25.34	273.114
		25.36	191.167	25.36	272.4
		25.38	175.917	25.38	273.829
		25.4	191.083	25.4	273.114
		25.42	185.667	25.42	273.1
		25.44	192.583	25.44	273.586
		25.46	188.417	25.46	272.157
		25.48	185.667	25.48	272.857
		25.5	191.083	25.5	273.114
		25.52	184.167	25.52	272.629
		25.54	185.667	25.54	273.1
		25.56	182.75	25.56	272.157
		25.58	186.917	25.58	272.157
		25.6	192.583	25.6	273.1
		25.62	195.333	25.62	271.9
		25.64	184.25	25.64	273.829
		25.66	196.75	25.66	272.629
		25.68	189.833	25.68	272.871
		25.7	186.917	25.7	272.614
		25.72	177.333	25.72	272.143
		25.74	194	25.74	272.614
		25.76	191.083	25.76	273.114
		25.78	186.917	25.78	273.571
		25.8	189.833	25.8	273.1
		25.82	181.5	25.82	273.114
		25.84	184.167	25.84	273.571
		25.86	181.417	25.86	273.586
		25.88	180.083	25.88	273.343
		25.9	177.333	25.9	274.286
		25.92	189.75	25.92	272.4
		25.94	177.25	25.94	273.329
		25.96	188.333	25.96	273.343
		25.98	181.417	25.98	273.571
		26	184.25	26	272.857
		26.02	185.583	26.02	272.857
		26.04	184.25	26.04	272.857
		26.06	184.167	26.06	273.343
		26.08	178.667	26.08	273.1
		26.1	177.333	26.1	273.814
		26.12	191.083	26.12	272.143
		26.14	184.25	26.14	272.386
		26.16	193.917	26.16	271.671
		26.18	178.667	26.18	272.871
		26.2	187	26.2	272.614
		26.22	178.667	26.22	271.9
		26.24	188.333	26.24	273.1
		26.26	186.917	26.26	272.157
		26.28	188.417	26.28	272.4
		26.3	174.5	26.3	272.157
		26.32	192.5	26.32	271.914
		26.34	194	26.34	272.629
		26.36	184.25	26.36	272.614
		26.38	188.417	26.38	273.329
		26.4	191.083	26.4	272.4
		26.42	188.333	26.42	272.614
		26.44	188.417	26.44	272.143
		26.46	173.167	26.46	274.057
		26.48	196.667	26.48	271.429
		26.5	195.25	26.5	272.4
		26.52	182.833	26.52	271.443
		26.54	192.583	26.54	271.686
		26.56	181.417	26.56	272.4
		26.58	177.333	26.58	272.614
		26.6	184.167	26.6	272.614
		26.62	180	26.62	272.386
		26.64	182.833	26.64	271.671
		26.66	192.583	26.66	273.1
		26.68	187	26.68	272.386
		26.7	192.5	26.7	271.443
		26.72	192.583	26.72	272.614
		26.74	184.25	26.74	272.386
		26.76	200.833	26.76	273.114
		26.78	178.667	26.78	272.386
		26.8	173.083	26.8	273.1
		26.82	177.333	26.82	272.157
		26.84	181.5	26.84	271.686
		26.86	188.333	26.86	272.386
		26.88	188.333	26.88	272.386
		26.9	175.917	26.9	272.157
		26.92	182.833	26.92	271.9
		26.94	181.417	26.94	273.571
		26.96	185.667	26.96	272.143
		26.98	182.75	26.98	273.329
		27	191.083	27	272.614
		27.02	192.5	27.02	273.571
		27.04	182.833	27.04	273.1
		27.06	191.167	27.06	272.871
		27.08	192.5	27.08	271.914
		27.1	182.833	27.1	272.157
		27.12	188.417	27.12	272.857
		27.14	181.417	27.14	272.629
		27.16	181.5	27.16	272.629
		27.18	178.667	27.18	272.614
		27.2	185.583	27.2	272.143
		27.22	184.167	27.22	272.143
		27.24	181.417	27.24	271.686
		27.26	177.25	27.26	272.871
		27.28	185.583	27.28	273.1
		27.3	175.917	27.3	273.329
		27.32	182.833	27.32	272.143
		27.34	180	27.34	272.157
		27.36	184.25	27.36	272.614
		27.38	185.583	27.38	273.114
		27.4	187	27.4	271.9
		27.42	178.667	27.42	272.143
		27.44	168.917	27.44	271.2
		27.46	180.083	27.46	272.143
		27.48	174.417	27.48	272.157
		27.5	184.25	27.5	272.629
		27.52	173.167	27.52	272.157
		27.54	177.333	27.54	271.914
		27.56	181.5	27.56	272.857
		27.58	177.25	27.58	272.386
		27.6	174.5	27.6	271.671
		27.62	181.5	27.62	272.386
		27.64	171.75	27.64	271.914
		27.66	178.583	27.66	272.614
		27.68	184.25	27.68	272.4
		27.7	187	27.7	272.143
		27.72	171.667	27.72	273.329
		27.74	167.5	27.74	271.9
		27.76	177.333	27.76	272.857
		27.78	177.25	27.78	272.386
		27.8	189.75	27.8	272.157
		27.82	186.917	27.82	272.157
		27.84	187	27.84	272.157
		27.86	177.25	27.86	273.114
		27.88	180.083	27.88	272.4
		27.9	186.917	27.9	273.814
		27.92	171.667	27.92	273.329
		27.94	173.167	27.94	271.9
		27.96	178.583	27.96	271.914
		27.98	175.917	27.98	272.386
		28	181.5	28	273.814
		28.02	181.5	28.02	273.114
		28.04	178.667	28.04	272.143
		28.06	171.75	28.06	272.4
		28.08	185.583	28.08	273.814
		28.1	178.583	28.1	272.4
		28.12	181.417	28.12	272.871
		28.14	177.333	28.14	271.914
		28.16	178.583	28.16	272.157
		28.18	173.083	28.18	272.143
		28.2	180	28.2	272.386
		28.22	180.083	28.22	272.386
		28.24	191.083	28.24	273.1
		28.26	173.167	28.26	273.829
		28.28	187	28.28	273.343
		28.3	187	28.3	273.1
		28.32	191.083	28.32	272.871
		28.34	177.333	28.34	272.629
		28.36	181.5	28.36	273.586
		28.38	175.833	28.38	272.857
		28.4	174.5	28.4	273.114
		28.42	170.25	28.42	272.871
		28.44	173.083	28.44	272.143
		28.46	175.917	28.46	272.614
		28.48	175.917	28.48	272.857
		28.5	171.667	28.5	272.629
		28.52	182.75	28.52	273.329
		28.54	184.25	28.54	272.143
		28.56	175.833	28.56	271.686
		28.58	177.25	28.58	272.614
		28.6	186.917	28.6	272.386
		28.62	180	28.62	272.143
		28.64	173.083	28.64	271.9
		28.66	182.75	28.66	272.143
		28.68	173.083	28.68	272.871
		28.7	180	28.7	272.614
		28.72	188.417	28.72	272.4
		28.74	184.25	28.74	272.4
		28.76	167.5	28.76	272.143
		28.78	178.667	28.78	272.614
		28.8	177.333	28.8	273.329
		28.82	175.917	28.82	272.157
		28.84	180.083	28.84	273.114
		28.86	178.583	28.86	272.157
		28.88	174.5	28.88	273.114
		28.9	177.25	28.9	272.4
		28.92	174.417	28.92	272.386
		28.94	169	28.94	272.4
		28.96	177.333	28.96	272.386
		28.98	180	28.98	273.571
		29	177.333	29	273.329
		29.02	167.583	29.02	271.186
		29.04	180.083	29.04	273.114
		29.06	171.667	29.06	272.143
		29.08	178.667	29.08	274.529
		29.1	182.833	29.1	272.871
		29.12	163.333	29.12	272.857
		29.14	180	29.14	273.586
		29.16	177.25	29.16	273.114
		29.18	171.75	29.18	273.343
		29.2	177.333	29.2	273.829
		29.22	173.167	29.22	273.571
		29.24	174.417	29.24	273.329
		29.26	160.583	29.26	273.571
		29.28	178.667	29.28	273.814
		29.3	174.5	29.3	274.3
		29.32	202.333	29.32	272.857
		29.34	169	29.34	274.529
		29.36	175.833	29.36	275.729
		29.38	181.5	29.38	276.2
		29.4	182.75	29.4	276.914
		29.42	180.083	29.42	276.9
		29.44	178.583	29.44	277.4
		29.46	180	29.46	278.329
		29.48	173.167	29.48	276.686
		29.5	170.333	29.5	278.571
		29.52	173.167	29.52	279.057
		29.54	173.083	29.54	276.186
		29.56	182.833	29.56	275.714
		29.58	174.417	29.58	275.957
		29.6	175.917	29.6	274.286
		29.62	168.917	29.62	274.771
		29.64	174.5	29.64	274.043
		29.66	177.333	29.66	273.829
		29.68	166.167	29.68	273.1
		29.7	177.333	29.7	274.771
		29.72	181.417	29.72	273.114
		29.74	168.917	29.74	272.871
		29.76	170.25	29.76	273.814
		29.78	173.167	29.78	273.329
		29.8	175.833	29.8	272.857
		29.82	169	29.82	274.3
		29.84	178.667	29.84	273.586
		29.86	185.583	29.86	273.571
		29.88	163.333	29.88	272.629
		29.9	171.75	29.9	273.1
		29.92	166.083	29.92	273.329
		29.94	169	29.94	272.4
		29.96	171.75	29.96	272.4
		29.98	167.583	29.98	273.1
		30	167.5	30	273.114
		30.02	177.25	30.02	272.4
		30.04	163.333	30.04	273.586
		30.06	178.667	30.06	272.857
		30.08	170.25	30.08	272.157
		30.1	180.083	30.1	271.914
		30.12	168.917	30.12	272.614
		30.14	170.25	30.14	273.114
		30.16	177.25	30.16	273.114
		30.18	173.083	30.18	272.871
		30.2	167.583	30.2	273.114
		30.22	169	30.22	272.4
		30.24	167.5	30.24	272.143
		30.26	169	30.26	272.4
		30.28	177.25	30.28	272.143
		30.3	175.917	30.3	272.857
		30.32	175.833	30.32	272.143
		30.34	170.333	30.34	274.057
		30.36	180.083	30.36	272.857
		30.38	192.5	30.38	272.386
		30.4	173.167	30.4	271.9
		30.42	173.083	30.42	272.386
		30.44	166.167	30.44	272.157
		30.46	170.25	30.46	272.871
		30.48	175.833	30.48	271.686
		30.5	170.25	30.5	272.857
		30.52	166.083	30.52	272.857
		30.54	168.917	30.54	273.586
		30.56	173.083	30.56	272.614
		30.58	173.167	30.58	273.829
		30.6	164.833	30.6	273.343
		30.62	170.25	30.62	271.914
		30.64	174.5	30.64	271.686
		30.66	164.75	30.66	272.871
		30.68	171.667	30.68	272.629
		30.7	171.667	30.7	272.157
		30.72	174.417	30.72	272.857
		30.74	173.083	30.74	271.914
		30.76	174.5	30.76	272.871
		30.78	166.083	30.78	273.586
		30.8	169	30.8	272.157
		30.82	180	30.82	273.586
		30.84	170.25	30.84	272.143
		30.86	170.25	30.86	272.4
		30.88	164.75	30.88	272.386
		30.9	167.5	30.9	273.114
		30.92	163.333	30.92	273.1
		30.94	161.917	30.94	272.614
		30.96	173.083	30.96	273.114
		30.98	170.25	30.98	272.871
		31	174.5	31	273.1
		31.02	167.583	31.02	272.871
		31.04	175.917	31.04	272.386
		31.06	173.167	31.06	272.4
		31.08	173.083	31.08	272.614
		31.1	175.917	31.1	272.157
		31.12	167.5	31.12	271.914
		31.14	169	31.14	271.686
		31.16	174.417	31.16	272.4
		31.18	167.5	31.18	273.114
		31.2	164.75	31.2	272.614
		31.22	168.917	31.22	271.686
		31.24	170.333	31.24	272.143
		31.26	173.083	31.26	273.1
		31.28	167.5	31.28	272.614
		31.3	170.333	31.3	272.629
		31.32	173.167	31.32	273.586
		31.34	174.417	31.34	272.386
		31.36	157.75	31.36	273.114
		31.38	173.083	31.38	272.157
		31.4	163.417	31.4	271.443
		31.42	169	31.42	272.857
		31.44	167.583	31.44	272.4
		31.46	162	31.46	273.571
		31.48	178.583	31.48	272.614
		31.5	167.583	31.5	273.329
		31.52	168.917	31.52	272.614
		31.54	167.5	31.54	272.857
		31.56	170.25	31.56	272.871
		31.58	167.5	31.58	272.386
		31.6	162	31.6	273.1
		31.62	164.75	31.62	272.4
		31.64	171.75	31.64	272.629
		31.66	174.417	31.66	273.814
		31.68	167.583	31.68	273.329
		31.7	173.167	31.7	273.586
		31.72	164.75	31.72	274.057
		31.74	170.25	31.74	274.3
		31.76	181.417	31.76	274.286
		31.78	182.75	31.78	273.814
		31.8	168.917	31.8	274.543
		31.82	166.083	31.82	273.343
		31.84	174.5	31.84	274.757
		31.86	170.25	31.86	274.757
		31.88	174.5	31.88	274.529
		31.9	178.667	31.9	275.014
		31.92	167.5	31.92	273.586
		31.94	170.25	31.94	273.829
		31.96	168.917	31.96	273.814
		31.98	170.333	31.98	273.829
		32	161.917	32	272.614
		32.02	169	32.02	272.157
		32.04	166.167	32.04	273.114
		32.06	169	32.06	272.857
		32.08	163.333	32.08	272.614
		32.1	164.833	32.1	272.871
		32.12	170.333	32.12	272.386
		32.14	171.667	32.14	272.614
		32.16	163.417	32.16	273.114
		32.18	169	32.18	272.4
		32.2	162	32.2	271.671
		32.22	170.333	32.22	273.329
		32.24	173.083	32.24	271.671
		32.26	164.833	32.26	272.871
		32.28	171.667	32.28	272.614
		32.3	164.833	32.3	272.143
		32.32	171.75	32.32	271.9
		32.34	170.333	32.34	273.114
		32.36	163.417	32.36	272.143
		32.38	160.667	32.38	271.9
		32.4	180.083	32.4	272.157
		32.42	175.917	32.42	271.914
		32.44	174.5	32.44	273.1
		32.46	164.75	32.46	271.443
		32.48	167.583	32.48	271.671
		32.5	163.417	32.5	272.629
		32.52	166.083	32.52	272.629
		32.54	170.333	32.54	272.629
		32.56	170.333	32.56	271.914
		32.58	160.667	32.58	272.157
		32.6	166.083	32.6	271.443
		32.62	164.75	32.62	273.114
		32.64	159.167	32.64	271.443
		32.66	170.333	32.66	271.429
		32.68	166.167	32.68	272.871
		32.7	170.25	32.7	272.857
		32.72	168.917	32.72	271.914
		32.74	169	32.74	272.4
		32.76	161.917	32.76	271.671
		32.78	173.083	32.78	272.629
		32.8	167.5	32.8	271.9
		32.82	173.167	32.82	273.114
		32.84	170.25	32.84	271.686
		32.86	173.167	32.86	272.614
		32.88	173.167	32.88	272.386
		32.9	163.417	32.9	272.157
		32.92	164.75	32.92	272.629
		32.94	170.333	32.94	272.857
		32.96	160.583	32.96	272.157
		32.98	166.083	32.98	273.571
		33	164.75	33	272.386
		33.02	163.417	33.02	272.614
		33.04	173.167	33.04	272.157
		33.06	163.333	33.06	272.871
		33.08	160.667	33.08	272.614
		33.1	166.083	33.1	272.143
		33.12	173.083	33.12	271.9
		33.14	166.167	33.14	272.614
		33.16	167.5	33.16	272.4
		33.18	167.5	33.18	272.871
		33.2	167.5	33.2	272.629
		33.22	173.083	33.22	271.686
		33.24	173.083	33.24	271.686
		33.26	164.75	33.26	272.143
		33.28	169	33.28	273.329
		33.3	175.833	33.3	271.429
		33.32	171.667	33.32	271.2
		33.34	170.25	33.34	272.629
		33.36	162	33.36	272.629
		33.38	166.167	33.38	272.4
		33.4	164.75	33.4	271.443
		33.42	167.583	33.42	272.4
		33.44	167.583	33.44	273.114
		33.46	170.25	33.46	272.629
		33.48	164.833	33.48	273.586
		33.5	167.5	33.5	272.157
		33.52	160.667	33.52	272.143
		33.54	171.75	33.54	271.671
		33.56	167.583	33.56	272.386
		33.58	167.583	33.58	272.4
		33.6	169	33.6	272.386
		33.62	181.417	33.62	273.343
		33.64	170.333	33.64	271.9
		33.66	164.75	33.66	273.343
		33.68	166.167	33.68	272.4
		33.7	159.167	33.7	272.4
		33.72	166.083	33.72	272.857
		33.74	164.75	33.74	272.143
		33.76	167.583	33.76	272.386
		33.78	170.25	33.78	272.871
		33.8	170.25	33.8	271.686
		33.82	167.5	33.82	272.157
		33.84	171.75	33.84	272.614
		33.86	178.583	33.86	273.114
		33.88	159.25	33.88	273.1
		33.9	166.083	33.9	272.386
		33.92	166.167	33.92	272.386
		33.94	164.833	33.94	272.157
		33.96	163.333	33.96	271.914
		33.98	162	33.98	273.1
		34	160.667	34	272.871
		34.02	171.75	34.02	271.914
		34.04	167.5	34.04	272.386
		34.06	160.667	34.06	273.1
		34.08	170.25	34.08	272.614
		34.1	164.833	34.1	273.114
		34.12	169	34.12	271.9
		34.14	174.5	34.14	272.143
		34.16	160.583	34.16	272.143
		34.18	164.833	34.18	273.1
		34.2	163.417	34.2	272.143
		34.22	163.417	34.22	272.857
		34.24	175.917	34.24	272.157
		34.26	167.583	34.26	272.4
		34.28	167.5	34.28	273.114
		34.3	170.333	34.3	272.386
		34.32	167.5	34.32	272.614
		34.34	178.667	34.34	271.914
		34.36	170.333	34.36	273.343
		34.38	161.917	34.38	272.386
		34.4	163.333	34.4	272.386
		34.42	167.5	34.42	272.143
		34.44	164.833	34.44	273.114
		34.46	160.583	34.46	271.686
		34.48	159.25	34.48	272.143
		34.5	160.583	34.5	272.4
		34.52	171.667	34.52	272.614
		34.54	164.833	34.54	272.386
		34.56	167.5	34.56	272.857
		34.58	161.917	34.58	272.386
		34.6	167.5	34.6	271.9
		34.62	166.167	34.62	272.857
		34.64	177.333	34.64	273.343
		34.66	160.583	34.66	271.914
		34.68	170.25	34.68	273.343
		34.7	163.417	34.7	272.143
		34.72	168.917	34.72	272.157
		34.74	166.167	34.74	272.614
		34.76	173.167	34.76	272.614
		34.78	160.583	34.78	271.9
		34.8	164.75	34.8	272.857
		34.82	166.083	34.82	272.386
		34.84	159.25	34.84	272.857
		34.86	164.75	34.86	272.386
		34.88	168.917	34.88	273.329
		34.9	167.583	34.9	273.343
		34.92	163.417	34.92	273.343
		34.94	168.917	34.94	273.1
		34.96	164.75	34.96	273.571
		34.98	169	34.98	272.386
		35	161.917	35	272.857
		35.02	160.667	35.02	272.386
		35.04	159.167	35.04	272.629
		35.06	163.333	35.06	273.571
		35.08	180.083	35.08	271.671
		35.1	169	35.1	273.343
		35.12	166.167	35.12	274.043
		35.14	164.833	35.14	273.343
		35.16	164.75	35.16	272.857
		35.18	166.167	35.18	273.329
		35.2	163.333	35.2	273.571
		35.22	164.75	35.22	274.043
		35.24	168.917	35.24	272.857
		35.26	153.583	35.26	275.729
		35.28	166.083	35.28	273.814
		35.3	168.917	35.3	273.829
		35.32	167.5	35.32	275.471
		35.34	170.25	35.34	275.957
		35.36	171.667	35.36	276.2
		35.38	171.667	35.38	277.629
		35.4	174.417	35.4	277.143
		35.42	168.917	35.42	279.043
		35.44	168.917	35.44	280.729
		35.46	161.917	35.46	279.543
		35.48	166.083	35.48	280.714
		35.5	175.833	35.5	284.3
		35.52	170.333	35.52	285.014
		35.54	168.917	35.54	284.757
		35.56	170.25	35.56	287.386
		35.58	163.333	35.58	289.529
		35.6	162	35.6	292.871
		35.62	166.083	35.62	290.729
		35.64	177.25	35.64	291.686
		35.66	153.583	35.66	291.671
		35.68	166.167	35.68	295.014
		35.7	157.75	35.7	287.857
		35.72	174.417	35.72	288.343
		35.74	164.75	35.74	285.486
		35.76	171.667	35.76	286.186
		35.78	156.417	35.78	284.529
		35.8	167.5	35.8	283.1
		35.82	166.167	35.82	280.971
		35.84	162	35.84	278.1
		35.86	171.667	35.86	278.114
		35.88	174.417	35.88	277.157
		35.9	169	35.9	276.671
		35.92	171.75	35.92	276.9
		35.94	153.667	35.94	277.143
		35.96	163.417	35.96	276.186
		35.98	169	35.98	277.871
		36	166.167	36	280.014
		36.02	169	36.02	279.3
		36.04	173.083	36.04	279.057
		36.06	171.75	36.06	281.914
		36.08	171.667	36.08	280.729
		36.1	159.167	36.1	279.543
		36.12	164.833	36.12	284.757
		36.14	166.083	36.14	288.571
		36.16	168.917	36.16	288.329
		36.18	174.5	36.18	288.814
		36.2	167.583	36.2	291.671
		36.22	178.667	36.22	294.757
		36.24	169	36.24	299.529
		36.26	164.75	36.26	298.343
		36.28	166.083	36.28	300.471
		36.3	169	36.3	299.771
		36.32	174.417	36.32	300.257
		36.34	167.5	36.34	299.043
		36.36	163.417	36.36	297.614
		36.38	177.333	36.38	295.971
		36.4	166.083	36.4	291.443
		36.42	174.5	36.42	291.9
		36.44	171.667	36.44	289.057
		36.46	170.25	36.46	284.543
		36.48	163.333	36.48	284.3
		36.5	169	36.5	280
		36.52	167.5	36.52	281.2
		36.54	163.333	36.54	276.429
		36.56	161.917	36.56	278.114
		36.58	164.833	36.58	275.729
		36.6	169	36.6	275.486
		36.62	168.917	36.62	275
		36.64	163.417	36.64	276.186
		36.66	160.667	36.66	274.043
		36.68	171.75	36.68	273.829
		36.7	161.917	36.7	273.814
		36.72	164.833	36.72	275
		36.74	166.083	36.74	273.814
		36.76	164.833	36.76	272.857
		36.78	169	36.78	273.1
		36.8	167.583	36.8	273.829
		36.82	156.5	36.82	273.586
		36.84	163.417	36.84	274.057
		36.86	169	36.86	274.043
		36.88	164.75	36.88	273.343
		36.9	166.167	36.9	272.629
		36.92	157.833	36.92	273.814
		36.94	167.5	36.94	273.571
		36.96	173.083	36.96	273.586
		36.98	163.333	36.98	273.1
		37	167.5	37	272.386
		37.02	170.25	37.02	273.343
		37.04	163.333	37.04	272.614
		37.06	163.333	37.06	275
		37.08	164.833	37.08	272.857
		37.1	159.25	37.1	272.871
		37.12	160.667	37.12	273.1
		37.14	160.667	37.14	271.671
		37.16	185.667	37.16	274.3
		37.18	167.583	37.18	272.4
		37.2	170.333	37.2	272.629
		37.22	160.667	37.22	273.814
		37.24	163.333	37.24	273.814
		37.26	174.5	37.26	273.829
		37.28	157.833	37.28	275.714
		37.3	167.5	37.3	274.3
		37.32	156.417	37.32	274.543
		37.34	156.5	37.34	274.529
		37.36	163.333	37.36	274.057
		37.38	167.583	37.38	271.914
		37.4	160.667	37.4	273.329
		37.42	175.833	37.42	272.629
		37.44	170.25	37.44	273.329
		37.46	161.917	37.46	273.571
		37.48	160.583	37.48	272.857
		37.5	168.917	37.5	272.614
		37.52	160.583	37.52	272.614
		37.54	170.333	37.54	272.157
		37.56	164.75	37.56	272.157
		37.58	163.333	37.58	273.329
		37.6	159.25	37.6	272.871
		37.62	169	37.62	272.157
		37.64	152.333	37.64	272.386
		37.66	157.75	37.66	272.629
		37.68	167.5	37.68	271.671
		37.7	163.333	37.7	273.571
		37.72	153.667	37.72	271.914
		37.74	166.083	37.74	271.2
		37.76	159.167	37.76	272.386
		37.78	157.833	37.78	272.143
		37.8	166.167	37.8	272.629
		37.82	156.5	37.82	271.429
		37.84	157.75	37.84	271.429
		37.86	160.667	37.86	272.4
		37.88	153.667	37.88	272.157
		37.9	164.75	37.9	272.143
		37.92	171.75	37.92	271.671
		37.94	159.167	37.94	273.329
		37.96	169	37.96	272.871
		37.98	164.75	37.98	272.629
		38	160.583	38	272.614
		38.02	175.833	38.02	272.4
		38.04	166.167	38.04	271.9
		38.06	166.167	38.06	273.1
		38.08	166.083	38.08	271.686
		38.1	156.417	38.1	272.857
		38.12	166.167	38.12	273.1
		38.14	162	38.14	271.9
		38.16	163.333	38.16	273.329
		38.18	166.167	38.18	271.443
		38.2	163.333	38.2	273.1
		38.22	156.417	38.22	273.343
		38.24	166.083	38.24	272.871
		38.26	171.667	38.26	273.1
		38.28	170.25	38.28	273.1
		38.3	170.25	38.3	272.4
		38.32	164.833	38.32	273.329
		38.34	175.833	38.34	274.757
		38.36	163.417	38.36	274.529
		38.38	161.917	38.38	275.471
		38.4	178.667	38.4	276.2
		38.42	171.75	38.42	276.186
		38.44	178.583	38.44	277.143
		38.46	166.083	38.46	278.829
		38.48	180.083	38.48	280.014
		38.5	188.333	38.5	277.157
		38.52	177.333	38.52	278.571
		38.54	180	38.54	279.543
		38.56	178.667	38.56	280.014
		38.58	184.25	38.58	278.343
		38.6	184.167	38.6	278.343
		38.62	178.583	38.62	278.571
		38.64	173.083	38.64	277.4
		38.66	175.833	38.66	276.443
		38.68	168.917	38.68	277.157
		38.7	173.167	38.7	274.529
		38.72	162	38.72	275
		38.74	167.583	38.74	274.3
		38.76	171.75	38.76	275.014
		38.78	166.083	38.78	275.014
		38.8	163.417	38.8	275
		38.82	157.75	38.82	272.871
		38.84	160.667	38.84	273.571
		38.86	160.583	38.86	273.329
		38.88	160.583	38.88	273.814
		38.9	161.917	38.9	272.871
		38.92	161.917	38.92	273.586
		38.94	171.667	38.94	273.343
		38.96	163.333	38.96	272.857
		38.98	155	38.98	273.571
		39	164.75	39	272.4
		39.02	159.25	39.02	272.629
		39.04	155.083	39.04	271.9
		39.06	160.583	39.06	273.829
		39.08	159.25	39.08	271.9
		39.1	155.083	39.1	272.143
		39.12	173.083	39.12	272.4
		39.14	155.083	39.14	272.143
		39.16	164.833	39.16	272.857
		39.18	160.667	39.18	273.114
		39.2	152.25	39.2	272.871
		39.22	167.583	39.22	272.4
		39.24	157.833	39.24	271.429
		39.26	161.917	39.26	272.157
		39.28	171.667	39.28	272.629
		39.3	161.917	39.3	272.629
		39.32	157.833	39.32	273.343
		39.34	156.417	39.34	272.157
		39.36	159.25	39.36	272.386
		39.38	164.75	39.38	271.443
		39.4	155.083	39.4	272.857
		39.42	159.25	39.42	272.629
		39.44	150.917	39.44	272.386
		39.46	159.25	39.46	271.914
		39.48	156.5	39.48	272.4
		39.5	157.75	39.5	272.871
		39.52	161.917	39.52	272.143
		39.54	170.333	39.54	272.857
		39.56	160.667	39.56	272.871
		39.58	160.667	39.58	272.871
		39.6	162	39.6	271.671
		39.62	162	39.62	272.629
		39.64	163.417	39.64	271.2
		39.66	162	39.66	272.629
		39.68	152.333	39.68	272.871
		39.7	159.25	39.7	273.343
		39.72	159.25	39.72	272.871
		39.74	162	39.74	273.114
		39.76	161.917	39.76	273.1
		39.78	157.833	39.78	272.614
		39.8	160.667	39.8	273.114
		39.82	157.833	39.82	272.629
		39.84	163.417	39.84	273.829
		39.86	161.917	39.86	272.857
		39.88	163.333	39.88	273.1
		39.9	161.917	39.9	273.343
		39.92	156.5	39.92	272.871
		39.94	160.583	39.94	273.343
		39.96	159.167	39.96	273.586
		39.98	153.667	39.98	272.857
		40	160.583	40	273.343
		40.02	160.583	40.02	272.857
		40.04	160.583	40.04	273.1
		40.06	163.417	40.06	274.057
		40.08	166.167	40.08	272.614
		40.1	160.583	40.1	273.571
		40.12	155.083	40.12	273.114
		40.14	153.667	40.14	273.343
		40.16	159.25	40.16	274.3
		40.18	159.167	40.18	273.586
		40.2	157.833	40.2	274.757
		40.22	167.583	40.22	273.829
		40.24	164.75	40.24	275.014
		40.26	160.583	40.26	273.329
		40.28	160.667	40.28	275
		40.3	160.667	40.3	276.186
		40.32	156.5	40.32	275.471
		40.34	155.083	40.34	276.186
		40.36	173.167	40.36	275.971
		40.38	171.667	40.38	277.614
		40.4	164.833	40.4	275.257
		40.42	156.417	40.42	278.114
		40.44	164.75	40.44	278.814
		40.46	159.25	40.46	280.014
		40.48	174.417	40.48	282.157
		40.5	155.083	40.5	283.586
		40.52	163.333	40.52	280.714
		40.54	160.667	40.54	282.857
		40.56	166.167	40.56	285.257
		40.58	163.333	40.58	285.243
		40.6	173.083	40.6	288.1
		40.62	162	40.62	288.114
		40.64	166.167	40.64	289.543
		40.66	170.333	40.66	291.914
		40.68	167.583	40.68	290.014
		40.7	170.25	40.7	293.114
		40.72	166.167	40.72	294.757
		40.74	170.333	40.74	294.771
		40.76	178.583	40.76	297.157
		40.78	169	40.78	291.443
		40.8	174.417	40.8	292.871
		40.82	161.917	40.82	290.957
		40.84	168.917	40.84	290.971
		40.86	175.833	40.86	288.814
		40.88	164.833	40.88	287.871
		40.9	164.75	40.9	286.443
		40.92	159.25	40.92	283.586
		40.94	166.083	40.94	283.814
		40.96	160.667	40.96	284.543
		40.98	164.833	40.98	281.429
		41	171.75	41	279.286
		41.02	164.833	41.02	280.014
		41.04	157.75	41.04	280
		41.06	155.083	41.06	277.629
		41.08	163.333	41.08	277.4
		41.1	157.833	41.1	275.486
		41.12	161.917	41.12	275.486
		41.14	166.083	41.14	275
		41.16	160.667	41.16	276.186
		41.18	155	41.18	275.257
		41.2	160.583	41.2	276.2
		41.22	161.917	41.22	274.757
		41.24	164.833	41.24	274.771
		41.26	160.667	41.26	273.571
		41.28	157.75	41.28	273.571
		41.3	149.5	41.3	272.871
		41.32	167.5	41.32	273.829
		41.34	166.167	41.34	273.829
		41.36	157.833	41.36	273.814
		41.38	161.917	41.38	273.343
		41.4	157.75	41.4	274.529
		41.42	155.083	41.42	274.057
		41.44	159.25	41.44	272.857
		41.46	157.75	41.46	273.586
		41.48	162	41.48	272.629
		41.5	162	41.5	272.629
		41.52	157.833	41.52	273.1
		41.54	160.667	41.54	271.9
		41.56	164.75	41.56	273.1
		41.58	160.583	41.58	272.4
		41.6	156.5	41.6	273.329
		41.62	157.833	41.62	272.629
		41.64	159.167	41.64	272.629
		41.66	160.667	41.66	272.629
		41.68	157.75	41.68	274.286
		41.7	150.833	41.7	273.329
		41.72	160.667	41.72	272.629
		41.74	156.417	41.74	274.057
		41.76	155.083	41.76	273.329
		41.78	159.167	41.78	275.243
		41.8	163.417	41.8	274.043
		41.82	162	41.82	272.629
		41.84	156.5	41.84	274.057
		41.86	150.833	41.86	272.143
		41.88	152.333	41.88	272.871
		41.9	166.167	41.9	273.814
		41.92	153.667	41.92	273.571
		41.94	164.75	41.94	272.871
		41.96	160.583	41.96	272.857
		41.98	157.833	41.98	272.614
		42	157.833	42	272.157
		42.02	155	42.02	272.871
		42.04	160.667	42.04	271.186
		42.06	156.417	42.06	272.157
		42.08	159.25	42.08	272.4
		42.1	149.417	42.1	272.871
		42.12	155.083	42.12	272.143
		42.14	163.417	42.14	270.957
		42.16	163.417	42.16	273.586
		42.18	162	42.18	271.9
		42.2	160.583	42.2	272.4
		42.22	146.667	42.22	272.629
		42.24	163.417	42.24	272.629
		42.26	150.917	42.26	272.143
		42.28	155.083	42.28	271.186
		42.3	157.833	42.3	272.871
		42.32	160.583	42.32	271.671
		42.34	152.333	42.34	271.443
		42.36	155	42.36	272.157
		42.38	157.75	42.38	271.9
		42.4	156.417	42.4	271.9
		42.42	161.917	42.42	271.429
		42.44	153.583	42.44	271.671
		42.46	152.25	42.46	271.9
		42.48	153.583	42.48	271.429
		42.5	150.917	42.5	271.671
		42.52	153.667	42.52	272.4
		42.54	155	42.54	272.157
		42.56	159.167	42.56	270.971
		42.58	160.667	42.58	271.671
		42.6	156.5	42.6	272.4
		42.62	150.833	42.62	272.629
		42.64	159.167	42.64	271.671
		42.66	153.667	42.66	273.114
		42.68	157.833	42.68	272.143
		42.7	153.583	42.7	272.157
		42.72	149.5	42.72	271.429
		42.74	160.583	42.74	271.186
		42.76	156.5	42.76	271.671
		42.78	152.333	42.78	272.4
		42.8	156.417	42.8	271.443
		42.82	152.333	42.82	272.143
		42.84	155.083	42.84	272.143
		42.86	163.417	42.86	272.614
		42.88	153.667	42.88	271.443
		42.9	149.417	42.9	271.9
		42.92	156.5	42.92	272.157
		42.94	148.083	42.94	272.157
		42.96	157.833	42.96	271.686
		42.98	155	42.98	271.686
		43	159.25	43	273.814
		43.02	149.5	43.02	272.4
		43.04	152.25	43.04	272.386
		43.06	155	43.06	271.914
		43.08	155	43.08	271.671
		43.1	159.25	43.1	271.671
		43.12	148.083	43.12	271.914
		43.14	160.583	43.14	272.629
		43.16	157.75	43.16	271.914
		43.18	163.333	43.18	271.186
		43.2	149.417	43.2	272.143
		43.22	146.75	43.22	272.386
		43.24	153.583	43.24	271.914
		43.26	157.833	43.26	272.4
		43.28	159.167	43.28	272.143
		43.3	156.417	43.3	272.629
		43.32	156.5	43.32	272.386
		43.34	156.5	43.34	271.914
		43.36	153.583	43.36	272.386
		43.38	150.917	43.38	271.686
		43.4	149.417	43.4	271.686
		43.42	159.167	43.42	273.1
		43.44	164.833	43.44	271.443
		43.46	156.5	43.46	272.4
		43.48	160.583	43.48	271.9
		43.5	153.667	43.5	271.443
		43.52	150.833	43.52	272.4
		43.54	153.667	43.54	272.614
		43.56	155.083	43.56	272.386
		43.58	150.833	43.58	271.914
		43.6	153.583	43.6	271.671
		43.62	156.5	43.62	271.429
		43.64	155	43.64	271.2
		43.66	152.333	43.66	271.671
		43.68	152.25	43.68	272.4
		43.7	153.667	43.7	272.143
		43.72	153.583	43.72	272.143
		43.74	152.333	43.74	272.4
		43.76	155	43.76	272.614
		43.78	155.083	43.78	271.914
		43.8	153.583	43.8	271.914
		43.82	153.583	43.82	271.914
		43.84	153.667	43.84	271.686
		43.86	159.25	43.86	271.429
		43.88	152.333	43.88	271.429
		43.9	161.917	43.9	272.386
		43.92	148.167	43.92	270.957
		43.94	153.583	43.94	271.429
		43.96	155.083	43.96	271.2
		43.98	145.333	43.98	272.143
		44	152.25	44	271.9
		44.02	153.583	44.02	271.914
		44.04	156.5	44.04	272.386
		44.06	163.417	44.06	272.386
		44.08	149.5	44.08	271.914
		44.1	152.333	44.1	271.443
		44.12	152.333	44.12	271.671
		44.14	153.583	44.14	272.143
		44.16	157.75	44.16	271.671
		44.18	146.667	44.18	272.143
		44.2	161.917	44.2	271.914
		44.22	149.5	44.22	272.4
		44.24	156.5	44.24	272.386
		44.26	159.167	44.26	271.686
		44.28	156.5	44.28	272.143
		44.3	155	44.3	272.386
		44.32	159.167	44.32	273.329
		44.34	153.667	44.34	273.571
		44.36	156.5	44.36	271.914
		44.38	164.75	44.38	272.386
		44.4	166.167	44.4	271.671
		44.42	157.75	44.42	272.629
		44.44	166.083	44.44	273.329
		44.46	155	44.46	273.329
		44.48	156.417	44.48	274.771
		44.5	156.5	44.5	273.571
		44.52	161.917	44.52	273.343
		44.54	164.833	44.54	272.614
		44.56	163.417	44.56	274.529
		44.58	155	44.58	273.829
		44.6	168.917	44.6	274.3
		44.62	163.417	44.62	275.957
		44.64	173.167	44.64	275.971
		44.66	164.75	44.66	275.971
		44.68	166.083	44.68	277.143
		44.7	177.25	44.7	278.329
		44.72	181.5	44.72	279.529
		44.74	171.667	44.74	280.243
		44.76	186.917	44.76	280.243
		44.78	180	44.78	279.043
		44.8	182.833	44.8	280
		44.82	181.417	44.82	280.486
		44.84	178.583	44.84	279.057
		44.86	188.333	44.86	279.757
		44.88	166.167	44.88	279.057
		44.9	174.417	44.9	277.871
		44.92	173.083	44.92	276.671
		44.94	159.25	44.94	275.014
		44.96	159.167	44.96	275.957
		44.98	155	44.98	276.2
[truncated: 1,751 more rows]
