# Supplementary material for: Li/Al‐LDH Reinforced Polyacrylamide/Xanthan Gum Semi‐Interpenetrating Network Nano‐Conductive Hydrogels for Stress Sensing and Wearable Device Applications
Source: Adv Sci (Weinh). 2025 Sep 30;12(47):e11903. doi: 10.1002/advs.202511903 (PMC12713048; doi:10.1002/advs.202511903)
Supplement: Supplementary file 2 — Supporting Information [file ADVS-12-e11903-s004.zip › Figure 3b.xlsx]

## Sheet: Sheet1
0	0	0	0	0	0	0	0	0	0	0	0
0.624	1.06668	0	0.31667	0.151	0	0.132	0.33334	0.015	0.13334	0.119	0
0.828	1.28006	0	0.38002	0.417	0.27999	0.33	0.5	0.162	0.16001	0.358	0.19996
1.032	1.37154	0	0.33935	0.91	0.40002	0.638	0.64288	0.281	0.14289	0.574	0.42854
1.295	1.24471	0.196	0.26398	1.187	0.46674	1.064	0.61124	0.42	0.11115	0.86	0.44458
1.491	1.16395	0.45	0.21599	1.412	0.50922	1.338	0.5911	0.548	0.09094	1.133	0.36394
1.703	1.108	0.731	0.2557	1.904	0.53865	1.579	0.57715	0.689	0.07695	1.353	0.30807
1.907	1.06694	0.977	0.28485	2.151	0.56025	1.851	0.53363	0.839	0.09328	1.552	0.40009
2.163	1.0355	1.26	0.30716	2.414	0.57678	2.113	0.52965	0.992	0.10577	2.372	0.47052
2.367	1.01066	1.568	0.32479	2.613	0.58985	2.332	0.50033	1.143	0.11565	2.628	0.52619
2.669	0.99052	1.79	0.33909	2.843	0.60044	2.531	0.50022	1.267	0.1142	3.088	0.5239
2.909	0.97387	2.094	0.35091	3.275	0.60921	2.926	0.50014	1.397	0.10434	3.367	0.56524
3.172	0.89636	2.312	0.36085	3.586	0.61658	3.416	0.51988	1.543	0.10398	3.571	0.60002
3.399	0.83023	2.523	0.36934	3.819	0.62287	3.687	0.53677	1.691	0.11102	3.894	0.6297
3.63	0.82768	2.72	0.34427	4.065	0.6283	3.976	0.55132	1.831	0.1171	4.048	0.65533
4.112	0.82545	2.921	0.3224	4.351	0.61078	4.227	0.57995	1.98	0.1224	4.304	0.6458
4.407	0.82349	3.138	0.30314	4.653	0.57443	4.481	0.59026	2.118	0.12707	4.508	0.66732
4.657	0.82175	3.392	0.29941	4.896	0.56179	4.756	0.58535	2.38	0.13122	4.799	0.68641
4.932	0.82019	3.635	0.30864	5.149	0.5876	5.245	0.60747	2.665	0.13492	5.042	0.72995
5.157	0.81879	3.897	0.31695	5.45	0.62842	5.455	0.62736	2.822	0.13826	5.301	0.79426
5.398	0.83653	4.17	0.32447	5.684	0.64873	6.144	0.63344	2.948	0.13175	5.57	0.80482
5.637	0.83459	4.383	0.30979	5.947	0.65131	6.343	0.62767	3.092	0.13489	5.828	0.81443
6.097	0.83282	4.665	0.31688	6.211	0.65367	6.612	0.62239	3.221	0.13776	6.077	0.82321
6.952	0.83119	4.928	0.32339	6.472	0.65584	6.87	0.61755	3.379	0.14039	6.36	0.83127
7.261	0.82969	5.398	0.31067	7.128	0.65784	7.131	0.62292	3.556	0.14281	6.674	0.8387
7.536	0.82831	5.639	0.31683	7.407	0.65968	7.446	0.63733	3.676	0.14505	6.925	0.84556
8.35	0.81259	5.95	0.32254	7.683	0.66139	7.714	0.65069	3.951	0.14713	7.171	0.85193
8.662	0.81182	6.43	0.32786	7.985	0.66299	7.934	0.66313	4.091	0.14907	7.463	0.85786
8.902	0.8111	6.676	0.33282	8.427	0.66447	8.185	0.66638	4.214	0.15087	7.75	0.86339
9.162	0.79762	6.96	0.33746	8.719	0.66587	8.593	0.68547	4.383	0.15256	7.961	0.86856
9.416	0.77256	7.23	0.34181	8.954	0.66717	9.011	0.69567	4.514	0.15415	8.24	0.87342
9.702	0.77284	7.472	0.36007	9.197	0.6684	9.229	0.69778	4.653	0.15564	8.598	0.87799
9.956	0.77312	7.716	0.36361	9.418	0.66956	9.575	0.69977	4.778	0.15704	8.858	0.8823
10.242	0.77337	8.002	0.36696	9.873	0.6609	9.846	0.70862	4.896	0.15837	9.108	0.88637
10.53	0.77361	8.302	0.37012	10.266	0.66213	10.077	0.717	5.159	0.15963	9.401	0.90359
10.774	0.77384	8.511	0.37312	10.712	0.6633	10.712	0.72494	5.335	0.16082	9.638	0.91992
11.219	0.77406	9.235	0.37597	11.147	0.66441	10.987	0.73248	5.482	0.16195	9.883	0.93553
11.435	0.77426	9.451	0.37868	11.348	0.66547	11.245	0.74575	5.617	0.16302	10.159	0.95038
11.696	0.77446	9.737	0.38127	11.648	0.66647	11.509	0.75249	5.733	0.16405	10.354	0.97625
11.905	0.77464	10.011	0.38373	11.871	0.67538	11.798	0.75893	5.884	0.16959	10.553	1.00094
13.369	0.77482	10.266	0.38086	12.253	0.6762	12.009	0.77063	6.055	0.17488	10.769	1.02454
13.628	0.77498	10.714	0.38318	12.487	0.67698	12.31	0.77644	6.321	0.1778	11.023	1.0257
13.895	0.78341	10.969	0.38541	12.684	0.67772	12.539	0.78202	6.593	0.17852	11.263	1.02681
14.225	0.78348	11.189	0.38754	12.909	0.67844	12.851	0.78736	6.716	0.17922	11.532	1.04805
14.902	0.78354	11.424	0.38959	13.144	0.67913	13.253	0.7925	6.881	0.18183	11.778	1.06845
15.165	0.79879	11.699	0.39156	13.348	0.6665	13.454	0.79745	7.128	0.18246	12.019	1.06908
15.556	0.81348	12.114	0.40222	13.544	0.66076	13.73	0.80221	7.373	0.18306	12.27	1.06969
15.761	0.82764	12.393	0.40827	13.748	0.66152	14.033	0.8068	7.486	0.18722	12.497	1.08819
15.965	0.82739	12.622	0.40995	14.016	0.66226	14.362	0.81556	7.722	0.19124	13.024	1.10604
16.327	0.83394	12.855	0.41157	14.217	0.66893	14.61	0.82827	7.888	0.19175	13.3	1.1149
16.562	0.83367	13.096	0.41314	14.479	0.6696	14.874	0.84056	8.019	0.19386	13.502	1.11521
16.802	0.83341	13.361	0.41466	14.685	0.67024	15.135	0.85246	8.259	0.19752	13.792	1.11551
17.03	0.83315	13.634	0.41614	15.119	0.67087	15.411	0.86015	8.403	0.20106	14.088	1.1236
17.229	0.82692	13.888	0.42472	15.359	0.67148	15.712	0.86381	8.57	0.20449	14.29	1.13145
17.425	0.82667	14.126	0.43304	15.615	0.68231	16.018	0.86737	8.708	0.20783	14.526	1.13171
17.624	0.82643	14.366	0.43439	15.985	0.68782	16.262	0.87082	8.855	0.21107	14.797	1.14616
17.833	0.83167	14.591	0.43569	16.224	0.69804	16.727	0.87419	9.029	0.21422	15.023	1.16022
18.027	0.84216	14.837	0.43696	16.473	0.70327	17.204	0.88078	9.209	0.21728	15.264	1.1739
18.691	0.84198	15.065	0.4382	16.657	0.70835	17.515	0.89048	9.372	0.22027	15.529	1.18723
18.872	0.84179	15.332	0.43941	16.878	0.71331	17.782	0.89681	9.507	0.22193	15.764	1.20023
19.066	0.84656	15.598	0.44058	17.059	0.71815	18.114	0.90298	9.657	0.22476	16.059	1.2129
19.393	0.8464	16.254	0.44173	17.731	0.72287	18.372	0.91195	9.831	0.22752	16.303	1.22528
19.626	0.84625	16.527	0.44557	18.014	0.72748	18.613	0.92072	9.95	0.23022	16.565	1.23166
19.869	0.8461	16.803	0.44937	18.276	0.73594	18.845	0.92652	10.13	0.23396	17.181	1.24344
20.124	0.84595	17.02	0.45049	18.479	0.73662	19.081	0.93219	10.263	0.23656	17.425	1.25496
20.362	0.8458	17.423	0.45159	19.134	0.73728	19.377	0.94035	10.381	0.23805	17.679	1.26624
20.561	0.84565	17.659	0.44782	19.419	0.73793	19.611	0.94834	10.537	0.23849	17.992	1.2773
20.799	0.8455	17.858	0.44882	19.718	0.74198	19.875	0.95617	10.652	0.24088	18.268	1.28814
21.046	0.84535	18.129	0.4498	19.971	0.74933	20.145	0.96386	10.746	0.24324	18.487	1.30348
21.7	0.84885	18.365	0.45076	20.225	0.75654	20.453	0.96912	10.934	0.24739	18.666	1.31854
22.003	0.84877	18.601	0.4517	20.531	0.76362	20.711	0.97649	11.088	0.25147	18.952	1.33334
22.227	0.84868	18.865	0.45263	20.749	0.77057	20.971	0.98373	11.22	0.25376	19.396	1.34363
22.468	0.84859	19.071	0.45355	21.023	0.77741	21.215	0.99086	11.389	0.256	19.868	1.35376
22.714	0.84851	19.262	0.45445	21.391	0.78414	21.478	0.99787	11.529	0.25822	20.051	1.36372
22.997	0.84842	19.567	0.45534	21.608	0.79075	21.746	1.00477	11.671	0.26115	20.387	1.37353
23.231	0.85135	19.805	0.45622	21.886	0.79727	21.936	1.00968	11.904	0.2648	20.621	1.38319
23.47	0.85704	20.093	0.45537	22.219	0.80369	22.169	1.01634	12.077	0.26767	20.854	1.39272
23.684	0.85986	20.329	0.45619	22.482	0.81001	22.413	1.02291	12.317	0.27119	21.088	1.40212
23.977	0.86532	20.596	0.457	22.955	0.81625	22.684	1.02939	12.479	0.27467	21.299	1.4114
24.459	0.86568	21.099	0.4578	23.415	0.8224	23.54	1.0358	12.629	0.27685	21.557	1.42056
24.932	0.86604	21.316	0.45859	23.696	0.82847	23.773	1.04212	12.785	0.279	21.796	1.43255
25.148	0.86872	21.6	0.46071	23.957	0.83447	24.043	1.04838	13.031	0.28113	22.227	1.44733
25.41	0.86914	21.893	0.46413	24.375	0.84235	24.268	1.05457	13.163	0.28379	22.488	1.46195
25.861	0.86956	22.242	0.46751	24.616	0.84828	24.482	1.06069	13.313	0.28639	22.689	1.47377
26.394	0.87388	22.562	0.46855	24.882	0.85415	24.758	1.06676	13.723	0.28947	22.929	1.48561
27.011	0.87815	22.828	0.46957	25.171	0.86319	25.004	1.0739	13.904	0.2916	23.164	1.49958
27.309	0.88239	23.146	0.47059	25.412	0.8691	25.285	1.07992	14.055	0.29371	23.465	1.51342
27.578	0.88658	23.39	0.47354	25.713	0.87496	25.569	1.08589	14.194	0.29662	23.722	1.52309
28.099	0.88927	23.671	0.47646	26.143	0.88076	25.785	1.09183	14.338	0.2995	23.97	1.53269
28.373	0.89329	23.961	0.47769	26.359	0.88652	26.065	1.09772	14.498	0.30236	24.225	1.54222
28.572	0.89727	24.426	0.47892	26.651	0.89332	26.376	1.10358	14.747	0.30521	24.487	1.55493
28.875	0.90122	24.646	0.48081	26.871	0.90115	26.613	1.10941	14.893	0.30775	24.691	1.56756
29.143	0.90513	25.108	0.48337	27.132	0.90794	26.915	1.11521	15.047	0.30999	24.994	1.57885
29.413	0.90902	25.777	0.48591	27.441	0.91558	27.152	1.12098	15.294	0.31271	25.461	1.58881
29.681	0.91288	26.243	0.48743	27.715	0.92467	27.396	1.12674	15.467	0.31541	25.892	1.59873
29.898	0.91602	26.528	0.48895	27.953	0.9324	27.677	1.13291	15.598	0.31811	26.093	1.61133
30.197	0.91972	26.79	0.49046	28.219	0.9396	27.97	1.13906	15.867	0.32079	26.56	1.62318
30.629	0.92339	26.988	0.49224	28.588	0.94625	28.438	1.14556	16.132	0.32347	27.023	1.63499
30.83	0.9275	27.261	0.4943	28.801	0.95318	28.985	1.15206	16.381	0.32614	27.227	1.64678
31.036	0.93147	27.461	0.496	29.092	0.96009	29.442	1.15855	16.506	0.32881	27.525	1.65855
31.377	0.9353	27.662	0.49785	29.389	0.96707	29.708	1.16503	16.635	0.33147	27.789	1.67031
31.659	0.93912	27.899	0.4997	29.629	0.97393	29.973	1.17152	16.899	0.33413	28.027	1.68207
31.889	0.94287	28.16	0.50153	30.114	0.98069	30.236	1.17795	17.068	0.33678	28.331	1.69377
32.187	0.94679	28.398	0.5035	30.345	0.98745	30.482	1.18441	17.197	0.33945	28.542	1.70541
32.635	0.95089	28.679	0.50554	30.583	0.99411	30.78	1.19082	17.32	0.34214	28.859	1.71698
32.937	0.95515	28.925	0.50763	30.847	1.00087	31.456	1.19724	17.464	0.34484	29.109	1.72848
33.2	0.95959	29.239	0.50978	31.088	1.00773	31.735	1.20376	17.584	0.34756	29.38	1.74006
33.612	0.96421	29.497	0.51199	31.349	1.01469	31.988	1.21036	17.731	0.35029	29.665	1.75171
33.932	0.96899	29.736	0.51418	31.616	1.02174	32.553	1.21713	17.909	0.35301	29.905	1.76343
34.162	0.97383	29.94	0.51636	31.917	1.02888	32.814	1.22398	18.048	0.35571	30.203	1.77522
34.361	0.97872	30.191	0.51853	32.128	1.03612	33.068	1.23083	18.211	0.3584	30.422	1.78692
34.559	0.98366	30.402	0.52068	32.366	1.04344	33.503	1.2377	18.345	0.36107	30.7	1.79852
35.959	0.98866	30.694	0.52281	32.644	1.05085	33.777	1.24456	18.498	0.36372	31.138	1.80989
36.136	0.9937	30.934	0.525	32.898	1.05835	33.995	1.25143	18.646	0.36635	31.357	1.82102
36.83	0.99879	31.191	0.52723	33.185	1.06592	34.547	1.25823	18.818	0.36897	31.594	1.83205
37.026	1.00393	31.5	0.52951	33.525	1.07358	34.744	1.26495	18.937	0.37159	31.834	1.84312
37.223	1.00912	31.705	0.53184	33.742	1.08132	35.005	1.27159	19.237	0.37422	32.504	1.85423
37.424	1.01435	31.998	0.53422	34.02	1.08913	35.504	1.27815	19.391	0.37685	32.765	1.86538
37.861	1.01962	32.294	0.53665	34.324	1.09702	35.731	1.28471	19.543	0.3795	33.197	1.87656
38.474	1.02494	32.528	0.53913	34.59	1.10498	36.014	1.29125	19.679	0.38215	33.625	1.88778
39.366	1.0303	32.786	0.54164	34.848	1.11301	36.303	1.29764	19.832	0.3848	33.808	1.89902
39.662	1.0357	33.073	0.54421	35.124	1.1211	36.519	1.30394	19.981	0.38746	34.132	1.91014
39.89	1.04113	33.425	0.54682	35.345	1.12927	36.979	1.31022	20.131	0.3901	34.403	1.92129
40.195	1.04661	33.899	0.54947	35.617	1.1375	37.223	1.31649	20.285	0.39271	34.627	1.93245
40.453	1.05212	34.162	0.55217	35.997	1.14579	37.477	1.32273	20.389	0.3953	35.012	1.94363
40.729	1.05755	34.388	0.55491	36.25	1.15414	37.775	1.32895	20.645	0.39785	35.211	1.95483
40.953	1.06289	34.796	0.55769	36.494	1.16255	38.014	1.33515	20.878	0.40041	35.487	1.96618
41.283	1.06815	35.054	0.56051	36.818	1.17101	38.257	1.3414	21.009	0.40297	35.941	1.97768
41.577	1.07332	35.296	0.56338	37.12	1.17953	38.541	1.34762	21.287	0.40553	36.154	1.98933
41.865	1.07851	35.563	0.56621	37.357	1.1881	38.909	1.35381	21.425	0.40808	36.454	2.00112
42.131	1.08373	35.833	0.56901	37.645	1.19672	39.334	1.36005	21.544	0.41064	36.731	2.01305
42.592	1.08897	36.049	0.57184	37.918	1.20539	39.614	1.36633	21.785	0.41317	37.163	2.02482
42.842	1.09423	36.333	0.57465	38.157	1.214	39.843	1.37265	21.942	0.41569	37.453	2.03658
43.1	1.09952	36.635	0.57741	38.453	1.22255	40.074	1.379	22.083	0.41821	37.897	2.04832
44.138	1.10483	37.071	0.58021	39.085	1.23094	40.271	1.38532	22.223	0.42073	38.15	2.06003
44.4	1.11015	37.309	0.58303	39.344	1.23926	40.52	1.3916	22.413	0.42324	38.369	2.07173
44.593	1.1155	37.605	0.58582	39.614	1.24761	40.777	1.39784	22.576	0.42575	38.737	2.08339
45.299	1.12086	38.127	0.5887	39.883	1.256	41.044	1.40411	22.901	0.42826	38.954	2.09502
45.493	1.12623	38.434	0.59168	40.142	1.26452	41.305	1.41041	23.023	0.43075	39.222	2.10677
45.821	1.13174	38.665	0.59469	40.405	1.27317	41.53	1.41673	23.161	0.43325	39.52	2.11863
46.112	1.13726	39.063	0.59778	40.725	1.28196	41.82	1.42309	23.293	0.43573	39.752	2.1306
46.403	1.14279	39.264	0.60098	40.978	1.29087	42.107	1.42946	23.443	0.43818	39.956	2.14268
46.816	1.14845	39.533	0.60419	41.249	1.29981	42.34	1.43586	23.582	0.44059	40.154	2.15472
47.099	1.15424	39.851	0.60735	41.469	1.30878	42.608	1.44221	23.717	0.443	40.365	2.16671
47.358	1.16003	40.067	0.6104	41.743	1.31777	43.115	1.4485	23.882	0.44539	40.66	2.17865
47.665	1.16583	40.58	0.61339	41.945	1.32688	43.334	1.45473	24.025	0.44777	40.947	2.19069
47.892	1.17164	40.788	0.6164	42.186	1.33601	43.616	1.4609	24.187	0.45014	41.157	2.20282
48.156	1.17745	41.032	0.61943	42.448	1.34516	43.988	1.46701	24.328	0.45251	41.463	2.21504
48.477	1.18326	41.253	0.62255	42.67	1.35431	44.207	1.47305	24.473	0.45485	41.701	2.22734
48.688	1.18907	41.527	0.62568	42.927	1.36348	44.448	1.47903	24.589	0.45719	41.947	2.23972
48.925	1.19489	41.791	0.62876	43.153	1.37266	44.715	1.48501	24.745	0.45951	42.223	2.25217
49.16	1.2007	41.999	0.63185	43.613	1.38185	44.946	1.491	24.991	0.46182	42.489	2.26454
49.361	1.20652	42.253	0.63502	43.815	1.39104	45.172	1.49706	25.125	0.46412	42.703	2.27684
49.668	1.21233	42.507	0.63828	44.541	1.40023	45.449	1.5032	25.237	0.46643	42.985	2.28905
50.891	1.21801	42.764	0.64161	44.819	1.40943	45.681	1.50933	25.455	0.46875	43.22	2.30132
51.1	1.22369	43.021	0.64502	45.115	1.41862	45.946	1.51546	25.636	0.47106	43.434	2.3135
51.376	1.22937	43.262	0.6485	45.354	1.42791	46.316	1.52158	25.794	0.47335	43.892	2.32559
51.805	1.23503	43.538	0.65206	45.667	1.4373	46.535	1.52763	25.946	0.47562	44.132	2.33758
52.025	1.24069	43.782	0.65569	45.881	1.44668	46.777	1.53366	26.071	0.47787	44.401	2.34962
52.226	1.24633	44.058	0.6594	46.142	1.45605	47	1.53976	26.436	0.4801	44.655	2.3617
52.466	1.25184	44.293	0.66317	46.413	1.46541	47.209	1.54592	26.594	0.48232	44.879	2.37382
52.708	1.25722	44.528	0.66702	46.676	1.47475	47.41	1.55214	26.731	0.48451	45.078	2.38612
53.002	1.26259	44.794	0.67093	46.892	1.48407	47.86	1.55842	26.901	0.48669	45.299	2.3986
53.461	1.26805	45.057	0.67498	47.323	1.49348	48.078	1.56468	27.029	0.48887	45.759	2.4111
53.698	1.2736	45.321	0.67916	47.544	1.50286	48.343	1.57099	27.185	0.49106	46.064	2.42361
53.934	1.27925	45.517	0.68341	47.728	1.51222	48.591	1.57728	27.33	0.49325	46.326	2.43614
54.166	1.28498	45.834	0.68772	48.206	1.52155	48.812	1.58354	27.594	0.49546	46.617	2.44854
54.359	1.29069	46.179	0.6921	48.513	1.53086	49.076	1.58978	27.751	0.49766	46.877	2.46079
54.598	1.29636	46.395	0.69653	48.929	1.54023	49.37	1.59599	27.895	0.49987	47.19	2.47305
54.872	1.302	46.861	0.70103	49.148	1.54967	49.6	1.60216	28.171	0.50205	47.422	2.48531
55.136	1.30761	47.116	0.70558	49.409	1.55917	49.869	1.60831	28.337	0.50424	47.854	2.49756
55.399	1.31319	47.39	0.71019	49.683	1.56874	50.068	1.61443	28.472	0.50642	48.129	2.5098
55.693	1.31884	47.694	0.71486	49.988	1.57836	50.275	1.62058	28.739	0.50858	48.362	2.52219
55.901	1.32458	48.16	0.71958	50.207	1.58804	50.577	1.62669	28.914	0.51071	48.758	2.53471
56.601	1.33039	48.606	0.72435	50.48	1.59776	50.809	1.63277	29.038	0.51281	49.198	2.54706
56.87	1.33628	49.223	0.72917	50.757	1.60754	51.115	1.63889	29.152	0.5149	49.401	2.55954
57.085	1.342	49.454	0.73405	51	1.61736	51.338	1.64503	29.309	0.51697	49.731	2.572
57.376	1.34757	49.693	0.73897	51.294	1.62722	51.599	1.65114	29.423	0.519	49.986	2.58458
57.691	1.35309	49.965	0.74394	51.824	1.63703	51.801	1.6572	29.544	0.521	50.227	2.59728
57.901	1.35856	50.22	0.74895	52.118	1.64686	52.116	1.66329	29.712	0.523	50.423	2.61009
58.209	1.36398	50.873	0.75401	52.35	1.65684	52.38	1.6694	29.867	0.52499	50.627	2.62302
58.428	1.36936	51.155	0.75911	52.646	1.66685	52.619	1.67561	29.998	0.52698	50.851	2.63605
58.729	1.37469	51.418	0.76418	52.88	1.67688	52.906	1.68185	30.281	0.52899	51.085	2.6492
59.002	1.37997	51.662	0.76929	53.141	1.68695	53.136	1.6881	30.432	0.53097	51.497	2.66229
59.281	1.38531	51.928	0.77444	53.412	1.69703	53.402	1.69437	30.568	0.53297	51.697	2.67519
59.529	1.39071	52.177	0.77963	53.611	1.70714	53.614	1.70066	30.68	0.53497	52.365	2.6879
60.123	1.3963	52.497	0.78485	54.197	1.71726	53.874	1.70696	30.801	0.53696	52.662	2.70055
60.352	1.40194	52.758	0.79011	54.41	1.72739	54.131	1.71328	30.945	0.53894	52.88	2.71328
60.615	1.40752	53.031	0.7954	54.611	1.73754	54.395	1.7196	31.104	0.54091	53.161	2.72611
60.894	1.41305	53.492	0.80072	54.807	1.74769	54.704	1.72593	31.269	0.54287	53.463	2.73902
61.267	1.4185	53.731	0.80607	55.046	1.75775	54.973	1.73219	31.392	0.54485	53.676	2.752
61.491	1.42402	54.009	0.81144	55.272	1.76771	55.195	1.73845	31.551	0.54681	53.996	2.76492
61.7	1.42947	54.25	0.81685	55.526	1.77756	55.474	1.74464	31.73	0.54877	54.259	2.77791
61.941	1.43498	54.524	0.82235	55.809	1.7873	55.777	1.75076	31.885	0.55071	54.531	2.79081
62.16	1.44054	54.823	0.82794	56.02	1.79703	55.988	1.7568	32.023	0.55264	54.79	2.80363
62.596	1.44616	55.036	0.83363	56.319	1.80675	56.284	1.76277	32.199	0.55458	55.031	2.81651
62.867	1.45184	55.33	0.83935	56.587	1.81645	56.583	1.76866	32.363	0.55654	55.262	2.82945
63.099	1.45745	55.627	0.84508	56.801	1.82614	56.846	1.77454	32.509	0.55851	55.486	2.84244
63.363	1.46312	55.859	0.85084	57.09	1.8358	57.106	1.78049	32.646	0.56049	55.908	2.85547
63.679	1.46884	56.511	0.85668	57.331	1.84554	57.339	1.7865	32.779	0.56243	56.165	2.86856
63.938	1.47461	56.83	0.86262	57.614	1.85525	57.636	1.79257	32.889	0.56432	56.464	2.88154
64.172	1.48043	57.047	0.86863	57.878	1.86494	57.92	1.79871	33.119	0.56616	56.682	2.89441
64.415	1.4863	57.331	0.87473	58.177	1.87459	58.144	1.80483	33.234	0.56798	57.008	2.90717
64.688	1.49221	58.584	0.88091	58.449	1.8842	58.435	1.81101	33.349	0.56978	57.26	2.91981
64.897	1.49816	58.785	0.8871	58.713	1.89378	58.699	1.81725	33.485	0.5716	57.485	2.93233
65.166	1.50415	58.987	0.89337	58.947	1.90331	58.979	1.82354	33.725	0.57342	57.727	2.94487
65.43	1.51018	59.188	0.89971	59.417	1.9128	59.206	1.82982	33.879	0.57525	57.957	2.95728
65.693	1.51624	60.009	0.90619	59.711	1.92224	59.614	1.83607	34.022	0.57709	58.261	2.96971
65.995	1.52222	60.25	0.91282	59.954	1.93163	59.917	1.84223	34.171	0.57894	58.535	2.982
66.235	1.52835	60.516	0.91958	60.253	1.94106	60.169	1.84836	34.298	0.58079	58.751	2.99415
66.532	1.5345	60.713	0.92649	60.491	1.95055	60.459	1.85447	34.441	0.58265	59.005	3.00615
66.75	1.54067	60.991	0.93346	60.981	1.95997	60.676	1.86054	34.68	0.58452	59.402	3.01816
67.034	1.54687	61.193	0.9405	61.256	1.96944	61.401	1.86659	34.784	0.58639	59.683	3.03016
67.334	1.55308	61.389	0.9476	61.473	1.97905	61.61	1.8726	34.896	0.58827	59.993	3.04215
67.762	1.55931	61.593	0.95476	62.016	1.98869	61.864	1.87857	35.024	0.59015	60.26	3.05413
67.963	1.56568	61.891	0.96199	62.264	1.99827	62.14	1.88451	35.142	0.59203	60.479	3.0661
68.165	1.57217	62.123	0.96926	62.557	2.00788	62.38	1.8904	35.294	0.59389	60.678	3.07805
68.361	1.57869	62.391	0.9766	62.858	2.01741	62.612	1.89633	35.445	0.59575	60.877	3.08999
68.941	1.58521	62.592	0.98398	63.075	2.02698	63.097	1.90222	35.616	0.59761	61.153	3.1019
69.219	1.59174	62.854	0.99142	63.349	2.03646	63.54	1.90806	35.736	0.59947	61.364	3.11379
69.534	1.59828	63.239	0.99891	63.642	2.04596	63.809	1.91379	36.206	0.60131	61.628	3.12565
69.803	1.60495	63.522	1.00644	63.915	2.05538	64.022	1.91947	36.31	0.60314	61.924	3.13748
70.064	1.61162	63.731	1.01409	64.144	2.06482	64.708	1.92511	36.455	0.60498	62.163	3.14927
70.293	1.61817	63.997	1.02178	64.42	2.07406	64.977	1.93077	36.588	0.60681	62.386	3.16103
70.574	1.62472	64.287	1.02957	64.915	2.08332	65.484	1.93645	36.702	0.60864	62.623	3.17275
70.823	1.63127	64.524	1.03741	65.136	2.09248	65.748	1.94216	36.801	0.61047	62.826	3.18443
71.125	1.63781	64.822	1.04535	65.4	2.10165	66.014	1.94789	36.985	0.6123	63.02	3.19592
71.561	1.64423	65.054	1.05339	66.056	2.11083	66.309	1.95364	37.142	0.61412	63.42	3.20735
71.865	1.65053	65.315	1.06147	66.62	2.12	67.041	1.95933	37.272	0.61597	63.627	3.21874
72.088	1.65681	65.728	1.06958	66.92	2.12908	67.303	1.96504	37.413	0.61781	63.891	3.23006
72.67	1.66308	65.992	1.07771	67.186	2.13805	67.773	1.97069	37.56	0.61965	64.154	3.24148
73.147	1.66934	66.303	1.08587	67.421	2.14691	68.003	1.97635	37.91	0.62146	64.455	3.25283
73.467	1.6757	66.504	1.09405	67.665	2.15566	68.204	1.98202	38.079	0.62322	64.721	3.26412
73.707	1.68216	66.792	1.10219	68.085	2.1643	68.399	1.98763	38.235	0.62496	64.996	3.27534
74.001	1.6886	67.094	1.11027	68.382	2.17292	68.597	1.99325	38.552	0.62665	65.255	3.28649
74.281	1.69501	67.326	1.11837	68.635	2.18152	68.799	1.99888	38.676	0.62834	65.499	3.29756
74.498	1.70127	67.528	1.12649	68.883	2.1901	69.036	2.00458	38.837	0.63002	65.941	3.30856
74.776	1.70751	67.791	1.13469	69.183	2.19865	69.269	2.01036	38.991	0.63168	66.469	3.31947
75.082	1.71371	67.993	1.14296	69.395	2.20718	69.465	2.01622	39.137	0.63334	66.69	3.33046
75.409	1.71988	68.21	1.15131	69.858	2.21568	69.714	2.02207	39.275	0.63502	66.956	3.3415
75.644	1.72613	68.453	1.15967	70.136	2.22415	69.982	2.02785	39.429	0.63671	67.205	3.35275
76.01	1.73234	68.654	1.16802	70.445	2.23258	70.213	2.03363	39.554	0.63843	67.404	3.36405
76.741	1.73852	68.828	1.17638	70.686	2.24109	70.477	2.0394	39.713	0.64016	67.661	3.37555
76.975	1.74465	69.293	1.1848	71.131	2.24955	70.912	2.04516	39.885	0.64188	67.922	3.3871
77.26	1.75074	69.628	1.19322	71.447	2.25798	71.141	2.05091	40.005	0.64356	68.145	3.39869
77.496	1.75678	69.871	1.20163	71.688	2.26637	71.407	2.05665	40.187	0.64519	68.346	3.41017
77.71	1.76278	70.323	1.2101	71.954	2.27471	71.67	2.06238	40.341	0.64679	68.545	3.42155
78.002	1.76872	70.696	1.21863	72.218	2.283	71.934	2.06803	40.471	0.64837	68.859	3.43295
78.24	1.77461	71.159	1.22715	72.515	2.29125	72.322	2.07366	40.61	0.64993	69.102	3.44439
78.718	1.78044	71.428	1.23564	72.785	2.29944	72.605	2.07927	40.76	0.65148	69.355	3.4557
78.946	1.78621	71.675	1.24412	73.008	2.30759	72.911	2.08487	40.885	0.65305	69.656	3.46703
79.364	1.79204	71.919	1.25258	73.251	2.31578	73.115	2.09038	41.053	0.65463	69.876	3.47824
79.635	1.79781	72.136	1.26108	73.478	2.32392	73.428	2.09594	41.192	0.65622	70.159	3.48931
79.842	1.80364	72.429	1.26956	73.747	2.332	73.67	2.10148	41.354	0.6578	70.456	3.50024
80.108	1.80952	72.67	1.27808	74.05	2.34001	73.969	2.10699	41.524	0.65939	70.696	3.51104
80.353	1.81533	72.927	1.28663	74.291	2.34807	74.217	2.11248	41.669	0.66099	70.99	3.52169
80.731	1.82119	73.185	1.29522	74.593	2.35606	74.486	2.11794	41.809	0.66261	71.23	3.53221
81.564	1.8271	73.478	1.30384	74.856	2.36408	74.943	2.12337	41.98	0.66424	71.496	3.54257
81.833	1.83305	73.921	1.31249	75.102	2.37213	75.245	2.12884	42.113	0.66588	71.757	3.55293
82.034	1.83894	74.187	1.32116	75.383	2.38022	75.485	2.13436	42.245	0.6675	72.06	3.56328
82.328	1.84474	74.391	1.32979	75.624	2.38822	75.751	2.13992	42.38	0.6691	72.522	3.57348
82.795	1.85048	74.629	1.33837	75.919	2.39625	76.191	2.14551	42.492	0.67068	72.767	3.58366
83.014	1.85613	74.893	1.34698	76.249	2.40419	76.41	2.15106	42.611	0.67225	73.023	3.59397
83.305	1.86182	75.122	1.35559	76.465	2.41216	76.673	2.15657	42.89	0.67379	73.28	3.6044
83.571	1.86743	75.303	1.36429	76.745	2.42014	76.937	2.16205	43.026	0.67531	73.563	3.61495
83.892	1.87295	75.528	1.37308	77.007	2.42823	77.397	2.16755	43.163	0.67684	73.864	3.62563
84.16	1.8785	75.827	1.38194	77.246	2.43623	77.713	2.17301	43.315	0.67835	74.075	3.63627
84.372	1.88408	76.062	1.39088	77.479	2.44413	77.966	2.17842	43.479	0.67984	74.368	3.64688
84.616	1.88968	76.318	1.3999	78.133	2.45194	78.21	2.18378	43.596	0.68133	74.662	3.6576
85.033	1.8953	76.626	1.40892	78.453	2.45965	78.51	2.18917	43.735	0.68283	74.881	3.66843
85.299	1.90094	76.87	1.41794	78.916	2.46736	78.739	2.1945	43.88	0.68437	75.195	3.67922
85.697	1.9066	77.131	1.42696	79.184	2.47508	79.037	2.19978	44.019	0.6859	75.423	3.69011
85.958	1.91227	77.793	1.43597	79.451	2.48278	79.267	2.20508	44.319	0.68742	75.724	3.70109
86.224	1.91796	78.066	1.44498	79.669	2.49039	79.568	2.21033	44.496	0.68891	75.955	3.71203
86.469	1.92367	78.307	1.45398	79.956	2.49799	79.834	2.21552	44.759	0.69037	76.258	3.72291
86.728	1.92939	78.625	1.46303	80.207	2.50557	80.104	2.22065	44.895	0.69184	76.523	3.73373
87.373	1.93512	78.869	1.47214	80.413	2.51305	80.326	2.22572	45.043	0.6933	76.791	3.74435
87.629	1.94086	79.12	1.4813	80.718	2.52051	80.605	2.23073	45.132	0.6948	77.055	3.7549
87.89	1.9465	79.379	1.49044	80.933	2.52785	80.883	2.23567	45.294	0.6963	77.293	3.76524
88.168	1.95214	79.655	1.49949	81.219	2.53507	81.241	2.24063	45.445	0.6978	77.59	3.77551
88.432	1.95779	79.861	1.50845	81.482	2.54227	81.482	2.24559	45.575	0.69931	77.819	3.78571
88.693	1.96344	80.043	1.51739	81.748	2.54945	81.777	2.25056	45.712	0.70081	78.103	3.79597
88.995	1.9691	80.323	1.5263	82.005	2.5566	82.012	2.25553	45.842	0.70232	78.585	3.80615
89.298	1.97476	80.528	1.53517	82.201	2.56382	82.278	2.2605	45.98	0.70382	78.829	3.81625
89.561	1.98042	80.886	1.54409	82.474	2.57112	82.755	2.2654	46.111	0.7053	79.13	3.82627
89.847	1.98608	81.124	1.55304	82.709	2.57829	83.004	2.27029	46.328	0.70674	79.367	3.83634
90.15	1.99174	81.367	1.56202	82.949	2.58552	83.305	2.2751	46.449	0.70818	79.665	3.84633
90.399	1.9974	81.601	1.57103	83.208	2.59282	83.57	2.27991	46.591	0.70965	79.901	3.85622
90.628	2.00306	82.296	1.58007	83.443	2.60008	83.812	2.28471	46.721	0.71115	80.16	3.86602
91.534	2.00871	82.529	1.58907	83.683	2.60752	84.066	2.28949	46.878	0.71264	80.481	3.87571
91.762	2.01436	82.778	1.59802	83.939	2.61511	84.355	2.29427	47.022	0.71413	80.686	3.8853
92.064	2.02	83.257	1.60692	84.193	2.62277	84.64	2.29902	47.195	0.71562	80.989	3.89492
92.681	2.02552	83.902	1.61577	84.445	2.63049	84.859	2.30384	47.352	0.7171	81.401	3.90472
92.97	2.03114	84.098	1.62457	84.721	2.63827	85.176	2.30863	47.503	0.71857	81.612	3.91456
93.259	2.03675	84.573	1.63331	84.978	2.646	85.413	2.31348	47.63	0.72005	82.072	3.92442
93.499	2.04235	84.894	1.64198	85.22	2.65368	85.712	2.31837	47.786	0.72151	82.35	3.93432
93.797	2.04793	85.154	1.65067	85.481	2.66131	85.936	2.32332	47.961	0.723	82.631	3.94423
94.029	2.05361	85.391	1.65943	85.746	2.66888	86.224	2.32832	48.083	0.72452	82.928	3.95416
94.683	2.05917	85.618	1.66826	86.06	2.67649	86.669	2.33336	48.248	0.72603	83.151	3.96412
94.962	2.0647	85.971	1.67702	86.274	2.68405	86.98	2.33844	48.401	0.72756	83.432	3.97408
95.257	2.07034	86.222	1.68571	86.507	2.69164	87.209	2.34357	48.514	0.72908	83.698	3.98406
95.474	2.07596	86.458	1.69439	86.775	2.69926	87.477	2.34875	48.612	0.73062	83.951	3.99405
95.767	2.08157	86.928	1.703	87.01	2.70682	87.937	2.35396	48.803	0.73219	84.191	4.00404
96.023	2.08727	87.221	1.71159	87.247	2.71431	88.141	2.35921	48.952	0.73374	84.431	4.01404
96.285	2.09295	87.465	1.72017	87.72	2.72172	88.611	2.3645	49.086	0.73529	84.672	4.02403
96.531	2.0986	87.781	1.72888	87.959	2.72916	88.918	2.36983	49.471	0.73683	84.961	4.03402
96.791	2.10423	87.989	1.73757	88.244	2.73652	89.126	2.37512	49.748	0.73835	85.222	4.04401
97.212	2.10984	88.209	1.74623	88.482	2.7439	89.409	2.38044	49.89	0.73987	85.523	4.05399
97.49	2.11542	88.526	1.75495	88.753	2.75119	89.688	2.38579	50.157	0.74138	85.761	4.06396
97.707	2.12098	88.795	1.76365	88.935	2.7585	89.956	2.39117	50.305	0.74288	86.017	4.07391
97.956	2.1265	89.236	1.77231	89.246	2.76583	90.2	2.39666	50.453	0.74436	86.309	4.08384
98.204	2.132	89.496	1.78095	89.474	2.77317	90.404	2.40224	50.594	0.74587	86.591	4.09376
98.433	2.13746	89.735	1.78956	89.774	2.78052	90.713	2.40785	50.743	0.74739	86.821	4.10365
98.692	2.1429	90.027	1.79814	90.053	2.78788	90.941	2.41349	50.896	0.74893	87.058	4.11351
98.893	2.1483	90.264	1.80669	90.27	2.79525	91.239	2.41915	51.046	0.75048	87.489	4.1232
99.159	2.15366	90.531	1.81519	90.55	2.80262	91.473	2.42484	51.22	0.75205	87.759	4.13271
99.373	2.15899	90.794	1.82366	90.809	2.80999	91.734	2.43047	51.36	0.75364	87.949	4.14217
99.661	2.1644	91.105	1.83216	91.049	2.81727	92.041	2.43612	51.539	0.75524	88.187	4.1516
99.897	2.16977	91.319	1.84068	91.313	2.82454	92.309	2.44172	51.695	0.75682	88.457	4.16099
100.166	2.1751	91.518	1.84923	91.572	2.83182	92.778	2.44725	51.823	0.75839	88.698	4.17032
100.629	2.18039	91.72	1.8578	91.814	2.83908	93.01	2.4528	51.959	0.75997	88.969	4.17961
101.257	2.18564	92.395	1.86639	92.251	2.84635	93.201	2.45829	52.089	0.76157	89.225	4.18885
101.493	2.19073	92.654	1.87492	92.511	2.8536	93.434	2.46371	52.205	0.76317	89.521	4.19803
101.786	2.19565	92.85	1.88339	92.741	2.86094	93.71	2.46907	52.339	0.76476	89.944	4.20715
102.023	2.20054	93.057	1.89188	92.94	2.86838	93.971	2.47444	52.496	0.76634	90.457	4.21621
102.223	2.20537	93.297	1.90031	93.179	2.8759	94.213	2.47981	52.633	0.76789	90.724	4.22521
102.431	2.21016	93.524	1.90867	93.405	2.88351	94.7	2.48518	52.796	0.76945	90.953	4.23428
102.69	2.21491	93.723	1.91704	93.609	2.89109	94.973	2.49056	52.933	0.77103	91.186	4.24329
102.941	2.2196	93.92	1.9254	94.005	2.89865	95.213	2.49586	53.072	0.77261	91.414	4.25237
103.202	2.22437	94.317	1.9337	94.209	2.90618	95.402	2.50117	53.369	0.77418	91.628	4.26152
103.433	2.22919	94.519	1.94199	94.441	2.91368	95.74	2.50646	53.734	0.77572	91.917	4.27074
103.925	2.23397	94.763	1.95028	94.68	2.92115	96.001	2.51176	53.907	0.77727	92.159	4.28003
104.179	2.23881	94.989	1.95856	95.145	2.92859	96.205	2.51697	54.028	0.77883	92.423	4.28939
104.428	2.2437	95.186	1.96683	95.443	2.93599	96.519	2.52218	54.2	0.78037	92.721	4.29866
104.736	2.24854	95.397	1.97508	96.15	2.94336	96.742	2.52731	54.364	0.78191	92.935	4.30786
105.189	2.25331	95.628	1.98332	96.449	2.95069	97.236	2.53243	54.494	0.78346	93.233	4.31696
105.425	2.25802	95.855	1.99161	96.682	2.95788	97.672	2.53754	54.893	0.78502	93.482	4.32597
105.661	2.26267	96.354	1.99988	96.988	2.96502	97.938	2.54264	55.046	0.78655	93.698	4.3349
105.907	2.26737	96.585	2.00812	97.21	2.97222	98.5	2.54772	55.172	0.78806	93.955	4.34372
106.188	2.27212	96.785	2.01641	97.483	2.97936	98.726	2.55279	55.344	0.78954	94.151	4.35245
106.425	2.27692	97.026	2.02474	97.791	2.98636	99.002	2.55785	55.484	0.79099	94.325	4.36092
106.621	2.28188	97.251	2.03305	98.01	2.9932	99.221	2.56288	55.633	0.79242	94.662	4.3693
106.817	2.28677	97.453	2.04138	98.279	2.99999	99.47	2.56797	55.804	0.79382	94.902	4.37771
107.021	2.29159	97.652	2.04976	98.582	3.00672	99.678	2.57319	55.929	0.79523	95.199	4.38616
107.225	2.29633	97.859	2.05809	98.821	3.0134	99.945	2.57846	56.313	0.79664	95.456	4.3945
107.422	2.30111	98.167	2.06639	99.074	3.02001	100.151	2.58377	56.47	0.79805	95.703	4.40288
107.635	2.30582	98.388	2.07457	99.313	3.02667	100.412	2.58913	56.61	0.79946	95.947	4.41113
108.287	2.31045	98.689	2.08263	99.582	3.03327	100.675	2.59447	56.745	0.80087	96.23	4.4194
108.692	2.315	98.925	2.09065	99.848	3.0398	100.939	2.59977	56.895	0.80228	96.523	4.4277
108.894	2.31947	99.191	2.09861	100.087	3.04626	101.239	2.60504	57.045	0.80369	96.74	4.43603
109.095	2.32386	99.485	2.10659	100.35	3.05266	101.472	2.61028	57.219	0.8051	97.023	4.44437
109.292	2.32816	99.932	2.11458	100.645	3.05898	101.762	2.61548	57.337	0.80651	97.326	4.45274
109.672	2.33239	100.421	2.12251	100.862	3.06534	102.043	2.62064	57.502	0.80789	97.55	4.46112
109.873	2.33653	100.696	2.13038	101.145	3.07172	102.279	2.62577	57.672	0.80926	97.788	4.46937
110.151	2.34058	100.917	2.13826	101.448	3.07813	102.571	2.63101	57.853	0.81063	98.06	4.47763
110.624	2.34455	101.486	2.14614	101.68	3.08456	103.046	2.63635	58.016	0.81203	98.475	4.48576
110.805	2.34843	101.705	2.15401	102.138	3.091	103.269	2.64172	58.153	0.81345	98.671	4.49375
111.084	2.35222	101.931	2.16182	102.375	3.09736	103.734	2.64712	58.319	0.81487	98.929	4.50159
111.283	2.35592	102.19	2.16963	102.643	3.10384	104.047	2.65255	58.444	0.81628	99.184	4.50929
111.601	2.35952	102.424	2.17736	103.108	3.11032	104.214	2.65793	58.603	0.81769	99.435	4.51684
112.228	2.36304	102.657	2.18502	103.38	3.11671	104.5	2.66333	58.718	0.81909	99.683	4.52454
112.491	2.36658	102.941	2.19267	103.609	3.12301	104.694	2.66883	58.857	0.82049	99.954	4.53223
112.76	2.37014	103.394	2.20031	103.91	3.12921	105.261	2.67434	58.991	0.82187	100.424	4.53992
113.055	2.37372	103.798	2.20786	104.377	3.13532	105.508	2.67987	59.122	0.82325	100.678	4.54775
113.323	2.37743	104.085	2.21541	104.816	3.14132	105.773	2.6855	59.366	0.82462	100.918	4.55571
113.568	2.38128	104.726	2.22294	105.027	3.14732	105.997	2.69121	59.502	0.82601	101.189	4.56367
114.008	2.38526	104.93	2.23046	105.527	3.15322	106.242	2.69694	59.653	0.82743	101.414	4.57162
114.262	2.38937	105.186	2.23795	105.74	3.15901	106.469	2.70268	59.785	0.82886	101.661	4.57955
114.503	2.39349	105.397	2.24542	105.937	3.1648	106.733	2.70836	59.924	0.83031	101.884	4.58733
114.751	2.39751	105.86	2.25288	106.153	3.17068	107.004	2.71397	60.051	0.83178	102.12	4.59494
115.082	2.40153	106.116	2.2603	106.445	3.17665	107.28	2.71953	60.184	0.83327	102.39	4.60269
115.364	2.40545	106.32	2.2677	106.715	3.18272	107.531	2.72509	60.337	0.83475	102.654	4.61055
115.627	2.40938	106.494	2.27507	106.957	3.18877	107.994	2.73065	60.465	0.83625	102.898	4.61839
115.925	2.41331	106.822	2.28241	107.2	3.19481	108.309	2.73622	60.577	0.83776	103.212	4.62635
116.166	2.41724	107.095	2.28971	107.481	3.20083	108.543	2.74187	60.736	0.83926	103.428	4.63443
116.428	2.42118	107.359	2.29698	107.716	3.20683	108.806	2.74744	60.876	0.84075	103.687	4.64247
116.718	2.42524	107.576	2.30421	108.251	3.21292	109.065	2.753	61.026	0.84223	104.02	4.65047
116.937	2.4293	107.849	2.3114	108.461	3.21909	109.308	2.75857	61.163	0.84373	104.317	4.65843
117.216	2.43312	108.472	2.31855	108.727	3.22534	109.532	2.7642	61.303	0.8452	104.559	4.66636
117.502	2.43671	108.76	2.32565	109.003	3.23167	109.779	2.76983	61.463	0.84667	104.828	4.67423
117.756	2.44018	108.983	2.33271	109.242	3.23797	109.997	2.77544	61.637	0.84812	105.072	4.68207
117.993	2.44353	109.187	2.33972	109.483	3.24425	110.236	2.78104	61.899	0.84952	105.355	4.68986
118.264	2.44687	109.486	2.34668	109.672	3.25049	110.506	2.78671	62.02	0.85091	105.656	4.6976
119.103	2.45021	109.737	2.35359	110.121	3.2567	110.739	2.79236	62.197	0.85228	106.069	4.70529
119.392	2.45353	110.218	2.36045	110.303	3.26288	111.022	2.798	62.361	0.85367	106.268	4.71308
119.663	2.45684	110.458	2.36725	110.664	3.26913	111.268	2.80369	62.515	0.85504	106.584	4.72096
119.899	2.46014	110.696	2.37399	110.91	3.27545	111.549	2.80944	62.866	0.85641	106.835	4.72879
120.168	2.46342	110.958	2.38066	111.139	3.28183	111.844	2.81525	63.093	0.8578	107.098	4.73655
120.411	2.4668	111.189	2.38728	111.35	3.28828	112.109	2.82111	63.273	0.8592	107.398	4.74439
120.694	2.47017	111.455	2.39383	111.646	3.29479	112.546	2.82703	63.413	0.86062	107.618	4.75217
120.961	2.47341	111.668	2.40032	111.885	3.30135	112.838	2.83299	63.772	0.86204	107.858	4.76002
121.175	2.47663	111.934	2.40673	112.141	3.30798	113.074	2.83893	63.897	0.86347	108.086	4.7678
121.62	2.47983	112.18	2.41308	112.448	3.31445	113.337	2.84485	64.046	0.86491	108.287	4.77566
121.918	2.48301	112.64	2.41935	112.656	3.32097	113.833	2.85081	64.204	0.86636	108.528	4.78358
122.151	2.48592	112.958	2.42548	112.941	3.32745	114.063	2.85674	64.38	0.86782	108.784	4.79172
122.353	2.48881	113.217	2.43146	113.121	3.33387	114.329	2.86265	64.504	0.86929	109.018	4.79992
122.555	2.49168	113.457	2.43737	113.583	3.34023	114.651	2.86852	64.662	0.87077	109.26	4.80819
122.758	2.49439	114.035	2.44319	113.884	3.34655	114.906	2.87428	64.839	0.87225	109.49	4.81652
122.967	2.49707	114.51	2.44886	114.182	3.35281	115.149	2.87993	64.956	0.87375	109.759	4.82475
123.252	2.4996	114.826	2.45445	114.45	3.35911	115.44	2.88561	65.121	0.87525	110.017	4.8329
123.495	2.50209	115.091	2.45996	114.706	3.36546	115.711	2.89134	65.273	0.87676	110.316	4.8411
123.732	2.50443	115.363	2.46544	114.943	3.37185	115.938	2.89709	65.412	0.87824	110.562	4.84935
123.976	2.50685	115.786	2.47091	115.178	3.37827	116.204	2.90287	65.562	0.87971	110.766	4.85765
124.263	2.50947	116.093	2.47636	115.418	3.38474	116.467	2.90862	65.69	0.88115	111.044	4.86599
124.511	2.51229	116.321	2.48179	115.662	3.39124	116.768	2.91431	66.077	0.88256	111.293	4.87438
124.755	2.51517	116.532	2.48712	115.943	3.39778	116.997	2.92004	66.243	0.88398	111.743	4.8828
125.039	2.51814	116.823	2.49229	116.204	3.40435	117.198	2.92579	66.395	0.88544	112.057	4.89126
125.337	2.52105	117.044	2.49744	116.417	3.41094	117.385	2.93149	66.534	0.88692	112.288	4.89976
125.568	2.52404	117.328	2.50249	116.714	3.41746	117.703	2.93714	66.688	0.88841	112.524	4.90829
125.862	2.52711	117.617	2.50744	116.928	3.42401	117.965	2.94274	66.835	0.8899	112.748	4.91684
126.087	2.53024	117.837	2.51237	117.221	3.43048	118.21	2.94821	66.982	0.8914	112.991	4.92542
126.299	2.53356	118.121	2.51727	117.487	3.43698	118.459	2.95371	67.1	0.89289	113.266	4.93402
126.597	2.53695	118.305	2.52213	117.743	3.44349	118.75	2.95922	67.364	0.89436	113.484	4.94264
126.843	2.54041	118.977	2.52697	117.981	3.45003	119.032	2.96468	67.54	0.89583	113.755	4.95127
127.127	2.54393	119.197	2.53177	118.221	3.45648	119.543	2.97015	67.664	0.8973	114.018	4.95992
127.373	2.54752	119.451	2.53654	118.467	3.46305	119.816	2.97564	67.941	0.89877	114.285	4.96858
127.622	2.55106	119.847	2.54127	118.742	3.46963	120.078	2.98115	68.113	0.90024	114.545	4.97724
127.838	2.55466	120.084	2.54596	119.218	3.47623	120.329	2.98666	68.241	0.90172	114.799	4.98591
128.131	2.55832	120.705	2.55062	119.478	3.48284	120.538	2.99212	68.357	0.90316	115.05	4.99459
128.37	2.56204	121.023	2.55523	120.15	3.48946	120.749	2.99758	68.529	0.9046	115.321	5.00326
128.663	2.56582	121.261	2.55981	120.448	3.49608	121.47	3.00298	68.667	0.90605	115.593	5.01177
128.92	2.56965	121.525	2.56434	120.662	3.50271	121.775	3.0083	68.805	0.90749	115.816	5.02014
129.136	2.57355	121.84	2.56882	120.948	3.50935	122.045	3.01363	68.968	0.90893	116.087	5.02836
129.733	2.57749	122.052	2.57327	121.843	3.51598	122.288	3.01889	69.15	0.91036	116.35	5.03641
129.969	2.5815	122.263	2.57773	122.067	3.52261	122.54	3.02414	69.294	0.91183	116.82	5.04446
130.424	2.58543	122.48	2.58215	122.35	3.52914	122.773	3.02946	69.446	0.91332	117.076	5.0525
130.625	2.58942	122.721	2.58658	122.609	3.53566	123.04	3.03485	69.575	0.91484	117.34	5.06052
130.842	2.59334	122.922	2.59097	123.111	3.54218	123.258	3.04031	69.801	0.91639	117.648	5.06852
131.098	2.5972	123.127	2.59531	123.34	3.54868	123.514	3.04583	70.028	0.91793	117.926	5.0765
131.369	2.60098	123.351	2.59959	123.549	3.55517	123.767	3.0514	70.209	0.91946	118.193	5.08445
131.627	2.60469	123.584	2.60382	123.758	3.56154	124.031	3.05697	70.347	0.92099	118.437	5.09238
131.93	2.60845	123.82	2.608	124.026	3.5678	124.255	3.06252	70.51	0.92252	118.72	5.10027
132.162	2.61225	123.991	2.61211	124.28	3.57394	124.767	3.06805	70.642	0.92407	118.951	5.10828
132.464	2.6161	124.291	2.61617	124.511	3.58006	125.038	3.07356	70.787	0.92561	119.194	5.11626
132.728	2.61998	124.527	2.62017	124.738	3.58616	125.255	3.07905	70.947	0.92718	119.426	5.12405
132.968	2.62391	124.79	2.62411	124.939	3.59224	125.652	3.08445	71.098	0.92876	119.697	5.1315
133.435	2.62777	125.023	2.62799	125.138	3.59839	125.871	3.08989	71.246	0.93034	119.956	5.13878
133.686	2.63155	125.296	2.6318	125.32	3.60463	126.135	3.09538	71.542	0.93191	120.418	5.14601
133.972	2.63515	125.56	2.63555	125.623	3.61085	126.339	3.10099	71.695	0.93348	120.727	5.1532
134.268	2.63878	125.828	2.63931	125.903	3.61703	126.608	3.10672	71.846	0.93503	120.945	5.16034
134.482	2.64246	126.045	2.64306	126.547	3.62319	126.871	3.11256	71.995	0.93658	121.216	5.16743
135.067	2.64617	126.322	2.64689	126.841	3.62931	127.112	3.11837	72.13	0.93811	121.458	5.17462
135.305	2.64981	126.602	2.65072	127.106	3.6354	127.356	3.12415	72.286	0.93964	121.684	5.1819
135.549	2.65337	126.841	2.65454	127.356	3.64146	127.838	3.12989	72.432	0.94115	121.991	5.18928
135.835	2.65697	127.122	2.65836	127.609	3.64758	128.065	3.13559	72.613	0.94266	122.251	5.19674
136.132	2.66061	127.383	2.66218	127.878	3.65376	128.302	3.14133	72.755	0.94415	122.51	5.2043
136.347	2.66428	127.618	2.66592	128.121	3.6599	128.532	3.1471	72.912	0.9456	122.758	5.21194
136.64	2.66787	127.853	2.66959	128.41	3.666	128.731	3.1529	73.038	0.94702	122.993	5.21952
137.09	2.6715	128.055	2.67324	128.712	3.67205	128.89	3.15873	73.327	0.94839	123.26	5.22704
137.356	2.67516	128.231	2.67689	128.977	3.67806	129.133	3.16444	73.468	0.94975	123.539	5.23464
137.599	2.67886	128.564	2.68045	129.221	3.68401	129.332	3.1701	73.632	0.95106	123.825	5.24232
137.864	2.68258	128.816	2.68394	129.519	3.68981	129.566	3.17571	73.769	0.95234	124.116	5.24992
138.09	2.68634	129.059	2.68734	129.743	3.69556	129.805	3.18126	74.024	0.95357	124.352	5.25761
138.391	2.69013	129.308	2.69065	130.012	3.70136	130.107	3.18676	74.181	0.95479	124.621	5.26536
138.635	2.69395	129.596	2.69402	130.312	3.7072	130.334	3.19235	74.339	0.95602	124.891	5.27304
138.881	2.69779	129.843	2.69745	130.538	3.71298	130.794	3.19796	74.509	0.95727	125.155	5.28078
139.154	2.70166	130.126	2.70085	130.799	3.7187	131.105	3.20359	74.679	0.95854	125.809	5.28843
139.358	2.70555	130.761	2.70424	131.25	3.72447	131.322	3.20922	75.04	0.95979	126.01	5.296
139.624	2.70947	131.025	2.7076	131.695	3.73017	131.523	3.21487	75.293	0.96102	126.23	5.30333
139.92	2.71341	131.267	2.71095	131.911	3.7359	131.72	3.22052	75.398	0.96224	126.517	5.31056
140.151	2.71738	131.53	2.71427	132.262	3.74167	131.998	3.22625	75.51	0.96342	126.785	5.3177
140.412	2.72136	131.774	2.71757	132.481	3.74748	132.195	3.23206	75.69	0.96458	127.035	5.32475
140.94	2.72525	132.06	2.72078	132.781	3.75322	132.475	3.23795	75.945	0.96572	127.279	5.3317
141.154	2.72915	132.36	2.7239	133.058	3.75899	132.726	3.24398	76.112	0.96684	127.565	5.3387
141.358	2.73307	132.59	2.72699	133.276	3.76468	133.038	3.25009	76.246	0.96795	127.861	5.34574
141.601	2.73701	132.853	2.73006	133.557	3.77041	133.306	3.25626	76.398	0.96904	128.101	5.35298
141.832	2.74097	133.12	2.73309	133.853	3.77616	133.532	3.26251	76.546	0.97015	128.393	5.36041
142.292	2.74494	133.357	2.73617	134.072	3.78194	133.748	3.26881	76.665	0.97126	128.659	5.36788
142.556	2.74904	133.627	2.73929	134.542	3.78765	134.007	3.27511	76.816	0.97239	128.921	5.37524
142.82	2.75327	133.858	2.74246	134.803	3.79327	134.261	3.28139	76.946	0.9735	129.144	5.38263
143.23	2.75764	134.225	2.74565	135.019	3.79881	134.542	3.28758	77.086	0.97458	129.429	5.39006
143.49	2.76202	134.489	2.74889	135.311	3.80427	134.845	3.29376	77.192	0.97565	129.72	5.39752
143.73	2.76653	134.736	2.75216	135.539	3.80975	135.056	3.29984	77.328	0.97673	129.94	5.40501
143.989	2.77116	135.183	2.75546	135.784	3.81514	135.347	3.30583	77.458	0.97785	130.23	5.41253
144.255	2.7758	135.382	2.7588	136.001	3.82044	135.648	3.3118	77.596	0.97894	130.498	5.42008
144.498	2.78045	135.636	2.76217	136.23	3.82575	135.867	3.31775	77.747	0.98005	130.864	5.42751
144.762	2.7851	135.917	2.76557	136.709	3.83108	136.133	3.3236	77.885	0.98116	131.371	5.43482
145.037	2.78976	136.118	2.76899	136.972	3.83641	136.404	3.32936	78.041	0.98228	131.789	5.44215
145.487	2.79454	136.521	2.77244	137.195	3.84165	136.653	3.335	78.185	0.98338	132.055	5.44934
145.686	2.79943	136.785	2.77585	137.486	3.84689	136.851	3.34055	78.357	0.98448	132.522	5.45671
145.907	2.80445	137.022	2.77915	137.755	3.85203	137.078	3.34607	78.707	0.9856	132.729	5.46393
146.189	2.80945	137.284	2.7824	138.266	3.85717	137.538	3.3517	78.866	0.98669	133.05	5.47117
146.46	2.81445	137.557	2.78552	138.552	3.86232	137.804	3.35744	79.025	0.98775	133.325	5.47828
146.691	2.81945	137.774	2.78867	138.853	3.86756	138.021	3.36329	79.197	0.98882	133.552	5.48539
146.965	2.82444	138.055	2.79184	139.112	3.8727	138.501	3.36925	79.35	0.9899	133.788	5.49236
147.221	2.82941	138.363	2.79503	139.329	3.87783	138.749	3.37531	79.488	0.99098	134.03	5.49919
147.484	2.83438	138.781	2.79823	139.617	3.88296	139.037	3.38133	79.645	0.99206	134.275	5.50587
147.809	2.83934	138.993	2.80144	139.871	3.88787	139.263	3.38745	79.789	0.99315	134.554	5.51255
148.026	2.84429	139.455	2.80467	140.131	3.89277	139.465	3.3936	79.944	0.99424	134.859	5.51923
148.294	2.84922	139.728	2.80791	140.42	3.89777	139.704	3.39977	80.082	0.99536	135.066	5.52591
148.631	2.85414	139.97	2.81117	140.74	3.90265	140.126	3.40596	80.244	0.99649	135.39	5.53258
148.93	2.85904	140.278	2.81443	140.952	3.90751	140.437	3.41217	80.419	0.99761	135.652	5.53925
149.16	2.86392	140.522	2.81769	141.21	3.91247	140.738	3.41839	80.761	0.99874	135.931	5.5459
149.63	2.86879	140.824	2.82097	141.466	3.91751	140.999	3.42464	81.026	0.99984	136.166	5.55255
149.896	2.87364	141.208	2.82425	141.748	3.92253	141.201	3.4309	81.141	1.00095	136.396	5.55919
150.192	2.87858	141.492	2.82753	142.041	3.92753	141.499	3.43717	81.305	1.00205	136.653	5.56581
150.43	2.88351	141.725	2.83081	142.265	3.93251	141.941	3.44345	81.405	1.00315	136.928	5.57242
150.674	2.88841	142.016	2.8341	142.529	3.93757	142.234	3.44975	81.58	1.00425	137.17	5.57902
150.955	2.89341	142.26	2.83738	142.812	3.94261	142.508	3.45613	81.75	1.00538	137.428	5.5856
151.226	2.89838	142.72	2.84073	143.071	3.94762	142.745	3.46259	81.881	1.00651	137.725	5.59216
151.428	2.90321	142.933	2.84415	143.308	3.95261	143.041	3.46913	81.996	1.0076	137.938	5.5987
151.661	2.90801	143.226	2.84757	143.574	3.95757	143.255	3.47574	82.145	1.00873	138.222	5.60522
151.893	2.91278	143.469	2.85098	143.819	3.9626	143.739	3.48235	82.267	1.00985	138.481	5.61172
152.562	2.91752	143.727	2.85439	144.072	3.96761	144.034	3.48897	82.415	1.011	138.866	5.61819
152.838	2.92234	143.957	2.85785	144.371	3.97268	144.453	3.49558	82.687	1.01217	139.186	5.62464
153.193	2.92725	144.195	2.86131	144.587	3.97782	144.851	3.50219	82.856	1.01334	139.451	5.63106
153.415	2.93213	144.458	2.86476	144.853	3.98304	145.33	3.50879	82.991	1.01451	139.927	5.63745
153.678	2.93696	144.716	2.86833	145.052	3.98821	145.512	3.51538	83.144	1.01567	140.189	5.64396
153.987	2.94177	144.918	2.87189	145.353	3.99345	145.975	3.52197	83.293	1.01683	140.412	5.65043
154.22	2.94653	145.154	2.87544	145.639	3.99865	146.293	3.52855	83.465	1.01795	140.694	5.65688
154.426	2.95125	145.398	2.87903	145.915	4.0038	146.574	3.53512	83.613	1.01907	141.19	5.66328
154.727	2.95594	145.664	2.88261	146.526	4.00902	146.843	3.54167	83.862	1.02018	141.424	5.66965
154.946	2.96058	145.907	2.88618	146.922	4.01429	147.26	3.54822	84.017	1.02128	141.696	5.67598
155.224	2.96518	146.189	2.88972	147.24	4.01961	147.541	3.55474	84.146	1.02241	141.936	5.68227
155.529	2.96974	146.489	2.89324	147.526	4.02499	147.8	3.56132	84.271	1.02352	142.161	5.68852
155.739	2.97425	147.031	2.89674	147.745	4.03041	148.04	3.56789	84.453	1.02463	142.454	5.69473
156.056	2.97872	147.265	2.90021	147.944	4.03589	148.312	3.57443	84.588	1.02573	142.685	5.70089
156.298	2.98314	147.554	2.90366	148.202	4.04141	148.531	3.58095	84.74	1.02682	142.914	5.707
156.552	2.98751	147.77	2.90708	148.412	4.04697	148.785	3.58745	84.887	1.02791	143.155	5.71307
156.751	2.99206	148.195	2.91054	148.708	4.05247	149.016	3.59392	85.292	1.02898	143.426	5.71909
156.953	2.99657	148.755	2.91412	148.946	4.05801	149.473	3.60037	85.426	1.03005	143.928	5.72506
157.129	3.00102	148.971	2.9178	149.204	4.06359	149.655	3.60679	85.572	1.03111	144.137	5.73098
157.466	3.00543	149.185	2.92152	149.445	4.0692	149.967	3.61325	85.69	1.03219	144.401	5.73684
157.706	3.00977	149.386	2.92528	149.68	4.07485	150.214	3.61969	85.839	1.03329	144.681	5.74265
157.996	3.01395	149.624	2.92901	149.933	4.08052	150.463	3.62616	86.121	1.03441	144.886	5.74841
158.231	3.01806	149.893	2.9327	150.204	4.08633	150.793	3.63266	86.266	1.03552	145.149	5.7541
158.496	3.02223	150.11	2.93649	150.443	4.09227	151.107	3.6392	86.421	1.03662	145.348	5.75989
158.775	3.02645	150.383	2.94032	150.672	4.09833	151.341	3.64578	86.564	1.03771	145.791	5.76575
158.992	3.03073	150.595	2.94411	150.904	4.10453	151.64	3.65238	86.718	1.03881	146.253	5.77185
159.293	3.03494	150.856	2.94799	151.201	4.11075	151.897	3.65894	86.893	1.03993	146.501	5.77788
159.559	3.03907	151.102	2.95191	151.875	4.117	152.129	3.66553	87.017	1.04107	146.792	5.78385
159.817	3.04326	151.356	2.95578	152.141	4.12326	152.371	3.67214	87.169	1.0422	147.056	5.78974
160.026	3.04749	151.62	2.95968	152.445	4.12954	152.599	3.6787	87.448	1.04331	147.285	5.79556
160.258	3.05166	151.861	2.9636	152.681	4.13584	152.798	3.68528	87.601	1.04441	147.499	5.80132
160.494	3.05586	152.325	2.96755	152.937	4.14215	153.041	3.6918	87.759	1.04553	148.136	5.80699
161.085	3.06024	152.618	2.97145	153.141	4.14848	153.257	3.69827	87.898	1.04666	148.327	5.8126
161.286	3.06466	152.86	2.97537	153.447	4.15482	153.544	3.70453	88.055	1.0478	148.615	5.81812
161.488	3.069	153.156	2.97932	153.668	4.16106	153.837	3.71066	88.194	1.04896	149.02	5.82357
161.726	3.07338	153.389	2.98328	153.999	4.1673	154.053	3.71673	88.356	1.05014	149.215	5.82894
162.164	3.07768	153.698	2.98727	154.301	4.17356	154.369	3.72273	88.741	1.05127	149.459	5.83423
162.428	3.08203	154.154	2.99128	154.55	4.17992	154.64	3.72874	88.89	1.05238	149.689	5.83944
162.704	3.08641	154.417	2.9953	154.843	4.18628	154.856	3.73476	89.066	1.05348	149.933	5.84456
163.544	3.09083	154.854	2.99935	155.06	4.19254	155.175	3.74079	89.181	1.05456	150.43	5.84945
163.854	3.09529	155.036	3.00341	155.341	4.19879	155.426	3.74681	89.379	1.05562	150.881	5.85425
164.129	3.09966	155.232	3.00756	155.643	4.20504	155.669	3.75292	89.501	1.05667	151.09	5.85926
164.345	3.10396	155.709	3.01179	155.851	4.21128	155.933	3.75909	89.676	1.05775	151.557	5.86432
164.629	3.10829	155.986	3.01611	156.147	4.21751	156.129	3.76534	89.832	1.05888	151.852	5.86943
165.666	3.11266	156.189	3.02044	156.403	4.22372	156.333	3.77165	89.959	1.06004	152.293	5.8746
165.958	3.11705	156.649	3.02485	156.605	4.23002	156.565	3.77803	90.112	1.06124	152.534	5.87967
166.227	3.12136	156.921	3.02934	156.779	4.2362	156.838	3.78441	90.415	1.06245	152.82	5.88464
166.553	3.12558	157.119	3.03384	157.244	4.24247	157.106	3.79078	90.568	1.06367	153.122	5.88951
166.798	3.1297	157.36	3.03835	157.511	4.24881	157.368	3.79714	90.726	1.0649	153.396	5.89427
167.031	3.13373	157.591	3.04294	157.694	4.25524	157.63	3.80348	90.895	1.06614	153.628	5.89894
167.378	3.13767	157.858	3.0476	158.002	4.26173	157.875	3.80981	91.026	1.06738	153.901	5.9035
167.614	3.14151	158.121	3.05234	158.22	4.2683	158.171	3.81612	91.29	1.06863	154.387	5.90796
167.921	3.14538	158.382	3.05715	158.472	4.27484	158.402	3.82241	91.55	1.06988	154.653	5.91231
168.204	3.14926	158.852	3.06203	158.638	4.28144	158.663	3.82875	91.664	1.07115	154.894	5.91684
168.421	3.15304	159.252	3.06698	158.942	4.28812	158.937	3.83514	91.824	1.07241	155.14	5.92142
168.721	3.15684	159.513	3.07201	159.237	4.29487	159.213	3.84158	91.928	1.07369	155.423	5.92573
169.358	3.16053	159.815	3.07703	159.472	4.30158	159.5	3.84807	92.154	1.07496	155.722	5.92992
169.825	3.16412	160.288	3.08211	159.683	4.30835	159.743	3.8546	92.336	1.07625	155.988	5.93415
170.104	3.1676	160.526	3.08719	159.956	4.31509	160.038	3.8611	92.495	1.07753	156.226	5.9384
170.389	3.17109	160.754	3.09226	160.255	4.32179	160.257	3.86765	92.621	1.07882	156.552	5.94267
170.626	3.1747	161.264	3.0974	160.489	4.32844	160.533	3.87424	92.741	1.08012	156.761	5.94682
170.921	3.17844	161.557	3.10259	160.77	4.33505	160.951	3.88086	92.864	1.08142	157.251	5.951
171.2	3.18231	161.802	3.10776	161.018	4.34161	161.411	3.88745	93.001	1.08272	157.487	5.95519
171.417	3.18629	162.12	3.113	161.276	4.34812	161.659	3.89408	93.136	1.08402	157.748	5.95925
171.618	3.19028	162.321	3.11828	161.724	4.35458	161.953	3.90074	93.272	1.08533	157.95	5.96333
171.919	3.19439	162.784	3.12362	161.99	4.36099	162.231	3.90743	93.389	1.08664	158.153	5.96742
172.157	3.19861	163.021	3.12895	162.281	4.36735	162.473	3.91408	93.539	1.08796	158.393	5.97137
172.453	3.20284	163.256	3.13432	162.851	4.37375	162.767	3.92068	93.691	1.08927	158.654	5.97518
172.67	3.20707	163.492	3.13974	163.12	4.38019	162.995	3.92731	93.811	1.09059	158.874	5.979
173.359	3.21129	163.753	3.14521	163.34	4.38668	163.201	3.93388	93.954	1.0919	159.158	5.98297
173.856	3.2155	163.975	3.15072	163.611	4.39322	163.467	3.94048	94.092	1.09322	159.424	5.98694
174.05	3.21983	164.256	3.15628	163.87	4.39969	163.764	3.94709	94.223	1.09454	159.728	5.99092
174.397	3.22427	164.557	3.16189	164.134	4.4061	164.228	3.95373	94.339	1.09586	159.996	5.99504
174.661	3.2287	165.019	3.16753	164.552	4.41244	164.673	3.96037	94.485	1.09718	160.23	5.99917
174.934	3.23312	165.235	3.17322	164.992	4.41872	164.922	3.96696	94.602	1.0985	160.551	6.00315
175.348	3.23764	165.558	3.17895	165.387	4.42503	165.203	3.97356	94.738	1.09982	160.793	6.00712
175.662	3.24203	166.43	3.18471	165.608	4.43137	165.489	3.98018	94.872	1.10114	161.018	6.01096
175.904	3.2464	166.677	3.19051	165.897	4.43775	165.773	3.9868	95.045	1.10246	161.334	6.01478
176.148	3.25076	166.968	3.19635	166.169	4.44415	166.392	3.99343	95.169	1.10377	161.953	6.01846
176.424	3.25509	167.187	3.20222	166.413	4.45059	166.612	4.00006	95.554	1.10509	162.256	6.02213
176.648	3.25928	167.458	3.20812	166.873	4.45706	166.906	4.00663	95.652	1.10637	162.47	6.02579
176.894	3.26345	167.752	3.21405	167.053	4.46344	167.167	4.01327	95.842	1.10765	162.933	6.02943
177.12	3.2676	167.985	3.22002	167.535	4.46985	167.388	4.01992	95.994	1.10896	163.231	6.03306
177.367	3.27172	168.189	3.22601	167.707	4.47618	167.612	4.02656	96.142	1.11026	163.507	6.03682
177.608	3.27582	168.49	3.23203	168.049	4.48253	167.906	4.03319	96.302	1.11156	163.783	6.04071
177.892	3.2799	168.731	3.23807	168.307	4.48899	168.129	4.03982	96.435	1.11289	164.249	6.04472
178.197	3.28394	168.992	3.24414	168.535	4.49558	168.373	4.04644	96.584	1.11421	164.52	6.04886
178.431	3.28808	169.251	3.25023	168.772	4.50218	168.609	4.05305	96.736	1.11552	164.755	6.05311
178.733	3.29219	169.448	3.25634	169.022	4.50889	168.833	4.05965	96.885	1.11684	164.999	6.05735
178.951	3.29626	169.695	3.26248	169.318	4.51572	169.07	4.06624	97.044	1.11814	165.285	6.0617
179.19	3.30042	169.912	3.26863	169.537	4.52256	169.519	4.07282	97.198	1.11944	165.587	6.06587
179.454	3.30455	170.124	3.2748	169.82	4.5294	169.756	4.07945	97.343	1.12074	165.822	6.07002
179.704	3.30863	170.385	3.28098	170.126	4.53635	170.009	4.08613	97.498	1.12202	166.081	6.07413
179.948	3.31257	170.622	3.28711	170.345	4.5432	170.213	4.09287	97.635	1.1233	166.299	6.07822
180.231	3.31647	170.847	3.29318	170.637	4.54994	170.707	4.09965	97.771	1.12458	166.558	6.08227
180.493	3.32045	171.25	3.29926	170.954	4.55658	170.926	4.10649	97.908	1.12585	166.849	6.08644
180.743	3.32439	171.516	3.30535	171.239	4.56312	171.337	4.11329	98.073	1.12708	167.097	6.09072
181.032	3.32841	171.884	3.31138	171.474	4.56954	171.637	4.12006	98.242	1.12827	167.339	6.09497
181.281	3.33239	172.18	3.31742	171.748	4.57596	171.909	4.12688	98.381	1.12946	167.617	6.09918
181.532	3.33632	172.347	3.32345	172.001	4.58237	172.148	4.13373	98.546	1.13064	167.923	6.10349
181.771	3.3402	172.648	3.32949	172.287	4.58877	172.433	4.14062	98.699	1.13181	168.132	6.10777
182.056	3.34416	172.811	3.33554	172.585	4.59515	172.67	4.14754	98.833	1.13297	168.418	6.112
182.322	3.3483	173.048	3.34158	172.84	4.60163	172.871	4.15441	98.985	1.13412	168.594	6.1162
182.569	3.35263	173.251	3.34762	173.088	4.6081	173.561	4.16132	99.135	1.13527	168.914	6.12035
182.864	3.35703	173.551	3.35359	173.384	4.61465	173.793	4.16825	99.309	1.13646	169.156	6.12447
183.081	3.36149	173.778	3.35948	173.619	4.62129	174.032	4.1752	99.443	1.13768	169.353	6.12854
183.362	3.3659	174.04	3.36536	173.891	4.62801	174.297	4.1821	99.593	1.13894	169.655	6.13257
183.662	3.37026	174.352	3.37117	174.169	4.63471	174.749	4.18895	99.732	1.14019	169.903	6.13671
183.882	3.37456	174.624	3.3769	174.413	4.64149	175.032	4.19574	99.879	1.14144	170.151	6.14095
184.153	3.37893	174.858	3.38261	174.679	4.64814	175.27	4.20247	100.005	1.14267	170.424	6.14529
184.394	3.38336	175.134	3.38831	174.925	4.65486	175.529	4.2092	100.172	1.1439	170.834	6.14974
184.62	3.38785	175.377	3.39407	175.39	4.66166	175.736	4.21595	100.537	1.14508	171.123	6.15428
184.86	3.3924	175.651	3.3998	175.855	4.66852	176.019	4.22262	100.763	1.14628	171.357	6.15892
185.082	3.39701	175.865	3.40552	176.131	4.67535	176.27	4.2293	100.921	1.14747	171.608	6.16366
185.289	3.40168	176.123	3.41129	176.438	4.68225	176.566	4.23598	101.078	1.14864	171.848	6.1685
185.49	3.4064	176.387	3.4171	176.709	4.68911	176.783	4.24266	101.25	1.14981	172.129	6.17343
185.689	3.41118	176.653	3.42297	176.969	4.69592	177.113	4.24933	101.406	1.15096	172.359	6.17845
185.903	3.41601	177.347	3.42887	177.21	4.7028	177.35	4.25607	101.54	1.15209	172.625	6.18356
186.161	3.4209	177.588	3.43474	177.454	4.70974	177.621	4.2628	101.712	1.15322	172.886	6.18862
186.363	3.42584	177.794	3.44066	177.735	4.71673	178.104	4.2696	101.835	1.15433	173.184	6.19347
186.624	3.43082	178.021	3.44661	177.948	4.72378	178.337	4.27637	102.015	1.15542	173.619	6.19826
186.89	3.43586	178.25	3.45253	178.214	4.73098	178.602	4.28321	102.158	1.15651	173.914	6.20299
187.353	3.44095	178.503	3.45849	178.525	4.73824	178.886	4.29003	102.417	1.15757	174.189	6.20765
187.621	3.44608	178.924	3.4644	178.737	4.74554	179.132	4.29683	102.566	1.15865	174.605	6.21239
187.833	3.45126	179.197	3.47028	178.938	4.75289	179.436	4.30368	102.729	1.15978	174.921	6.21722
188.122	3.45649	179.487	3.47612	179.157	4.76028	179.644	4.31065	102.874	1.16092	175.159	6.22211
188.344	3.46164	179.702	3.48191	179.408	4.76761	179.964	4.31767	103.043	1.16207	175.425	6.22708
188.657	3.46671	179.921	3.48766	179.605	4.77498	180.244	4.32474	103.325	1.16321	175.686	6.23213
188.887	3.47182	180.221	3.49337	179.837	4.78229	180.468	4.33185	103.475	1.16433	175.947	6.23725
189.128	3.47697	180.473	3.49904	180.067	4.78953	180.667	4.33894	103.637	1.16544	176.143	6.24244
189.391	3.48216	180.716	3.50465	180.313	4.79671	180.858	4.34599	104.127	1.16653	176.422	6.24769
189.618	3.48738	180.994	3.51022	180.532	4.80381	181.044	4.353	104.359	1.16763	176.673	6.25302
189.865	3.49264	181.373	3.51574	180.731	4.81094	181.769	4.35998	104.623	1.16875	176.99	6.25841
190.1	3.49781	181.625	3.5212	180.937	4.8181	181.952	4.367	104.773	1.16988	177.257	6.26372
190.408	3.50289	181.85	3.52669	181.141	4.82518	182.195	4.37404	104.909	1.17105	177.493	6.26879
190.625	3.50789	182.056	3.53218	181.375	4.83228	182.402	4.38112	105.059	1.17221	177.737	6.27378
191.152	3.51279	182.325	3.5377	181.607	4.8394	182.699	4.38829	105.442	1.17335	178.023	6.27882
191.458	3.5176	182.625	3.54322	181.905	4.84655	182.929	4.39556	105.596	1.17447	178.321	6.28391
191.702	3.52243	182.887	3.54875	182.136	4.85371	183.19	4.40286	105.734	1.17557	178.783	6.28905
191.958	3.52728	183.125	3.55428	182.438	4.86088	183.501	4.41018	105.881	1.17666	179.028	6.29425
192.259	3.53215	183.382	3.5599	182.675	4.86807	183.767	4.41744	106.054	1.17772	179.294	6.29949
192.487	3.53691	183.629	3.56558	182.941	4.87527	184.03	4.42465	106.416	1.17877	179.782	6.30478
192.706	3.54158	183.846	3.57134	183.238	4.88248	184.272	4.4318	106.681	1.17983	180.06	6.31011
192.993	3.54626	184.09	3.5771	183.478	4.8897	184.739	4.4389	106.835	1.1809	180.301	6.31549
193.21	3.55095	184.329	3.58285	183.747	4.89702	185.031	4.44607	106.975	1.18198	180.544	6.32092
193.489	3.55566	184.57	3.58854	184.008	4.90435	185.279	4.45333	107.158	1.18304	180.823	6.32638
193.796	3.56025	184.856	3.59415	184.468	4.91168	185.572	4.4606	107.293	1.18408	181.335	6.33189
194.004	3.56485	185.156	3.59976	184.776	4.91901	185.832	4.46787	107.409	1.18512	181.613	6.33743
194.325	3.56958	185.393	3.60536	185.195	4.92634	186.103	4.47507	107.567	1.18617	181.812	6.34301
194.595	3.57443	185.597	3.61095	185.458	4.93367	186.331	4.4822	107.731	1.18721	182.111	6.34863
194.862	3.57939	185.853	3.61653	185.78	4.94088	186.57	4.48933	107.985	1.18821	182.338	6.35428
195.328	3.58436	186.45	3.62209	186.042	4.94809	186.829	4.49646	108.126	1.1892	182.649	6.35996
195.55	3.58932	186.659	3.62764	186.271	4.95518	187.109	4.50351	108.282	1.19018	182.88	6.36582
195.797	3.59428	186.893	3.63325	186.516	4.96237	187.375	4.51062	108.437	1.1912	183.119	6.37172
196.059	3.59924	187.157	3.6389	186.77	4.96954	187.654	4.51779	108.583	1.19226	183.393	6.37779
196.302	3.60419	187.37	3.64453	186.992	4.97669	187.906	4.52495	108.697	1.19334	183.618	6.38389
196.575	3.60913	187.671	3.65015	187.189	4.98383	188.143	4.5321	108.809	1.19443	183.869	6.39002
196.823	3.61407	187.912	3.65573	187.467	4.99095	188.441	4.53931	108.944	1.19549	184.148	6.39603
197.13	3.619	188.196	3.66129	187.704	4.99805	188.658	4.5465	109.197	1.19656	184.386	6.40206
197.336	3.62392	188.489	3.66682	187.932	5.00512	188.972	4.55367	109.367	1.19759	184.615	6.40797
197.656	3.62883	188.705	3.67232	188.21	5.01217	189.22	4.56089	109.503	1.19863	184.829	6.41375
197.924	3.63372	188.991	3.67779	188.482	5.01919	189.476	4.56816	109.649	1.19967	185.092	6.41954
198.154	3.6386	189.302	3.68322	188.725	5.02618	189.729	4.57556	109.771	1.2007	185.555	6.42535
198.394	3.64358	189.528	3.68862	189.021	5.03314	190.001	4.58308	109.917	1.20174	185.808	6.43118
198.663	3.64854	189.797	3.69391	189.292	5.04007	190.297	4.59071	110.177	1.20277	186.092	6.43716
198.877	3.65359	190.055	3.69915	189.566	5.04696	190.531	4.59847	110.339	1.2038	186.356	6.44316
199.178	3.65874	190.351	3.70443	189.809	5.05381	190.791	4.60626	110.487	1.20486	186.607	6.44918
199.476	3.66387	190.786	3.70973	190.08	5.06062	190.99	4.6141	110.602	1.20592	186.916	6.4552
199.701	3.66897	191.05	3.71505	190.55	5.0674	191.261	4.62198	110.72	1.20694	187.154	6.46124
200.359	3.67404	191.518	3.7204	190.799	5.07412	191.465	4.62981	110.885	1.20796	187.417	6.46728
200.628	3.67908	191.821	3.72577	191.172	5.0808	191.732	4.63761	111.027	1.20895	187.695	6.47334
201.323	3.68422	192.064	3.73116	191.391	5.08744	191.937	4.64529	111.192	1.20994	187.95	6.4794
201.558	3.68944	192.321	3.73658	191.595	5.09402	192.208	4.65292	111.33	1.21092	188.252	6.48546
201.783	3.69463	192.582	3.742	191.903	5.10055	192.458	4.66058	111.467	1.21189	188.494	6.49153
202.056	3.69979	192.788	3.74745	192.176	5.10713	192.721	4.66826	111.631	1.21287	188.75	6.4976
202.297	3.70491	193.089	3.75291	192.41	5.11366	193.005	4.67589	111.803	1.21383	188.979	6.50368
202.55	3.71001	193.315	3.75839	192.676	5.12013	193.302	4.68346	111.961	1.2148	189.213	6.50975
202.784	3.7153	193.626	3.76387	192.883	5.12654	193.522	4.69098	112.108	1.21575	189.417	6.51582
203.018	3.72068	193.847	3.7693	193.322	5.13289	193.812	4.69843	112.236	1.21668	189.623	6.52203
203.226	3.72614	194.092	3.77467	193.728	5.13917	194.078	4.70589	112.391	1.21759	189.876	6.52824
204.283	3.73157	194.358	3.78004	194.036	5.1455	194.337	4.71343	112.546	1.21847	190.085	6.53444
204.489	3.73707	194.624	3.78535	194.28	5.15175	194.802	4.72105	112.688	1.21932	190.585	6.54049
204.787	3.74254	194.896	3.79066	194.494	5.15805	195.108	4.72875	113.086	1.22019	191.05	6.54653
205.017	3.74808	195.394	3.79598	194.777	5.16427	195.314	4.73653	113.225	1.22108	191.498	6.55256
205.479	3.7537	195.635	3.80129	194.993	5.17053	195.612	4.74438	113.396	1.222	191.79	6.55858
205.755	3.75939	195.924	3.80661	195.21	5.17671	195.907	4.75223	113.559	1.22294	192.054	6.56458
205.959	3.76504	196.21	3.81192	195.469	5.18271	196.137	4.76015	113.71	1.2239	192.289	6.57057
206.258	3.77075	196.685	3.81723	195.71	5.18863	196.393	4.76814	113.945	1.22485	192.519	6.57654
206.493	3.77641	196.952	3.82253	195.936	5.19457	196.682	4.77613	114.186	1.22582	192.733	6.58235
206.792	3.78202	197.23	3.82783	196.205	5.20043	196.965	4.7841	114.355	1.22678	193.133	6.58799
207.057	3.78757	197.46	3.83312	196.506	5.2062	197.211	4.79207	114.491	1.22777	193.355	6.59362
207.292	3.79319	197.721	3.8384	196.732	5.212	197.505	4.80003	114.636	1.22877	193.917	6.59922
207.933	3.79876	197.988	3.84367	196.995	5.2178	197.672	4.80797	114.792	1.22977	194.145	6.6048
208.16	3.80426	198.249	3.84893	197.284	5.22352	197.965	4.8159	115	1.23078	194.427	6.61051
208.6	3.80983	198.502	3.85418	197.809	5.22926	198.236	4.8238	115.135	1.23181	194.687	6.61619
209.056	3.81533	198.781	3.85948	198.113	5.235	198.5	4.83169	115.25	1.23286	194.954	6.62185
209.522	3.82088	198.987	3.86491	198.37	5.24074	199.033	4.83955	115.503	1.23393	195.254	6.62762
209.996	3.82649	199.289	3.87045	198.619	5.24639	199.258	4.84747	115.626	1.23502	195.486	6.63336
210.42	3.83204	199.578	3.87604	198.883	5.25194	199.532	4.85542	115.775	1.23609	195.789	6.63907
210.623	3.83752	199.78	3.88167	199.146	5.25739	199.833	4.86343	115.943	1.23715	196.048	6.64489
210.907	3.84293	199.992	3.88735	199.444	5.26273	200.051	4.87148	116.11	1.23823	196.284	6.65068
211.154	3.84828	200.417	3.89307	199.709	5.26807	200.743	4.8795	116.247	1.23933	196.553	6.65642
211.616	3.85355	200.648	3.89883	199.974	5.2734	200.998	4.88748	116.409	1.24044	197.05	6.66198
211.889	3.85888	200.875	3.90463	200.246	5.27873	201.305	4.89544	116.569	1.24157	197.493	6.66735
212.095	3.86425	201.156	3.91039	200.479	5.28406	201.528	4.90335	116.699	1.24271	197.738	6.67268
212.359	3.86966	201.591	3.91612	200.77	5.28937	201.789	4.91122	116.861	1.24386	198.029	6.67798
213.021	3.87512	201.886	3.92189	201.06	5.29457	202.077	4.91905	117	1.24503	198.324	6.68337
213.324	3.88061	202.128	3.92761	201.352	5.29986	202.331	4.92684	117.14	1.24622	198.556	6.68887
213.558	3.88603	202.388	3.93337	201.634	5.30503	202.57	4.93458	117.266	1.24739	198.808	6.69447
213.929	3.89137	202.655	3.93916	201.911	5.31009	203.01	4.94235	117.409	1.24857	199.102	6.70002
214.162	3.89662	202.953	3.94491	202.15	5.31502	203.507	4.95006	117.533	1.24974	199.382	6.70567
214.418	3.90191	203.192	3.95068	202.411	5.31984	203.754	4.95772	117.672	1.25092	199.616	6.71141
214.62	3.90722	203.485	3.95647	202.69	5.32454	203.994	4.96533	117.803	1.25209	199.915	6.71724
214.856	3.91257	203.711	3.96222	202.906	5.32923	204.233	4.97295	117.958	1.25321	200.148	6.72315
215.119	3.91794	203.963	3.96792	203.216	5.33389	204.7	4.98058	118.238	1.25428	200.406	6.72916
215.351	3.92334	204.416	3.97357	203.51	5.33854	204.973	4.98823	118.605	1.25534	200.666	6.73509
215.594	3.92876	204.649	3.97923	203.777	5.34318	205.201	4.99588	118.776	1.25637	200.879	6.74096
215.82	3.9342	204.86	3.98491	204.007	5.34789	205.902	5.00354	118.963	1.25739	201.531	6.74677
216.02	3.93978	205.54	3.99061	204.242	5.35258	206.138	5.01113	119.122	1.25839	202.219	6.7525
216.219	3.94537	205.827	3.99638	204.469	5.35725	206.369	5.01865	119.247	1.2594	202.481	6.75817
216.519	3.95098	206.092	4.00224	204.904	5.36189	206.636	5.02609	119.429	1.26039	202.718	6.76376
216.756	3.9566	206.358	4.00811	205.134	5.36651	206.864	5.0336	119.575	1.26137	202.948	6.76928
217.002	3.96223	206.571	4.01398	205.352	5.37111	207.078	5.0411	119.713	1.26235	203.259	6.77472
217.453	3.96786	206.769	4.01985	205.621	5.37567	207.572	5.0486	119.878	1.26334	203.699	6.78008
217.696	3.9735	207.09	4.02566	205.921	5.38021	207.811	5.05608	120.001	1.26434	203.94	6.78537
217.962	3.97926	207.314	4.03147	206.145	5.38472	208.103	5.06356	120.172	1.26538	204.224	6.79073
218.233	3.98503	207.784	4.03735	206.424	5.3892	208.369	5.07103	120.295	1.26645	204.516	6.7963
218.476	3.9908	208.217	4.04324	206.672	5.39365	208.588	5.07848	120.467	1.26756	204.743	6.80194
218.752	3.99646	208.489	4.04918	206.974	5.39807	208.878	5.08584	120.736	1.26868	205.187	6.8075
218.983	4.00201	208.719	4.05513	207.24	5.40255	209.368	5.09319	120.893	1.26978	205.454	6.81312
219.214	4.00743	209.169	4.06106	207.512	5.40711	209.575	5.10052	121.037	1.27086	205.688	6.81866
219.457	4.01275	209.489	4.06699	207.73	5.41162	209.894	5.10783	121.165	1.27191	205.981	6.82411
219.682	4.01794	209.728	4.07291	208.259	5.4162	210.127	5.11511	121.325	1.27291	206.213	6.82962
219.879	4.02313	210.253	4.07881	208.512	5.42084	210.333	5.12245	121.465	1.27392	206.516	6.83518
220.085	4.02843	210.55	4.08477	208.742	5.42544	210.634	5.12968	121.613	1.27493	206.743	6.8408
221.089	4.03385	210.78	4.09071	209.005	5.4301	210.9	5.13674	121.776	1.27595	207.006	6.84661
221.38	4.03926	211.062	4.09663	209.254	5.43472	211.171	5.14362	121.914	1.27697	207.512	6.85261
221.861	4.04478	211.471	4.10253	209.472	5.43928	211.407	5.1504	122.03	1.278	207.788	6.8588
222.069	4.05029	211.708	4.10841	209.696	5.4439	211.716	5.15706	122.164	1.27901	208.028	6.86503
222.37	4.05578	211.984	4.11426	209.981	5.44846	211.927	5.16375	122.403	1.28002	208.276	6.87129
222.614	4.06114	212.242	4.12008	210.236	5.45298	212.17	5.17048	122.586	1.28104	208.565	6.87758
222.851	4.06649	212.452	4.12587	210.48	5.45754	212.454	5.17717	122.722	1.28205	208.806	6.88375
223.126	4.07182	212.648	4.13163	210.723	5.46215	212.718	5.18388	122.985	1.28305	209.082	6.88995
223.388	4.07713	212.841	4.13743	211.007	5.46681	213.028	5.19055	123.156	1.28404	209.35	6.89618
223.633	4.08241	213.053	4.14326	211.311	5.47151	213.264	5.19717	123.289	1.28507	209.592	6.90242
223.904	4.08779	213.495	4.14912	211.519	5.47615	213.717	5.20374	123.663	1.28614	209.922	6.9087
224.586	4.09325	213.75	4.15495	211.8	5.48073	214.235	5.21033	123.821	1.28723	210.156	6.91485
224.857	4.09881	214.015	4.1608	211.982	5.48525	214.503	5.21687	123.992	1.28836	210.42	6.92087
225.075	4.10434	214.257	4.16668	212.26	5.48971	214.749	5.22343	124.126	1.28946	210.808	6.92677
225.557	4.10984	214.525	4.17252	212.567	5.49431	215.03	5.23	124.277	1.29057	211.004	6.93254
225.858	4.1153	214.821	4.17832	212.845	5.49905	215.273	5.23659	124.562	1.29168	211.295	6.93819
226.274	4.12073	215.052	4.18421	213.105	5.50383	215.544	5.24319	124.834	1.29279	211.591	6.94385
226.557	4.12612	215.37	4.19018	213.334	5.50874	215.801	5.2498	124.956	1.2939	211.814	6.94937
226.836	4.13147	215.624	4.19625	213.551	5.5137	215.992	5.25635	125.147	1.29505	212.013	6.95476
227.194	4.13689	215.865	4.20233	213.809	5.51848	216.243	5.2629	125.27	1.29619	212.249	6.96016
227.453	4.14239	216.173	4.20843	214.073	5.52329	216.459	5.26945	125.386	1.29734	212.523	6.96557
227.681	4.14784	216.383	4.21454	214.553	5.52803	216.663	5.27601	125.487	1.2985	212.778	6.97099
227.92	4.15336	216.624	4.22066	214.799	5.5327	216.906	5.28257	125.673	1.29965	212.999	6.97642
228.182	4.15884	216.857	4.2268	215.06	5.53729	217.151	5.28905	125.825	1.3008	213.282	6.98185
228.435	4.16426	217.129	4.23294	215.338	5.54191	217.442	5.29552	125.996	1.30196	213.478	6.98743
228.718	4.16963	217.382	4.23909	215.634	5.54645	217.673	5.30199	126.167	1.30311	213.677	6.99316
229.563	4.17506	217.636	4.24525	215.916	5.55091	217.917	5.30846	126.289	1.30424	213.918	6.99888
230.021	4.18055	217.85	4.25142	216.148	5.5554	218.203	5.31491	126.455	1.30536	214.178	7.00461
230.522	4.18611	218.155	4.25759	216.415	5.5598	218.499	5.32135	126.698	1.30649	214.617	7.01032
230.802	4.1916	218.362	4.26376	216.669	5.56422	218.77	5.32777	126.817	1.30761	215.316	7.01618
231.033	4.19715	218.65	4.26993	216.87	5.56866	219.036	5.33418	126.983	1.30874	215.585	7.02203
231.478	4.20264	218.955	4.2761	217.156	5.57321	219.307	5.34056	127.134	1.30986	216.027	7.02801
232.289	4.20819	219.187	4.28228	217.441	5.57788	219.563	5.347	127.274	1.31098	216.288	7.03398
232.55	4.21379	219.483	4.28837	217.675	5.58267	219.807	5.35342	127.421	1.3121	216.549	7.03994
232.873	4.21945	219.732	4.29447	217.872	5.58746	220.065	5.35981	127.577	1.31325	217.203	7.04588
233.125	4.22504	220.01	4.30056	218.103	5.59225	220.37	5.36625	127.815	1.3144	217.487	7.05196
233.356	4.23056	220.259	4.30664	218.374	5.59704	220.837	5.37266	127.997	1.31554	217.979	7.05815
233.487	4.23613	220.515	4.31271	218.606	5.60184	221.042	5.37904	128.13	1.31671	218.252	7.06433
233.791	4.24176	220.712	4.31877	219.083	5.60653	221.364	5.38539	128.283	1.31787	218.488	7.07048
234.054	4.24742	220.955	4.32482	219.57	5.61111	221.634	5.3917	128.433	1.31904	218.784	7.07676
234.295	4.25314	221.189	4.33092	219.847	5.61569	221.877	5.39797	128.604	1.32019	219.018	7.08286
234.556	4.2589	221.492	4.33701	220.08	5.62027	222.126	5.4042	128.738	1.32138	219.475	7.08878
234.86	4.2647	221.708	4.34309	220.274	5.62483	222.432	5.41039	128.908	1.32255	219.789	7.09466
235.138	4.27043	222.018	4.34914	220.48	5.62939	222.702	5.41654	129.038	1.32372	220.035	7.10052
235.357	4.27619	222.233	4.35525	220.778	5.63393	222.934	5.42264	129.194	1.32489	220.284	7.10648
235.63	4.282	222.522	4.3614	221.018	5.63846	223.223	5.42869	129.561	1.32605	220.49	7.11241
236.119	4.28784	222.979	4.3676	221.31	5.64298	223.464	5.4347	129.686	1.32723	220.868	7.11843
236.347	4.29361	223.214	4.37385	221.529	5.64757	223.763	5.44065	129.787	1.32844	221.144	7.12457
236.61	4.29928	223.444	4.38006	221.808	5.65215	223.974	5.44661	129.977	1.32966	221.345	7.13081
236.891	4.30488	223.645	4.38625	222.124	5.65681	224.231	5.45267	130.13	1.33094	221.552	7.13714
237.189	4.31038	223.883	4.39241	222.374	5.66145	224.478	5.45875	130.283	1.33221	221.81	7.14358
237.433	4.31579	224.156	4.39853	222.616	5.66607	224.749	5.46476	130.407	1.33347	222.054	7.15012
237.709	4.32123	224.606	4.40462	222.905	5.67076	224.995	5.47071	130.565	1.33475	222.278	7.15675
237.99	4.32669	224.857	4.41068	223.175	5.67553	225.266	5.4766	130.705	1.33606	222.755	7.16348
238.216	4.33218	226.097	4.4167	223.397	5.68026	225.533	5.48249	130.832	1.33735	223.058	7.1703
238.448	4.33769	226.687	4.42268	223.637	5.68508	225.794	5.48839	131.101	1.33863	223.27	7.17721
238.686	4.34321	227.122	4.42863	223.872	5.68996	226.01	5.49429	131.25	1.33993	223.588	7.18422
238.957	4.34864	227.387	4.43453	224.165	5.69481	226.303	5.50026	131.409	1.34123	223.842	7.19116
239.206	4.35385	227.77	4.4404	224.399	5.69973	226.769	5.5063	131.547	1.34248	224.086	7.19805
239.497	4.35897	228.052	4.44629	224.862	5.70472	227.01	5.51241	131.703	1.34372	224.321	7.20487
239.794	4.36398	228.233	4.45213	225.14	5.70967	227.504	5.5185	131.824	1.34495	224.553	7.21163
240.031	4.36876	229.303	4.45793	225.416	5.71458	227.752	5.52467	131.971	1.34616	224.827	7.21831
240.675	4.37357	229.924	4.46375	225.897	5.71945	228.028	5.53089	132.086	1.34737	225.082	7.22507
241.071	4.37838	230.158	4.46959	226.172	5.72428	228.305	5.53717	132.221	1.34853	225.381	7.23205
241.755	4.3832	230.456	4.47538	226.448	5.72906	228.567	5.54352	132.371	1.34966	225.603	7.2391
242.011	4.38803	230.737	4.48112	226.664	5.7338	228.785	5.54991	132.505	1.35079	225.891	7.24637
242.272	4.39298	230.978	4.48687	227.1	5.73848	229.069	5.55636	132.645	1.35195	226.376	7.2537
242.583	4.39794	231.213	4.49256	227.331	5.74312	229.299	5.56286	132.771	1.35311	226.627	7.26095
242.855	4.40291	231.49	4.49819	227.54	5.7477	229.534	5.56933	132.907	1.3543	226.924	7.26811
243.075	4.40787	231.903	4.50377	227.721	5.75234	229.76	5.57585	133.154	1.35549	227.139	7.27519
243.358	4.41284	232.184	4.50929	228.81	5.75691	229.996	5.58235	133.306	1.35667	227.42	7.28217
243.625	4.41781	232.483	4.51481	229.009	5.76143	230.262	5.58888	133.424	1.35787	227.724	7.28906
244.133	4.42278	232.757	4.52033	229.183	5.766	230.471	5.59546	133.57	1.35904	228.149	7.29585
244.316	4.42775	232.983	4.5258	229.447	5.7706	230.744	5.60207	133.706	1.36023	228.342	7.30254
244.624	4.43259	233.261	4.53126	229.909	5.77515	230.988	5.60873	133.856	1.36143	228.547	7.30927
245.086	4.43732	234.298	4.53672	230.121	5.77975	231.252	5.61542	134.097	1.36265	228.745	7.31605
245.95	4.44203	234.757	4.54211	230.416	5.78428	231.739	5.62206	134.258	1.36384	229.128	7.32287
246.161	4.44674	235.224	4.5475	230.67	5.78885	231.995	5.62867	134.417	1.36505	229.324	7.32973
246.405	4.45143	235.685	4.55295	230.978	5.79346	232.274	5.6353	134.581	1.36627	229.625	7.33662
246.688	4.45624	236.135	4.55832	231.233	5.79811	232.672	5.64196	134.706	1.3675	229.909	7.34356
247.15	4.46114	236.352	4.56362	231.468	5.8029	232.851	5.64865	134.886	1.36871	230.145	7.35053
247.456	4.46615	236.665	4.56891	231.664	5.80772	233.31	5.65536	135.023	1.36989	230.548	7.35753
247.715	4.47114	236.95	4.57418	231.908	5.81248	233.786	5.66209	135.177	1.37106	230.816	7.36457
247.943	4.47611	237.204	4.57945	232.152	5.81716	234.062	5.66884	135.283	1.37221	231.119	7.37164
248.145	4.48106	237.451	4.58477	232.408	5.82188	234.258	5.67567	135.504	1.37334	231.337	7.37874
248.346	4.4861	237.945	4.59008	232.918	5.82662	234.506	5.68253	135.663	1.37445	231.619	7.38571
248.548	4.49112	238.386	4.59545	233.216	5.83139	234.733	5.68947	135.823	1.37553	231.928	7.39257
248.848	4.49612	238.685	4.60087	233.666	5.83619	235.009	5.69642	135.969	1.3766	232.13	7.39945
249.075	4.50121	238.955	4.60627	233.847	5.84111	235.462	5.70338	136.106	1.37764	232.45	7.40635
249.535	4.50627	239.193	4.61172	234.322	5.84607	235.867	5.71035	136.369	1.37866	232.692	7.41327
249.863	4.51129	239.437	4.61714	234.603	5.85104	236.169	5.71732	136.524	1.37966	232.979	7.42021
250.084	4.51629	239.633	4.62255	234.875	5.85605	236.392	5.7243	136.655	1.38067	233.204	7.42716
250.664	4.52126	239.833	4.62793	235.174	5.86107	236.667	5.73135	136.814	1.38165	233.487	7.43413
250.9	4.52619	240.159	4.63328	235.399	5.86601	236.968	5.73839	136.968	1.38261	233.745	7.44112
251.736	4.53109	240.416	4.6386	235.67	5.87098	237.184	5.74544	137.254	1.38355	233.952	7.44811
251.935	4.53595	240.655	4.64388	235.949	5.87586	237.448	5.75248	137.374	1.38449	234.258	7.45512
252.233	4.54078	240.899	4.64907	236.2	5.88075	237.726	5.75951	137.558	1.38544	234.464	7.46214
252.581	4.54557	241.186	4.65415	236.531	5.88566	237.964	5.76653	137.708	1.38639	234.81	7.46916
252.822	4.55032	241.645	4.65919	236.745	5.89059	238.202	5.77347	137.843	1.38735	235.019	7.4762
253.095	4.55502	241.954	4.66419	237.039	5.89553	238.418	5.78032	137.988	1.38828	235.321	7.48323
253.352	4.55969	242.391	4.66916	237.322	5.90048	238.705	5.78723	138.153	1.38918	235.951	7.49027
253.654	4.56432	242.635	4.67414	237.54	5.90534	238.945	5.79419	138.413	1.39012	236.235	7.49731
253.92	4.56902	242.858	4.67916	237.811	5.91021	239.246	5.80114	138.565	1.39103	236.517	7.50436
254.177	4.57367	243.123	4.6842	238.07	5.91509	239.472	5.80814	138.711	1.39192	236.745	7.5114
254.416	4.57827	243.417	4.68926	238.375	5.91998	239.716	5.8152	138.862	1.3928	236.946	7.51844
254.654	4.58283	243.662	4.69434	238.602	5.92487	239.997	5.82223	139.053	1.39366	237.142	7.52548
254.929	4.58734	243.923	4.69945	238.868	5.92987	240.3	5.82924	139.197	1.39452	237.322	7.53251
255.162	4.5918	244.221	4.70457	239.074	5.93488	240.509	5.83629	139.333	1.39538	237.615	7.53953
255.45	4.59632	244.435	4.70971	239.373	5.93989	240.971	5.84331	139.483	1.39621	237.921	7.54655
255.697	4.6009	244.753	4.71486	239.591	5.9449	241.275	5.8503	139.622	1.39707	238.174	7.55356
255.952	4.60555	245	4.71996	240.099	5.9499	241.533	5.85726	139.782	1.39793	238.456	7.56055
256.149	4.61013	245.286	4.72507	240.372	5.95491	241.832	5.86425	139.958	1.39879	238.691	7.56754
256.418	4.61466	245.51	4.73012	240.647	5.95992	242.103	5.87135	140.225	1.39962	238.955	7.57451
256.632	4.61913	245.783	4.73512	240.875	5.96493	242.334	5.87842	140.339	1.40045	239.216	7.58132
256.915	4.62353	246.081	4.74004	241.172	5.96993	243.001	5.88543	140.506	1.40128	239.514	7.58811
257.144	4.62799	246.31	4.74498	241.399	5.97482	243.282	5.89248	140.733	1.4021	239.725	7.59489
257.424	4.6325	246.984	4.74992	241.7	5.97971	243.527	5.89955	140.845	1.40293	240.024	7.60164
257.716	4.63719	247.245	4.75486	241.975	5.9846	243.833	5.90665	140.96	1.40375	240.319	7.60838
257.974	4.64181	247.444	4.75981	242.234	5.98947	244.108	5.91384	141.074	1.40458	240.585	7.6151
258.216	4.64636	247.642	4.76475	242.476	5.99424	244.338	5.92105	141.188	1.40543	240.8	7.6218
258.991	4.65096	247.841	4.76963	242.744	5.999	244.647	5.92835	141.412	1.40631	241.081	7.62847
259.227	4.6555	248.041	4.7745	243.008	6.00374	245.104	5.93574	141.682	1.40721	241.388	7.63511
259.491	4.65996	248.219	4.77938	243.269	6.00848	245.331	5.94314	141.861	1.40815	241.578	7.64188
259.788	4.66436	248.55	4.78424	243.473	6.0132	245.628	5.95054	142.1	1.40908	241.91	7.64861
260.001	4.66868	248.774	4.78911	243.732	6.01791	245.86	5.95796	142.375	1.40998	242.157	7.65532
260.302	4.67292	248.978	4.79396	243.98	6.0227	246.121	5.9653	142.527	1.4109	242.413	7.66199
260.592	4.67721	249.149	4.79881	244.231	6.02748	246.375	5.97258	142.678	1.41185	242.669	7.66877
260.857	4.68154	249.46	4.80364	244.507	6.03224	246.628	5.97985	142.853	1.4128	242.953	7.67552
261.075	4.6859	249.714	4.80847	244.733	6.03699	246.857	5.98713	142.991	1.41375	243.222	7.68222
261.358	4.69019	249.91	4.81328	244.933	6.04171	247.098	5.9944	143.15	1.41469	243.466	7.68889
261.577	4.69463	250.124	4.81808	245.17	6.04651	247.372	6.00167	143.289	1.41566	243.791	7.69552
261.828	4.69899	250.413	4.8228	245.845	6.05139	247.608	6.00901	143.447	1.41665	244.057	7.7021
262.271	4.70338	250.683	4.8275	246.089	6.05636	247.889	6.01641	143.637	1.41765	244.318	7.70849
262.694	4.70793	250.92	4.83224	246.437	6.06129	248.132	6.02387	143.801	1.41866	244.535	7.71483
262.95	4.71239	251.201	4.83704	246.663	6.06619	248.408	6.0314	143.958	1.41967	244.821	7.72113
263.168	4.71676	251.454	4.84188	246.947	6.07107	248.664	6.03892	144.093	1.42068	245.115	7.72737
263.445	4.72117	251.747	4.8467	247.234	6.07592	248.965	6.04649	144.458	1.4217	245.333	7.73357
263.693	4.7256	251.964	4.85149	247.471	6.08084	249.204	6.05412	144.637	1.42273	245.621	7.73971
264.143	4.72995	252.285	4.85626	247.696	6.08582	249.466	6.06172	144.777	1.42377	245.923	7.74579
264.655	4.73419	252.548	4.86099	247.933	6.09088	249.768	6.06938	144.929	1.42481	246.188	7.75182
264.928	4.73847	252.825	4.8657	248.173	6.096	250.007	6.07709	145.081	1.42587	246.424	7.75779
265.17	4.74264	253.038	4.87037	248.441	6.10118	250.249	6.08477	145.251	1.42692	246.685	7.76385
265.454	4.74672	253.325	4.87501	248.856	6.10642	250.535	6.09249	145.389	1.42796	247.008	7.76999
265.673	4.7507	253.588	4.87969	249.055	6.11173	250.83	6.10018	145.54	1.42899	247.218	7.77607
265.99	4.75482	253.852	4.8844	249.369	6.11698	251.233	6.10792	145.709	1.43002	247.486	7.78208
266.197	4.75895	254.309	4.88906	249.64	6.1222	251.661	6.11569	145.832	1.431	247.82	7.78788
266.49	4.7631	254.556	4.89362	249.858	6.12736	251.865	6.1235	145.991	1.43194	248.116	7.79347
266.789	4.76726	254.794	4.89814	250.177	6.13248	252.158	6.13135	146.264	1.43288	248.337	7.79898
267.02	4.77143	255.637	4.90262	250.388	6.13764	252.387	6.13922	146.437	1.4338	248.615	7.80443
267.284	4.77549	255.949	4.90712	250.7	6.14276	253.264	6.14713	146.556	1.43474	248.995	7.80981
267.768	4.77956	256.219	4.91165	250.937	6.14783	253.713	6.15507	146.739	1.4357	249.447	7.81526
268.058	4.78364	256.44	4.91613	251.137	6.15294	253.941	6.16303	146.877	1.43668	249.672	7.82078
268.275	4.78773	256.741	4.92063	251.4	6.158	254.234	6.17101	147.02	1.43767	249.935	7.82622
268.549	4.79171	256.975	4.92514	251.631	6.16311	254.451	6.17902	147.171	1.43868	250.41	7.83174
268.818	4.7957	257.188	4.92968	251.868	6.16827	255.164	6.18705	147.323	1.4397	251.022	7.83716
269.009	4.79958	257.564	4.93422	252.11	6.17346	255.413	6.19509	147.444	1.44075	251.288	7.84236
269.211	4.80335	257.765	4.93878	252.339	6.1787	255.707	6.20315	147.604	1.4418	251.549	7.84733
269.417	4.807	258.041	4.94335	252.574	6.18398	255.933	6.21122	147.743	1.44288	251.917	7.8522
269.611	4.81078	258.298	4.94786	252.838	6.1892	256.16	6.2193	147.877	1.44394	252.133	7.85698
269.851	4.81444	258.516	4.95238	253.109	6.19445	256.381	6.22739	148.012	1.44498	252.414	7.86182
270.122	4.8181	258.813	4.9569	253.347	6.19964	256.614	6.23548	148.163	1.44601	252.596	7.86685
270.355	4.82177	259.046	4.96142	253.611	6.20486	257.173	6.24358	148.275	1.44706	252.855	7.87194
270.654	4.82531	259.289	4.96601	253.879	6.21011	257.435	6.25168	148.393	1.44812	253.119	7.87692
270.892	4.82897	259.554	4.97067	254.122	6.21529	257.663	6.25979	148.564	1.4492	253.381	7.88196
271.135	4.83263	259.772	4.97547	254.411	6.22041	257.977	6.26788	148.715	1.45029	253.802	7.88703
271.421	4.83616	260.05	4.98027	254.672	6.22545	258.195	6.27598	148.853	1.4514	254.12	7.892
272.115	4.83969	260.358	4.98507	254.976	6.23043	258.499	6.28407	148.999	1.45249	254.368	7.89702
272.351	4.84309	260.565	4.98994	255.241	6.23533	258.764	6.29214	149.175	1.45359	254.654	7.90208
272.585	4.84637	260.846	4.9948	255.48	6.24025	259.197	6.30021	149.295	1.45468	254.886	7.90702
272.816	4.84951	261.152	4.99966	255.801	6.24531	259.5	6.30826	149.46	1.45578	255.152	7.91171
273.01	4.85264	261.378	5.00444	256.005	6.2505	259.717	6.3163	149.617	1.45689	255.405	7.91629
273.219	4.85588	261.622	5.00922	256.274	6.25581	259.993	6.32432	149.788	1.45802	255.643	7.92075
273.676	4.85921	261.841	5.01398	256.534	6.26124	260.406	6.33232	149.938	1.45916	255.905	7.92508
273.993	4.86265	262.054	5.01873	256.796	6.26669	260.705	6.3403	150.074	1.46031	256.147	7.92945
274.228	4.86619	262.353	5.02348	257.103	6.27215	260.963	6.34825	150.257	1.46148	256.41	7.93384
274.519	4.86971	262.587	5.0282	257.38	6.27763	261.197	6.35618	150.375	1.46266	256.654	7.93826
274.736	4.8732	262.855	5.03298	257.639	6.28302	261.43	6.36415	150.547	1.46384	256.895	7.94255
274.957	4.87667	263.116	5.03774	257.872	6.28831	261.704	6.37209	150.742	1.46501	257.181	7.94701
275.258	4.88012	263.693	5.04249	258.156	6.29361	261.965	6.38	150.871	1.46622	257.417	7.95149
275.735	4.88354	263.912	5.04728	258.606	6.29881	262.206	6.38787	151.146	1.46741	257.723	7.956
276.328	4.88705	264.519	5.05205	258.908	6.304	262.49	6.39571	151.401	1.46858	257.944	7.96067
276.587	4.89065	264.787	5.05673	259.187	6.30899	262.733	6.40366	151.576	1.46973	258.252	7.96537
276.853	4.89422	265.087	5.06138	259.406	6.31387	263.01	6.41171	151.725	1.47086	258.712	7.97008
277.116	4.89777	265.299	5.06608	259.68	6.31865	263.315	6.41979	151.962	1.472	259.15	7.97481
277.956	4.9014	265.712	5.07081	259.936	6.32352	263.526	6.42797	152.146	1.47314	259.455	7.97955
278.259	4.90513	265.975	5.07559	260.236	6.32839	263.763	6.43618	152.286	1.47429	259.68	7.9843
278.515	4.90894	266.284	5.08041	260.476	6.33315	263.994	6.44442	152.448	1.47545	259.894	7.98906
278.739	4.91283	266.554	5.08526	261.035	6.3379	264.292	6.45267	152.587	1.47659	260.17	7.99382
279.025	4.91681	267.562	5.09015	261.303	6.34263	264.521	6.46102	152.851	1.47771	260.451	7.99859
279.321	4.92087	268.037	5.09507	261.581	6.34725	264.782	6.46938	153.022	1.47883	260.685	8.00335
279.743	4.9249	268.308	5.10003	261.823	6.35186	265.063	6.47768	153.268	1.47995	260.95	8.00811
279.96	4.92877	268.512	5.10495	262.105	6.35645	265.372	6.48592	153.408	1.48105	261.214	8.01287
280.991	4.93273	268.752	5.10982	262.351	6.36102	265.639	6.49409	153.583	1.48219	261.516	8.01746
281.29	4.93665	268.977	5.11473	262.639	6.36547	265.867	6.50219	153.727	1.48333	261.784	8.02205
281.593	4.94052	269.178	5.11966	262.858	6.3699	266.327	6.51023	153.837	1.48448	262.045	8.02647
281.832	4.94436	269.419	5.12462	263.171	6.37431	266.806	6.51819	153.937	1.48561	262.322	8.03089
282.153	4.94814	269.877	5.1296	263.387	6.37869	267.06	6.52615	154.109	1.48668	262.549	8.03543
282.355	4.95188	270.116	5.1346	263.675	6.38315	267.341	6.53404	154.279	1.48773	262.813	8.04011
282.55	4.95557	270.384	5.13962	263.929	6.38758	267.805	6.54199	154.433	1.48875	263.079	8.04462
282.827	4.95921	270.849	5.14467	264.167	6.39208	268.265	6.54994	154.582	1.48978	263.394	8.0491
283.286	4.96291	271.148	5.14973	264.44	6.39666	268.565	6.55795	154.718	1.49084	263.651	8.05371
283.58	4.96668	271.384	5.15487	264.663	6.40121	268.778	6.56595	154.873	1.49191	263.917	8.0583
283.817	4.9705	271.63	5.16004	264.884	6.40573	269.064	6.57393	155.018	1.49297	264.735	8.06301
284.092	4.97438	271.913	5.16522	265.131	6.41032	269.325	6.58196	155.155	1.49404	265.024	8.06799
284.346	4.97833	272.197	5.17041	265.341	6.41478	269.56	6.58997	155.305	1.49512	265.312	8.07325
284.632	4.98233	272.458	5.17561	265.608	6.41919	269.795	6.59796	155.44	1.49619	265.555	8.07848
285.064	4.98639	272.754	5.18082	266.06	6.42358	270.056	6.60592	155.553	1.49727	265.819	8.08384
285.483	4.99038	273.015	5.18604	266.373	6.42793	270.298	6.61392	155.667	1.49834	266.011	8.08932
285.691	4.99454	273.256	5.19127	266.6	6.43224	270.571	6.62189	155.778	1.49945	266.217	8.09477
285.942	4.99876	273.519	5.19651	266.841	6.43651	270.828	6.6299	156.033	1.50053	266.413	8.10034
286.156	5.00302	273.778	5.20175	267.074	6.44084	271.06	6.63787	156.138	1.5016	266.617	8.10589
286.456	5.00734	274.06	5.20699	267.326	6.44524	271.356	6.6458	156.302	1.50268	266.878	8.1114
286.668	5.0117	274.273	5.21224	267.61	6.44959	271.59	6.65369	156.406	1.50376	267.121	8.11672
286.935	5.0161	274.611	5.21749	267.87	6.4539	271.873	6.66161	156.679	1.50483	267.383	8.12187
287.131	5.02056	274.85	5.22273	268.121	6.45827	272.176	6.66948	156.853	1.50591	267.659	8.12668
287.407	5.02505	275.152	5.22798	268.438	6.46258	272.401	6.67737	156.945	1.50695	267.925	8.13145
287.688	5.02959	275.367	5.23322	268.681	6.46695	272.689	6.68528	157.09	1.50799	268.156	8.13618
287.981	5.03417	275.849	5.23845	268.972	6.47146	272.938	6.69322	157.242	1.50903	268.433	8.14086
288.227	5.03878	276.345	5.24375	269.19	6.47593	273.235	6.70116	157.398	1.51007	268.683	8.14564
288.521	5.04344	276.596	5.24912	269.466	6.48044	273.671	6.70913	157.57	1.5111	268.947	8.15038
288.76	5.04814	276.841	5.25454	269.752	6.48499	273.91	6.71703	157.688	1.51213	269.412	8.15506
289.219	5.05287	277.152	5.25996	270.198	6.48949	274.196	6.72493	157.846	1.51315	269.686	8.15969
289.7	5.05764	277.379	5.26537	270.421	6.49403	274.497	6.73285	158.005	1.51417	269.954	8.16426
289.99	5.06244	277.577	5.27076	270.716	6.4985	274.767	6.74077	158.141	1.51519	270.26	8.16877
290.406	5.06728	277.779	5.27615	270.944	6.50291	274.979	6.74862	158.278	1.51621	270.474	8.17337
290.722	5.07214	278.025	5.28152	271.406	6.50726	275.263	6.75633	158.415	1.51721	270.778	8.17806
290.952	5.07704	278.259	5.28687	271.66	6.51164	275.524	6.76403	158.567	1.51822	271.006	8.18283
291.216	5.08197	278.56	5.29221	272.055	6.51595	275.733	6.77173	158.793	1.51921	271.267	8.18768
291.482	5.08693	278.784	5.29753	272.377	6.52019	276.084	6.77942	158.941	1.52018	271.772	8.19261
291.773	5.09191	279.047	5.30283	272.594	6.52446	276.327	6.78711	159.061	1.52113	272.016	8.19763
292.031	5.09692	279.37	5.30811	273.067	6.52866	276.632	6.79479	159.434	1.52208	272.286	8.20257
292.319	5.10184	279.574	5.31337	273.276	6.53288	276.893	6.80245	159.571	1.52302	272.538	8.20758
292.576	5.10689	279.861	5.31861	273.529	6.53713	277.13	6.8101	159.723	1.52396	272.819	8.21268
292.82	5.11197	280.173	5.32382	273.903	6.54151	277.399	6.81774	159.861	1.52489	273.113	8.21769
293.12	5.11707	280.447	5.329	274.226	6.54601	277.861	6.82535	159.993	1.52581	273.333	8.22263
293.334	5.12218	280.728	5.33416	274.462	6.55065	278.065	6.83295	160.143	1.52672	273.649	8.22764
293.616	5.12731	280.964	5.33928	274.671	6.55531	278.53	6.84052	160.402	1.52765	273.892	8.23272
293.923	5.13234	281.658	5.34445	274.935	6.55999	278.821	6.84807	160.566	1.52858	274.186	8.23786
294.17	5.13738	282.15	5.34958	275.235	6.56469	279.049	6.85559	160.696	1.5295	274.403	8.24307
294.454	5.14244	282.367	5.35468	275.683	6.56942	279.338	6.86308	160.83	1.53043	274.683	8.24834
294.685	5.1475	282.65	5.35975	275.941	6.57407	279.634	6.87054	160.984	1.53136	274.983	8.25368
294.931	5.15258	282.944	5.36477	276.225	6.57873	279.853	6.87796	161.108	1.53228	275.425	8.25907
295.214	5.15766	283.173	5.3699	276.462	6.58341	280.169	6.88535	161.273	1.53319	275.882	8.26423
295.455	5.16287	283.378	5.37506	276.66	6.5881	280.454	6.8927	161.441	1.53412	276.12	8.2693
295.692	5.1682	283.759	5.38025	276.909	6.59281	280.698	6.90001	161.71	1.53501	276.82	8.27442
295.958	5.17365	284.456	5.38553	277.142	6.59753	280.942	6.90728	161.83	1.53589	277.324	8.2796
296.221	5.17922	284.716	5.39098	277.565	6.60226	281.216	6.9145	162.01	1.53676	277.508	8.28483
296.521	5.18491	284.98	5.39652	277.784	6.60701	281.466	6.92168	162.166	1.53763	277.986	8.29011
296.759	5.19059	285.298	5.40214	278.082	6.61176	281.765	6.92881	162.317	1.5385	278.321	8.29543
297.052	5.19626	285.552	5.40786	278.328	6.61652	281.976	6.93595	162.442	1.5394	278.581	8.30081
297.518	5.20193	285.785	5.41352	278.625	6.62129	282.264	6.94305	162.555	1.54032	278.816	8.30623
297.788	5.20759	286.042	5.4192	279.065	6.62606	282.562	6.95023	162.715	1.54126	279.051	8.31169
298.024	5.21324	286.243	5.42489	279.333	6.63084	282.832	6.95743	162.846	1.54218	279.274	8.3172
298.666	5.21888	286.442	5.43053	279.535	6.63563	283.269	6.96464	162.981	1.5431	279.505	8.32275
298.885	5.22451	286.713	5.4361	279.736	6.64042	283.565	6.97186	163.134	1.544	279.751	8.32834
299.186	5.23013	286.976	5.44168	280.037	6.64521	283.829	6.97909	163.305	1.54492	280.201	8.33397
299.454	5.23574	287.221	5.4472	280.307	6.65	284.065	6.98639	163.437	1.54583	280.454	8.33963
299.69	5.24133	287.488	5.45266	280.563	6.6548	284.328	6.99377	163.609	1.54673	280.721	8.34533
299.961	5.2469	287.747	5.45812	280.786	6.65959	284.607	7.00115	163.958	1.54765	280.935	8.35107
300.247	5.25234	287.976	5.46358	281.067	6.66448	284.853	7.00859	164.233	1.54855	281.35	8.35684
300.494	5.25765	288.18	5.46904	281.372	6.66948	285.092	7.01611	164.412	1.54941	281.628	8.36263
300.787	5.26293	288.394	5.47457	281.579	6.67457	285.325	7.02362	164.549	1.55029	281.875	8.36846
301.12	5.26819	288.68	5.48002	281.899	6.67975	285.563	7.03105	164.718	1.55115	282.171	8.37432
301.344	5.2733	288.921	5.48541	282.118	6.68492	285.803	7.03846	164.861	1.55203	282.414	8.3802
301.586	5.27827	289.165	5.49085	282.598	6.69009	286.245	7.04587	165.003	1.55293	282.68	8.38611
301.855	5.2831	289.446	5.49636	282.802	6.69524	286.562	7.05326	165.169	1.55381	282.976	8.3922
302.269	5.28791	289.734	5.50185	283.063	6.70038	286.798	7.06064	165.299	1.55467	283.195	8.3983
302.591	5.29268	289.951	5.50734	283.304	6.70551	287.068	7.06808	165.46	1.55555	283.512	8.40458
302.87	5.29755	290.229	5.51288	283.56	6.71062	287.325	7.07564	165.633	1.55644	283.769	8.41073
303.119	5.30239	290.552	5.51841	284	6.71581	287.63	7.08326	165.786	1.55735	284.042	8.4169
303.358	5.30731	290.776	5.52392	284.667	6.7211	287.911	7.09085	165.909	1.55827	284.267	8.4231
303.82	5.31232	291.356	5.52941	284.973	6.72646	288.128	7.09849	166.067	1.55921	284.572	8.42931
304.28	5.31741	291.634	5.53488	285.213	6.7318	288.397	7.1061	166.225	1.56012	284.816	8.43555
304.591	5.32258	291.92	5.5404	285.462	6.73712	288.695	7.11375	166.362	1.56103	285.079	8.4418
304.829	5.32772	292.184	5.54596	285.738	6.74242	288.926	7.12144	166.627	1.56191	285.378	8.44806
305.094	5.33293	292.437	5.5515	286.007	6.74768	289.19	7.12917	166.786	1.56279	285.81	8.45434
305.355	5.33821	292.716	5.55701	286.462	6.75282	289.394	7.13693	167.059	1.56367	286.074	8.46063
305.649	5.34357	292.982	5.56256	286.676	6.75792	289.631	7.14465	167.231	1.56456	286.394	8.46694
305.867	5.349	293.233	5.56808	286.979	6.76299	289.849	7.15233	167.361	1.56544	286.651	8.47325
306.15	5.35438	293.516	5.57364	287.19	6.76814	290.122	7.15997	167.489	1.56634	286.915	8.47957
306.418	5.3597	293.817	5.57924	287.471	6.77335	290.361	7.16756	167.652	1.56724	287.332	8.4859
306.687	5.3651	294.083	5.5848	288.349	6.77863	290.633	7.1751	167.777	1.56813	287.613	8.49223
306.983	5.37056	294.349	5.59032	288.591	6.78397	291.05	7.18259	168.003	1.569	287.884	8.49856
307.214	5.37608	294.61	5.59581	288.913	6.78928	291.323	7.19003	168.117	1.56988	288.158	8.5049
307.413	5.38167	294.904	5.60125	289.37	6.79454	291.529	7.19741	168.278	1.57074	288.417	8.51124
307.617	5.38721	295.123	5.60665	289.637	6.79987	291.746	7.20474	168.455	1.57162	288.697	8.51758
308.274	5.39269	295.391	5.61208	289.893	6.80516	292.034	7.21202	168.599	1.57247	289.01	8.52391
308.56	5.39835	295.702	5.61753	290.174	6.8104	292.293	7.21931	168.735	1.57331	289.219	8.53024
308.848	5.40396	295.908	5.623	290.406	6.8156	292.566	7.22661	168.89	1.57412	289.478	8.53657
309.387	5.4095	296.114	5.62849	290.702	6.82075	292.805	7.23393	168.994	1.57492	289.806	8.54304
309.858	5.4151	296.415	5.634	290.937	6.82586	293.058	7.24125	169.159	1.57569	290.46	8.54949
310.069	5.42076	296.88	5.63953	291.197	6.83092	293.466	7.24858	169.417	1.57645	290.746	8.55594
310.4	5.42648	297.147	5.64508	291.519	6.83593	293.761	7.25584	169.534	1.57718	291.075	8.56237
310.618	5.43224	297.398	5.65064	291.773	6.84099	294.033	7.26311	169.655	1.5779	291.32	8.56879
310.877	5.43806	297.644	5.65622	292.012	6.8461	294.307	7.27038	169.937	1.57862	291.547	8.5752
311.117	5.44381	297.912	5.6618	292.337	6.85127	294.523	7.27764	170.062	1.57932	291.845	8.58159
311.357	5.44948	298.147	5.66747	292.638	6.85648	294.768	7.28498	170.182	1.58	292.485	8.58796
311.613	5.45521	298.375	5.67315	292.872	6.86173	294.99	7.29231	170.287	1.58068	292.75	8.59431
311.869	5.46085	298.616	5.67876	293.161	6.86703	295.232	7.29963	170.546	1.58137	293.056	8.60064
312.114	5.46654	298.86	5.68431	293.4	6.87227	295.466	7.30694	170.649	1.58207	293.288	8.60694
312.347	5.47216	299.106	5.68987	293.637	6.87754	295.928	7.31416	170.829	1.5828	293.582	8.61308
312.543	5.47769	299.387	5.69549	293.903	6.88276	296.386	7.3213	170.95	1.58351	293.844	8.61904
312.783	5.48315	299.67	5.70118	294.141	6.888	296.701	7.32841	171.104	1.5842	294.081	8.62484
313.016	5.48852	299.884	5.70695	294.431	6.89329	296.95	7.33551	171.27	1.5849	294.272	8.63061
313.212	5.49393	300.364	5.71277	294.663	6.8986	297.233	7.34258	171.403	1.58557	294.484	8.63636
313.386	5.49926	300.64	5.71866	294.867	6.90395	297.412	7.3497	171.551	1.58621	294.734	8.64207
313.72	5.5045	300.844	5.72455	295.142	6.90932	297.726	7.35679	171.726	1.58687	295.018	8.64776
313.945	5.50966	301.155	5.73049	295.386	6.91472	298.036	7.36386	171.876	1.5875	295.527	8.65357
314.184	5.51473	301.481	5.73642	295.667	6.92025	298.304	7.37088	172.015	1.58813	295.806	8.65949
314.45	5.51984	301.724	5.74234	295.97	6.9257	298.519	7.37795	172.179	1.58877	296.079	8.66538
314.726	5.52497	302.009	5.74824	296.438	6.93117	298.808	7.38499	172.304	1.58941	296.377	8.67122
314.952	5.53014	302.442	5.75419	296.642	6.93667	299.092	7.39198	172.437	1.59009	296.798	8.67703
315.226	5.53544	302.659	5.7602	296.935	6.94218	299.317	7.39894	172.577	1.59074	297.213	8.6828
315.467	5.54078	303.117	5.76619	297.196	6.9477	299.611	7.40585	172.714	1.59137	297.477	8.68853
315.753	5.54602	303.417	5.77216	297.408	6.95325	299.894	7.41279	172.864	1.59197	297.743	8.69422
316.05	5.55129	303.651	5.77817	297.697	6.9587	300.162	7.41968	172.991	1.59258	298.322	8.69985
316.293	5.55658	303.914	5.78416	297.924	6.96406	300.406	7.42653	173.153	1.59316	298.583	8.70544
316.589	5.56177	304.312	5.79018	298.163	6.96912	300.673	7.4334	173.303	1.59371	298.812	8.71098
316.854	5.56697	304.616	5.79625	298.436	6.97409	301.001	7.44029	173.427	1.59426	299.091	8.71647
317.086	5.57231	305.031	5.80229	298.698	6.97896	301.247	7.44713	173.566	1.59482	299.409	8.72191
317.321	5.57767	305.25	5.80829	298.932	6.98385	301.445	7.45398	173.728	1.59538	299.65	8.72729
317.548	5.58291	305.539	5.81433	299.231	6.98873	301.709	7.46086	173.9	1.59597	299.92	8.73261
317.755	5.58806	305.782	5.82033	299.869	6.99362	301.908	7.46774	174.039	1.59659	300.143	8.73788
317.986	5.59309	306.043	5.82637	300.138	6.99851	302.36	7.47465	174.2	1.59724	300.551	8.74323
318.212	5.59803	306.284	5.83242	300.387	7.0034	302.587	7.48156	174.329	1.59792	301.07	8.74867
318.409	5.60285	306.558	5.83851	300.769	7.00829	302.889	7.48856	174.468	1.5986	301.319	8.75405
318.59	5.60756	306.794	5.84462	300.995	7.01317	303.132	7.49556	174.618	1.59927	301.585	8.75937
319.053	5.61217	307.053	5.85068	301.304	7.01815	303.428	7.5025	174.75	1.59998	301.801	8.76462
319.327	5.6169	307.247	5.85676	301.522	7.02312	303.663	7.50944	174.865	1.60071	302.104	8.76995
319.51	5.62175	307.5	5.86286	301.801	7.02808	303.935	7.51631	175.003	1.60144	302.343	8.77521
319.813	5.6266	307.709	5.86898	302.104	7.03303	304.203	7.5231	175.155	1.60217	302.578	8.78041
320.097	5.63146	307.945	5.87511	302.313	7.03806	304.459	7.52982	175.285	1.60287	302.798	8.78554
320.552	5.63643	308.212	5.88125	302.64	7.04329	304.735	7.53653	175.417	1.60356	303.076	8.79074
320.787	5.6414	308.45	5.88741	302.865	7.04859	304.952	7.54323	175.571	1.60428	303.351	8.79587
321.052	5.64637	308.749	5.89357	303.169	7.05399	305.272	7.54992	175.71	1.60503	303.594	8.80093
321.324	5.65156	308.987	5.8998	303.415	7.05935	305.562	7.55659	175.861	1.6058	304.056	8.80591
321.542	5.65674	309.28	5.90612	303.666	7.0646	305.789	7.56326	176.014	1.60659	304.352	8.81081
321.853	5.66192	309.514	5.9125	303.892	7.06972	306.029	7.56984	176.153	1.60741	304.626	8.81563
322.123	5.6672	309.832	5.91889	304.163	7.07481	306.298	7.5764	176.335	1.60826	304.877	8.82037
322.364	5.67258	310.245	5.9252	304.392	7.07998	306.714	7.58294	176.462	1.60913	305.096	8.82518
322.646	5.67782	310.683	5.93152	304.668	7.08522	307.035	7.58946	176.585	1.61002	305.379	8.83004
322.867	5.68294	310.906	5.93783	305.111	7.09053	307.257	7.59603	176.755	1.61094	305.61	8.83497
323.152	5.68815	311.613	5.94414	305.367	7.09592	307.566	7.60258	176.887	1.61188	305.809	8.83995
323.651	5.69334	311.846	5.95043	305.632	7.10138	307.793	7.60904	176.999	1.61281	306.046	8.84513
324.082	5.69851	312.523	5.95672	305.857	7.10692	308.057	7.61546	177.358	1.61377	306.318	8.85036
324.284	5.70366	312.776	5.96307	306.137	7.11252	308.345	7.62178	177.481	1.61475	306.558	8.8555
324.578	5.70889	313.076	5.96947	306.421	7.11809	308.796	7.62815	177.644	1.61573	306.853	8.86054
324.811	5.71422	313.389	5.97585	306.901	7.12362	309.06	7.63455	177.745	1.61669	307.08	8.86548
325.07	5.71964	313.647	5.98215	307.123	7.12911	309.45	7.641	177.895	1.61762	307.344	8.87017
325.389	5.72514	314.217	5.98844	307.413	7.13456	310.067	7.64748	178.031	1.61854	307.548	8.8749
325.622	5.7305	314.483	5.99469	307.669	7.14007	310.343	7.65399	178.208	1.61945	307.785	8.87967
325.875	5.7357	314.724	6.001	307.964	7.14554	310.643	7.66054	178.347	1.62039	308.046	8.88447
326.206	5.74076	314.987	6.00735	308.207	7.15096	310.842	7.66711	178.505	1.62134	308.288	8.88931
326.523	5.74578	315.248	6.01367	308.477	7.15633	311.255	7.67371	178.654	1.62232	308.555	8.89433
326.792	5.75065	315.551	6.01997	308.76	7.16166	311.66	7.68027	178.793	1.62331	308.813	8.89938
327.048	5.75536	315.79	6.0263	309.002	7.16703	311.924	7.68685	178.945	1.62433	309.118	8.90445
327.691	5.76003	316.093	6.03268	309.299	7.17246	312.127	7.69345	179.096	1.62536	309.326	8.90956
327.975	5.76466	316.31	6.03909	309.526	7.17793	312.43	7.70006	179.278	1.62641	309.624	8.91469
328.198	5.76924	316.579	6.04554	309.788	7.18346	312.648	7.7067	179.406	1.62749	309.916	8.91984
328.479	5.77378	316.859	6.05203	310.208	7.18903	313.042	7.71335	179.666	1.62858	310.178	8.92501
328.75	5.77839	317.354	6.05848	310.462	7.19454	313.264	7.72001	179.922	1.62966	310.442	8.93005
328.947	5.78295	317.565	6.06489	310.709	7.2001	313.533	7.72669	180.108	1.63073	310.678	8.93525
329.145	5.78757	318.247	6.07133	310.934	7.2056	313.827	7.73337	180.256	1.63179	310.962	8.94061
329.344	5.79214	318.654	6.0778	311.2	7.21104	314.462	7.74006	180.403	1.63283	311.205	8.94613
329.778	5.79665	318.906	6.0843	311.461	7.21641	314.756	7.74675	180.563	1.63386	311.463	8.95152
330.044	5.80123	319.107	6.09076	311.725	7.22171	314.997	7.75345	180.7	1.63491	311.663	8.95692
330.291	5.80586	319.288	6.09724	312.032	7.22695	315.276	7.76014	180.864	1.63597	311.977	8.96232
330.757	5.81043	319.485	6.10368	312.272	7.23212	315.519	7.76683	181.003	1.63706	312.222	8.96758
331.413	5.81506	319.806	6.11007	312.57	7.23721	316.134	7.77344	181.173	1.63812	312.49	8.9727
332.686	5.81962	320.047	6.11647	312.807	7.24223	316.405	7.78005	181.326	1.63921	312.74	8.97797
333.161	5.82412	320.344	6.12283	313.053	7.24728	316.671	7.78665	181.481	1.64027	313.197	8.98324
333.453	5.82855	320.596	6.12913	313.333	7.25246	316.924	7.79324	181.617	1.64136	313.478	8.98837
333.688	5.83302	320.845	6.13537	313.602	7.25776	317.21	7.79981	181.78	1.64245	313.679	8.99363
333.91	5.83755	321.112	6.14163	313.844	7.26319	317.655	7.80638	181.919	1.64354	313.96	8.99875
334.339	5.84211	321.62	6.14789	314.162	7.26885	317.956	7.81292	182.067	1.64463	314.246	9.00387
334.832	5.84672	321.8	6.15417	314.43	7.27453	318.217	7.81944	182.216	1.64571	314.483	9.00912
335.474	5.85138	322.108	6.16045	314.659	7.28013	318.495	7.82595	182.552	1.6468	314.754	9.01421
335.782	5.85607	322.509	6.1666	314.9	7.28576	318.76	7.83243	182.664	1.64791	315.01	9.01915
336.046	5.8608	322.722	6.17275	315.166	7.2914	319.036	7.83888	182.846	1.64903	315.242	9.02407
336.331	5.86558	323.971	6.17891	315.41	7.29706	319.301	7.8453	182.979	1.65016	315.47	9.02898
336.548	5.87027	324.182	6.185	315.676	7.30283	319.561	7.8517	183.192	1.65133	315.706	9.03373
336.847	5.87488	324.408	6.19108	315.94	7.30853	319.784	7.85806	183.458	1.65252	315.947	9.03831
337.077	5.87952	324.642	6.19724	316.195	7.31413	320.268	7.86439	183.631	1.65372	316.201	9.04288
337.382	5.8842	324.881	6.20333	316.447	7.31955	320.554	7.87076	183.749	1.65493	316.713	9.04728
337.847	5.88879	325.11	6.2094	316.678	7.32488	320.778	7.87716	183.988	1.65609	316.978	9.05166
338.109	5.89328	325.308	6.21547	316.973	7.33011	321.064	7.88352	184.139	1.65726	317.242	9.05617
338.388	5.89781	325.502	6.22154	317.205	7.33536	321.369	7.88991	184.249	1.65845	317.481	9.0608
338.604	5.90236	325.908	6.22759	317.501	7.34061	321.577	7.89641	184.453	1.65965	317.747	9.06542
338.882	5.90693	326.109	6.23363	317.771	7.34577	321.86	7.90293	184.581	1.66085	317.995	9.07016
339.186	5.91153	326.313	6.23966	317.995	7.35094	322.131	7.90956	184.754	1.66207	318.279	9.07502
339.651	5.91614	326.547	6.24568	318.24	7.35611	322.428	7.91628	184.892	1.66326	318.575	9.07985
340.11	5.92067	326.788	6.25175	318.473	7.36117	322.643	7.9231	185.041	1.66447	318.838	9.08466
340.325	5.92497	327.223	6.2578	318.732	7.36624	322.929	7.92987	185.189	1.66566	319.12	9.0896
340.613	5.92906	327.88	6.2639	318.962	7.37142	323.123	7.93658	185.307	1.66682	319.351	9.0945
340.787	5.93305	328.061	6.27005	319.241	7.37659	323.325	7.94323	185.478	1.668	319.637	9.09938
341.488	5.93706	328.377	6.27618	319.51	7.38165	323.986	7.94982	185.601	1.66915	320.087	9.10423
341.705	5.94109	328.807	6.28229	319.766	7.38682	324.224	7.95635	185.765	1.67028	320.341	9.10904
342.033	5.94513	329.242	6.28837	320.002	7.39198	324.695	7.96289	185.932	1.67139	320.604	9.11397
342.287	5.94919	329.436	6.29442	320.246	7.39702	324.941	7.96943	186.063	1.67248	320.88	9.11901
342.555	5.95325	329.643	6.30044	320.527	7.40206	325.229	7.97591	186.192	1.67358	321.173	9.12415
342.856	5.95734	329.836	6.30644	320.731	7.40708	325.465	7.98239	186.446	1.67468	322.019	9.12911
343.072	5.96143	330.637	6.31247	321	7.4121	325.729	7.98887	186.597	1.67581	322.317	9.13404
343.351	5.96553	330.844	6.31854	321.268	7.4171	326.098	7.99535	186.733	1.67698	322.576	9.13906
343.85	5.96964	331.048	6.32464	321.526	7.42219	326.305	8.00183	186.877	1.67816	322.842	9.14405
344.067	5.97376	331.306	6.33078	321.787	7.42726	326.768	8.00831	187.04	1.67934	323.081	9.14899
344.35	5.97789	331.542	6.33695	322.101	7.43242	327.1	8.01485	187.175	1.68053	323.349	9.15388
344.656	5.98202	331.778	6.34307	322.349	7.43745	327.359	8.02139	187.438	1.68172	323.555	9.15872
344.917	5.98615	332.011	6.34922	322.633	7.44235	327.626	8.02793	187.748	1.68291	324.396	9.16336
345.362	5.99029	332.238	6.35533	322.872	7.44723	327.914	8.03445	187.891	1.68411	324.851	9.16796
345.618	5.99443	332.437	6.36139	323.165	7.45209	328.128	8.04097	188.008	1.68532	325.053	9.17265
345.882	5.99869	332.641	6.36747	323.402	7.45681	328.399	8.04754	188.143	1.68655	325.356	9.17744
346.161	6.00295	333.041	6.3735	323.71	7.46161	328.71	8.05418	188.273	1.68779	325.617	9.18232
346.461	6.00721	333.243	6.37955	323.933	7.46638	328.934	8.06087	188.411	1.68904	325.972	9.1873
346.717	6.01146	333.445	6.38561	324.2	7.47111	329.225	8.06754	188.543	1.69029	326.209	9.19236
346.946	6.01572	333.641	6.39169	324.502	7.47581	329.487	8.07419	188.717	1.69154	326.405	9.19723
347.245	6.01997	334.223	6.39779	324.736	7.48048	329.956	8.08082	188.847	1.69279	326.653	9.20203
347.47	6.02421	334.912	6.40382	325.199	7.48522	330.228	8.08742	189.024	1.69404	326.917	9.20662
347.756	6.02857	335.172	6.40979	325.457	7.48992	330.461	8.09408	189.153	1.69527	327.372	9.21129
348.594	6.03291	335.371	6.4157	325.905	7.49468	330.759	8.10078	189.308	1.6965	327.647	9.2159
348.791	6.03725	335.614	6.42148	326.147	7.49962	330.987	8.10752	189.566	1.69773	327.874	9.22058
349.111	6.04157	336.246	6.42719	326.43	7.50461	331.301	8.11431	189.68	1.69896	328.141	9.22534
349.58	6.04589	337.306	6.43291	326.676	7.50967	331.517	8.12106	189.839	1.7002	328.355	9.23018
349.851	6.05019	337.716	6.43862	326.94	7.51479	331.801	8.12778	190.007	1.70143	328.623	9.23495
350.092	6.05447	338.017	6.44434	327.213	7.51986	332.101	8.13446	190.143	1.70266	328.871	9.23964
350.337	6.05874	338.481	6.45006	327.765	7.52489	332.338	8.14111	190.409	1.7039	329.07	9.24441
350.847	6.06299	338.703	6.45577	328.006	7.52997	332.622	8.14771	190.555	1.70513	329.272	9.24925
351.114	6.06723	338.915	6.46147	328.456	7.5351	333.074	8.15427	190.717	1.70637	329.51	9.25415
351.334	6.07144	339.111	6.4671	328.676	7.54029	333.315	8.16079	190.864	1.7076	329.776	9.25913
352.043	6.07564	339.408	6.47271	328.937	7.54552	333.596	8.16734	190.979	1.7088	329.998	9.26402
352.277	6.07981	339.677	6.47832	329.192	7.5508	333.904	8.17383	191.119	1.71001	330.286	9.26884
352.476	6.08396	339.904	6.48391	329.588	7.55613	334.162	8.18035	191.251	1.71121	330.729	9.27372
352.697	6.08809	340.111	6.48948	329.862	7.5615	334.404	8.18682	191.389	1.7124	331.05	9.27866
352.982	6.09219	340.31	6.49503	330.097	7.56691	334.702	8.19331	191.554	1.7136	331.276	9.28367
353.242	6.09626	340.552	6.50057	330.334	7.57235	334.964	8.19981	191.703	1.71483	331.573	9.28874
353.485	6.10043	340.772	6.50608	330.632	7.57784	335.192	8.20625	191.973	1.71605	331.803	9.29387
353.994	6.10469	340.971	6.51157	330.873	7.58336	335.481	8.21264	192.14	1.71727	332.459	9.29891
354.214	6.10903	341.21	6.51696	331.182	7.58891	335.719	8.21904	192.297	1.71851	333.057	9.30386
354.413	6.11346	341.451	6.52225	331.398	7.59449	336.003	8.22544	192.454	1.71978	333.251	9.30887
354.718	6.11785	341.637	6.52752	331.669	7.6001	336.309	8.23186	192.584	1.72104	333.51	9.31393
354.943	6.12221	342.078	6.53282	332.002	7.60574	336.525	8.23828	192.695	1.72233	333.703	9.31905
355.189	6.12653	342.505	6.53809	332.266	7.6114	336.825	8.2447	192.832	1.72362	334.229	9.32422
355.417	6.13082	342.714	6.54333	332.519	7.61709	337.072	8.25113	192.981	1.7249	334.481	9.32929
355.711	6.13506	342.975	6.54853	332.803	7.62279	337.313	8.25755	193.114	1.72617	334.777	9.33441
355.947	6.13927	343.475	6.55369	333.064	7.62862	337.6	8.26397	193.251	1.72744	335.018	9.33958
356.249	6.14343	343.703	6.55887	333.347	7.63446	337.918	8.27039	193.39	1.72869	335.312	9.34465
356.652	6.14767	343.905	6.56409	333.641	7.64032	338.127	8.27679	193.528	1.72998	335.535	9.34976
356.885	6.15198	344.109	6.56933	333.904	7.64609	338.398	8.28319	193.688	1.73122	335.781	9.35492
357.148	6.15637	344.32	6.57467	334.166	7.65167	338.689	8.28958	193.837	1.73246	336.05	9.36012
357.414	6.16084	344.502	6.5801	334.436	7.65705	338.971	8.29595	194.103	1.73366	336.287	9.36521
357.681	6.16538	344.907	6.58556	334.651	7.66235	339.227	8.3023	194.224	1.73482	336.548	9.37019
358.143	6.16988	345.106	6.59103	334.967	7.66755	339.514	8.30864	194.406	1.73594	336.848	9.37507
358.422	6.17434	345.307	6.59653	335.436	7.67276	339.769	8.31503	194.527	1.73706	337.057	9.37985
358.685	6.17875	345.509	6.60198	335.645	7.67788	340.008	8.32139	194.676	1.73817	337.355	9.38451
358.98	6.18323	346.085	6.60745	336.11	7.68291	340.25	8.32781	194.853	1.73927	337.647	9.38922
359.217	6.18778	346.389	6.61293	336.572	7.68794	340.844	8.33428	194.999	1.74036	337.873	9.39397
359.68	6.1924	346.692	6.61835	336.908	7.69287	341.135	8.34079	195.133	1.74147	338.077	9.39875
359.881	6.19708	347.347	6.62372	337.14	7.6977	341.426	8.34734	195.287	1.74257	338.338	9.40357
360.353	6.20182	347.611	6.6291	337.438	7.70253	341.672	8.35394	195.437	1.74365	338.581	9.40842
360.654	6.20651	347.846	6.63441	337.853	7.70737	341.933	8.36059	195.587	1.74476	338.808	9.41331
360.913	6.21113	348.053	6.63967	338.168	7.7121	342.182	8.36727	195.739	1.74586	339.048	9.41822
361.164	6.2157	348.306	6.64492	338.398	7.71683	342.463	8.37392	195.857	1.74694	339.316	9.42317
361.405	6.2202	348.507	6.65018	338.632	7.72165	342.724	8.3806	196.009	1.74804	339.575	9.42814
361.658	6.22465	348.888	6.65545	338.86	7.72657	342.92	8.38732	196.298	1.74916	339.815	9.43315
361.882	6.22903	349.366	6.66071	339.062	7.73159	343.22	8.39401	196.421	1.7503	340.112	9.43817
362.146	6.23334	349.646	6.66591	339.26	7.73671	343.448	8.40065	196.585	1.75142	340.337	9.44322
362.412	6.23771	349.918	6.67103	339.437	7.74181	343.711	8.40724	196.757	1.75256	340.578	9.4483
362.889	6.24189	350.214	6.67614	339.768	7.7469	344.032	8.41379	196.888	1.75372	340.807	9.45339
363.138	6.24588	350.498	6.68125	340.042	7.75198	344.299	8.42029	197.054	1.75486	341.115	9.45851
363.401	6.24991	350.708	6.68635	340.298	7.75705	344.514	8.42681	197.189	1.75599	341.334	9.46364
364.063	6.25387	350.949	6.69144	340.575	7.7621	344.793	8.43336	197.306	1.7571	341.622	9.46879
364.339	6.25787	351.178	6.69653	340.802	7.76713	345.094	8.44	197.455	1.7582	341.915	9.47381
364.648	6.26191	351.413	6.7016	341.279	7.77224	345.307	8.44665	197.566	1.75929	342.173	9.47884
364.921	6.26611	351.651	6.70666	341.528	7.77743	346.027	8.45332	197.688	1.76036	342.42	9.48373
365.154	6.27045	351.962	6.7117	341.707	7.7828	346.248	8.46008	197.947	1.76142	342.679	9.48864
365.351	6.27495	352.178	6.71679	341.933	7.78825	346.536	8.46693	198.125	1.76246	342.913	9.49355
365.608	6.27949	352.446	6.72194	342.197	7.79378	346.792	8.47386	198.255	1.76348	343.139	9.49847
365.816	6.28405	352.747	6.72714	342.439	7.79927	347.055	8.48087	198.389	1.76452	343.338	9.5034
366.033	6.28876	353.383	6.73238	342.697	7.80474	347.252	8.48789	198.543	1.76558	343.547	9.50834
366.314	6.29363	353.63	6.73754	342.988	7.81017	347.635	8.49492	198.67	1.76661	343.748	9.51327
366.588	6.29863	353.948	6.74266	343.202	7.81557	347.938	8.50187	198.827	1.76766	344.01	9.51821
366.852	6.30378	354.217	6.74776	343.724	7.82092	348.224	8.50882	199.004	1.76869	344.206	9.52315
367.114	6.30896	354.478	6.75282	343.93	7.82634	348.46	8.51585	199.123	1.7697	344.805	9.52809
367.36	6.31405	354.719	6.75786	344.175	7.83183	348.759	8.52288	199.287	1.77069	345.022	9.53303
367.626	6.31915	354.992	6.76287	344.441	7.83737	348.993	8.52982	199.459	1.77166	345.287	9.53797
367.882	6.32428	355.286	6.76784	344.666	7.84288	349.271	8.53676	199.589	1.77262	345.531	9.5429
368.348	6.32942	355.51	6.77277	345.133	7.84834	349.52	8.54362	199.724	1.77358	345.822	9.54782
368.614	6.3347	355.773	6.77768	345.626	7.85364	349.783	8.55039	199.875	1.77453	346.09	9.55273
368.832	6.33999	355.985	6.78254	345.86	7.85891	350.057	8.55707	200.022	1.77548	346.347	9.55764
369.115	6.34518	356.308	6.78737	346.063	7.86412	350.359	8.56366	200.166	1.77642	346.642	9.56253
369.355	6.35037	356.506	6.79215	346.3	7.86918	350.618	8.57023	200.373	1.77733	346.889	9.56741
370.021	6.35558	356.713	6.79689	346.567	7.87419	351.087	8.57678	200.625	1.77826	347.133	9.57228
370.274	6.3608	357.151	6.8016	346.787	7.87915	351.363	8.58338	200.759	1.77919	347.418	9.57728
370.968	6.36602	357.375	6.80632	347.068	7.88405	351.579	8.58995	200.943	1.78013	347.713	9.58227
371.444	6.37136	357.755	6.811	347.368	7.8889	351.857	8.5965	201.102	1.78108	347.928	9.58723
371.725	6.37682	357.957	6.81563	347.585	7.89368	352.135	8.60303	201.233	1.78203	348.425	9.59204
371.98	6.38229	358.238	6.82029	347.868	7.89851	352.374	8.60952	201.387	1.78299	348.704	9.59682
372.274	6.38788	358.511	6.82496	348.095	7.90338	352.69	8.61599	201.537	1.78396	349.136	9.60159
372.537	6.39346	358.819	6.82957	348.338	7.90829	352.936	8.62242	201.686	1.7849	349.454	9.60634
372.844	6.39904	359.075	6.83421	348.507	7.91324	353.235	8.62896	201.942	1.78582	349.686	9.61091
373.353	6.40462	359.321	6.83885	348.829	7.91823	353.502	8.63554	202.107	1.78675	349.93	9.61546
373.619	6.41008	359.767	6.84344	349.109	7.92326	353.742	8.64216	202.277	1.78765	350.209	9.61999
373.911	6.41554	360.048	6.84805	349.367	7.92832	354.024	8.6488	202.432	1.78852	350.512	9.6245
374.148	6.42098	360.308	6.85265	349.637	7.93351	354.262	8.65548	202.795	1.7894	350.847	9.62897
374.425	6.42642	360.597	6.85734	349.86	7.93874	354.53	8.66212	202.942	1.79028	351.481	9.63327
374.678	6.43185	360.846	6.86203	350.059	7.94409	355.065	8.66878	203.391	1.79114	351.75	9.63738
374.937	6.43727	361.042	6.86673	350.292	7.94947	355.335	8.67547	203.549	1.79196	352.053	9.64146
375.215	6.44267	361.248	6.8715	350.544	7.95488	355.623	8.68211	203.772	1.79277	352.486	9.6455
375.516	6.44805	361.505	6.87634	350.815	7.96031	355.905	8.68884	203.95	1.79354	352.75	9.6495
375.735	6.45341	361.778	6.88112	351.146	7.96577	356.119	8.69559	204.211	1.79426	352.974	9.65346
375.991	6.45864	362.084	6.88596	351.342	7.97135	356.351	8.70236	204.486	1.79493	353.21	9.65752
376.398	6.46372	362.514	6.89081	351.632	7.97694	356.594	8.70908	204.64	1.79556	353.517	9.66154
376.891	6.4689	362.76	6.89558	351.894	7.98246	356.827	8.7158	204.768	1.79617	353.799	9.66552
377.165	6.47405	363.046	6.90027	352.111	7.98809	357.053	8.72254	204.924	1.79678	354.015	9.66945
377.453	6.47918	363.317	6.90503	352.349	7.99374	357.291	8.72929	205.069	1.79742	354.279	9.67335
377.712	6.48439	363.613	6.90978	352.636	7.9994	357.529	8.73605	205.193	1.79803	354.54	9.67719
377.93	6.48969	363.85	6.91446	352.894	8.00507	357.782	8.74281	205.341	1.79862	354.78	9.68099
378.209	6.49496	364.115	6.91905	353.166	8.01086	358.058	8.74958	205.51	1.7992	355.017	9.68489
378.415	6.5003	364.575	6.92364	353.381	8.01656	358.526	8.75634	205.778	1.79979	355.279	9.68888
378.715	6.50574	364.88	6.92821	353.664	8.02226	358.829	8.76304	206.051	1.80037	355.547	9.69282
378.928	6.51113	365.085	6.93277	353.966	8.02786	359.063	8.76973	206.396	1.80095	355.85	9.69671
379.817	6.5166	365.421	6.93731	354.177	8.03346	359.327	8.77641	206.638	1.80156	356.101	9.70054
380.081	6.52215	365.64	6.94178	354.494	8.03895	359.572	8.78309	206.809	1.8022	356.34	9.70431
380.28	6.52778	365.851	6.94616	354.761	8.04444	359.829	8.78976	206.975	1.80287	356.646	9.70803
380.479	6.53337	366.149	6.95052	355.031	8.04993	360.075	8.79642	207.094	1.80356	356.872	9.71169
380.718	6.53879	366.408	6.95493	355.253	8.05551	360.356	8.80306	207.209	1.80428	357.088	9.71529
381.138	6.54416	366.686	6.9594	355.453	8.06108	360.584	8.80969	207.327	1.805	357.349	9.71898
381.451	6.54948	366.925	6.96391	355.731	8.06664	360.838	8.8163	207.498	1.80571	358.21	9.7226
381.685	6.55463	367.233	6.96848	355.928	8.07219	361.087	8.82297	207.62	1.80639	358.655	9.72616
381.953	6.5596	367.445	6.97309	356.131	8.07773	361.331	8.82968	208.234	1.80704	358.89	9.72966
382.214	6.56452	367.638	6.97768	356.369	8.08326	361.823	8.83638	208.354	1.80772	359.173	9.73309
382.478	6.56951	367.9	6.98231	356.638	8.08877	362.098	8.84312	208.492	1.80839	359.406	9.73645
382.783	6.57455	368.109	6.98698	356.899	8.09427	362.327	8.84984	208.62	1.80909	359.65	9.73974
383.06	6.57964	368.35	6.99169	357.158	8.09986	362.798	8.85645	208.766	1.80982	359.911	9.74297
383.316	6.5848	368.681	6.99644	357.394	8.10563	363.091	8.86304	208.879	1.81054	360.182	9.74612
383.579	6.59001	368.897	7.00123	357.598	8.11149	363.319	8.86966	209.058	1.81126	360.398	9.74934
383.858	6.59527	369.185	7.00606	357.912	8.11732	363.583	8.87626	209.19	1.812	360.684	9.75249
384.075	6.60059	369.427	7.01092	358.131	8.12304	363.889	8.88281	209.342	1.81277	360.937	9.75571
384.372	6.60608	369.718	7.01582	358.368	8.12864	364.17	8.88933	209.493	1.81356	361.147	9.75886
384.783	6.61162	369.976	7.02075	358.785	8.13411	364.397	8.89581	209.666	1.81438	361.405	9.76192
385.002	6.61721	370.26	7.02571	359.063	8.13945	364.689	8.90224	209.798	1.81522	361.609	9.76505
385.283	6.62285	370.543	7.0307	359.329	8.14477	364.948	8.9087	209.967	1.81609	361.816	9.7681
385.779	6.62853	370.787	7.03564	359.627	8.15017	365.185	8.91512	210.12	1.81697	362.074	9.77121
385.991	6.63415	371.028	7.04062	359.846	8.15565	365.386	8.92149	210.257	1.81788	362.281	9.77438
386.285	6.63969	371.312	7.04562	360.164	8.16119	365.6	8.9278	210.427	1.81882	362.542	9.77761
386.543	6.64528	371.613	7.05064	360.4	8.16681	365.894	8.93399	210.558	1.81977	362.994	9.78091
386.785	6.6509	371.853	7.05569	360.661	8.1724	366.117	8.94012	210.731	1.82072	363.314	9.78427
387.021	6.65657	372.112	7.06075	360.858	8.17805	366.334	8.9462	210.967	1.82169	363.543	9.78754
387.32	6.66228	372.373	7.06584	361.498	8.18377	366.628	8.95229	211.237	1.82268	364.006	9.79088
387.538	6.66802	372.572	7.07094	361.726	8.18956	366.843	8.9584	211.415	1.82369	364.215	9.79427
388.055	6.6738	372.781	7.07606	361.99	8.19541	367.355	8.96459	211.567	1.82472	364.714	9.79786
388.272	6.67962	373.044	7.08119	362.32	8.20131	367.632	8.97078	211.727	1.82574	364.931	9.80151
388.585	6.68547	373.347	7.08634	362.549	8.20728	367.87	8.97706	211.863	1.82675	365.21	9.80535
388.816	6.69123	373.611	7.0915	362.8	8.2132	368.136	8.98334	212.024	1.82775	365.473	9.80939
389.012	6.69691	373.833	7.09667	363.123	8.21907	368.829	8.98963	212.162	1.82877	365.716	9.81362
389.201	6.7025	374.072	7.10185	363.369	8.22489	369.095	8.99592	212.317	1.82981	366.155	9.8179
389.651	6.70811	374.351	7.10704	363.608	8.23066	369.372	9.00221	212.465	1.83087	366.447	9.82236
390.12	6.71364	374.583	7.11224	363.871	8.23649	369.588	9.00842	212.637	1.83194	366.696	9.82687
390.355	6.71906	374.827	7.11751	364.125	8.24236	369.859	9.01464	212.77	1.83303	366.947	9.83128
390.657	6.72451	375.113	7.12285	364.332	8.24829	370.17	9.02084	212.943	1.83414	367.238	9.83572
390.905	6.72997	375.374	7.12826	364.591	8.25426	370.426	9.02705	213.07	1.83527	367.462	9.84021
391.957	6.73522	375.772	7.13374	364.799	8.26027	370.667	9.03331	213.232	1.83641	367.746	9.84473
392.424	6.74026	375.976	7.13921	364.998	8.26622	370.955	9.03965	213.408	1.83757	368.034	9.84945
392.675	6.7452	376.257	7.14468	365.237	8.27222	371.394	9.04596	213.521	1.83874	368.311	9.8542
392.939	6.75004	376.503	7.15014	365.461	8.27814	371.654	9.05227	213.703	1.83993	368.571	9.85899
393.197	6.7549	376.963	7.15566	365.69	8.28411	371.896	9.05856	213.842	1.84113	368.815	9.86381
393.68	6.75978	377.242	7.16117	365.933	8.29011	372.12	9.06484	213.991	1.84232	369.058	9.86867
393.982	6.7648	377.492	7.16667	366.171	8.29615	372.366	9.0711	214.136	1.8435	369.285	9.87342
394.22	6.76983	377.89	7.17222	366.408	8.30222	372.622	9.07734	214.293	1.84468	369.576	9.8782
394.485	6.77487	378.211	7.17782	366.695	8.30832	372.894	9.08356	214.468	1.84589	369.812	9.88288
394.721	6.77993	378.48	7.18341	366.93	8.31444	373.31	9.08975	214.592	1.8471	370.109	9.88758
394.955	6.785	378.716	7.18897	367.203	8.32059	373.586	9.09586	214.855	1.84833	370.339	9.89231
395.615	6.7902	379.014	7.19452	367.666	8.32677	373.826	9.102	215.264	1.84957	370.603	9.89722
395.794	6.79541	379.25	7.19997	367.922	8.33286	374.054	9.10812	215.535	1.85082	370.881	9.9023
395.987	6.80063	379.517	7.2054	368.201	8.33897	374.686	9.11421	215.657	1.85212	371.172	9.90725
396.308	6.80585	380.111	7.21087	368.502	8.34501	374.919	9.12035	215.819	1.85342	371.398	9.91223
396.539	6.81108	380.516	7.21638	368.745	8.35095	375.154	9.12645	215.987	1.85471	371.686	9.91709
396.782	6.81631	380.81	7.22187	369.22	8.35692	375.585	9.13252	216.127	1.85601	371.98	9.92196
397.01	6.82155	381.048	7.22739	369.499	8.36291	376.033	9.13855	216.292	1.85729	372.197	9.92701
397.211	6.82678	381.451	7.23296	369.733	8.36891	376.25	9.14461	216.436	1.85858	372.457	9.93193
397.514	6.83202	381.744	7.23848	370.009	8.37493	376.626	9.15072	216.637	1.85988	372.656	9.93671
397.812	6.83726	382.018	7.24397	370.264	8.38096	376.853	9.15685	216.787	1.86118	373.132	9.94152
398.091	6.84261	382.281	7.24949	370.525	8.387	377.048	9.16301	216.941	1.8625	373.446	9.9462
398.34	6.84807	382.518	7.25504	370.725	8.39305	377.254	9.1692	217.096	1.86382	373.679	9.95089
398.666	6.85365	382.781	7.26055	370.995	8.399	377.453	9.17541	217.231	1.86516	373.98	9.95559
398.884	6.85933	383.082	7.26615	371.195	8.40485	377.654	9.18158	217.608	1.8665	374.205	9.96015
399.181	6.86501	383.487	7.27177	371.499	8.4107	377.855	9.18777	217.988	1.86785	374.515	9.96472
399.406	6.87067	384.179	7.27735	371.724	8.41655	378.062	9.1939	218.162	1.86915	374.771	9.9693
399.647	6.87643	384.442	7.28288	371.983	8.42239	378.512	9.19997	218.299	1.87045	375.018	9.97403
399.894	6.88218	384.721	7.28836	372.292	8.42823	378.785	9.20607	218.472	1.87176	375.262	9.9789
400.183	6.88803	384.935	7.29378	372.567	8.43406	378.995	9.21225	218.601	1.87308	375.536	9.98377
400.398	6.89398	385.265	7.29922	372.808	8.43988	379.292	9.21844	218.771	1.87443	375.777	9.98864
400.679	6.90002	385.743	7.30461	373.072	8.44569	379.522	9.22472	218.903	1.87582	376.014	9.9935
400.946	6.90615	386.01	7.30994	373.357	8.45148	379.763	9.23108	219.075	1.87719	376.292	9.99822
401.154	6.91226	386.303	7.31528	373.599	8.45726	380.007	9.23745	219.322	1.87855	376.541	10.0029
401.426	6.91834	386.556	7.32064	373.882	8.46302	380.25	9.24383	219.491	1.8799	376.804	10.0076
401.674	6.92426	386.792	7.32607	374.163	8.46886	380.486	9.25021	219.625	1.88124	377.057	10.0123
401.876	6.93004	387.092	7.33158	374.608	8.47468	380.72	9.25652	219.757	1.88259	377.305	10.0172
402.086	6.93577	387.32	7.33702	374.862	8.48048	380.917	9.26283	219.895	1.88395	377.553	10.0221
402.333	6.94146	387.566	7.34247	375.18	8.48635	381.12	9.26914	220.122	1.8853	377.831	10.0272
402.606	6.94712	387.772	7.34786	375.396	8.4922	381.361	9.27552	220.226	1.88666	378.113	10.0324
402.815	6.95285	388.073	7.35324	375.907	8.49802	381.621	9.28183	220.869	1.88802	378.348	10.0378
403.077	6.95865	388.301	7.35863	376.127	8.50381	381.894	9.28812	221	1.88939	378.589	10.0431
403.577	6.96441	388.562	7.36401	376.327	8.50957	382.135	9.29434	221.17	1.89075	378.811	10.0485
403.848	6.97024	388.851	7.36945	376.525	8.51529	382.431	9.30055	221.305	1.89212	379.089	10.0539
404.081	6.97602	389.142	7.37496	376.727	8.52097	382.698	9.30667	221.56	1.89348	379.35	10.0595
404.345	6.98175	389.433	7.38053	376.903	8.52672	382.92	9.3127	221.818	1.89485	379.645	10.0651
404.611	6.98742	389.647	7.38609	377.237	8.53254	383.152	9.31872	221.97	1.89622	379.882	10.0708
404.874	6.99293	389.908	7.39171	377.505	8.53831	383.391	9.32472	222.103	1.89758	380.171	10.0764
405.354	6.99826	390.251	7.39733	377.734	8.54404	383.659	9.3307	222.814	1.89895	380.444	10.082
406.197	7.00355	390.51	7.40292	378.184	8.54973	383.963	9.33667	223.046	1.90032	380.688	10.0876
406.42	7.00877	390.812	7.40851	378.501	8.55538	384.202	9.34268	223.173	1.90169	380.929	10.0931
406.886	7.01406	391.049	7.41408	378.736	8.56098	384.46	9.34866	223.336	1.90305	381.202	10.0987
407.183	7.01941	391.32	7.41969	378.977	8.56653	384.793	9.3547	223.496	1.90442	381.404	10.1045
407.418	7.02482	391.577	7.42529	379.206	8.57213	385.096	9.36077	223.644	1.90578	381.61	10.1103
407.88	7.03016	391.843	7.43094	379.493	8.57768	385.308	9.3669	223.781	1.90714	381.905	10.1163
408.303	7.03545	392.044	7.43671	379.735	8.58318	385.592	9.37299	223.89	1.9085	382.15	10.1223
408.917	7.04066	392.285	7.44252	379.999	8.58862	385.904	9.37904	224.106	1.90985	382.416	10.1283
409.249	7.04581	392.506	7.44837	380.498	8.594	386.133	9.38506	224.265	1.91121	382.667	10.1344
409.487	7.0509	393.157	7.4542	380.725	8.59932	386.431	9.39104	224.44	1.91256	382.911	10.1406
409.726	7.05615	393.485	7.45999	381.027	8.60458	386.648	9.39706	224.582	1.91387	383.144	10.1467
409.962	7.06144	393.896	7.46575	381.277	8.60988	387.18	9.40311	224.75	1.91519	383.411	10.1528
410.212	7.06679	394.753	7.47141	381.567	8.61522	387.441	9.40919	224.883	1.9165	383.669	10.159
410.436	7.07218	394.968	7.47704	381.787	8.62059	387.732	9.41529	225.003	1.9178	383.911	10.1652
410.884	7.0776	395.271	7.48269	382.041	8.626	388.03	9.42135	225.111	1.9191	384.136	10.1715
411.065	7.08295	395.716	7.48837	382.298	8.63145	388.448	9.42737	225.23	1.9204	384.378	10.1778
411.344	7.08834	396.017	7.49408	382.56	8.63682	388.719	9.43333	225.334	1.92169	384.642	10.1842
411.61	7.09376	396.278	7.49982	382.781	8.64223	388.928	9.43924	225.569	1.92297	384.916	10.1907
412.028	7.0991	396.495	7.50558	383.062	8.64767	389.216	9.44509	225.673	1.92425	385.146	10.1972
412.32	7.10446	396.711	7.51137	383.326	8.65313	389.49	9.45096	225.824	1.92552	385.512	10.2038
412.545	7.10986	397.024	7.51711	383.528	8.65863	389.756	9.45685	226.065	1.92678	385.779	10.2105
412.796	7.11529	397.24	7.52287	383.767	8.66414	389.99	9.46268	226.219	1.92801	386.045	10.2173
413.087	7.12062	397.481	7.52872	383.993	8.66969	390.288	9.46844	226.355	1.92923	386.312	10.2241
413.382	7.12597	397.748	7.53459	384.232	8.67525	390.519	9.47422	226.487	1.93045	386.546	10.231
413.599	7.13135	398.01	7.54047	384.472	8.68094	390.8	9.47993	226.771	1.93168	386.789	10.238
414.057	7.13674	398.248	7.54637	384.793	8.68676	391.064	9.48565	226.902	1.93291	387.075	10.245
414.335	7.14204	398.509	7.55228	384.997	8.6927	391.32	9.49138	227.06	1.93415	387.337	10.2521
414.611	7.14735	398.775	7.5582	385.464	8.69875	391.559	9.49703	227.211	1.93539	387.615	10.2591
415.076	7.15267	399.237	7.56414	385.764	8.70482	391.803	9.50262	227.355	1.93662	387.886	10.2661
415.278	7.15801	399.508	7.56994	385.987	8.71091	392.092	9.5082	227.505	1.93787	388.175	10.2729
415.459	7.16347	399.704	7.57561	386.275	8.717	392.322	9.51379	227.617	1.93914	388.411	10.2798
415.776	7.16895	399.95	7.58128	386.569	8.72311	392.562	9.51937	227.799	1.9404	388.708	10.2868
416.019	7.17432	400.179	7.58697	386.785	8.72923	392.792	9.52494	227.935	1.94168	388.94	10.2939
416.312	7.17959	400.453	7.59265	387.102	8.73536	393.257	9.53051	228.084	1.94295	389.24	10.3011
416.75	7.18474	400.709	7.59834	387.354	8.7415	393.531	9.53608	228.253	1.94421	389.506	10.3083
417.047	7.18978	401.174	7.60402	387.633	8.74764	393.789	9.54163	228.387	1.94545	389.738	10.3154
417.279	7.19471	401.828	7.60971	387.864	8.7538	394.087	9.54725	228.526	1.94669	389.977	10.3225
417.543	7.19953	402.111	7.61547	388.15	8.76006	394.555	9.55285	228.653	1.94792	390.246	10.3295
417.807	7.20423	402.579	7.62122	388.389	8.76632	394.749	9.55844	228.766	1.94917	390.506	10.3365
418.267	7.20881	402.882	7.62696	388.628	8.77248	395.486	9.56402	228.917	1.9504	390.744	10.3436
418.545	7.21328	403.094	7.63277	388.881	8.77844	395.679	9.56958	229.056	1.95162	391.208	10.3507
418.816	7.21775	403.379	7.63857	389.162	8.78419	396.021	9.57512	229.21	1.95281	391.462	10.3575
419.118	7.22221	403.655	7.64435	389.396	8.78982	396.29	9.58064	229.335	1.95395	391.748	10.3641
419.343	7.22678	403.946	7.6502	389.7	8.79545	396.519	9.58614	229.562	1.95507	392.058	10.3705
419.606	7.23135	404.203	7.65603	389.928	8.80107	396.721	9.59161	229.725	1.95618	392.275	10.3767
419.845	7.2359	404.444	7.66185	390.229	8.80658	396.937	9.59707	229.892	1.95728	392.548	10.3829
420.084	7.24056	404.648	7.66765	390.491	8.81206	397.201	9.60257	230.028	1.95837	392.847	10.389
420.327	7.24532	405.185	7.67343	390.729	8.81754	397.459	9.60804	230.183	1.95944	393.262	10.3952
420.614	7.25019	405.428	7.67919	391.03	8.82289	397.678	9.61356	230.562	1.96052	393.461	10.4014
420.872	7.25515	405.712	7.68493	391.268	8.82822	398.325	9.61912	230.71	1.96159	393.744	10.4077
421.076	7.26021	405.983	7.69065	391.512	8.83362	398.623	9.62472	230.829	1.96267	394.01	10.414
421.73	7.26525	406.275	7.69635	391.795	8.83911	398.886	9.63028	231.01	1.9638	394.266	10.4203
422.014	7.27028	406.699	7.70209	392.096	8.84447	399.108	9.63581	231.253	1.96494	394.521	10.4266
422.314	7.27527	406.97	7.70787	392.329	8.8499	399.389	9.64137	231.396	1.96609	394.746	10.4329
422.58	7.28013	407.169	7.7137	392.631	8.8553	399.69	9.64696	231.57	1.96728	395.007	10.4393
422.812	7.28495	407.414	7.71956	392.886	8.86076	400.125	9.65251	231.722	1.96852	395.247	10.4457
423.471	7.28975	407.647	7.72539	393.125	8.8663	400.363	9.65801	231.873	1.96973	395.465	10.4521
423.667	7.29439	407.946	7.73125	393.364	8.8719	400.695	9.66355	232.115	1.97093	395.748	10.4586
423.975	7.29912	408.208	7.73715	393.635	8.87757	400.931	9.66903	232.276	1.97211	396.002	10.465
424.207	7.30381	408.43	7.743	393.851	8.8833	401.221	9.67447	232.395	1.97327	396.242	10.4715
424.423	7.30835	408.716	7.74889	394.137	8.88899	401.485	9.67985	232.561	1.97441	396.506	10.4779
424.853	7.31297	409.248	7.75474	394.432	8.89463	401.718	9.68533	232.691	1.97554	396.726	10.4844
425.111	7.31755	409.546	7.76054	394.647	8.90023	401.953	9.69083	232.81	1.97667	397.007	10.4909
425.382	7.32221	409.783	7.76636	395.112	8.90579	402.238	9.69627	232.979	1.97778	397.287	10.4974
425.607	7.32694	410.046	7.77214	395.388	8.91129	402.522	9.70166	233.103	1.9789	397.987	10.5039
425.81	7.33175	410.228	7.77794	395.671	8.91676	402.768	9.70705	233.266	1.98	398.265	10.5102
426.052	7.33663	410.551	7.78376	395.967	8.92227	403.085	9.71247	233.407	1.98108	398.544	10.5166
426.281	7.34158	410.809	7.78967	396.206	8.92784	403.33	9.71796	233.566	1.98214	398.842	10.523
426.509	7.34648	411.055	7.79566	396.457	8.93347	403.622	9.72354	233.681	1.98317	399.078	10.5293
426.778	7.35145	411.34	7.80167	396.666	8.93914	403.91	9.72913	233.837	1.98421	399.279	10.5357
427.049	7.3566	411.57	7.80776	396.922	8.94487	404.148	9.73466	233.991	1.98529	399.411	10.542
427.268	7.36194	411.808	7.81386	397.161	8.95064	404.394	9.74019	234.14	1.9864	399.668	10.5484
427.551	7.36746	412.048	7.81997	397.432	8.95646	404.66	9.74565	234.311	1.98758	399.873	10.5547
427.853	7.37315	412.289	7.82609	397.655	8.96233	404.959	9.75104	234.447	1.9888	400.07	10.5611
428.29	7.37902	412.572	7.83222	397.929	8.96823	405.203	9.75643	234.596	1.99001	400.266	10.5674
428.782	7.38494	412.853	7.83828	398.593	8.97418	405.493	9.76183	234.777	1.99121	400.483	10.5737
429.242	7.39091	413.07	7.84435	399.013	8.98016	405.755	9.76715	234.906	1.99237	400.667	10.5802
429.433	7.39694	413.408	7.85041	399.303	8.98618	406.031	9.77254	235.055	1.99351	400.876	10.5866
429.708	7.40301	413.646	7.85647	399.531	8.99224	406.246	9.77793	235.209	1.99463	401.333	10.593
430.142	7.40913	413.915	7.86253	399.861	8.99822	406.446	9.78331	235.471	1.99574	401.644	10.5994
430.353	7.4153	414.216	7.86858	400.1	9.00412	406.757	9.78861	235.644	1.99686	401.913	10.6058
430.614	7.4214	414.432	7.87463	400.333	9.01005	406.992	9.79383	235.889	1.99795	402.147	10.6122
430.881	7.42742	414.739	7.88066	400.622	9.0159	407.256	9.79897	236.04	1.99902	402.4	10.6185
431.341	7.43348	415.205	7.88668	400.841	9.02178	407.519	9.80402	236.203	2.00011	402.604	10.6248
431.645	7.43959	415.651	7.89269	401.057	9.02767	407.746	9.80913	236.371	2.00123	402.805	10.6312
431.908	7.44573	415.889	7.89875	401.258	9.03357	407.987	9.81415	236.506	2.00236	403.006	10.6378
432.149	7.45191	416.207	7.90473	401.455	9.03949	408.288	9.81916	236.658	2.00351	403.27	10.6445
432.446	7.45813	416.451	7.91068	401.701	9.04543	408.517	9.82422	236.807	2.00469	403.666	10.6511
432.67	7.46426	416.707	7.91669	401.963	9.05137	408.803	9.82927	236.98	2.00591	403.979	10.6577
432.914	7.47043	416.998	7.92274	402.191	9.05722	409.051	9.83429	237.12	2.00709	404.246	10.6642
433.141	7.47663	417.239	7.92877	402.398	9.06297	409.429	9.83928	237.277	2.00827	404.471	10.6708
433.344	7.48298	417.544	7.93477	402.631	9.06863	409.732	9.84433	237.415	2.00945	404.709	10.6771
433.603	7.48924	417.751	7.94075	402.905	9.07419	410.018	9.84942	237.53	2.01063	404.938	10.6834
433.85	7.4954	418.05	7.94669	403.161	9.07975	410.252	9.85455	237.644	2.01178	405.215	10.6896
434.112	7.50147	418.346	7.95268	403.382	9.08542	410.454	9.85973	237.802	2.01292	405.535	10.6958
434.351	7.50757	418.611	7.9587	403.67	9.0912	410.757	9.86494	237.932	2.01407	405.851	10.702
434.603	7.51368	418.846	7.96469	403.954	9.09707	411.175	9.87013	238.089	2.0152	406.031	10.7083
435.445	7.51981	419.104	7.97065	404.183	9.10305	411.372	9.87535	238.239	2.01634	406.371	10.7144
435.876	7.52596	419.386	7.97657	404.879	9.10903	411.691	9.88061	238.376	2.01747	406.612	10.7207
436.077	7.53213	419.879	7.98253	405.122	9.11501	411.906	9.88583	238.553	2.0186	406.913	10.7269
436.483	7.53832	420.084	7.98851	405.384	9.12097	412.202	9.89108	238.677	2.01969	407.328	10.7331
437.746	7.54451	420.549	7.99445	405.702	9.12693	412.443	9.89636	238.955	2.02072	407.645	10.7392
438.24	7.55061	420.882	8.00042	405.939	9.13299	412.724	9.90168	239.09	2.02171	407.875	10.7452
438.471	7.55659	421.145	8.00641	406.185	9.13903	412.985	9.90695	239.205	2.0227	408.343	10.751
438.757	7.56259	421.407	8.01236	406.463	9.14506	413.189	9.91224	239.342	2.02367	408.594	10.7568
439.038	7.56871	422.046	8.01826	406.765	9.15117	413.465	9.91756	239.495	2.02464	408.875	10.7626
439.586	7.57483	422.339	8.02418	406.977	9.15727	413.716	9.9229	239.633	2.0256	409.543	10.7684
439.809	7.58096	422.601	8.03005	407.261	9.16335	413.977	9.92826	239.784	2.02656	409.814	10.7741
440.088	7.58709	422.837	8.03587	407.843	9.16941	414.462	9.93365	239.921	2.0275	410.342	10.7797
440.388	7.59323	423.038	8.04163	408.062	9.17556	414.644	9.93905	240.051	2.02846	410.613	10.7854
440.645	7.59936	423.278	8.04733	408.333	9.18168	414.957	9.94447	240.42	2.02944	410.867	10.791
440.898	7.60549	423.498	8.05297	408.604	9.18787	415.293	9.94984	240.579	2.03045	411.11	10.7966
441.376	7.61163	423.695	8.05855	408.862	9.19415	415.526	9.95521	240.749	2.03146	411.346	10.8021
441.61	7.61775	423.893	8.06407	409.123	9.2005	415.8	9.9606	240.883	2.0325	411.59	10.8075
441.803	7.62388	424.291	8.06952	409.38	9.20682	416.058	9.966	241.021	2.03356	411.876	10.8128
442.039	7.63	424.569	8.0749	409.702	9.21311	416.357	9.97141	241.151	2.03463	412.132	10.8182
442.317	7.63611	424.766	8.08021	409.961	9.21937	416.794	9.97683	241.321	2.0357	412.336	10.8236
442.584	7.64222	425.082	8.08552	410.19	9.22569	417.058	9.98225	241.453	2.03675	412.597	10.8291
442.846	7.64831	425.318	8.09083	410.389	9.23198	417.362	9.98768	241.943	2.03776	412.975	10.8346
443.062	7.65428	425.709	8.09613	410.601	9.23824	417.603	9.99311	242.353	2.03873	413.209	10.8399
443.355	7.66013	425.969	8.10142	410.896	9.24455	417.881	9.99855	242.483	2.03962	413.483	10.8451
443.795	7.66584	426.245	8.10671	411.132	9.25093	418.122	10.004	242.615	2.04045	414.812	10.8503
444.012	7.67153	426.544	8.11199	411.406	9.25726	418.393	10.0094	242.765	2.04126	415.118	10.8553
444.228	7.67722	426.81	8.11726	411.662	9.26354	418.699	10.0148	242.895	2.04203	415.36	10.8603
444.505	7.68288	427.048	8.12252	412.357	9.26977	419.109	10.0203	243.04	2.04281	415.648	10.8651
444.779	7.68853	427.906	8.12776	412.594	9.27606	419.386	10.0256	243.185	2.04361	415.909	10.8698
445.041	7.69415	428.304	8.13306	412.89	9.28239	419.596	10.031	243.342	2.04443	416.135	10.8745
445.272	7.69976	428.786	8.13834	413.357	9.28867	419.862	10.0363	243.467	2.04523	416.351	10.879
445.508	7.70534	429.242	8.1436	413.584	9.2949	420.126	10.0416	243.633	2.04601	416.605	10.8836
445.745	7.71091	429.483	8.14892	413.875	9.30096	420.387	10.047	243.794	2.04679	417.083	10.8884
446.013	7.71644	429.815	8.15421	414.148	9.30686	420.688	10.0522	243.928	2.04754	417.538	10.8932
446.476	7.72196	430.082	8.15948	414.64	9.31269	420.935	10.0575	244.041	2.04831	417.836	10.8981
446.973	7.72744	430.306	8.16473	414.88	9.31846	421.203	10.0628	244.179	2.0491	418.062	10.903
447.202	7.7329	430.507	8.16994	415.126	9.32416	421.488	10.0681	244.42	2.0499	418.348	10.9077
447.466	7.73845	430.709	8.17521	415.387	9.32989	421.725	10.0735	244.578	2.05071	418.647	10.9124
447.779	7.74397	430.972	8.18051	415.591	9.33565	422.02	10.0789	244.735	2.05154	418.904	10.9169
448.042	7.74946	431.179	8.18585	415.793	9.34145	422.255	10.0841	245.003	2.05238	419.744	10.9213
448.32	7.75502	431.478	8.19123	416.234	9.34727	422.556	10.0893	245.261	2.05323	420.05	10.9258
448.557	7.76056	431.748	8.19664	416.466	9.35302	422.79	10.0945	245.373	2.0541	420.283	10.9302
448.831	7.76606	431.964	8.20202	416.754	9.3588	423.088	10.0998	245.5	2.05498	420.587	10.9347
449.081	7.77151	432.263	8.20742	416.988	9.36461	423.354	10.1051	245.646	2.05584	420.803	10.9392
449.38	7.77693	432.507	8.21279	417.2	9.37044	423.59	10.1105	245.824	2.05668	421.28	10.9437
449.591	7.78231	432.777	8.21818	417.458	9.37639	424.058	10.1161	245.97	2.05754	421.576	10.9484
450.275	7.78765	433.075	8.22352	417.698	9.38237	424.351	10.1217	246.105	2.05841	421.794	10.9532
450.531	7.79295	433.307	8.22883	417.931	9.38837	424.597	10.1273	246.237	2.05929	422.471	10.9579
450.954	7.7982	433.769	8.23415	418.194	9.39428	424.855	10.133	246.372	2.06018	422.673	10.9626
451.218	7.80341	434.043	8.23943	418.448	9.40011	425.049	10.1386	246.654	2.06108	422.948	10.9675
451.481	7.80857	434.52	8.24465	418.647	9.40585	425.288	10.1441	246.79	2.06196	423.199	10.9724
451.777	7.81368	434.779	8.24982	418.964	9.4115	425.525	10.1496	246.943	2.06285	423.518	10.9774
452.016	7.81875	435.053	8.25508	419.201	9.41717	425.814	10.1551	247.098	2.06376	423.775	10.9823
452.309	7.82377	435.344	8.26036	419.468	9.42284	426.041	10.1606	247.388	2.06467	424.005	10.9873
452.575	7.82873	435.583	8.26572	419.724	9.42852	426.303	10.1661	247.681	2.0656	424.448	10.9923
452.794	7.83376	435.975	8.27116	419.923	9.43422	426.586	10.1716	247.82	2.06653	424.71	10.9971
453.463	7.8385	436.157	8.27668	420.156	9.43992	426.849	10.1773	248.083	2.06747	424.975	11.0018
453.78	7.84295	436.477	8.28229	420.4	9.44552	427.048	10.1829	248.253	2.06842	425.281	11.0065
454	7.84722	436.739	8.28797	420.653	9.45113	427.25	10.1886	248.381	2.06938	425.527	11.0112
454.281	7.85119	436.979	8.29372	420.87	9.45664	427.429	10.1943	248.542	2.07035	425.816	11.0157
454.579	7.85509	437.45	8.29955	421.158	9.46214	427.692	10.1999	248.646	2.07133	426.163	11.0201
455.01	7.85893	437.75	8.30538	421.382	9.46765	427.881	10.2054	248.772	2.07231	426.412	11.0244
455.255	7.86282	437.962	8.31114	421.673	9.47316	428.192	10.2109	249.033	2.0733	426.714	11.0287
455.574	7.86664	438.26	8.3169	421.941	9.47867	428.492	10.2164	249.184	2.0743	426.922	11.0329
455.825	7.87039	438.558	8.32273	422.2	9.48428	428.758	10.2218	249.301	2.0753	427.236	11.0372
456.091	7.87419	438.777	8.32855	422.498	9.48999	428.978	10.2272	249.461	2.07632	427.514	11.0416
456.382	7.87792	439.075	8.33437	422.663	9.49568	429.453	10.2326	249.603	2.07733	427.78	11.0461
456.623	7.8817	439.57	8.34017	422.966	9.50138	429.76	10.238	249.74	2.07836	428.04	11.0506
456.877	7.8854	439.832	8.3459	423.227	9.50696	429.975	10.2434	249.875	2.07939	428.272	11.0551
457.135	7.88903	440.127	8.35162	423.494	9.51242	430.249	10.2488	250.272	2.08045	428.576	11.0596
457.399	7.89259	440.403	8.35739	423.724	9.51787	430.45	10.2543	250.41	2.08152	428.801	11.0641
457.876	7.89606	440.653	8.36322	423.94	9.5232	430.724	10.2597	250.579	2.0826	429.063	11.0685
458.157	7.89946	440.901	8.36902	424.231	9.52842	430.958	10.2651	250.717	2.08368	429.354	11.073
458.409	7.90278	441.221	8.37488	424.467	9.53361	431.189	10.2704	250.882	2.08476	429.642	11.0775
458.883	7.90602	441.438	8.38079	424.721	9.53888	431.519	10.2758	251.247	2.08585	429.863	11.0821
459.182	7.9093	441.642	8.38674	425.045	9.54413	431.728	10.2813	251.417	2.08694	430.194	11.0864
459.418	7.9125	442.01	8.39268	425.3	9.54935	431.97	10.2868	251.54	2.08804	430.49	11.0906
459.715	7.91572	442.219	8.39865	425.532	9.55455	432.33	10.2923	251.716	2.08914	430.751	11.0946
459.945	7.91899	442.539	8.40467	425.8	9.55973	432.622	10.2979	251.84	2.09024	431.278	11.0985
460.203	7.9224	442.813	8.41066	426.054	9.56488	432.888	10.3036	251.953	2.09138	431.574	11.1025
460.407	7.92584	443.073	8.41669	426.302	9.57	433.175	10.3092	252.218	2.09251	431.813	11.1062
460.614	7.9292	443.341	8.42276	426.534	9.57509	433.399	10.3149	252.341	2.09365	432.273	11.1101
460.872	7.93259	443.572	8.42879	426.777	9.58015	433.653	10.3205	252.509	2.09476	432.576	11.1139
461.069	7.93601	443.881	8.43479	427.064	9.58518	433.869	10.3262	252.668	2.09587	432.795	11.1177
461.305	7.93934	444.083	8.44075	427.362	9.59017	434.331	10.3318	252.81	2.09699	433.089	11.1215
462.325	7.9427	444.404	8.44667	427.576	9.59514	434.6	10.3374	252.954	2.0981	433.372	11.1254
462.641	7.94609	444.621	8.45262	427.897	9.60017	435.045	10.3429	253.128	2.09924	433.606	11.129
462.876	7.9495	444.842	8.45852	428.12	9.60527	435.365	10.3485	253.286	2.10041	433.879	11.1326
463.342	7.95294	445.101	8.46438	428.392	9.61043	435.604	10.3542	253.414	2.10159	434.132	11.136
463.64	7.95641	445.31	8.47013	428.672	9.61566	435.878	10.3598	253.589	2.10276	434.344	11.1396
463.905	7.95991	445.566	8.47589	428.973	9.62094	436.127	10.3654	253.717	2.10393	434.605	11.1431
464.16	7.96343	445.804	8.48168	429.204	9.62629	436.395	10.3711	253.877	2.1051	434.84	11.1467
464.454	7.96698	446.04	8.48755	429.68	9.63169	436.637	10.3768	254.028	2.1063	435.088	11.1504
464.68	7.97055	446.344	8.49344	430.159	9.63714	436.922	10.3825	254.174	2.1075	435.356	11.1541
465.139	7.97415	446.557	8.49941	430.408	9.64254	437.225	10.3882	254.315	2.10869	435.585	11.1579
465.324	7.97775	446.953	8.50539	430.694	9.64789	437.486	10.3941	254.461	2.10989	435.801	11.1617
465.542	7.9815	447.458	8.51139	431.335	9.65319	437.706	10.4001	254.589	2.11108	436.003	11.1657
465.716	7.98525	447.714	8.51739	432.002	9.65844	437.999	10.406	254.75	2.11227	436.199	11.1698
466.038	7.98891	448.161	8.52339	432.261	9.66363	438.357	10.4119	254.899	2.11345	436.405	11.1739
466.302	7.99269	448.442	8.5294	432.442	9.66887	438.596	10.4179	255.003	2.11464	436.666	11.1781
466.578	7.99649	448.706	8.53542	432.86	9.67405	439.171	10.4237	255.132	2.11581	436.914	11.1824
467.014	8.00018	448.918	8.54143	433.066	9.67917	439.387	10.4296	255.418	2.11699	437.174	11.1868
467.313	8.00387	449.171	8.54738	433.253	9.68433	439.7	10.4354	255.545	2.11819	437.403	11.1912
467.537	8.00746	449.37	8.5534	433.67	9.68944	439.919	10.4413	255.682	2.11938	437.599	11.1956
467.743	8.01093	449.609	8.55941	433.959	9.69458	440.204	10.4473	255.814	2.12057	437.798	11.2001
468.007	8.01439	449.842	8.56514	434.237	9.69975	440.459	10.4532	255.952	2.12179	437.977	11.2047
468.21	8.01774	450.101	8.57072	434.466	9.70496	441.087	10.4592	256.082	2.12299	438.268	11.2094
468.471	8.0212	450.303	8.57623	434.732	9.7101	441.316	10.4651	256.192	2.12419	438.487	11.2141
468.668	8.02477	450.544	8.58174	434.995	9.71516	441.63	10.471	256.563	2.12539	438.776	11.2189
468.869	8.02846	450.857	8.58723	435.295	9.72026	441.856	10.4769	256.685	2.12661	439.018	11.2238
469.073	8.03213	451.103	8.59272	435.532	9.72538	442.154	10.4828	256.854	2.12782	439.303	11.2288
469.292	8.0358	451.369	8.59827	435.82	9.73053	442.596	10.4888	257.017	2.12905	439.548	11.2338
469.921	8.03945	451.576	8.60381	436.096	9.7357	442.85	10.4948	257.149	2.1303	439.804	11.2389
470.238	8.04309	451.879	8.60934	436.326	9.7409	443.093	10.5008	257.321	2.13154	440.103	11.244
470.473	8.04671	452.1	8.61485	436.624	9.74611	443.355	10.5068	257.455	2.13278	440.541	11.2493
470.776	8.05043	452.562	8.62035	436.843	9.75134	443.589	10.5128	257.608	2.134	440.779	11.2544
471.036	8.05424	452.876	8.62591	437.122	9.75659	443.868	10.5187	257.757	2.13522	441.107	11.2597
471.274	8.05816	453.141	8.63144	437.397	9.76185	444.113	10.5247	257.93	2.13642	441.38	11.2649
471.475	8.06216	453.412	8.63703	437.698	9.76712	444.359	10.5307	258.082	2.13762	441.644	11.2701
471.681	8.06626	453.676	8.64259	437.957	9.77239	444.598	10.5367	258.214	2.1388	442.281	11.2753
471.898	8.07022	453.945	8.64813	438.195	9.77768	444.839	10.5428	258.363	2.13997	442.542	11.2806
472.551	8.07427	454.361	8.65365	438.462	9.78297	445.036	10.549	258.523	2.14114	442.838	11.2859
472.815	8.07829	454.678	8.65914	438.96	9.78837	445.235	10.5551	258.683	2.14231	443.077	11.2911
473.019	8.08217	454.91	8.66461	439.188	9.79377	445.453	10.5612	258.817	2.14351	443.373	11.2965
473.315	8.08614	455.204	8.67011	439.449	9.79917	445.948	10.5674	259.082	2.14472	443.604	11.3018
473.541	8.09019	455.44	8.67559	439.648	9.80457	446.22	10.5735	259.261	2.14595	444.064	11.3072
474.118	8.09421	455.701	8.68103	439.965	9.80986	446.492	10.5796	259.399	2.1472	444.377	11.3129
474.419	8.09821	455.974	8.68651	440.23	9.81515	446.734	10.5856	259.57	2.14846	444.594	11.3187
474.678	8.10228	456.275	8.69196	440.471	9.82042	447.035	10.5916	259.719	2.1497	444.903	11.3246
474.958	8.10644	456.499	8.69737	440.772	9.8258	447.259	10.5976	259.855	2.15099	445.179	11.3305
475.645	8.11069	456.82	8.70275	440.988	9.83126	447.527	10.6036	260.121	2.15229	445.414	11.3365
475.896	8.11478	457.034	8.70808	441.483	9.83682	447.895	10.6095	260.267	2.15361	445.655	11.3425
476.173	8.11894	457.27	8.71345	441.765	9.84247	448.132	10.6155	260.427	2.15494	445.874	11.3484
476.413	8.12307	457.511	8.71884	442.005	9.84811	448.414	10.6215	260.597	2.15628	446.171	11.3542
476.881	8.12716	457.976	8.72413	442.246	9.85373	448.688	10.6276	260.75	2.15763	446.416	11.36
477.173	8.13132	458.458	8.72936	442.525	9.85934	448.907	10.6336	260.885	2.15896	446.856	11.3659
477.412	8.13555	458.743	8.73462	442.805	9.86492	449.188	10.6398	261.055	2.16027	447.08	11.3718
477.679	8.13974	458.961	8.73989	443.022	9.87049	449.449	10.6458	261.183	2.16157	447.515	11.3779
477.942	8.14388	459.472	8.74518	443.357	9.87603	449.713	10.6519	261.318	2.16284	447.913	11.3841
478.206	8.14796	459.712	8.75049	443.596	9.88154	449.986	10.6579	261.473	2.1641	448.245	11.3901
478.482	8.152	459.972	8.75581	443.902	9.88703	450.291	10.6638	261.598	2.16533	448.48	11.3961
478.778	8.15597	460.251	8.76114	444.116	9.89248	450.536	10.6698	261.761	2.16655	448.768	11.4021
479.022	8.15977	460.548	8.76648	444.395	9.89801	451.019	10.6757	262.061	2.16777	449.037	11.4079
479.277	8.1634	460.763	8.77176	444.661	9.90351	451.287	10.6816	262.221	2.16897	449.27	11.4137
479.544	8.16685	461.026	8.77697	444.924	9.90897	451.516	10.6874	262.334	2.17016	449.587	11.4196
479.805	8.17023	461.351	8.78226	445.185	9.9144	451.79	10.6932	262.523	2.17135	449.803	11.4255
480.107	8.17367	461.581	8.78749	445.578	9.91978	452.09	10.6991	262.695	2.17254	450.106	11.4312
480.372	8.17717	461.873	8.79271	445.856	9.92513	452.316	10.7049	262.843	2.17371	450.372	11.4369
480.647	8.18083	462.106	8.79801	446.055	9.93043	452.777	10.7108	262.982	2.17492	450.642	11.4425
480.916	8.18454	462.385	8.80331	446.293	9.9357	453.055	10.7167	263.375	2.17614	450.909	11.4482
481.142	8.18831	462.635	8.80853	446.513	9.94091	453.331	10.7226	263.529	2.17733	451.133	11.4538
481.384	8.19213	462.944	8.81375	446.796	9.94619	453.625	10.7286	263.688	2.17852	451.376	11.4595
481.625	8.19599	463.18	8.8189	447.055	9.95141	453.897	10.7346	263.842	2.17972	451.635	11.4652
481.923	8.20002	463.453	8.82403	447.269	9.95659	454.127	10.7406	263.972	2.18093	451.911	11.4709
482.135	8.20409	463.742	8.82909	447.532	9.96181	454.395	10.7467	264.082	2.18213	452.142	11.4766
482.376	8.2082	463.981	8.83413	447.788	9.96709	454.656	10.7528	264.244	2.18337	452.416	11.4823
482.61	8.21236	464.275	8.83916	448.007	9.97242	454.959	10.759	264.382	2.18462	452.667	11.4879
482.873	8.21656	464.903	8.84418	448.261	9.97769	455.201	10.7651	264.537	2.18586	452.969	11.4936
483.371	8.2208	465.172	8.84925	448.557	9.98301	455.494	10.7713	264.715	2.18711	453.233	11.4993
483.599	8.22496	465.42	8.85437	448.785	9.98827	455.912	10.7776	264.825	2.18839	453.506	11.505
484.273	8.22916	465.736	8.85955	449.028	9.99357	456.936	10.7839	265.015	2.1897	453.746	11.5108
484.536	8.2334	466.015	8.8647	449.263	9.99891	457.178	10.7901	265.155	2.19101	454.387	11.5167
484.738	8.23755	466.273	8.8699	449.465	10.0043	457.463	10.7965	265.299	2.19232	454.581	11.5225
484.937	8.24173	466.547	8.87515	449.72	10.0096	457.758	10.8028	265.422	2.19364	455.046	11.5283
485.144	8.24594	466.783	8.88037	449.964	10.015	457.976	10.809	265.578	2.19492	455.368	11.5341
485.344	8.25006	467.265	8.88564	450.185	10.0203	458.286	10.8153	265.74	2.19618	455.611	11.5398
485.733	8.25421	467.544	8.89087	450.41	10.0255	458.716	10.8217	265.878	2.19743	455.867	11.5456
485.937	8.25839	467.775	8.89608	450.678	10.0307	458.913	10.828	266.039	2.19868	456.076	11.5513
486.235	8.26259	468.041	8.90132	450.991	10.0358	459.117	10.8344	266.18	2.19991	456.262	11.557
486.67	8.26682	468.304	8.90653	451.255	10.0408	459.319	10.8407	266.349	2.20113	456.678	11.5627
486.881	8.27107	468.605	8.91177	451.962	10.0458	459.616	10.8471	266.445	2.20232	456.87	11.5684
487.155	8.27534	468.815	8.91705	452.195	10.0506	459.848	10.8535	266.617	2.20348	457.1	11.5741
487.394	8.27963	469.07	8.92236	452.458	10.0554	460.158	10.8599	266.75	2.20464	457.339	11.5797
487.654	8.28394	469.299	8.92769	452.655	10.0602	460.417	10.8663	266.921	2.2058	457.637	11.5853
487.853	8.28827	469.505	8.93299	452.923	10.0651	460.693	10.8727	267.056	2.20695	457.869	11.5909
488.183	8.29273	469.819	8.93831	453.135	10.0699	460.95	10.8791	267.212	2.20813	458.13	11.5965
488.406	8.29733	470.074	8.94365	453.378	10.0748	461.181	10.8855	267.385	2.20936	458.657	11.6021
488.619	8.30206	470.318	8.94902	453.654	10.0797	461.421	10.8918	267.507	2.21065	459.111	11.6078
488.888	8.30693	470.617	8.95441	453.895	10.0846	461.646	10.8982	267.681	2.21199	459.371	11.6134
489.139	8.31194	470.838	8.95982	454.134	10.0896	461.847	10.9044	268.161	2.21336	459.639	11.6191
489.358	8.31707	471.11	8.96518	454.4	10.0946	462.093	10.9107	268.334	2.21472	459.861	11.6248
489.808	8.32223	471.375	8.97056	454.654	10.0998	462.329	10.9169	268.459	2.21605	460.139	11.6305
490.074	8.3274	471.636	8.97596	454.855	10.1051	462.596	10.9231	268.776	2.21738	460.338	11.6363
490.276	8.33259	471.898	8.9813	455.085	10.1104	462.892	10.9293	268.913	2.2187	460.805	11.642
490.539	8.33779	472.211	8.98658	455.308	10.1157	463.319	10.9355	269.075	2.22004	461.106	11.6476
490.748	8.343	472.45	8.99188	455.589	10.121	463.814	10.9417	269.257	2.22138	461.369	11.6534
491.041	8.34822	472.743	8.99718	455.894	10.1263	464.033	10.9479	269.419	2.22268	461.621	11.6591
491.257	8.35345	473.006	9.0025	456.325	10.1316	464.498	10.9539	269.586	2.22394	461.862	11.6648
492.339	8.3587	473.243	9.00783	456.521	10.1369	464.799	10.96	269.711	2.2252	462.141	11.6704
492.809	8.36394	473.501	9.01317	456.72	10.1423	465.05	10.966	269.859	2.22648	462.471	11.6761
493.025	8.3692	473.811	9.01851	456.931	10.1476	465.316	10.9719	269.973	2.22772	462.779	11.6821
493.506	8.37446	474.031	9.02378	457.185	10.1529	465.637	10.9779	270.167	2.22898	463.014	11.6881
493.814	8.37972	474.488	9.02906	457.381	10.1584	466.052	10.9839	270.313	2.23027	463.317	11.6944
494.433	8.38499	474.767	9.03434	457.697	10.1639	466.251	10.9899	270.451	2.23157	463.535	11.7006
494.669	8.39026	475.036	9.03962	457.931	10.1693	466.45	10.9958	270.615	2.23287	463.777	11.7068
494.873	8.39553	475.237	9.0449	458.174	10.1746	466.693	11.0018	270.739	2.23419	464.013	11.7129
495.077	8.40092	475.535	9.05018	458.458	10.1799	466.912	11.0078	270.917	2.23553	464.254	11.719
495.338	8.40631	475.81	9.05538	458.721	10.1849	467.203	11.0138	271.048	2.23686	464.54	11.725
495.537	8.41169	476.426	9.06058	459.225	10.1901	467.447	11.0197	271.199	2.23817	464.806	11.7309
495.738	8.41719	476.647	9.06584	459.494	10.1954	467.661	11.0257	271.374	2.23951	465.106	11.7368
495.945	8.4228	476.945	9.07115	459.767	10.2008	467.859	11.0317	271.507	2.24086	465.346	11.7426
496.377	8.4284	477.177	9.07639	459.983	10.2061	468.15	11.0376	271.631	2.24221	465.648	11.7484
496.611	8.434	477.41	9.08161	460.268	10.2114	468.421	11.0436	271.909	2.24354	465.873	11.754
496.877	8.43958	477.627	9.08682	460.544	10.2168	468.663	11.0495	272.068	2.24488	466.142	11.7598
497.071	8.44516	478.022	9.09201	460.798	10.2222	468.929	11.0554	272.189	2.24625	466.676	11.7655
497.257	8.45072	479.046	9.09718	461.059	10.2276	469.408	11.0613	272.348	2.2476	466.942	11.7711
497.575	8.45627	479.312	9.1024	461.33	10.2329	469.653	11.0671	272.523	2.24894	467.211	11.7766
497.832	8.46192	479.608	9.1076	461.646	10.2382	469.957	11.0729	272.644	2.25029	467.531	11.7821
498.116	8.46755	479.824	9.11285	461.86	10.2435	470.162	11.0787	272.811	2.25166	467.745	11.7875
498.371	8.47317	480.106	9.11814	462.12	10.2488	470.468	11.0845	272.959	2.25305	468.011	11.7928
498.615	8.479	480.403	9.12347	462.35	10.254	470.714	11.0902	273.109	2.25445	468.272	11.7982
499.078	8.48493	480.678	9.12885	462.79	10.2592	470.918	11.096	273.259	2.25583	468.572	11.8035
499.375	8.49083	480.919	9.13426	462.994	10.2644	471.214	11.1019	273.401	2.25723	468.802	11.8087
499.6	8.49672	481.178	9.13964	463.293	10.2696	471.491	11.1077	273.526	2.25867	469.105	11.8139
499.832	8.50257	481.473	9.14506	463.561	10.2747	471.753	11.1135	273.65	2.26015	469.332	11.8191
500.07	8.5084	481.737	9.15043	463.799	10.2797	471.995	11.1192	273.792	2.26165	469.6	11.8242
500.271	8.51421	482.004	9.15578	464.065	10.2848	472.26	11.125	273.928	2.26319	469.838	11.8293
500.514	8.5201	482.244	9.16108	464.333	10.2898	472.522	11.1308	274.084	2.26476	470.073	11.8342
500.772	8.52608	482.502	9.16634	464.587	10.2948	472.827	11.1366	274.215	2.26635	470.274	11.8391
501.017	8.53202	482.74	9.17155	464.825	10.2998	473.044	11.1423	274.372	2.26795	470.537	11.844
501.281	8.53793	483.006	9.17673	465.062	10.3049	473.522	11.1481	274.517	2.26956	470.776	11.8491
501.536	8.54381	483.254	9.18186	465.324	10.3101	474.025	11.1539	274.689	2.27115	471.002	11.8545
501.844	8.54965	483.514	9.18701	465.589	10.3152	474.262	11.1596	274.93	2.27269	471.234	11.86
502.049	8.55545	483.788	9.19218	466.246	10.3202	474.514	11.1653	275.106	2.27421	471.47	11.8655
502.376	8.56109	484.025	9.19738	466.442	10.3253	474.832	11.1711	275.263	2.27571	471.707	11.8712
502.616	8.56669	484.711	9.20252	466.86	10.3304	475.09	11.1767	275.399	2.27719	471.969	11.8767
502.872	8.57225	484.966	9.20767	467.126	10.3355	475.322	11.1824	275.554	2.27864	472.194	11.8821
503.125	8.57777	485.21	9.21284	467.385	10.3406	475.587	11.1881	275.711	2.28008	472.467	11.8875
503.406	8.58324	485.446	9.21795	467.586	10.3456	475.848	11.1938	275.855	2.28149	472.743	11.8928
503.668	8.58866	485.73	9.223	467.785	10.3506	476.11	11.1993	276.004	2.2829	472.989	11.898
503.881	8.59404	485.949	9.22806	467.964	10.3557	476.502	11.2047	276.158	2.28432	473.27	11.9033
504.342	8.59937	486.175	9.2332	468.295	10.3608	476.726	11.2101	276.443	2.28575	473.553	11.9086
504.608	8.60465	486.392	9.23834	468.541	10.366	476.978	11.2154	276.597	2.28715	473.847	11.9139
505.067	8.60999	486.635	9.24349	468.828	10.3712	477.251	11.2206	276.745	2.28852	474.106	11.9194
505.483	8.61529	486.868	9.2487	469.089	10.3764	477.554	11.2258	276.888	2.28987	474.334	11.9249
505.734	8.62053	487.141	9.25392	469.329	10.3817	477.761	11.231	277.04	2.2912	474.633	11.9306
505.943	8.62583	487.368	9.25913	469.603	10.387	478.079	11.2361	277.188	2.29252	474.864	11.9364
506.206	8.63107	487.608	9.26434	469.858	10.3924	478.318	11.2412	277.359	2.29385	475.125	11.9423
506.443	8.63637	487.851	9.26955	470.12	10.3978	478.624	11.2463	277.604	2.29518	475.324	11.948
506.709	8.64185	488.135	9.27481	470.396	10.4032	478.843	11.2514	277.746	2.29651	475.598	11.9538
506.967	8.64738	488.37	9.28013	470.659	10.4087	479.121	11.2566	277.889	2.29784	475.804	11.9595
507.216	8.65296	488.594	9.28552	470.923	10.4142	480.163	11.2617	278.025	2.29918	476.105	11.9653
507.676	8.65871	489.049	9.29096	471.197	10.4197	480.484	11.2669	278.197	2.30051	476.333	11.9712
507.972	8.66439	489.33	9.29645	471.639	10.4253	480.763	11.2721	278.346	2.30185	476.567	11.9773
508.211	8.67012	489.614	9.30194	472.156	10.431	480.994	11.2774	278.484	2.30318	476.816	11.9836
508.474	8.6759	489.847	9.3074	472.432	10.4367	481.24	11.2827	278.623	2.30449	477.079	11.9897
509.981	8.6816	490.092	9.31278	472.666	10.4424	481.515	11.2882	278.749	2.30576	477.568	11.9956
510.16	8.68735	490.372	9.3182	473.529	10.4482	481.752	11.2937	278.918	2.30703	477.841	12.0016
510.509	8.69301	490.636	9.32361	474.011	10.4541	482.03	11.2992	279.052	2.30831	478.084	12.0074
510.757	8.6986	490.885	9.32899	474.631	10.46	482.259	11.3048	279.185	2.30958	478.372	12.013
511.039	8.70411	491.198	9.33442	474.965	10.4659	482.522	11.3104	279.321	2.31084	478.608	12.0187
511.284	8.70953	491.439	9.33982	475.187	10.4718	482.868	11.316	279.44	2.31211	478.907	12.0245
511.774	8.715	492.021	9.34519	475.406	10.4776	483.331	11.3216	279.722	2.31334	479.121	12.0301
512.018	8.72037	492.239	9.35053	475.694	10.4833	483.589	11.3271	279.872	2.3146	479.407	12.0358
512.305	8.72578	492.503	9.35591	475.926	10.4889	483.887	11.3326	279.998	2.31589	479.671	12.0415
512.549	8.7311	492.769	9.36125	476.239	10.4945	484.131	11.3381	280.111	2.3172	479.875	12.0474
512.791	8.73634	493.09	9.36663	476.455	10.5001	484.427	11.3436	280.572	2.3185	480.177	12.0535
513.077	8.74171	493.307	9.37204	476.719	10.5058	484.683	11.349	280.696	2.3198	480.399	12.0595
513.398	8.74712	493.575	9.37749	476.925	10.5114	484.914	11.3545	280.834	2.32109	480.647	12.0655
513.644	8.75243	494.001	9.38303	477.233	10.517	485.149	11.36	280.997	2.32238	480.915	12.0715
513.91	8.75776	494.27	9.38867	477.695	10.5226	485.392	11.3655	281.173	2.32366	481.13	12.0775
514.148	8.76287	494.5	9.39434	478.161	10.5282	485.653	11.3711	281.301	2.32493	481.406	12.0834
514.444	8.76789	494.744	9.40003	478.372	10.5338	485.922	11.3766	281.435	2.3262	481.67	12.0893
514.683	8.7728	494.972	9.40576	478.835	10.5394	486.22	11.3821	281.536	2.32746	481.933	12.0952
515.143	8.77762	495.271	9.4115	479.116	10.545	486.682	11.3875	281.678	2.32871	482.234	12.1011
515.444	8.78244	495.5	9.41727	479.422	10.5505	486.954	11.393	281.797	2.32996	482.477	12.1071
515.713	8.78717	495.737	9.42312	479.655	10.5562	487.213	11.3984	281.952	2.3312	482.739	12.1131
515.943	8.79202	495.979	9.42899	479.877	10.5619	487.64	11.4038	282.219	2.33243	483.057	12.1193
516.207	8.79688	496.44	9.43488	480.357	10.5676	487.923	11.4092	282.321	2.33365	483.271	12.1255
516.471	8.80174	496.696	9.44078	480.605	10.5733	488.186	11.4147	282.486	2.33486	483.54	12.1318
516.736	8.80661	496.977	9.44669	480.896	10.579	488.458	11.4201	282.628	2.33606	483.801	12.1379
516.94	8.81149	497.277	9.45269	481.13	10.5846	488.714	11.4255	282.79	2.33725	484.062	12.1442
517.139	8.81636	497.712	9.45876	481.654	10.5903	488.952	11.431	282.894	2.33846	484.337	12.1504
517.373	8.82123	498.168	9.46484	481.961	10.596	489.194	11.4365	283.052	2.33969	484.599	12.1568
517.639	8.8261	498.374	9.47099	482.221	10.6016	489.435	11.4419	283.225	2.34092	484.805	12.1632
517.873	8.83084	498.575	9.47715	482.461	10.6074	489.714	11.4473	283.387	2.34212	485.102	12.1697
518.139	8.83558	498.846	9.48331	482.662	10.6132	489.918	11.4528	283.565	2.34332	485.365	12.1763
518.4	8.84042	499.118	9.48953	482.858	10.6189	490.154	11.4583	283.697	2.34451	485.611	12.1829
518.704	8.84525	499.373	9.49576	483.064	10.6246	490.372	11.4639	283.879	2.34568	486.07	12.1894
518.977	8.85007	499.673	9.50199	483.308	10.6304	490.857	11.4695	284.023	2.34684	486.327	12.1959
519.251	8.85487	499.931	9.50821	483.726	10.6362	491.154	11.4751	284.157	2.34799	486.605	12.2022
519.464	8.85977	500.2	9.51442	483.905	10.6418	491.608	11.4808	284.303	2.34916	486.908	12.2085
519.74	8.86453	500.694	9.52063	484.096	10.6475	491.888	11.4864	284.465	2.35031	487.334	12.2148
520.044	8.86927	500.939	9.5269	484.562	10.6531	492.128	11.4921	284.62	2.35145	487.531	12.2211
520.26	8.87411	501.168	9.53316	484.857	10.6586	492.369	11.4977	284.757	2.35257	487.774	12.2273
520.546	8.87892	501.408	9.53948	485.108	10.6641	492.645	11.5034	284.923	2.35371	488.007	12.2333
520.853	8.88371	501.671	9.54585	485.325	10.6695	492.864	11.5092	285.19	2.35484	488.251	12.2393
521.085	8.88847	501.917	9.55228	485.756	10.675	493.112	11.5149	285.338	2.35595	488.54	12.2453
521.341	8.89319	502.176	9.55869	485.949	10.6805	493.324	11.5205	285.51	2.35705	488.836	12.2511
521.605	8.89788	502.633	9.56507	486.295	10.6861	493.58	11.5261	285.75	2.3581	489.072	12.2566
521.801	8.90242	502.868	9.57144	486.554	10.6917	493.819	11.5317	285.906	2.35914	489.333	12.2621
522.003	8.90692	503.101	9.57772	486.812	10.6973	494.055	11.5373	286.049	2.36019	489.636	12.2674
522.442	8.9115	503.401	9.58397	487.095	10.703	494.251	11.5429	286.187	2.36122	489.873	12.2727
522.635	8.91615	503.638	9.5902	487.327	10.7087	494.496	11.5485	286.433	2.36224	490.148	12.2781
522.968	8.92088	503.934	9.59647	487.851	10.7144	494.913	11.554	286.578	2.36327	490.67	12.2835
523.209	8.92568	504.369	9.60278	488.167	10.7203	495.183	11.5596	286.713	2.36429	490.942	12.2887
523.509	8.93055	504.627	9.60913	488.424	10.7261	495.453	11.5653	286.858	2.36528	491.243	12.2939
523.748	8.9355	504.914	9.6156	488.669	10.7319	495.724	11.5711	286.998	2.36626	491.459	12.2992
524.01	8.94051	505.22	9.6221	488.918	10.7376	495.99	11.5769	287.127	2.36722	491.745	12.3046
524.878	8.94547	505.433	9.62864	489.168	10.7432	496.248	11.5827	287.261	2.3682	492.028	12.3099
525.133	8.95038	505.673	9.63522	489.403	10.749	496.519	11.5885	287.399	2.36918	492.257	12.3154
525.559	8.95535	505.943	9.64182	489.664	10.7548	496.825	11.5942	287.54	2.37015	492.538	12.3209
525.815	8.96039	506.41	9.64846	489.907	10.7607	497.082	11.5999	287.709	2.37109	492.814	12.3264
526.071	8.96537	506.631	9.65513	490.191	10.7665	497.325	11.6056	287.849	2.37202	493.098	12.332
526.378	8.9704	506.873	9.66182	490.452	10.7725	497.764	11.6113	288.003	2.37295	493.375	12.3377
526.615	8.9755	507.136	9.66861	490.67	10.7785	498.043	11.6171	288.167	2.37387	493.607	12.3434
526.886	8.98065	507.372	9.67543	490.956	10.7845	498.264	11.6228	288.29	2.37479	493.842	12.3491
527.13	8.98586	507.572	9.68205	491.198	10.7905	498.553	11.6285	288.465	2.37576	494.065	12.3549
527.404	8.991	507.805	9.68855	491.459	10.7966	498.791	11.6342	288.634	2.37673	494.341	12.3607
527.6	8.99619	508.029	9.69499	491.72	10.8025	499.035	11.6399	288.768	2.37771	494.597	12.3665
527.802	9.00144	508.273	9.70144	491.929	10.8083	499.309	11.6456	288.914	2.37869	494.803	12.3724
528.003	9.00673	508.504	9.70791	492.195	10.8142	499.518	11.6512	289.187	2.37968	495.042	12.3783
528.205	9.01196	508.807	9.71437	492.493	10.82	499.721	11.657	289.358	2.38065	495.302	12.3843
528.379	9.01711	509.046	9.72085	492.725	10.8258	499.972	11.6627	289.492	2.38166	495.544	12.3903
528.712	9.02232	509.302	9.72732	492.988	10.8317	500.249	11.6686	289.596	2.3827	495.808	12.3962
528.935	9.02757	509.568	9.7338	493.259	10.8375	500.527	11.6744	289.87	2.38372	496.074	12.4019
529.139	9.03287	510.033	9.74027	493.564	10.8433	501.181	11.6803	290.021	2.38474	496.335	12.4076
529.306	9.0381	510.242	9.74674	493.825	10.8491	501.362	11.6861	290.163	2.38576	496.589	12.4133
529.578	9.04337	510.767	9.75328	494.053	10.855	501.594	11.692	290.307	2.3868	497.079	12.419
529.761	9.04868	511.04	9.75981	494.259	10.8608	501.85	11.6979	290.446	2.38783	497.718	12.4247
530.244	9.05404	511.296	9.76639	494.525	10.8667	502.044	11.7038	290.602	2.38887	498.319	12.4303
530.573	9.05944	511.58	9.77297	494.821	10.8726	502.485	11.7096	290.743	2.38991	498.543	12.436
530.846	9.06476	511.829	9.77954	495.052	10.8785	502.668	11.7155	290.88	2.39092	498.829	12.4416
531.072	9.07012	512.03	9.78609	495.316	10.8844	502.914	11.7214	291.025	2.3919	499.058	12.4471
531.327	9.07539	512.246	9.79262	495.594	10.8902	503.115	11.7274	291.186	2.39292	499.353	12.4527
531.608	9.08059	512.5	9.79913	496.064	10.8961	503.354	11.7333	291.318	2.39396	499.6	12.4583
531.88	9.08569	512.747	9.80569	496.325	10.902	503.583	11.7393	291.57	2.39501	499.796	12.4639
532.181	9.09072	513.003	9.81224	496.581	10.9081	503.897	11.7453	291.717	2.39608	500.005	12.4695
532.442	9.09565	513.255	9.81875	496.862	10.9141	504.115	11.7513	291.87	2.39719	500.268	12.4751
532.708	9.10062	513.537	9.82524	497.167	10.9202	504.988	11.7573	292.124	2.3983	500.468	12.4807
532.948	9.10561	513.977	9.8317	497.377	10.9264	505.244	11.7633	292.27	2.39937	500.669	12.4863
533.433	9.11064	514.274	9.83813	497.638	10.9326	505.52	11.7693	292.428	2.40045	500.845	12.4919
533.707	9.11557	514.504	9.84453	497.84	10.939	505.817	11.7753	292.586	2.40156	501.308	12.4976
533.946	9.12041	514.801	9.85089	498.954	10.9452	506.048	11.7813	292.729	2.40266	501.773	12.5032
534.187	9.12527	515.034	9.85729	499.219	10.9516	506.311	11.7873	292.878	2.40377	502.069	12.5089
534.47	9.13016	515.707	9.86371	499.44	10.9581	506.793	11.7934	292.993	2.4049	502.335	12.5146
534.736	9.13507	515.973	9.8701	499.721	10.9646	507.083	11.7995	293.145	2.40607	502.637	12.5202
535.204	9.14011	516.235	9.87651	499.968	10.9711	507.351	11.8057	293.306	2.40723	502.854	12.5259
535.408	9.14517	516.508	9.88296	500.228	10.9778	507.77	11.812	293.454	2.40839	503.133	12.5315
535.677	9.15025	516.948	9.88943	500.564	10.9845	508.089	11.8182	293.827	2.40955	503.437	12.5372
535.935	9.15535	517.598	9.89592	500.781	10.9913	508.317	11.8244	293.987	2.4107	503.631	12.5428
536.25	9.16046	517.829	9.90243	501.07	10.998	508.62	11.8306	294.166	2.41183	503.949	12.5483
536.51	9.16558	518.09	9.90897	501.498	11.0047	508.845	11.8367	294.289	2.41292	504.22	12.5538
536.755	9.17084	518.4	9.9156	501.706	11.0116	509.105	11.8428	294.45	2.414	504.51	12.5594
537.012	9.17598	518.673	9.92217	502.168	11.0185	509.382	11.8489	294.622	2.41511	504.722	12.565
537.3	9.18113	519.084	9.92869	502.445	11.0254	509.645	11.8549	294.749	2.41619	504.998	12.5706
537.579	9.18629	519.406	9.93515	502.731	11.0324	509.883	11.8608	294.917	2.41723	505.408	12.5762
537.815	9.19156	519.646	9.94163	502.989	11.0394	510.146	11.8668	295.112	2.41829	505.677	12.5819
538.113	9.19683	519.912	9.94804	503.3	11.0465	510.394	11.8728	295.243	2.41938	505.965	12.5877
538.546	9.20221	520.444	9.95447	503.516	11.0536	510.652	11.8788	295.396	2.42044	506.244	12.5936
538.81	9.20771	520.712	9.9609	503.826	11.0607	511.117	11.8849	295.574	2.42149	506.478	12.5998
539.108	9.2132	520.984	9.96733	504.045	11.0678	511.419	11.8909	295.697	2.42253	506.721	12.606
539.538	9.21867	521.237	9.9737	504.505	11.0749	511.635	11.8971	295.872	2.42356	506.997	12.6122
539.804	9.22414	521.506	9.98008	504.825	11.0821	511.923	11.9032	295.999	2.42462	507.235	12.6183
540.486	9.22972	522.351	9.98638	505.096	11.0892	512.095	11.9094	296.155	2.4257	507.47	12.6244
540.946	9.2354	522.668	9.99268	505.366	11.0965	512.414	11.9155	296.33	2.4268	507.937	12.6305
541.23	9.24107	522.934	9.99891	505.585	11.1037	512.659	11.9216	296.456	2.42793	508.211	12.6366
541.51	9.24672	523.174	10.0052	505.891	11.111	512.956	11.9278	296.594	2.42907	508.476	12.6428
541.723	9.25247	523.457	10.0115	506.127	11.1183	513.191	11.9339	296.746	2.43021	508.774	12.6489
542.007	9.25821	523.699	10.0177	506.388	11.1256	513.457	11.9401	296.872	2.43134	508.989	12.655
542.304	9.26393	523.898	10.0239	506.69	11.1329	513.716	11.9463	296.986	2.43245	509.297	12.6614
542.733	9.26962	524.133	10.0301	507.122	11.1401	513.927	11.9526	297.147	2.43359	509.543	12.6676
542.934	9.2753	524.373	10.0363	507.628	11.1474	514.223	11.9589	297.327	2.43472	509.802	12.6741
543.134	9.28107	524.626	10.0425	507.845	11.1547	514.439	11.9652	297.461	2.43587	510.078	12.6805
543.335	9.28693	524.915	10.0487	508.136	11.162	514.754	11.9715	297.603	2.43703	510.337	12.6869
543.596	9.29288	525.355	10.0549	508.421	11.1692	515.026	11.9778	297.765	2.43821	510.597	12.6933
543.867	9.29891	525.552	10.061	508.675	11.1763	515.284	11.9842	298.023	2.43939	510.799	12.6996
544.179	9.30492	525.77	10.0673	508.922	11.1833	515.535	11.9906	298.163	2.44055	511.04	12.7058
544.389	9.31089	526.041	10.0735	509.195	11.1903	515.829	11.997	298.346	2.44172	511.279	12.7119
544.705	9.31683	526.339	10.0799	509.496	11.1974	516.048	12.0035	298.497	2.44286	511.52	12.7181
544.941	9.32274	526.989	10.0862	509.727	11.2044	516.289	12.01	298.633	2.44395	511.798	12.7243
545.241	9.32872	527.232	10.0926	510.024	11.2114	516.505	12.0165	298.894	2.44503	512.04	12.7305
545.456	9.33478	527.449	10.099	510.237	11.2184	516.787	12.0229	299.051	2.4461	512.266	12.7368
545.751	9.34092	527.742	10.1054	510.49	11.2254	517.053	12.0294	299.203	2.44712	512.577	12.7429
546.035	9.34713	527.978	10.1118	510.727	11.2323	517.246	12.0358	299.345	2.44816	512.795	12.749
546.282	9.35341	528.273	10.1181	511.2	11.2392	517.489	12.0423	299.475	2.44918	513.255	12.7551
546.58	9.35964	528.709	10.1242	511.468	11.2461	517.721	12.0487	299.617	2.45021	513.572	12.7614
546.801	9.36583	529.005	10.1303	511.759	11.253	518.596	12.0551	299.778	2.45123	513.81	12.7676
547.084	9.37196	529.239	10.1364	512.034	11.2599	518.886	12.0616	299.93	2.45227	514.091	12.774
547.341	9.37804	529.766	10.1425	512.292	11.2667	519.154	12.068	300.069	2.45332	514.373	12.7805
547.639	9.38407	530.034	10.1487	512.534	11.2735	519.427	12.0745	300.241	2.45438	514.606	12.7868
548.281	9.39004	530.239	10.1548	512.8	11.2803	519.644	12.0812	300.405	2.45546	514.914	12.7932
548.568	9.39596	530.45	10.161	513.059	11.2872	519.922	12.0879	300.535	2.45655	515.13	12.7997
548.817	9.40182	530.711	10.1672	513.297	11.2942	520.17	12.0946	300.647	2.45762	515.436	12.8062
549.376	9.40774	530.972	10.1734	513.527	11.3012	520.434	12.1014	300.763	2.4587	515.774	12.813
549.583	9.4136	531.512	10.1796	513.825	11.3082	520.946	12.1082	300.863	2.45977	516.008	12.8198
549.902	9.41941	531.772	10.1857	514.054	11.3152	521.218	12.1151	301.027	2.46085	516.272	12.8266
550.133	9.42526	532.038	10.1919	514.355	11.3222	521.451	12.1219	301.263	2.46191	516.535	12.8336
550.342	9.43105	532.29	10.198	514.622	11.3291	521.745	12.1287	301.385	2.46295	517.209	12.8406
550.603	9.43678	532.499	10.2041	514.847	11.336	521.983	12.1355	301.584	2.46397	517.475	12.8475
550.91	9.44243	532.934	10.2103	515.083	11.3429	522.192	12.1422	301.742	2.46497	517.774	12.8546
551.148	9.44802	533.173	10.2164	515.32	11.3497	522.386	12.1489	301.884	2.46598	518.005	12.8616
552.062	9.45366	533.465	10.2226	515.578	11.3565	522.616	12.1556	302.045	2.46697	518.298	12.8687
552.318	9.45934	533.938	10.2287	515.861	11.3633	522.881	12.1622	302.172	2.46797	518.569	12.8758
552.6	9.46507	534.204	10.2349	516.132	11.3701	523.326	12.1688	302.284	2.46898	518.808	12.8831
552.875	9.47084	534.438	10.241	516.374	11.377	523.579	12.1755	302.424	2.46997	519.101	12.8903
553.184	9.47664	534.635	10.2472	516.664	11.3839	523.784	12.1822	302.576	2.47096	519.335	12.8976
553.39	9.48248	534.87	10.2533	516.935	11.3908	524.083	12.1888	302.73	2.47193	519.636	12.9048
553.852	9.48836	535.102	10.2595	517.218	11.3977	524.355	12.1955	302.854	2.47291	519.877	12.9121
554.141	9.49426	535.353	10.2657	517.46	11.4046	524.596	12.2021	302.966	2.4739	520.136	12.9192
554.407	9.5002	535.689	10.2718	517.944	11.4115	524.862	12.2087	303.148	2.47489	520.434	12.9264
554.683	9.50628	535.895	10.278	518.202	11.4184	525.144	12.2152	303.292	2.47589	520.675	12.9336
555.101	9.51239	536.181	10.2843	518.505	11.4253	525.387	12.2218	303.452	2.47689	520.939	12.9407
555.543	9.51852	536.433	10.2906	518.731	11.4321	525.686	12.2284	303.587	2.47791	521.202	12.9478
555.807	9.52468	537.029	10.297	518.975	11.4389	525.9	12.2349	303.698	2.47886	521.503	12.9549
556.043	9.53085	537.245	10.3033	519.26	11.4457	526.362	12.2415	303.815	2.4798	521.737	12.9618
556.264	9.53705	537.489	10.3096	519.561	11.4525	526.661	12.248	304.067	2.48074	522.003	12.9686
556.468	9.54326	537.904	10.3159	519.795	11.4592	526.929	12.2546	304.212	2.48165	522.66	12.9754
556.735	9.54949	538.208	10.3222	520.237	11.4658	527.183	12.2611	304.368	2.48258	522.938	12.9822
557	9.55584	538.483	10.3286	520.531	11.4724	527.478	12.2676	304.516	2.4835	523.192	12.9891
557.212	9.56221	538.715	10.3352	520.826	11.4788	527.715	12.274	304.813	2.48446	523.475	12.9959
557.669	9.56847	538.976	10.3417	521.06	11.4853	528.015	12.2805	304.949	2.48545	523.983	13.0026
557.974	9.57473	539.488	10.3483	521.33	11.4916	528.244	12.287	305.113	2.48648	524.299	13.0094
558.192	9.58101	539.808	10.3549	521.591	11.4979	528.702	12.2935	305.287	2.48751	524.544	13.0161
558.672	9.58717	540.067	10.3615	521.891	11.504	528.983	12.3001	305.524	2.48854	525.032	13.0227
559.736	9.59334	540.339	10.3681	522.102	11.5101	529.43	12.3067	305.751	2.48957	525.307	13.0292
559.945	9.59951	540.558	10.3747	522.518	11.5162	529.893	12.3132	305.929	2.49064	525.565	13.0359
560.807	9.60569	540.87	10.3812	522.781	11.5221	530.109	12.3198	306.082	2.4917	525.822	13.0426
561.115	9.61186	541.146	10.3877	523.087	11.5281	530.413	12.3263	306.231	2.4928	526.066	13.0492
561.368	9.61815	541.38	10.3941	523.333	11.534	530.681	12.3329	306.364	2.49393	526.332	13.0558
562.011	9.62455	541.639	10.4006	523.602	11.5399	530.951	12.3395	306.48	2.49507	526.571	13.0624
562.279	9.63083	541.94	10.4071	523.853	11.5457	531.224	12.3461	306.631	2.4962	526.802	13.0691
562.588	9.6371	542.179	10.4135	524.034	11.5516	531.46	12.3526	306.769	2.49734	527.048	13.0759
562.869	9.64336	542.651	10.4199	524.661	11.5575	531.731	12.3592	306.902	2.49848	527.267	13.0828
564.316	9.64961	542.899	10.4263	525.123	11.5633	531.986	12.3657	307.051	2.49959	527.551	13.0898
564.634	9.65585	543.203	10.4328	525.32	11.569	532.286	12.3723	307.226	2.5007	527.807	13.0969
565.932	9.66207	543.447	10.4393	525.624	11.5745	532.496	12.3788	307.351	2.50181	528.09	13.1042
566.149	9.66827	543.717	10.4458	526.09	11.5798	532.784	12.3853	307.466	2.50292	528.319	13.1113
566.392	9.67445	543.976	10.4524	526.31	11.5851	533.055	12.3918	307.624	2.50403	528.851	13.1185
566.678	9.68061	544.271	10.4589	526.574	11.5903	533.349	12.3984	307.776	2.50514	529.107	13.1257
566.937	9.68686	544.506	10.4654	526.895	11.5953	533.566	12.4049	307.925	2.50624	529.513	13.1329
567.185	9.69319	544.782	10.4719	527.128	11.6004	533.786	12.4113	308.076	2.50735	529.712	13.14
567.51	9.69962	545.051	10.4784	527.42	11.6055	534.085	12.4176	308.231	2.50846	530.03	13.1472
567.769	9.70612	545.342	10.4848	527.657	11.6107	534.321	12.4239	308.379	2.50956	530.477	13.1546
568.001	9.7127	545.606	10.4912	527.933	11.616	534.606	12.4301	308.495	2.51066	530.733	13.162
568.202	9.71935	545.829	10.4977	528.187	11.6213	534.848	12.4363	308.617	2.51176	530.997	13.1693
568.466	9.72596	546.028	10.5041	528.489	11.6266	535.505	12.4425	308.766	2.51285	531.203	13.1766
568.709	9.73253	546.246	10.5105	528.756	11.6319	535.779	12.4487	308.934	2.51395	531.505	13.1839
568.951	9.73916	546.5	10.5168	529.03	11.6372	536.027	12.4548	309.092	2.51503	531.755	13.1914
569.194	9.74574	546.73	10.5232	529.249	11.6426	536.255	12.4609	309.228	2.51612	532.012	13.1989
569.468	9.75239	546.962	10.5296	529.528	11.6481	536.524	12.4669	309.389	2.5172	532.253	13.2064
569.734	9.7591	547.206	10.5361	529.801	11.6537	536.783	12.473	309.528	2.51828	532.536	13.2139
569.948	9.76588	547.846	10.5426	530.042	11.6592	537.085	12.4791	309.684	2.51935	532.838	13.2215
570.192	9.77272	548.338	10.5491	530.577	11.6647	537.342	12.4851	309.852	2.52042	533.045	13.2292
570.39	9.77962	548.6	10.5556	530.827	11.6702	537.594	12.4912	309.974	2.52148	533.327	13.237
570.706	9.78646	548.939	10.562	531.056	11.6756	537.884	12.4973	310.085	2.52254	533.774	13.2448
570.952	9.79336	549.15	10.5685	531.365	11.6811	538.135	12.5034	310.25	2.52359	533.988	13.2527
571.236	9.80032	549.434	10.5748	531.633	11.6866	538.418	12.5095	310.399	2.52464	534.448	13.2603
571.504	9.80721	549.712	10.5811	531.852	11.6921	538.66	12.5156	310.535	2.52568	534.726	13.2678
571.769	9.81416	549.976	10.5874	532.058	11.6977	538.954	12.5217	310.67	2.52671	535	13.275
572.044	9.82104	550.269	10.5937	532.247	11.7035	539.183	12.5279	310.78	2.52774	535.271	13.282
572.303	9.82797	550.506	10.6001	532.454	11.7094	539.451	12.5341	311.033	2.52876	535.514	13.2889
572.574	9.83494	551.2	10.6064	532.655	11.7154	539.707	12.5404	311.301	2.52977	535.771	13.2958
572.84	9.84184	551.468	10.6128	532.856	11.7215	539.909	12.5466	311.453	2.53077	535.992	13.3028
573.073	9.84889	551.821	10.619	533.155	11.7274	540.115	12.5529	311.676	2.5318	536.273	13.3097
573.334	9.85599	552.02	10.6253	533.384	11.7331	540.373	12.5592	311.82	2.53287	536.572	13.3167
573.658	9.86311	552.301	10.6316	533.665	11.7388	540.657	12.5653	311.942	2.53397	536.788	13.3237
574.107	9.87027	552.608	10.6378	533.923	11.7446	540.918	12.5715	312.117	2.53509	537.072	13.3308
574.543	9.87746	552.835	10.6441	534.219	11.7503	541.184	12.5775	312.291	2.53619	537.332	13.3379
574.789	9.88467	553.308	10.6504	534.838	11.756	541.484	12.5835	312.441	2.53729	537.594	13.3451
575.05	9.89191	553.602	10.6566	535.037	11.7618	541.945	12.5895	312.567	2.53838	537.832	13.3523
575.47	9.89905	553.831	10.6629	535.333	11.7676	542.163	12.5955	312.756	2.53946	538.103	13.3596
575.851	9.90621	554.072	10.6691	535.607	11.7734	542.382	12.6015	312.935	2.54053	538.345	13.3669
576.246	9.91328	554.339	10.6753	535.856	11.7791	542.678	12.6074	313.074	2.54159	538.606	13.3742
576.567	9.92025	554.755	10.6815	536.127	11.785	542.922	12.6134	313.242	2.54264	539.068	13.3816
576.816	9.92711	554.994	10.6877	536.408	11.7908	543.17	12.6193	313.366	2.54368	539.272	13.389
577.106	9.93387	555.266	10.694	536.9	11.7967	543.457	12.6252	313.502	2.5447	539.531	13.3965
577.328	9.94076	555.489	10.7003	537.111	11.8026	543.917	12.6311	313.662	2.54572	539.843	13.4038
577.609	9.94766	555.997	10.7067	537.405	11.8086	544.175	12.6371	313.798	2.54672	540.334	13.4111
577.911	9.95467	556.272	10.7131	537.698	11.8145	544.453	12.6429	313.95	2.54771	540.602	13.4184
578.124	9.96169	556.494	10.7195	537.957	11.8205	544.762	12.6487	314.099	2.54869	540.908	13.4256
578.586	9.96872	556.772	10.7258	538.222	11.8265	544.961	12.6546	314.271	2.54966	541.144	13.433
578.917	9.97586	557.072	10.7322	538.464	11.8325	545.24	12.6604	314.409	2.55061	541.401	13.4403
579.145	9.98311	557.289	10.7386	538.725	11.8386	545.815	12.6662	314.555	2.55155	541.783	13.4477
579.424	9.99036	558.177	10.7451	538.989	11.8446	546.09	12.672	314.707	2.55253	542.237	13.455
579.668	9.99761	558.639	10.7515	539.293	11.8506	546.331	12.6777	314.866	2.55357	542.442	13.4623
579.933	10.0048	558.94	10.7581	539.754	11.8566	546.647	12.6834	315.111	2.55461	542.765	13.4696
580.133	10.012	559.151	10.7645	540.184	11.8627	546.851	12.6891	315.26	2.55564	543.047	13.4769
580.337	10.0191	559.46	10.771	540.399	11.8687	547.12	12.6949	315.392	2.55669	543.275	13.4842
580.993	10.0262	559.731	10.7775	540.698	11.8747	547.378	12.7006	315.53	2.55771	543.567	13.4916
581.274	10.0334	559.964	10.784	540.916	11.8807	547.838	12.7064	315.659	2.55873	543.822	13.499
581.53	10.0406	560.166	10.7904	541.117	11.8868	548.112	12.7123	315.829	2.55975	544.105	13.5063
581.813	10.0479	560.406	10.7969	541.316	11.8929	548.308	12.7182	315.961	2.56079	544.342	13.5138
582.122	10.0553	560.673	10.8033	541.718	11.8991	548.509	12.7242	316.224	2.56181	544.802	13.5212
582.403	10.0627	560.942	10.8096	541.9	11.9052	548.747	12.7301	316.405	2.56282	545.26	13.5286
582.709	10.0701	561.155	10.816	542.217	11.9113	548.966	12.7361	316.541	2.56383	545.528	13.536
582.945	10.0777	561.437	10.8224	542.486	11.9174	549.252	12.7421	316.709	2.56483	545.746	13.5434
583.383	10.0853	561.739	10.8288	542.74	11.9235	549.555	12.7482	316.86	2.56584	546.038	13.5508
584.044	10.0929	562.165	10.8352	543.024	11.9296	549.765	12.7543	317.006	2.56683	546.266	13.558
584.466	10.1006	562.364	10.8416	543.26	11.9357	550.056	12.7605	317.166	2.5678	546.515	13.5653
584.673	10.1082	562.561	10.848	543.536	11.9418	550.546	12.7667	317.296	2.56875	546.801	13.5725
585.153	10.1159	562.802	10.8544	544.014	11.9479	550.993	12.7729	317.434	2.56965	547.102	13.5795
585.394	10.1235	563.063	10.8607	544.25	11.9539	551.484	12.7791	317.567	2.57053	547.348	13.5863
585.672	10.1311	563.314	10.8669	544.553	11.9599	551.722	12.7853	317.722	2.57142	547.594	13.593
585.941	10.1388	563.557	10.8731	544.822	11.9659	552.023	12.7914	317.867	2.57229	547.801	13.5995
586.401	10.1465	563.839	10.8793	545.058	11.9719	552.275	12.7976	318.13	2.57314	548.104	13.606
586.598	10.1543	564.115	10.8854	545.352	11.9778	552.518	12.8037	318.31	2.57397	548.325	13.6125
586.816	10.1621	564.351	10.8914	545.595	11.9838	552.817	12.8099	318.442	2.57477	548.609	13.6189
587.07	10.1699	564.81	10.8974	545.886	11.9898	553.044	12.8161	318.619	2.57559	548.894	13.6252
587.306	10.1778	565.111	10.9034	546.122	11.9958	553.308	12.8222	318.766	2.57641	549.109	13.6314
587.552	10.1856	565.365	10.9095	546.669	12.0017	553.579	12.8282	318.934	2.57723	549.407	13.6377
587.796	10.1933	565.67	10.9157	546.918	12.0077	553.889	12.8343	319.115	2.57807	549.676	13.644
588.07	10.201	565.947	10.9219	547.16	12.0138	554.148	12.8403	319.248	2.57891	549.972	13.6503
588.346	10.2087	566.166	10.9281	547.419	12.0199	554.424	12.8463	319.421	2.57972	550.389	13.6566
588.581	10.2161	566.44	10.9343	547.664	12.0261	554.69	12.8522	319.548	2.58051	550.665	13.6629
588.872	10.2236	566.69	10.9405	547.957	12.0324	554.919	12.858	319.825	2.58128	550.931	13.6692
589.148	10.2311	566.957	10.9468	548.196	12.0388	555.183	12.8637	319.978	2.58203	551.133	13.6754
589.409	10.2385	567.469	10.9532	548.457	12.0451	555.387	12.8694	320.111	2.58275	551.433	13.6816
589.638	10.2459	567.715	10.9595	548.713	12.0513	555.64	12.875	320.268	2.5835	551.896	13.6877
589.875	10.2533	567.976	10.9658	548.917	12.0575	555.927	12.8806	320.429	2.58429	552.328	13.6937
590.173	10.2606	568.175	10.9721	549.131	12.0637	556.22	12.8862	320.705	2.58508	552.773	13.6996
590.412	10.268	568.476	10.9784	549.62	12.0698	556.482	12.8919	320.829	2.5859	552.945	13.7055
590.678	10.2753	568.707	10.9846	549.862	12.0759	556.71	12.8975	320.991	2.58676	553.203	13.7114
591.14	10.2827	568.966	10.9909	550.12	12.0819	556.95	12.9031	321.24	2.58759	553.525	13.7172
591.389	10.29	569.249	10.9973	550.384	12.0879	557.219	12.9088	321.349	2.58842	553.768	13.7229
591.67	10.2972	569.495	11.0036	550.619	12.0938	557.488	12.9145	321.524	2.58929	554.002	13.7288
592.137	10.3044	569.704	11.01	550.877	12.0996	557.753	12.9202	321.625	2.59016	554.303	13.7345
592.779	10.3117	569.975	11.0164	551.117	12.1054	558.012	12.9259	321.813	2.59103	554.572	13.7399
593.111	10.3189	570.224	11.0228	551.513	12.1111	558.298	12.9317	321.956	2.59193	554.803	13.7452
593.395	10.326	570.507	11.0291	551.766	12.1168	558.552	12.9375	322.107	2.59286	555.104	13.7504
593.786	10.3329	570.807	11.0355	552.015	12.1223	558.781	12.9433	322.247	2.59382	555.327	13.7555
594.112	10.3397	571.02	11.0419	552.284	12.1276	559.081	12.9491	322.417	2.59482	555.64	13.7608
594.369	10.3466	571.335	11.0483	552.555	12.133	559.554	12.9549	322.578	2.59584	556.106	13.7659
594.594	10.3534	571.768	11.0549	552.801	12.1383	559.773	12.9606	322.713	2.59686	556.299	13.771
594.796	10.3604	572.072	11.0615	553.054	12.1435	560.037	12.9662	322.863	2.59788	556.601	13.7761
595.005	10.3673	572.295	11.068	553.629	12.1486	560.315	12.9719	323.015	2.59891	556.904	13.781
595.239	10.3742	572.536	11.0744	553.862	12.1537	560.615	12.9776	323.164	2.59993	557.171	13.7859
595.504	10.3812	572.803	11.0807	554.123	12.1587	560.888	12.9833	323.279	2.60098	557.406	13.7908
595.721	10.388	573.067	11.0871	554.417	12.1637	561.123	12.9891	323.452	2.60203	557.669	13.7955
596.382	10.3948	573.294	11.0935	554.649	12.1687	561.367	12.9948	323.59	2.6031	557.973	13.8002
596.571	10.4016	573.499	11.0999	554.86	12.1738	561.653	13.0006	323.745	2.6042	558.184	13.8048
597.036	10.4083	573.695	11.1063	555.43	12.1789	561.954	13.0063	323.907	2.6053	558.467	13.8094
597.334	10.4151	573.929	11.1128	555.64	12.184	562.381	13.0121	324.045	2.6064	558.726	13.8138
597.545	10.4219	574.2	11.1193	555.934	12.1891	562.561	13.0178	324.194	2.6075	558.964	13.8182
597.845	10.4285	574.648	11.1258	556.461	12.1943	562.866	13.0236	324.346	2.60861	559.208	13.8225
598.07	10.4352	574.896	11.1323	556.759	12.1993	563.128	13.0293	324.497	2.60976	559.506	13.8267
598.282	10.4418	575.098	11.1388	556.995	12.2044	563.409	13.0351	324.674	2.61089	559.766	13.8308
598.575	10.4484	575.336	11.1453	557.314	12.2095	563.685	13.0408	324.798	2.61206	560.019	13.8349
598.851	10.455	575.598	11.1519	557.523	12.2147	563.916	13.0465	324.91	2.61324	560.3	13.8388
599.104	10.4617	575.828	11.1584	557.822	12.2198	564.239	13.0522	325.073	2.61445	560.534	13.8428
599.343	10.4684	576.071	11.1649	558.102	12.2251	564.45	13.0579	325.217	2.61568	560.817	13.8469
599.619	10.4751	576.301	11.1715	558.555	12.2303	564.712	13.0636	325.376	2.61693	561.061	13.851
599.87	10.4817	576.575	11.178	558.823	12.2355	565.082	13.0693	325.669	2.61817	561.374	13.8552
600.211	10.4884	576.864	11.1846	559.085	12.2407	565.316	13.0749	325.855	2.61941	561.6	13.8593
600.405	10.495	577.372	11.1911	559.331	12.2459	565.781	13.0806	326.105	2.62064	561.782	13.8632
600.708	10.5017	577.641	11.1977	559.594	12.2513	566.037	13.0862	326.251	2.62189	561.981	13.8673
601.046	10.5084	577.897	11.2043	559.86	12.2566	566.32	13.0918	326.403	2.62316	562.298	13.8712
601.26	10.5151	578.217	11.2109	560.161	12.2621	566.616	13.0973	326.547	2.62442	562.763	13.875
601.542	10.522	578.444	11.2175	560.402	12.2675	566.887	13.1028	326.706	2.62567	563.027	13.8787
601.723	10.5289	578.688	11.2241	561.447	12.2729	567.103	13.1083	326.861	2.62694	563.262	13.8824
602.04	10.5359	578.974	11.2306	561.663	12.2785	567.543	13.1138	327	2.62823	563.466	13.8862
602.305	10.5431	579.272	11.2371	561.934	12.284	567.787	13.1192	327.168	2.62951	563.739	13.89
602.817	10.5504	579.683	11.2436	562.19	12.2896	568.043	13.1247	327.32	2.63077	564.043	13.8939
603.108	10.5576	579.978	11.2501	562.49	12.2952	568.26	13.1301	327.489	2.63203	564.279	13.8977
603.324	10.5648	580.268	11.2566	562.918	12.3009	568.553	13.1354	327.624	2.6333	564.564	13.9013
603.655	10.5719	580.533	11.2631	563.167	12.3067	568.794	13.1407	327.776	2.63459	564.808	13.9049
[truncated: 5,412 more rows]
