# Supplementary material for: Li/Al‐LDH Reinforced Polyacrylamide/Xanthan Gum Semi‐Interpenetrating Network Nano‐Conductive Hydrogels for Stress Sensing and Wearable Device Applications
Source: Adv Sci (Weinh). 2025 Sep 30;12(47):e11903. doi: 10.1002/advs.202511903 (PMC12713048; doi:10.1002/advs.202511903)
Supplement: Supplementary file 2 — Supporting Information [file ADVS-12-e11903-s004.zip › Figure 3c.xlsx]

## Sheet: Sheet1
0	0	0	0	0	0	0	0	0	0	0	0
0.181	0	0.196	0	0.047	0	0.015	0.13334	0.119	0	0.361	0
0.427	0.23999	0.425	0	0.254	0.47998	0.162	0.16001	0.358	0.19996	0.619	0.39998
0.669	0.34287	0.659	0	0.482	0.5144	0.281	0.14289	0.574	0.42854	1.063	0.57146
1.089	0.40006	0.898	0	0.716	0.66675	0.42	0.11115	0.86	0.44458	1.292	0.66676
1.502	0.43647	1.159	0	0.915	0.76375	0.548	0.09094	1.133	0.36394	1.536	0.54582
1.794	0.4617	1.363	0	1.152	0.83096	0.689	0.07695	1.353	0.30807	1.82	0.46203
2.048	0.48021	1.658	0	1.375	0.80052	0.839	0.09328	1.552	0.40009	2.126	0.53355
2.33	0.49438	1.879	0.11727	1.576	0.77712	0.992	0.10577	2.372	0.47052	2.332	0.5883
2.569	0.50559	2.103	0.20996	1.778	0.82157	1.143	0.11565	2.628	0.52619	2.62	0.63157
2.845	0.51467	2.396	0.28508	2.019	0.97128	1.267	0.1142	3.088	0.5239	2.884	0.57191
3.302	0.52218	2.628	0.30408	2.277	1.09513	1.397	0.10434	3.367	0.56524	3.165	0.60894
3.56	0.52849	3.295	0.28033	2.772	1.15175	1.543	0.10398	3.571	0.60002	3.61	0.64009
3.824	0.53389	3.571	0.29671	3.252	1.15598	1.691	0.11102	3.894	0.6297	3.921	0.66668
4.301	0.53854	3.858	0.345	3.516	1.15964	1.831	0.1171	4.048	0.65533	4.17	0.68963
4.601	0.59989	4.103	0.38714	3.72	1.16283	1.98	0.1224	4.304	0.6458	4.61	0.70967
4.831	0.63603	4.707	0.42425	3.983	1.16564	2.118	0.12707	4.508	0.66732	4.89	0.6975
5.137	0.65129	4.989	0.45719	4.369	1.16813	2.38	0.13122	4.799	0.68641	5.174	0.71474
5.356	0.64899	5.291	0.48663	4.815	1.17036	2.665	0.13492	5.042	0.72995	5.428	0.73016
5.667	0.64692	5.508	0.48808	5.244	1.17237	2.822	0.13826	5.301	0.79426	5.617	0.74403
5.888	0.64505	5.751	0.51315	5.455	1.17418	2.948	0.13175	5.57	0.80482	5.856	0.75657
6.147	0.64335	6.034	0.55854	5.702	1.17584	3.092	0.13489	5.828	0.81443	6.074	0.76798
6.447	0.66768	6.291	0.60011	5.987	1.17735	3.221	0.13776	6.077	0.82321	6.389	0.77841
6.736	0.6653	6.492	0.61761	6.248	1.15408	3.379	0.14039	6.36	0.83127	6.607	0.78798
6.952	0.66311	6.738	0.63374	6.522	1.15622	3.556	0.14281	6.674	0.8387	7.064	0.83617
7.168	0.66108	6.972	0.64865	6.791	1.1582	3.676	0.14505	6.925	0.84556	7.345	0.86182
7.429	0.6592	7.437	0.68051	7.091	1.16003	3.951	0.14713	7.171	0.85193	7.85	0.88572
7.703	0.65745	7.693	0.71026	7.325	1.16174	4.091	0.14907	7.463	0.85786	8.127	0.89055
8.18	0.66585	7.971	0.73803	7.723	1.16333	4.214	0.15087	7.75	0.86339	8.357	0.89506
8.424	0.66406	8.235	0.7479	8.22	1.16483	4.383	0.15256	7.961	0.86856	8.653	0.89928
9.043	0.67169	8.767	0.75717	8.491	1.16623	4.514	0.15415	8.24	0.87342	8.894	0.90323
9.297	0.68777	9.067	0.76588	8.73	1.14972	4.653	0.15564	8.598	0.87799	9.364	0.92181
9.561	0.68567	9.333	0.75976	9.211	1.13416	4.778	0.15704	8.858	0.8823	9.607	0.93943
9.762	0.68369	10	0.74004	9.483	1.13607	4.896	0.15837	9.108	0.88637	9.881	0.94212
10.038	0.69792	10.269	0.72138	9.722	1.13789	5.159	0.15963	9.401	0.90359	10.117	0.91783
10.296	0.71141	10.532	0.72965	10.033	1.13961	5.335	0.16082	9.638	0.91992	10.351	0.92075
10.575	0.70916	10.756	0.7375	10.246	1.14124	5.482	0.16195	9.883	0.93553	10.614	0.92353
10.819	0.7216	10.958	0.73287	10.625	1.1428	5.617	0.16302	10.159	0.95038	10.826	0.92617
11.102	0.72643	11.204	0.72846	10.88	1.17252	5.733	0.16405	10.354	0.97625	11.274	0.92869
11.403	0.73097	11.425	0.7356	11.127	1.21463	5.884	0.16959	10.553	1.00094	11.549	0.9311
11.67	0.73532	11.668	0.74243	11.415	1.22836	6.055	0.17488	10.769	1.02454	11.821	0.9334
11.929	0.74594	11.89	0.74897	11.644	1.22858	6.321	0.1778	11.023	1.0257	12.017	0.92494
12.166	0.75611	12.129	0.75525	11.952	1.24121	6.593	0.17852	11.263	1.02681	12.251	0.90639
12.437	0.76588	12.569	0.76127	12.174	1.24128	6.716	0.17922	11.532	1.04805	12.48	0.88859
12.684	0.77526	12.828	0.76706	12.437	1.26484	6.881	0.18183	11.778	1.06845	12.917	0.88123
12.907	0.78429	13.066	0.77263	12.718	1.26471	7.128	0.18246	12.019	1.06908	13.187	0.8837
13.594	0.79298	13.29	0.778	13.022	1.26458	7.373	0.18306	12.27	1.06969	13.606	0.88608
13.825	0.80137	13.499	0.78318	13.279	1.26445	7.486	0.18722	12.497	1.08819	13.88	0.87947
14.261	0.80946	14.072	0.78819	13.514	1.26433	7.722	0.19124	13.024	1.10604	14.121	0.86435
14.494	0.82741	14.343	0.79302	13.749	1.26422	7.888	0.19175	13.3	1.1149	14.357	0.85814
14.735	0.83989	14.573	0.7977	13.979	1.26411	8.019	0.19386	13.502	1.11521	14.7	0.8604
15.152	0.84715	14.859	0.80224	14.198	1.264	8.259	0.19752	13.792	1.11551	14.99	0.86258
15.347	0.85418	15.098	0.80664	14.449	1.2639	8.403	0.20106	14.088	1.1236	15.21	0.86471
15.809	0.861	15.395	0.81091	14.757	1.2638	8.57	0.20449	14.29	1.13145	15.409	0.8593
16.286	0.86762	15.664	0.81506	14.974	1.26371	8.708	0.20783	14.526	1.13171	15.672	0.85395
16.602	0.87835	15.901	0.81909	15.185	1.26362	8.855	0.21107	14.797	1.14616	16.07	0.85591
16.95	0.89288	16.154	0.82302	15.376	1.26354	9.029	0.21422	15.023	1.16022	16.348	0.85097
17.162	0.90703	16.356	0.82684	15.614	1.26346	9.209	0.21728	15.264	1.1739	16.555	0.85282
17.404	0.9208	16.537	0.83057	15.854	1.25551	9.372	0.22027	15.529	1.18723	16.813	0.85462
17.659	0.93423	17.149	0.83421	16.055	1.25541	9.507	0.22193	15.764	1.20023	17.023	0.85638
17.938	0.94368	17.396	0.83777	16.351	1.25532	9.657	0.22476	16.059	1.2129	17.318	0.8581
18.161	0.95283	17.622	0.84124	16.567	1.25524	9.831	0.22752	16.303	1.22528	17.537	0.85978
18.362	0.96527	17.833	0.84464	17.025	1.25515	9.95	0.23022	16.565	1.23166	17.816	0.86143
18.599	0.97411	18.047	0.84797	17.256	1.25508	10.13	0.23396	17.181	1.24344	18.12	0.86304
18.83	0.98597	18.497	0.85123	17.546	1.25501	10.263	0.23656	17.425	1.25496	18.385	0.85377
19.029	0.99758	18.768	0.85442	17.803	1.2487	10.381	0.23805	17.679	1.26624	18.726	0.85522
19.252	1.00284	19.064	0.85756	18.083	1.24857	10.537	0.23849	17.992	1.2773	18.934	0.85663
19.531	1.01092	19.3	0.86064	18.311	1.24845	10.652	0.24088	18.268	1.28814	19.822	0.85803
19.797	1.02174	19.524	0.86366	18.776	1.24834	10.746	0.24324	18.487	1.30348	20.083	0.84986
20.068	1.03236	19.758	0.87131	19.018	1.24823	10.934	0.24739	18.666	1.31854	20.282	0.84184
20.285	1.04279	19.964	0.87871	19.285	1.24813	11.088	0.25147	18.952	1.33334	20.546	0.83397
20.961	1.05303	20.262	0.8861	19.523	1.24803	11.22	0.25376	19.396	1.34363	20.752	0.83049
21.137	1.06311	20.503	0.89747	19.795	1.24795	11.389	0.256	19.868	1.35376	21.018	0.83129
21.434	1.07302	20.767	0.90866	20.058	1.24787	11.529	0.25822	20.051	1.36372	21.265	0.83208
21.767	1.08278	21.033	0.91589	20.322	1.24779	11.671	0.26115	20.387	1.37353	21.589	0.83286
22.035	1.09019	21.272	0.923	20.623	1.24773	11.904	0.2648	20.621	1.38319	21.855	0.83363
22.563	1.09533	21.493	0.9264	20.886	1.24767	12.077	0.26767	20.854	1.39272	22.1	0.8344
23.022	1.1045	21.732	0.93323	21.125	1.24358	12.317	0.27119	21.088	1.40212	22.403	0.83516
23.3	1.11355	21.991	0.93998	21.416	1.24342	12.479	0.27467	21.299	1.4114	22.612	0.83592
23.55	1.12249	22.234	0.94972	21.667	1.24326	12.629	0.27685	21.557	1.42056	22.856	0.83667
23.927	1.13308	22.519	0.95934	21.958	1.24311	12.785	0.279	21.796	1.43255	23.119	0.83741
24.203	1.1453	22.761	0.96886	22.414	1.24298	13.031	0.28113	22.227	1.44733	23.338	0.83815
24.424	1.15571	23.044	0.97561	22.649	1.24937	13.163	0.28379	22.488	1.46195	23.621	0.83889
24.673	1.16451	23.296	0.97965	22.911	1.24951	13.313	0.28639	22.689	1.47377	23.92	0.83961
24.905	1.17322	23.965	0.98854	23.122	1.24966	13.723	0.28947	22.929	1.48561	24.131	0.84034
25.173	1.18319	24.259	0.99735	23.373	1.24981	13.904	0.2916	23.164	1.49958	24.453	0.84105
25.434	1.19315	24.502	1.00608	23.773	1.24996	14.055	0.29371	23.465	1.51342	24.719	0.84177
25.731	1.20303	24.716	1.01474	24.018	1.25012	14.194	0.29662	23.722	1.52309	24.95	0.84247
25.996	1.21166	24.967	1.02333	24.238	1.25029	14.338	0.2995	23.97	1.53269	25.193	0.84318
26.272	1.22022	25.2	1.03185	24.487	1.25248	14.498	0.30236	24.225	1.54222	25.455	0.84387
26.535	1.22966	25.469	1.04032	24.706	1.25669	14.747	0.30521	24.487	1.55493	25.693	0.84457
26.774	1.23997	25.707	1.04874	24.91	1.25919	14.893	0.30775	24.691	1.56756	25.964	0.84526
27.018	1.25023	25.964	1.0571	25.149	1.25997	15.047	0.30999	24.994	1.57885	26.252	0.84594
27.297	1.26043	26.272	1.06542	25.424	1.26075	15.294	0.31271	25.461	1.58881	26.488	0.84662
27.602	1.26931	26.479	1.0737	25.658	1.26153	15.467	0.31541	25.892	1.59873	26.749	0.8473
27.811	1.27927	26.774	1.0838	25.962	1.26335	15.598	0.31811	26.093	1.61133	27.026	0.84797
28.127	1.28919	27.069	1.093	26.217	1.26533	15.867	0.32079	26.56	1.62318	27.279	0.84864
28.361	1.29908	27.33	1.10158	26.458	1.26644	16.132	0.32347	27.023	1.63499	27.495	0.84931
28.96	1.3093	27.545	1.11014	26.702	1.26755	16.381	0.32614	27.227	1.64678	27.749	0.84997
29.177	1.31923	27.841	1.11868	26.99	1.26779	16.506	0.32881	27.525	1.65855	27.993	0.85063
29.696	1.32915	28.082	1.12735	27.244	1.26856	16.635	0.33147	27.789	1.67031	28.224	0.85129
29.998	1.33907	28.368	1.136	27.453	1.26933	16.899	0.33413	28.027	1.68207	28.629	0.8518
30.226	1.34894	28.771	1.14474	27.709	1.26992	17.068	0.33678	28.331	1.69377	29.087	0.8522
30.685	1.35875	29.216	1.15357	27.911	1.27031	17.197	0.33945	28.542	1.70541	29.39	0.85249
30.964	1.36852	29.435	1.16235	28.145	1.2705	17.32	0.34214	28.859	1.71698	29.612	0.85268
31.211	1.3784	29.636	1.1712	28.378	1.27068	17.464	0.34484	29.109	1.72848	29.855	0.8529
31.444	1.38841	29.931	1.18014	28.582	1.27084	17.584	0.34756	29.38	1.74006	30.122	0.85317
31.698	1.39843	30.161	1.18914	28.799	1.27098	17.731	0.35029	29.665	1.75171	30.338	0.85347
32.002	1.40848	30.474	1.19822	29.078	1.27092	17.909	0.35301	29.905	1.76343	30.559	0.8538
32.247	1.41855	30.691	1.20736	29.352	1.27084	18.048	0.35571	30.203	1.77522	30.854	0.85418
32.545	1.42863	31.206	1.21656	29.612	1.27074	18.211	0.3584	30.422	1.78692	31.094	0.85459
32.802	1.43873	31.466	1.22581	29.857	1.27062	18.345	0.36107	30.7	1.79852	31.553	0.8549
33.025	1.44893	31.7	1.23512	30.144	1.27048	18.498	0.36372	31.138	1.80989	31.852	0.85509
33.339	1.45914	31.963	1.24448	30.383	1.27032	18.646	0.36635	31.357	1.82102	32.098	0.85517
33.757	1.46935	32.227	1.25373	30.618	1.26996	18.818	0.36897	31.594	1.83205	32.391	0.85513
33.968	1.47965	32.488	1.26302	30.854	1.26958	18.937	0.37159	31.834	1.84312	32.862	0.85513
34.425	1.48996	32.772	1.27235	31.216	1.26901	19.237	0.37422	32.504	1.85423	33.126	0.85516
34.664	1.50034	33.058	1.28171	31.451	1.26823	19.391	0.37685	32.765	1.86538	33.382	0.85522
34.928	1.51072	33.332	1.29125	31.741	1.26744	19.543	0.3795	33.197	1.87656	33.617	0.85531
35.149	1.5211	33.565	1.30096	31.976	1.26662	19.679	0.38215	33.625	1.88778	33.905	0.85544
35.428	1.53146	33.886	1.31085	32.216	1.26578	19.832	0.3848	33.808	1.89902	34.183	0.8556
35.639	1.54198	34.097	1.3209	32.482	1.26509	19.981	0.38746	34.132	1.91014	34.418	0.85564
35.936	1.55257	34.361	1.33112	32.724	1.26456	20.131	0.3901	34.403	1.92129	34.716	0.85556
36.352	1.56323	34.639	1.34151	32.986	1.26419	20.285	0.39271	34.627	1.93245	34.948	0.85552
36.623	1.57394	34.924	1.3519	33.252	1.26398	20.389	0.3953	35.012	1.94363	35.26	0.8555
36.863	1.58463	35.154	1.3623	33.617	1.26393	20.645	0.39785	35.211	1.95483	35.479	0.85551
37.131	1.59529	35.487	1.37271	33.853	1.26386	20.878	0.40041	35.487	1.96618	35.86	0.85555
37.382	1.60591	35.751	1.38312	34.107	1.26378	21.009	0.40297	35.941	1.97768	36.181	0.85562
37.666	1.6165	36.641	1.39367	34.416	1.26369	21.287	0.40553	36.154	1.98933	37.051	0.85572
37.904	1.62713	36.859	1.40436	34.646	1.26358	21.425	0.40808	36.454	2.00112	37.275	0.85585
38.377	1.6379	37.181	1.41518	35.117	1.26346	21.544	0.41064	36.731	2.01305	37.558	0.85601
38.822	1.64879	37.432	1.42614	35.419	1.26333	21.785	0.41317	37.163	2.02482	37.856	0.85619
39.1	1.65981	37.762	1.43723	35.636	1.26318	21.942	0.41569	37.453	2.03658	38.098	0.85641
39.366	1.67096	37.966	1.44845	35.924	1.26302	22.083	0.41821	37.897	2.04832	38.386	0.85665
39.645	1.68214	38.234	1.45979	36.176	1.26284	22.223	0.42073	38.15	2.06003	38.682	0.85678
40.072	1.69336	38.608	1.47126	36.382	1.26265	22.413	0.42324	38.369	2.07173	39.14	0.85693
40.301	1.70451	38.824	1.48284	36.681	1.26245	22.576	0.42575	38.737	2.08339	39.458	0.85711
40.749	1.7157	39.058	1.49455	36.942	1.26223	22.901	0.42826	38.954	2.09502	39.69	0.85732
41.066	1.72691	39.294	1.50636	37.387	1.262	23.023	0.43075	39.222	2.10677	39.961	0.85756
41.296	1.73814	39.503	1.51829	37.645	1.26175	23.161	0.43325	39.52	2.11863	40.214	0.85782
41.566	1.74939	39.759	1.53032	37.968	1.26149	23.293	0.43573	39.752	2.1306	40.485	0.85811
42.022	1.76065	40.025	1.54246	38.221	1.26121	23.443	0.43818	39.956	2.14268	40.754	0.85843
42.432	1.77193	40.27	1.55469	38.469	1.26093	23.582	0.44059	40.154	2.15472	41.014	0.85878
42.904	1.78321	40.492	1.56702	38.824	1.26062	23.717	0.443	40.365	2.16671	41.407	0.85916
43.168	1.79449	40.749	1.57959	39.082	1.26031	23.882	0.44539	40.66	2.17865	41.649	0.85956
43.456	1.80586	41.034	1.5924	39.35	1.25998	24.025	0.44777	40.947	2.19069	41.897	0.85999
43.695	1.81732	41.328	1.6053	39.619	1.25963	24.187	0.45014	41.157	2.20282	42.183	0.86045
43.894	1.82877	41.549	1.61829	39.838	1.25927	24.328	0.45251	41.463	2.21504	42.422	0.86093
44.138	1.84022	41.81	1.63136	40.309	1.25873	24.473	0.45485	41.701	2.22734	42.685	0.86145
44.356	1.85165	42.009	1.64451	40.552	1.25816	24.589	0.45719	41.947	2.23972	42.947	0.86213
44.837	1.86307	42.327	1.65789	40.817	1.25758	24.745	0.45951	42.223	2.25217	43.252	0.863
45.097	1.87446	42.592	1.67149	41.081	1.25698	24.991	0.46182	42.489	2.26454	43.718	0.8639
45.396	1.88584	43.128	1.6853	41.318	1.25637	25.125	0.46412	42.703	2.27684	43.953	0.86512
45.612	1.89719	43.372	1.69933	41.587	1.25574	25.237	0.46643	42.985	2.28905	44.246	0.86652
45.93	1.90851	43.633	1.71357	41.845	1.2551	25.455	0.46875	43.22	2.30132	44.474	0.86795
46.399	1.9197	43.896	1.72801	42.146	1.25444	25.636	0.47106	43.434	2.3135	44.761	0.86956
46.611	1.93086	44.217	1.74251	42.38	1.25376	25.794	0.47335	43.892	2.32559	45.044	0.87134
46.913	1.94208	44.465	1.75722	42.655	1.25307	25.946	0.47562	44.132	2.33758	45.667	0.8733
47.173	1.95325	44.7	1.77198	42.946	1.25237	26.071	0.47787	44.401	2.34962	45.893	0.87529
47.432	1.96437	44.958	1.78679	43.191	1.25164	26.436	0.4801	44.655	2.3617	46.151	0.87731
48.308	1.97544	45.2	1.80164	43.431	1.25091	26.594	0.48232	44.879	2.37382	46.42	0.87936
48.606	1.98656	45.441	1.81655	43.715	1.25033	26.731	0.48451	45.078	2.38612	46.681	0.88143
48.842	1.99761	45.707	1.83149	43.978	1.24991	26.901	0.48669	45.299	2.3986	46.945	0.88353
49.133	2.0087	46.149	1.84648	44.879	1.24964	27.029	0.48887	45.759	2.4111	47.223	0.8858
49.386	2.01981	46.669	1.86164	45.108	1.24936	27.185	0.49106	46.064	2.42361	47.515	0.88825
49.626	2.03086	46.932	1.87699	45.371	1.24905	27.33	0.49325	46.326	2.43614	47.785	0.89087
49.873	2.04184	47.161	1.89236	45.652	1.24853	27.594	0.49546	46.617	2.44854	48.052	0.89353
50.123	2.05276	47.43	1.90761	45.96	1.24799	27.751	0.49766	46.877	2.46079	48.295	0.89621
50.362	2.06359	47.691	1.92272	46.179	1.24743	27.895	0.49987	47.19	2.47305	48.554	0.89892
50.663	2.07444	47.907	1.9377	46.414	1.24684	28.171	0.50205	47.422	2.48531	49.031	0.90151
50.881	2.0853	48.168	1.95254	46.685	1.2464	28.337	0.50424	47.854	2.49756	49.274	0.90398
51.145	2.09607	48.554	1.96739	46.913	1.2461	28.472	0.50642	48.129	2.5098	49.553	0.90648
51.343	2.10677	48.768	1.98224	47.127	1.24595	28.739	0.50858	48.362	2.52219	49.752	0.90901
51.676	2.11728	49.031	1.99723	47.39	1.24595	28.914	0.51071	48.758	2.53471	49.951	0.91156
51.893	2.12771	49.247	2.01236	47.643	1.24609	29.038	0.51281	49.198	2.54706	50.182	0.91428
52.099	2.13813	49.54	2.02763	47.915	1.24636	29.152	0.5149	49.401	2.55954	50.452	0.91703
52.391	2.14864	49.799	2.04288	48.183	1.24678	29.309	0.51697	49.731	2.572	50.714	0.91995
52.665	2.15913	50.055	2.05826	48.444	1.24751	29.423	0.519	49.986	2.58458	50.943	0.92304
52.89	2.16953	50.291	2.07362	48.748	1.24856	29.544	0.521	50.227	2.59728	51.145	0.92629
53.161	2.17981	50.491	2.08894	49.009	1.24992	29.712	0.523	50.423	2.61009	51.343	0.92957
53.399	2.19017	50.945	2.10437	49.24	1.2516	29.867	0.52499	50.627	2.62302	51.58	0.93287
53.629	2.20042	51.54	2.11992	49.461	1.2536	29.998	0.52698	50.851	2.63605	51.814	0.93619
53.9	2.21064	51.834	2.13556	49.748	1.25557	30.281	0.52899	51.085	2.6492	52.072	0.93953
54.158	2.22091	52.094	2.15131	49.998	1.25767	30.432	0.53097	51.497	2.66229	52.35	0.94303
54.422	2.23124	52.332	2.16715	50.242	1.25991	30.568	0.53297	51.697	2.67519	52.611	0.94655
54.703	2.24163	52.599	2.18309	50.55	1.26229	30.68	0.53497	52.365	2.6879	52.818	0.95009
55.165	2.25206	52.823	2.19911	50.98	1.26499	30.801	0.53696	52.662	2.70055	53.283	0.95364
55.653	2.26254	53.062	2.21521	51.224	1.26782	30.945	0.53894	52.88	2.71328	53.549	0.9572
55.924	2.27305	53.334	2.23139	51.51	1.27078	31.104	0.54091	53.161	2.72611	53.753	0.96076
56.352	2.28361	53.971	2.24764	51.814	1.27405	31.269	0.54287	53.463	2.73902	54.017	0.96433
56.681	2.2942	54.258	2.26397	52.047	1.27746	31.392	0.54485	53.676	2.752	54.275	0.96804
56.963	2.30482	54.507	2.28035	52.241	1.28099	31.551	0.54681	53.996	2.76492	54.487	0.9719
57.264	2.31537	54.777	2.2968	52.458	1.28466	31.73	0.54877	54.259	2.77791	54.723	0.97591
57.73	2.32587	55.024	2.31331	52.741	1.28847	31.885	0.55071	54.531	2.79081	55.194	0.98005
57.975	2.3363	55.277	2.32986	53.015	1.29239	32.023	0.55264	54.79	2.80363	55.414	0.98435
58.268	2.34666	55.596	2.34647	53.255	1.29645	32.199	0.55458	55.031	2.81651	55.659	0.98878
58.484	2.35695	55.79	2.36311	53.511	1.30063	32.363	0.55654	55.262	2.82945	56.163	0.9932
58.77	2.36725	56.125	2.3798	54.82	1.30494	32.509	0.55851	55.486	2.84244	56.447	0.99761
59.063	2.37757	56.4	2.39652	55.058	1.30919	32.646	0.56049	55.908	2.85547	56.689	1.00186
59.283	2.38806	56.637	2.41327	55.325	1.31338	32.779	0.56243	56.165	2.86856	56.951	1.00609
60.16	2.39865	56.889	2.43004	55.678	1.31752	32.889	0.56432	56.464	2.88154	57.286	1.0106
60.442	2.40933	57.216	2.44684	55.914	1.32161	33.119	0.56616	56.682	2.89441	57.555	1.01538
60.686	2.42001	57.502	2.46365	56.148	1.32582	33.234	0.56798	57.008	2.90717	57.828	1.02043
61.076	2.43068	57.803	2.48047	56.393	1.33015	33.349	0.56978	57.26	2.91981	58.134	1.0256
61.337	2.44135	58.063	2.4973	56.637	1.33459	33.485	0.5716	57.485	2.93233	58.348	1.03089
61.598	2.45191	58.3	2.51414	56.918	1.33916	33.725	0.57342	57.727	2.94487	58.544	1.0363
61.844	2.46246	58.577	2.53098	57.199	1.34383	33.879	0.57525	57.957	2.95728	58.808	1.04182
62.103	2.4729	59.022	2.54781	57.415	1.34862	34.022	0.57709	58.261	2.96971	59.115	1.04746
62.615	2.48323	59.298	2.56477	57.719	1.35352	34.171	0.57894	58.535	2.982	59.382	1.05306
62.905	2.49354	59.569	2.58187	58.011	1.35853	34.298	0.58079	58.751	2.99415	59.603	1.05862
63.202	2.50383	59.858	2.59895	58.282	1.36365	34.441	0.58265	59.005	3.00615	59.887	1.0643
63.435	2.51417	60.099	2.61615	58.522	1.36887	34.68	0.58452	59.402	3.01816	60.153	1.07007
63.684	2.52448	60.384	2.63331	58.783	1.3742	34.784	0.58639	59.683	3.03016	60.362	1.07595
63.962	2.53484	60.817	2.65045	59.044	1.37963	34.896	0.58827	59.993	3.04215	60.608	1.08194
64.26	2.54525	61.021	2.66754	59.296	1.38516	35.024	0.59015	60.26	3.05413	61.047	1.08787
64.688	2.5557	61.325	2.68473	59.974	1.39079	35.142	0.59203	60.479	3.0661	61.323	1.09391
64.895	2.5662	61.573	2.70202	60.18	1.39651	35.294	0.59389	60.678	3.07805	61.541	1.10004
65.097	2.57683	61.864	2.71925	60.481	1.40216	35.445	0.59575	60.877	3.08999	61.816	1.10627
65.392	2.58759	62.126	2.73642	60.879	1.40789	35.616	0.59761	61.153	3.1019	62.12	1.11259
65.667	2.59846	62.634	2.75353	61.108	1.41372	35.736	0.59947	61.364	3.11379	62.334	1.119
65.9	2.60946	62.881	2.77057	61.312	1.41963	36.206	0.60131	61.628	3.12565	62.65	1.1255
66.762	2.62048	63.179	2.78754	61.547	1.42563	36.31	0.60314	61.924	3.13748	62.891	1.1321
67.23	2.63144	63.477	2.80457	61.77	1.43171	36.455	0.60498	62.163	3.14927	63.147	1.13878
67.508	2.64234	63.73	2.82167	61.991	1.4377	36.588	0.60681	62.386	3.16103	63.353	1.14555
67.809	2.65325	63.992	2.83882	62.284	1.4436	36.702	0.60864	62.623	3.17275	63.644	1.1524
68.035	2.66417	64.271	2.85602	62.526	1.44959	36.801	0.61047	62.826	3.18443	63.891	1.15934
68.232	2.67511	64.534	2.87327	62.809	1.45565	36.985	0.6123	63.02	3.19592	64.146	1.16651
68.68	2.68606	64.768	2.89056	63.055	1.46179	37.142	0.61412	63.42	3.20735	64.442	1.17375
68.9	2.69693	65.01	2.90788	63.351	1.46801	37.272	0.61597	63.627	3.21874	64.693	1.18107
69.373	2.70789	65.295	2.92523	63.597	1.47431	37.413	0.61781	63.891	3.23006	64.988	1.18833
69.666	2.71893	65.594	2.9426	63.875	1.48068	37.56	0.61965	64.154	3.24148	65.206	1.1955
70.084	2.72998	65.928	2.95999	64.155	1.48712	37.91	0.62146	64.455	3.25283	65.496	1.20275
70.365	2.74093	66.158	2.97724	64.416	1.49346	38.079	0.62322	64.721	3.26412	65.758	1.21007
70.785	2.75178	66.608	2.9945	64.672	1.49986	38.235	0.62496	64.996	3.27534	66.18	1.21745
71.044	2.76254	66.829	3.01176	64.92	1.50633	38.552	0.62665	65.255	3.28649	66.416	1.22505
71.293	2.77319	67.133	3.02901	65.142	1.51287	38.676	0.62834	65.499	3.29756	66.68	1.23271
71.594	2.78383	67.399	3.04639	65.375	1.51946	38.837	0.63002	65.941	3.30856	66.899	1.24044
71.87	2.79444	67.62	3.06376	65.578	1.52612	38.991	0.63168	66.469	3.31947	67.153	1.24822
72.101	2.80503	67.86	3.0811	65.78	1.53301	39.137	0.63334	66.69	3.33046	67.452	1.25591
72.37	2.81559	68.09	3.09856	66.001	1.53995	39.275	0.63502	66.956	3.3415	67.692	1.2635
72.63	2.82613	68.332	3.11599	66.243	1.54713	39.429	0.63671	67.205	3.35275	67.951	1.27115
73.088	2.83672	68.573	3.13337	66.546	1.55435	39.554	0.63843	67.404	3.36405	68.255	1.27884
73.399	2.84728	69.015	3.15085	66.794	1.56162	39.713	0.64016	67.661	3.37555	68.69	1.28657
73.633	2.85789	69.288	3.16844	67.093	1.56894	39.885	0.64188	67.922	3.3871	68.925	1.29433
73.906	2.86855	69.532	3.18596	67.322	1.5763	40.005	0.64356	68.145	3.39869	69.216	1.30227
74.197	2.87925	69.792	3.20372	67.566	1.58371	40.187	0.64519	68.346	3.41017	69.505	1.31039
74.472	2.88999	70.032	3.22156	67.846	1.59115	40.341	0.64679	68.545	3.42155	69.792	1.31869
74.938	2.90077	70.333	3.23948	68.19	1.59864	40.471	0.64837	68.859	3.43295	70.032	1.32715
75.204	2.91149	70.559	3.25747	68.484	1.60616	40.61	0.64993	69.102	3.44439	70.311	1.33578
75.433	2.92215	70.823	3.27567	68.714	1.61372	40.76	0.65148	69.355	3.4557	70.554	1.34458
75.699	2.93276	71.257	3.29379	69.01	1.62131	40.885	0.65305	69.656	3.46703	70.813	1.35353
76.119	2.9433	71.496	3.31196	69.242	1.62894	41.053	0.65463	69.876	3.47824	71.196	1.36265
76.37	2.95369	71.762	3.33004	69.445	1.63677	41.192	0.65622	70.159	3.48931	71.463	1.37192
76.644	2.96401	71.964	3.34801	69.642	1.6448	41.354	0.6578	70.456	3.50024	71.693	1.38134
76.895	2.97426	72.205	3.36588	69.874	1.65304	41.524	0.65939	70.696	3.51104	71.994	1.39092
77.358	2.98451	72.434	3.38378	70.313	1.66164	41.669	0.66099	70.99	3.52169	72.212	1.40064
77.635	2.99478	72.882	3.40156	70.581	1.67026	41.809	0.66261	71.23	3.53221	72.514	1.4105
77.835	3.00504	73.195	3.41952	70.875	1.67906	41.98	0.66424	71.496	3.54257	73.016	1.42051
78.067	3.01531	73.433	3.43734	71.119	1.68805	42.113	0.66588	71.757	3.55293	73.198	1.43066
78.292	3.02557	73.677	3.45518	71.416	1.69721	42.245	0.6675	72.06	3.56328	73.516	1.44094
78.506	3.03583	73.963	3.47317	71.842	1.70655	42.38	0.6691	72.522	3.57348	73.779	1.45135
78.754	3.04608	74.261	3.49116	72.041	1.71588	42.492	0.67068	72.767	3.58366	74.059	1.46189
78.963	3.0564	74.529	3.5093	72.222	1.72521	42.611	0.67225	73.023	3.59397	74.326	1.47256
79.426	3.06679	74.799	3.52757	72.476	1.73452	42.89	0.67379	73.28	3.6044	74.558	1.48335
79.734	3.07725	75.06	3.54598	72.911	1.74383	43.026	0.67531	73.563	3.61495	74.801	1.49427
79.971	3.08769	75.291	3.56452	73.216	1.75348	43.163	0.67684	73.864	3.62563	75.087	1.5053
80.231	3.09819	75.53	3.58302	73.449	1.76348	43.315	0.67835	74.075	3.63627	75.343	1.51644
80.508	3.10867	75.751	3.6015	73.743	1.77363	43.479	0.67984	74.368	3.64688	75.547	1.5277
80.744	3.1192	75.997	3.61993	73.983	1.78394	43.596	0.68133	74.662	3.6576	75.82	1.53907
81.042	3.12987	76.261	3.63846	74.257	1.7944	43.735	0.68283	74.881	3.66843	76.079	1.55054
81.5	3.14059	76.477	3.65694	74.51	1.80501	43.88	0.68437	75.195	3.67922	76.338	1.56212
82.392	3.15135	76.704	3.67536	74.814	1.81577	44.019	0.6859	75.423	3.69011	76.803	1.5738
82.828	3.16215	76.957	3.69372	75.052	1.82667	44.319	0.68742	75.724	3.70109	77.016	1.58558
83.034	3.17299	77.233	3.71201	75.316	1.83772	44.496	0.68891	75.955	3.71203	77.282	1.59745
83.673	3.18368	77.521	3.73023	75.611	1.84872	44.759	0.69037	76.258	3.72291	77.581	1.60941
83.943	3.19432	77.75	3.74852	75.868	1.85986	44.895	0.69184	76.523	3.73373	77.843	1.62146
84.201	3.2049	78.014	3.76688	76.109	1.87113	45.043	0.6933	76.791	3.74435	78.116	1.63359
84.471	3.21541	78.297	3.7853	76.377	1.88252	45.132	0.6948	77.055	3.7549	78.347	1.64581
84.687	3.22586	78.599	3.80377	76.646	1.89404	45.294	0.6963	77.293	3.76524	78.549	1.65811
84.973	3.23624	78.863	3.82229	76.907	1.90568	45.445	0.6978	77.59	3.77551	78.762	1.67049
85.234	3.24663	79.085	3.84085	77.191	1.91762	45.575	0.69931	77.819	3.78571	79.21	1.68294
85.486	3.25694	79.33	3.85931	77.45	1.92985	45.712	0.70081	78.103	3.79597	79.514	1.69546
85.774	3.26726	79.563	3.87779	77.748	1.94237	45.842	0.70232	78.585	3.80615	79.757	1.70806
86.062	3.27759	79.802	3.8963	78.007	1.95517	45.98	0.70382	78.829	3.81625	80.02	1.72071
86.398	3.28792	80.038	3.91483	78.25	1.96809	46.111	0.7053	79.13	3.82627	80.287	1.73343
86.624	3.29825	80.336	3.93323	78.519	1.98112	46.328	0.70674	79.367	3.83634	80.588	1.74621
86.828	3.30849	80.565	3.95164	78.777	1.99424	46.449	0.70818	79.665	3.84633	80.829	1.75904
87.064	3.31872	81.075	3.97005	79.038	2.00747	46.591	0.70965	79.901	3.85622	81.194	1.77193
87.286	3.32894	81.301	3.98847	79.446	2.0208	46.721	0.71115	80.16	3.86602	81.42	1.78502
87.597	3.33907	81.559	4.00687	79.655	2.03421	46.878	0.71264	80.481	3.87571	81.681	1.79815
87.84	3.34918	81.836	4.02526	79.951	2.04772	47.022	0.71413	80.686	3.8853	82.159	1.81133
88.323	3.35928	82.365	4.04378	80.165	2.06131	47.195	0.71562	80.989	3.89492	82.441	1.82469
88.564	3.36935	82.672	4.06243	80.456	2.07516	47.352	0.7171	81.401	3.90472	82.674	1.83809
88.756	3.3794	82.939	4.08105	80.891	2.08944	47.503	0.71857	81.612	3.91456	82.937	1.85153
88.957	3.38943	83.223	4.09978	81.094	2.1038	47.63	0.72005	82.072	3.92442	83.245	1.86499
89.163	3.39942	83.436	4.11847	81.383	2.11823	47.786	0.72151	82.35	3.93432	83.477	1.87848
89.357	3.40939	83.683	4.13712	81.819	2.13274	47.961	0.723	82.631	3.94423	83.718	1.892
89.556	3.41941	83.921	4.15572	82.002	2.14731	48.083	0.72452	82.928	3.95416	83.947	1.90554
89.763	3.42948	84.172	4.17442	82.349	2.16194	48.248	0.72603	83.151	3.96412	84.128	1.9191
90.344	3.4396	84.655	4.19319	82.587	2.17646	48.401	0.72756	83.432	3.97408	84.349	1.93267
90.62	3.44968	84.933	4.21204	82.888	2.19085	48.514	0.72908	83.698	3.98406	84.993	1.94626
91.211	3.45981	85.15	4.23082	83.126	2.20529	48.612	0.73062	83.951	3.99405	85.322	1.95985
91.431	3.46997	85.438	4.24966	83.389	2.21977	48.803	0.73219	84.191	4.00404	85.59	1.97331
91.632	3.48016	85.789	4.26841	83.656	2.2343	48.952	0.73374	84.431	4.01404	85.855	1.98648
91.928	3.49039	86.025	4.28722	83.902	2.24887	49.086	0.73529	84.672	4.02403	86.115	1.99965
92.172	3.50065	86.229	4.30607	84.195	2.26347	49.471	0.73683	84.961	4.03402	86.366	2.01297
92.813	3.51094	86.527	4.32483	84.463	2.27828	49.748	0.73835	85.222	4.04401	86.808	2.02643
93.109	3.52133	86.8	4.34362	84.74	2.29329	49.89	0.73987	85.523	4.05399	87.122	2.04003
93.402	3.53183	87.017	4.36246	84.993	2.3085	50.157	0.74138	85.761	4.06396	87.35	2.05376
93.821	3.54235	87.296	4.38132	85.247	2.32372	50.305	0.74288	86.017	4.07391	87.624	2.06762
94.104	3.55288	87.6	4.40035	85.55	2.33913	50.453	0.74436	86.309	4.08384	87.878	2.08161
94.355	3.56343	87.813	4.41956	85.883	2.35472	50.594	0.74587	86.591	4.09376	88.168	2.09571
94.636	3.57397	88.102	4.43892	86.12	2.37032	50.743	0.74739	86.821	4.10365	88.45	2.10993
94.931	3.58452	88.355	4.45844	86.418	2.38591	50.896	0.74893	87.058	4.11351	88.693	2.12427
95.403	3.59516	88.559	4.47811	86.652	2.4015	51.046	0.75048	87.489	4.1232	88.989	2.13871
95.616	3.6058	88.833	4.49778	86.895	2.41708	51.22	0.75205	87.759	4.13271	89.208	2.15325
95.879	3.61642	89.031	4.51729	87.126	2.43247	51.36	0.75364	87.949	4.14217	89.421	2.16789
96.167	3.62713	89.46	4.53679	87.373	2.44784	51.539	0.75524	88.187	4.1516	89.728	2.18262
96.421	3.63782	89.653	4.55642	87.626	2.46336	51.695	0.75682	88.457	4.16099	90.031	2.19744
96.66	3.64859	89.986	4.57603	87.941	2.47886	51.823	0.75839	88.698	4.17032	90.287	2.21235
96.891	3.65933	90.237	4.59561	88.156	2.49433	51.959	0.75997	88.969	4.17961	90.655	2.22734
97.097	3.67006	90.526	4.6153	88.442	2.50977	52.089	0.76157	89.225	4.18885	90.874	2.24241
97.326	3.68075	90.752	4.63509	88.618	2.52517	52.205	0.76317	89.521	4.19803	91.112	2.25755
97.56	3.6916	90.964	4.65484	88.949	2.54053	52.339	0.76476	89.944	4.20715	91.334	2.27275
97.831	3.7025	91.227	4.67454	89.219	2.55603	52.496	0.76634	90.457	4.21621	91.623	2.28802
98.123	3.71345	91.424	4.69419	89.478	2.57165	52.633	0.76789	90.724	4.22521	91.894	2.30335
98.363	3.72446	91.63	4.71377	89.7	2.58739	52.796	0.76945	90.953	4.23428	92.135	2.31859
98.636	3.73543	91.898	4.73329	89.924	2.60324	52.933	0.77103	91.186	4.24329	92.418	2.33387
99.107	3.74636	92.135	4.75275	90.213	2.61921	53.072	0.77261	91.414	4.25237	92.687	2.34921
99.356	3.75724	92.559	4.77228	90.451	2.63528	53.369	0.77418	91.628	4.26152	93.013	2.36459
99.619	3.76807	92.823	4.79188	90.712	2.65146	53.734	0.77572	91.917	4.27074	93.293	2.38
99.895	3.77893	93.022	4.81154	90.979	2.66773	53.907	0.77727	92.159	4.28003	93.509	2.39545
100.74	3.78992	93.228	4.83125	91.291	2.68409	54.028	0.77883	92.423	4.28939	93.855	2.41094
101.062	3.80094	93.514	4.85102	91.51	2.70053	54.2	0.78037	92.721	4.29866	94.117	2.42644
101.307	3.81189	93.989	4.87083	91.816	2.71705	54.364	0.78191	92.935	4.30786	94.387	2.44197
101.829	3.82288	94.266	4.89069	92.035	2.73365	54.494	0.78346	93.233	4.31696	94.603	2.45751
102.09	3.83379	94.487	4.91057	92.309	2.75032	54.893	0.78502	93.482	4.32597	94.82	2.47292
102.332	3.84464	94.688	4.93048	92.587	2.76705	55.046	0.78655	93.698	4.3349	95.084	2.4882
102.566	3.8555	94.933	4.95042	92.831	2.78366	55.172	0.78806	93.955	4.34372	95.352	2.50348
102.819	3.86646	95.158	4.97037	93.119	2.80033	55.344	0.78954	94.151	4.35245	95.649	2.51876
103.1	3.87751	95.37	4.99033	93.42	2.81687	55.484	0.79099	94.325	4.36092	95.879	2.53404
103.356	3.88857	95.66	5.0103	93.641	2.83328	55.633	0.79242	94.662	4.3693	96.257	2.54946
103.57	3.89972	95.93	5.03041	93.88	2.84956	55.804	0.79382	94.902	4.37771	96.478	2.56487
104.047	3.91086	96.158	5.05052	94.143	2.86588	55.929	0.79523	95.199	4.38616	96.752	2.58026
104.327	3.922	96.388	5.07061	94.395	2.88224	56.313	0.79664	95.456	4.3945	97.023	2.59563
104.559	3.93314	96.623	5.09069	94.646	2.89862	56.47	0.79805	95.703	4.40288	97.279	2.61097
104.831	3.94426	96.865	5.11074	94.907	2.91503	56.61	0.79946	95.947	4.41113	97.59	2.62628
105.089	3.95546	97.124	5.13077	95.118	2.93145	56.745	0.80087	96.23	4.4194	97.774	2.64156
105.552	3.96681	97.346	5.15076	95.417	2.94789	56.895	0.80228	96.523	4.4277	98.123	2.65695
105.87	3.97833	97.624	5.17071	95.631	2.96433	57.045	0.80369	96.74	4.43603	98.358	2.67244
106.111	3.98999	97.927	5.19061	95.951	2.98078	57.219	0.8051	97.023	4.44437	98.652	2.68803
106.393	4.00171	98.142	5.21046	96.167	2.99723	57.337	0.80651	97.326	4.45274	98.89	2.7037
106.667	4.01349	98.425	5.2304	96.444	3.01367	57.502	0.80789	97.55	4.46112	99.385	2.71932
106.895	4.02523	98.692	5.25028	96.903	3.03009	57.672	0.80926	97.788	4.46937	99.624	2.73486
107.103	4.03702	98.999	5.27009	97.177	3.0465	57.853	0.81063	98.06	4.47763	99.875	2.75049
107.33	4.04885	99.216	5.28998	97.446	3.0627	58.016	0.81203	98.475	4.48576	100.148	2.76604
107.757	4.06073	99.497	5.30981	97.748	3.07888	58.153	0.81345	98.671	4.49375	100.429	2.78151
108.15	4.07256	99.788	5.32969	97.975	3.09503	58.319	0.81487	98.929	4.50159	100.668	2.79705
108.431	4.08442	100.007	5.3495	98.237	3.11114	58.444	0.81628	99.184	4.50929	100.974	2.81265
108.697	4.09631	100.325	5.36921	98.627	3.12721	58.603	0.81769	99.435	4.51684	101.217	2.82832
109.167	4.10823	100.556	5.38882	98.91	3.14323	58.718	0.81909	99.683	4.52454	101.52	2.84389
109.425	4.12017	100.934	5.40833	99.206	3.15919	58.857	0.82049	99.954	4.53223	101.737	2.85936
109.704	4.13213	101.257	5.42773	99.642	3.1751	58.991	0.82187	100.424	4.53992	102.018	2.87474
110.01	4.14411	101.489	5.44702	99.845	3.19112	59.122	0.82325	100.678	4.54775	102.321	2.89001
110.221	4.1561	101.73	5.46618	100.325	3.20725	59.366	0.82462	100.918	4.55571	102.533	2.90517
110.587	4.1681	101.99	5.48522	100.609	3.22349	59.502	0.82601	101.189	4.56367	102.814	2.92051
110.828	4.18011	102.22	5.50442	100.838	3.23983	59.653	0.82743	101.414	4.57162	102.995	2.93589
111.126	4.19212	102.469	5.52363	101.142	3.25609	59.785	0.82886	101.661	4.57955	103.312	2.95128
111.37	4.20413	102.724	5.54299	101.571	3.27227	59.924	0.83031	101.884	4.58733	103.577	2.96655
112.074	4.21613	102.946	5.56235	101.979	3.28837	60.051	0.83178	102.12	4.59494	103.811	2.98169
112.328	4.22813	103.225	5.5817	102.172	3.30436	60.184	0.83327	102.39	4.60269	104.043	2.99668
112.598	4.24012	103.529	5.60103	102.384	3.32026	60.337	0.83475	102.654	4.61055	104.318	3.01154
112.857	4.25209	103.739	5.62034	102.648	3.33624	60.465	0.83625	102.898	4.61839	104.557	3.02625
113.09	4.26395	104.056	5.63962	102.913	3.35228	60.577	0.83776	103.212	4.62635	105.022	3.0408
113.968	4.2757	104.322	5.65886	103.418	3.36839	60.736	0.83926	103.428	4.63443	105.32	3.05521
114.266	4.28734	104.586	5.67805	103.637	3.38456	60.876	0.84075	103.687	4.64247	105.58	3.06945
114.51	4.29895	104.808	5.69734	103.943	3.40079	61.026	0.84223	104.02	4.65047	105.82	3.08382
114.814	4.31052	105.007	5.71673	104.231	3.41725	61.163	0.84373	104.317	4.65843	106.064	3.09817
115.03	4.32214	105.257	5.73605	104.447	3.43394	61.303	0.8452	104.559	4.66636	106.345	3.11265
115.502	4.33372	105.529	5.75531	104.714	3.45068	61.463	0.84667	104.828	4.67423	106.657	3.12723
115.761	4.34525	105.768	5.7745	104.972	3.46745	61.637	0.84812	105.072	4.68207	107.118	3.14193
115.97	4.35674	106.046	5.79346	105.169	3.48409	61.899	0.84952	105.355	4.68986	107.58	3.15644
116.257	4.36826	106.282	5.8125	105.375	3.50076	62.02	0.85091	105.656	4.6976	107.774	3.17076
116.729	4.37964	106.524	5.83159	105.596	3.51746	62.197	0.85228	106.069	4.70529	108.12	3.18489
116.945	4.39088	106.795	5.85074	105.881	3.53401	62.361	0.85367	106.268	4.71308	108.337	3.19896
117.233	4.40215	107.014	5.86995	106.147	3.55058	62.515	0.85504	106.584	4.72096	108.615	3.21297
117.745	4.41344	107.235	5.88919	106.412	3.56735	62.866	0.85641	106.835	4.72879	108.909	3.22707
118.022	4.42467	107.493	5.90833	106.631	3.5843	63.093	0.8578	107.098	4.73655	109.147	3.24125
118.23	4.43583	107.792	5.92735	106.919	3.60126	63.273	0.8592	107.398	4.74439	109.408	3.2555
119.033	4.44693	108.021	5.9464	107.186	3.61839	63.413	0.86062	107.618	4.75217	109.622	3.26983
119.285	4.45805	108.481	5.96548	107.653	3.63553	63.772	0.86204	107.858	4.76002	109.873	3.28423
119.573	4.46918	108.757	5.98457	107.912	3.65266	63.897	0.86347	108.086	4.7678	110.082	3.29868
119.871	4.48041	108.963	6.00367	108.21	3.6696	64.046	0.86491	108.287	4.77566	110.383	3.3132
120.126	4.49174	109.284	6.02278	108.628	3.68653	64.204	0.86636	108.528	4.78358	110.597	3.32777
120.659	4.50308	109.53	6.04189	108.938	3.70345	64.38	0.86782	108.784	4.79172	110.885	3.34239
120.93	4.51442	109.756	6.061	109.172	3.72034	64.504	0.86929	109.018	4.79992	111.228	3.35706
121.167	4.52575	110.059	6.08009	109.759	3.73721	64.662	0.87077	109.26	4.80819	111.474	3.37177
121.436	4.53717	110.298	6.09917	110.035	3.75422	64.839	0.87225	109.49	4.81652	111.718	3.38652
121.689	4.54857	110.915	6.11822	110.308	3.7712	64.956	0.87375	109.759	4.82475	111.947	3.4013
121.886	4.56004	111.192	6.13724	110.613	3.78815	65.121	0.87525	110.017	4.8329	112.178	3.4161
122.099	4.57158	111.428	6.15623	110.871	3.80488	65.273	0.87676	110.316	4.8411	112.419	3.43079
122.301	4.58328	111.691	6.17518	111.159	3.82138	65.412	0.87824	110.562	4.84935	112.887	3.44549
122.6	4.59495	111.99	6.19408	111.411	3.83766	65.562	0.87971	110.766	4.85765	113.534	3.46035
123.044	4.60668	112.225	6.21293	111.646	3.8537	65.69	0.88115	111.044	4.86599	113.846	3.47537
123.288	4.61846	112.501	6.23172	111.945	3.86968	66.077	0.88256	111.293	4.87438	114.095	3.49055
123.492	4.6303	112.755	6.25044	112.175	3.8856	66.243	0.88398	111.743	4.8828	114.349	3.50574
123.698	4.64219	113.071	6.2691	112.635	3.90145	66.395	0.88544	112.057	4.89126	114.65	3.52092
123.897	4.65403	113.327	6.28783	112.949	3.91723	66.534	0.88692	112.288	4.89976	114.975	3.5361
124.19	4.66592	113.602	6.30647	113.19	3.93293	66.688	0.88841	112.524	4.90829	115.219	3.55127
124.426	4.67766	113.817	6.32503	113.461	3.94873	66.835	0.8899	112.748	4.91684	115.514	3.56643
124.731	4.68935	114.016	6.34363	113.747	3.96463	66.982	0.8914	112.991	4.92542	115.744	3.58157
124.995	4.70107	114.333	6.36229	113.979	3.9806	67.1	0.89289	113.266	4.93402	115.984	3.5967
125.212	4.71282	114.556	6.38084	114.249	3.99666	67.364	0.89436	113.484	4.94264	116.216	3.61179
125.499	4.72459	114.807	6.39944	114.707	4.0128	67.54	0.89583	113.755	4.95127	116.49	3.62686
125.964	4.73638	115.035	6.41791	114.908	4.02883	67.664	0.8973	114.018	4.95992	116.746	3.64189
126.222	4.74818	115.321	6.43627	115.209	4.04475	67.941	0.89877	114.285	4.96858	117.029	3.65689
126.488	4.76	115.563	6.45451	115.43	4.06074	68.113	0.90024	114.545	4.97724	117.285	3.67184
126.687	4.77182	115.857	6.47276	115.697	4.07661	68.241	0.90172	114.799	4.98591	117.546	3.68674
126.903	4.78365	116.087	6.49102	115.983	4.09235	68.357	0.90316	115.05	4.99459	117.808	3.70159
127.197	4.79557	116.35	6.50929	116.219	4.10815	68.529	0.9046	115.321	5.00326	118.083	3.71639
127.421	4.80767	116.634	6.52741	116.44	4.12382	68.667	0.90605	115.593	5.01177	118.378	3.73127
127.665	4.81994	116.925	6.54538	116.683	4.13954	68.805	0.90749	115.816	5.02014	118.601	3.74609
127.927	4.83229	117.166	6.56319	116.91	4.15511	68.968	0.90893	116.087	5.02836	118.864	3.76083
128.363	4.84463	117.442	6.58084	117.109	4.17055	69.15	0.91036	116.35	5.03641	119.063	3.7755
128.661	4.85695	117.885	6.59847	117.545	4.18584	69.294	0.91183	116.82	5.04446	119.345	3.79009
128.9	4.86926	118.123	6.61606	117.748	4.2008	69.446	0.91332	117.076	5.0525	119.616	3.8046
129.166	4.88155	118.39	6.63363	118.052	4.21543	69.575	0.91484	117.34	5.06052	119.915	3.81902
129.424	4.89381	118.613	6.65116	118.341	4.23008	69.801	0.91639	117.648	5.06852	120.14	3.83334
129.69	4.90604	118.894	6.66865	118.615	4.24474	70.028	0.91793	117.926	5.0765	120.421	3.84772
129.887	4.91825	119.199	6.68624	118.859	4.25941	70.209	0.91946	118.193	5.08445	120.689	3.862
130.132	4.93041	119.404	6.70393	119.115	4.27407	70.347	0.92099	118.437	5.09238	120.933	3.87617
130.357	4.94263	120.131	6.72171	119.418	4.28874	70.51	0.92252	118.72	5.10027	121.316	3.89038
130.571	4.9549	120.562	6.73957	119.628	4.30339	70.642	0.92407	118.951	5.10828	121.585	3.90448
130.832	4.96712	120.779	6.75751	120.09	4.31803	70.787	0.92561	119.194	5.11626	121.808	3.9186
131.133	4.9792	121.131	6.77538	120.567	4.33265	70.947	0.92718	119.426	5.12405	122.035	3.9326
131.742	4.99124	121.829	6.79316	120.881	4.34724	71.098	0.92876	119.697	5.1315	122.468	3.94647
132.02	5.00322	122.132	6.81101	121.114	4.3618	71.246	0.93034	119.956	5.13878	122.667	3.96036
132.361	5.01514	122.39	6.82891	121.635	4.37633	71.542	0.93191	120.418	5.14601	122.98	3.97411
132.666	5.027	122.626	6.84686	121.91	4.39081	71.695	0.93348	120.727	5.1532	123.216	3.98772
132.9	5.03879	122.89	6.86486	122.21	4.40525	71.846	0.93503	120.945	5.16034	123.69	4.00148
133.231	5.0506	123.153	6.8829	122.468	4.41982	71.995	0.93658	121.216	5.16743	123.95	4.01523
133.495	5.06234	123.4	6.90098	122.706	4.43432	72.13	0.93811	121.458	5.17462	124.185	4.02883
133.741	5.07409	123.638	6.91908	122.91	4.44895	72.286	0.93964	121.684	5.1819	124.443	4.04257
134.087	5.08585	123.885	6.93721	123.221	4.46351	72.432	0.94115	121.991	5.18928	124.717	4.05643
134.324	5.09761	124.412	6.95536	123.437	4.47801	72.613	0.94266	122.251	5.19674	124.939	4.07028
134.592	5.10937	124.703	6.97337	123.718	4.49243	72.755	0.94415	122.51	5.2043	125.334	4.0841
134.855	5.12122	124.971	6.99138	123.966	4.50677	72.912	0.9456	122.758	5.21194	125.644	4.09804
135.101	5.13315	125.272	7.00955	124.228	4.52102	73.038	0.94702	122.993	5.21952	125.894	4.1121
135.745	5.14516	125.489	7.02771	124.553	4.53519	73.327	0.94839	123.26	5.22704	126.155	4.12612
136.026	5.15724	125.764	7.04587	124.813	4.54926	73.468	0.94975	123.539	5.23464	126.665	4.14011
136.274	5.16931	126.018	7.06386	125.036	4.56323	73.632	0.95106	123.825	5.24232	126.985	4.1542
136.508	5.18135	126.48	7.08199	125.309	4.57709	73.769	0.95234	124.116	5.24992	127.227	4.16824
136.792	5.19337	126.795	7.10009	125.782	4.59085	74.024	0.95357	124.352	5.25761	127.932	4.18224
137.433	5.20536	127.063	7.11816	126.245	4.60448	74.181	0.95479	124.621	5.26536	128.129	4.19619
137.7	5.21731	127.48	7.13619	126.508	4.61818	74.339	0.95602	124.891	5.27304	128.425	4.21008
137.888	5.22932	127.761	7.15419	126.719	4.63192	74.509	0.95727	125.155	5.28078	128.785	4.22392
138.062	5.24137	128.216	7.17214	126.986	4.64572	74.679	0.95854	125.809	5.28843	129.017	4.23784
138.361	5.25346	128.46	7.19003	127.246	4.65973	75.04	0.95979	126.01	5.296	129.318	4.25184
138.663	5.26559	128.691	7.20787	127.559	4.67379	75.293	0.96102	126.23	5.30333	129.583	4.26578
138.888	5.27776	128.93	7.22579	127.813	4.6879	75.398	0.96224	126.517	5.31056	129.851	4.27964
139.123	5.28996	129.2	7.24365	128.076	4.70203	75.51	0.96342	126.785	5.3177	130.096	4.29358
139.38	5.30219	129.424	7.26143	128.305	4.7162	75.69	0.96458	127.035	5.32475	130.385	4.30758
139.663	5.31444	129.73	7.27927	128.574	4.7304	75.945	0.96572	127.279	5.3317	130.651	4.32165
139.91	5.32672	129.989	7.29704	128.852	4.74445	76.112	0.96684	127.565	5.3387	130.882	4.33578
140.191	5.33902	130.232	7.31486	129.104	4.75852	76.246	0.96795	127.861	5.34574	131.378	4.34996
140.425	5.35132	130.53	7.33273	129.406	4.77243	76.398	0.96904	128.101	5.35298	131.608	4.36419
140.696	5.36365	130.76	7.35065	129.682	4.78616	76.546	0.97015	128.393	5.36041	131.889	4.37847
141.146	5.37597	131.024	7.36862	129.905	4.7999	76.665	0.97126	128.659	5.36788	132.133	4.39279
141.355	5.38831	131.354	7.38662	130.149	4.81364	76.816	0.97239	128.921	5.37524	132.416	4.40714
141.561	5.40064	131.555	7.40466	130.408	4.82721	76.946	0.9735	129.144	5.38263	132.68	4.42153
141.815	5.41306	131.76	7.42274	130.708	4.84076	77.086	0.97458	129.429	5.39006	132.958	4.43595
142.026	5.42574	132.06	7.44084	131.214	4.85431	77.192	0.97565	129.72	5.39752	133.219	4.45039
142.29	5.4385	132.284	7.45881	131.64	4.86802	77.328	0.97673	129.94	5.40501	133.714	4.46485
142.54	5.45134	132.56	7.47666	131.849	4.88189	77.458	0.97785	130.23	5.41253	133.985	4.47918
142.797	5.46417	133.02	7.49436	132.12	4.89573	77.596	0.97894	130.498	5.42008	134.219	4.49338
143.031	5.47698	133.322	7.51193	132.376	4.90955	77.747	0.98005	130.864	5.42751	134.492	4.50758
143.296	5.48968	133.539	7.52934	132.841	4.92316	77.885	0.98116	131.371	5.43482	134.8	4.52179
143.533	5.50227	133.857	7.54675	133.149	4.93674	78.041	0.98228	131.789	5.44215	135.2	4.53601
143.769	5.51482	134.12	7.56415	133.365	4.95028	78.185	0.98338	132.055	5.44934	135.517	4.55021
144.054	5.52735	134.394	7.58153	133.741	4.96378	78.357	0.98448	132.522	5.45671	135.731	4.56441
144.291	5.53984	134.813	7.5989	133.982	4.97723	78.707	0.9856	132.729	5.46393	136.023	4.5786
144.57	5.55238	135.129	7.61624	134.21	4.99063	78.866	0.98669	133.05	5.47117	136.675	4.59277
144.823	5.56496	135.37	7.63355	134.442	5.00398	79.025	0.98775	133.325	5.47828	136.951	4.60692
145.498	5.5775	135.631	7.65068	134.634	5.01728	79.197	0.98882	133.552	5.48539	137.447	4.62104
145.756	5.58999	135.894	7.66777	134.843	5.03069	79.35	0.9899	133.788	5.49236	137.687	4.63514
145.991	5.60251	136.197	7.68482	135.103	5.04404	79.488	0.99098	134.03	5.49919	137.988	4.6492
146.231	5.61506	136.406	7.70182	135.31	5.05731	79.645	0.99206	134.275	5.50587	138.252	4.66322
147.494	5.62764	136.728	7.71862	135.507	5.0707	79.789	0.99315	134.554	5.51255	138.488	4.6772
147.765	5.64015	136.961	7.73537	135.713	5.08418	79.944	0.99424	134.859	5.51923	138.798	4.69113
148.06	5.65259	137.203	7.75205	135.979	5.09757	80.082	0.99536	135.066	5.52591	139.017	4.70501
148.302	5.66496	137.464	7.76866	136.441	5.11089	80.244	0.99649	135.39	5.53258	139.318	4.71883
148.556	5.67724	137.695	7.78521	136.648	5.12411	80.419	0.99761	135.652	5.53925	139.582	4.73245
148.82	5.68954	137.918	7.80168	136.851	5.13742	80.761	0.99874	135.931	5.5459	139.851	4.74601
149.1	5.70174	138.135	7.81822	137.113	5.15063	81.026	0.99984	136.166	5.55255	140.12	4.75966
149.394	5.71386	138.358	7.83482	137.425	5.16374	81.141	1.00095	136.396	5.55919	140.34	4.77323
149.615	5.72589	138.661	7.85133	137.655	5.17692	81.305	1.00205	136.653	5.56581	140.583	4.78674
150.075	5.73782	138.923	7.86774	137.918	5.19016	81.405	1.00315	136.928	5.57242	140.851	4.80016
150.392	5.74966	139.159	7.88405	138.184	5.2033	81.58	1.00425	137.17	5.57902	141.21	4.81351
150.63	5.76147	139.423	7.90026	138.435	5.2165	81.75	1.00538	137.428	5.5856	141.651	4.82677
150.925	5.77327	139.686	7.91651	138.644	5.22975	81.881	1.00651	137.725	5.59216	142.114	4.83994
151.207	5.78514	139.992	7.93293	138.903	5.24305	81.996	1.0076	137.938	5.5987	142.543	4.85302
151.423	5.79707	140.256	7.94939	139.107	5.2564	82.145	1.00873	138.222	5.60522	142.743	4.866
151.923	5.80897	140.53	7.96587	139.409	5.26979	82.267	1.00985	138.481	5.61172	142.944	4.87888
152.161	5.82092	140.746	7.98223	139.674	5.28321	82.415	1.011	138.866	5.61819	143.145	4.89179
152.355	5.83292	141.069	7.9986	139.91	5.29666	82.687	1.01217	139.186	5.62464	143.357	4.9046
152.593	5.84497	141.288	8.01499	140.109	5.31013	82.856	1.01334	139.451	5.63106	143.62	4.91713
152.822	5.85706	141.571	8.03138	140.382	5.32345	82.991	1.01451	139.927	5.63745	143.91	4.92954
153.029	5.8692	141.842	8.04777	140.676	5.3366	83.144	1.01567	140.189	5.64396	144.142	4.94196
153.231	5.88137	142.088	8.06416	140.91	5.34994	83.293	1.01683	140.412	5.65043	144.341	4.9544
153.476	5.89357	142.352	8.08053	141.151	5.3633	83.465	1.01795	140.694	5.65688	144.586	4.96686
153.862	5.9058	142.551	8.09689	141.379	5.37683	83.613	1.01907	141.19	5.66328	144.843	4.97932
154.162	5.91806	142.764	8.11323	141.655	5.39037	83.862	1.02018	141.424	5.66965	145.085	4.99178
154.555	5.93026	143.021	8.12968	141.91	5.40409	84.017	1.02128	141.696	5.67598	145.328	5.0044
154.759	5.94239	143.292	8.14625	142.214	5.41797	84.146	1.02241	141.936	5.68227	145.614	5.01716
154.958	5.95444	143.548	8.16292	142.419	5.43185	84.271	1.02352	142.161	5.68852	145.875	5.03006
155.153	5.96651	143.812	8.1797	142.767	5.44571	84.453	1.02463	142.454	5.69473	146.159	5.04295
155.357	5.9786	144.12	8.19659	143.046	5.45955	84.588	1.02573	142.685	5.70089	146.41	5.05583
155.555	5.99069	144.386	8.21327	143.319	5.47336	84.74	1.02682	142.914	5.707	146.626	5.06869
155.764	6.00278	144.65	8.22976	143.627	5.48732	84.887	1.02791	143.155	5.71307	146.892	5.08153
156.062	6.01496	144.893	8.24618	144.076	5.50142	85.292	1.02898	143.426	5.71909	147.141	5.09435
156.327	6.02714	145.166	8.26269	144.309	5.51565	85.426	1.03005	143.928	5.72506	147.34	5.10715
156.601	6.03932	145.42	8.27913	144.51	5.53001	85.572	1.03111	144.137	5.73098	147.608	5.11992
156.861	6.05148	145.681	8.29535	144.776	5.54432	85.69	1.03219	144.401	5.73684	147.847	5.13265
157.097	6.06363	146.186	8.31149	145.023	5.55856	85.839	1.03329	144.681	5.74265	148.085	5.14536
157.395	6.07567	146.445	8.32756	145.248	5.57274	86.121	1.03441	144.886	5.74841	148.382	5.15817
157.612	6.08761	146.743	8.34354	145.5	5.58684	86.266	1.03552	145.149	5.7541	148.618	5.17109
157.927	6.09952	146.959	8.35929	145.783	5.60105	86.421	1.03662	145.348	5.75989	149.102	5.18411
158.758	6.11141	147.262	8.37494	146.097	5.61536	86.564	1.03771	145.791	5.76575	149.384	5.19723
159.017	6.12326	147.524	8.3905	146.35	5.62976	86.718	1.03881	146.253	5.77185	149.804	5.21029
159.3	6.13517	147.743	8.40595	146.615	5.64425	86.893	1.03993	146.501	5.77788	150.121	5.2233
159.615	6.14714	148.034	8.42114	146.88	5.65883	87.017	1.04107	146.792	5.78385	150.344	5.23624
159.854	6.15923	148.374	8.43622	147.103	5.67349	87.169	1.0422	147.056	5.78974	150.615	5.24911
160.078	6.17145	148.658	8.45118	147.303	5.68823	87.448	1.04331	147.285	5.79556	150.878	5.26192
160.357	6.1838	148.92	8.46617	147.504	5.70305	87.601	1.04441	147.499	5.80132	151.248	5.27465
160.656	6.19618	149.162	8.48119	147.678	5.71795	87.759	1.04553	148.136	5.80699	151.48	5.28731
161.09	6.20858	149.389	8.49622	148.011	5.73291	87.898	1.04666	148.327	5.8126	151.681	5.30004
161.334	6.22092	149.625	8.51126	148.279	5.74794	88.055	1.0478	148.615	5.81812	151.885	5.31284
161.665	6.23318	149.822	8.52632	148.54	5.76303	88.194	1.04896	149.02	5.82357	152.115	5.32569
161.923	6.24538	150.02	8.54138	148.986	5.77818	88.356	1.05014	149.215	5.82894	152.382	5.33846
162.184	6.25758	150.216	8.55644	149.28	5.79339	88.741	1.05127	149.459	5.83423	152.618	5.35112
162.425	6.26988	150.418	8.57149	149.518	5.80847	88.89	1.05238	149.689	5.83944	152.919	5.36383
162.704	6.28227	150.627	8.58654	149.781	5.8236	89.066	1.05348	149.933	5.84456	153.179	5.37658
162.945	6.29475	151.072	8.60158	150.043	5.83878	89.181	1.05456	150.43	5.84945	153.402	5.38937
163.219	6.30722	151.294	8.6166	150.321	5.85381	89.379	1.05562	150.881	5.85425	153.68	5.40233
163.42	6.31987	151.549	8.63159	150.858	5.86869	89.501	1.05667	151.09	5.85926	153.979	5.41533
163.621	6.3325	151.756	8.64657	151.112	5.8836	89.676	1.05775	151.557	5.86432	154.195	5.42835
163.82	6.34511	152.022	8.66151	151.321	5.89854	89.832	1.05888	151.852	5.86943	154.919	5.44138
164.017	6.35779	152.258	8.67642	151.579	5.91349	89.959	1.06004	152.293	5.8746	155.14	5.45443
164.201	6.37045	152.487	8.69129	151.84	5.92846	90.112	1.06124	152.534	5.87967	155.401	5.4675
164.509	6.38316	152.727	8.70612	152.04	5.94344	90.415	1.06245	152.82	5.88464	155.712	5.48057
164.76	6.39601	152.993	8.7209	152.277	5.95826	90.568	1.06367	153.122	5.88951	155.951	5.49364
165.059	6.409	153.233	8.73562	152.549	5.97308	90.726	1.0649	153.396	5.89427	156.401	5.50686
165.303	6.42214	153.501	8.7503	152.782	5.9879	90.895	1.06614	153.628	5.89894	156.715	5.52023
165.556	6.43531	153.8	8.76505	153.034	6.00273	91.026	1.06738	153.901	5.9035	156.937	5.53374
165.8	6.44854	154.011	8.77975	153.333	6.01755	91.29	1.06863	154.387	5.90796	157.179	5.54724
166.016	6.46171	154.325	8.79422	153.612	6.03237	91.55	1.06988	154.653	5.91231	157.448	5.56073
166.331	6.475	154.543	8.80847	153.847	6.04717	91.664	1.07115	154.894	5.91684	157.668	5.57421
166.568	6.48833	154.837	8.82263	154.304	6.06178	91.824	1.07241	155.14	5.92142	158.141	5.58766
166.837	6.50168	155.147	8.83671	154.513	6.07655	91.928	1.07369	155.423	5.92573	158.358	5.60108
167.097	6.51505	155.364	8.85085	155.007	6.09147	92.154	1.07496	155.722	5.92992	158.644	5.61448
167.394	6.52845	155.627	8.86489	155.278	6.10654	92.336	1.07625	155.988	5.93415	158.874	5.62784
167.632	6.54186	155.891	8.87884	155.518	6.12157	92.495	1.07753	156.226	5.9384	159.118	5.64117
167.928	6.55529	156.152	8.89268	155.781	6.13656	92.621	1.07882	156.552	5.94267	159.378	5.65445
168.192	6.56872	156.43	8.90642	156.08	6.15151	92.741	1.08012	156.761	5.94682	159.625	5.66768
168.433	6.58225	156.686	8.92019	156.291	6.16642	92.864	1.08142	157.251	5.951	159.884	5.68086
168.912	6.59578	156.891	8.93384	156.555	6.18127	93.001	1.08272	157.487	5.95519	160.183	5.69399
169.397	6.6094	157.199	8.94737	156.754	6.19625	93.136	1.08402	157.748	5.95925	160.394	5.70705
169.629	6.62301	157.415	8.96078	157.071	6.21118	93.272	1.08533	157.95	5.96333	160.715	5.7202
169.892	6.63669	157.691	8.9742	157.303	6.22604	93.389	1.08664	158.153	5.96742	160.979	5.73343
170.185	6.65037	157.991	8.98749	157.935	6.24083	93.539	1.08796	158.393	5.97137	161.584	5.74674
170.427	6.66403	158.218	9.00079	158.373	6.25556	93.691	1.08927	158.654	5.97518	161.784	5.75997
170.701	6.67766	158.501	9.0141	158.626	6.27022	93.811	1.09059	158.874	5.979	162.103	5.77312
171.069	6.69136	158.787	9.02741	158.93	6.2848	93.954	1.0919	159.158	5.98297	162.377	5.7862
171.326	6.70512	159.059	9.04072	159.173	6.2993	94.092	1.09322	159.424	5.98694	162.617	5.79918
171.551	6.71893	159.319	9.05403	159.476	6.31372	94.223	1.09454	159.728	5.99092	162.873	5.81208
171.797	6.73271	159.566	9.06749	159.889	6.32823	94.339	1.09586	159.996	5.99504	163.159	5.82487
172.063	6.74653	159.847	9.08093	160.113	6.34283	94.485	1.09718	160.23	5.99917	163.403	5.83757
172.324	6.76031	160.09	9.09436	160.419	6.3575	94.602	1.0985	160.551	6.00315	163.686	5.85017
172.566	6.77404	160.388	9.10792	160.806	6.37225	94.738	1.09982	160.793	6.00712	163.978	5.8628
173.056	6.7878	160.65	9.12161	161.222	6.38707	94.872	1.10114	161.018	6.01096	164.198	5.87547
173.325	6.80159	160.891	9.13526	161.505	6.40214	95.045	1.10246	161.334	6.01478	165.078	5.88818
173.587	6.81541	161.192	9.14889	161.853	6.41726	95.169	1.10377	161.953	6.01846	165.359	5.90091
173.823	6.82926	161.419	9.16233	162.122	6.43228	95.554	1.10509	162.256	6.02213	165.65	5.91368
174.035	6.84303	161.615	9.17557	162.381	6.44734	95.652	1.10637	162.47	6.02579	165.911	5.92632
174.296	6.85673	161.816	9.18878	162.678	6.46246	95.842	1.10765	162.933	6.02943	166.167	5.93897
174.935	6.87035	162.082	9.20207	162.939	6.47762	95.994	1.10896	163.231	6.03306	166.413	5.9515
175.201	6.88389	162.331	9.21532	163.21	6.49282	96.142	1.11026	163.507	6.03682	166.71	5.96404
175.433	6.89743	162.586	9.22865	163.44	6.50805	96.302	1.11156	163.783	6.04071	167.145	5.97643
175.689	6.91097	162.854	9.24207	163.68	6.52349	96.435	1.11289	164.249	6.04472	167.396	5.98883
175.922	6.92432	163.094	9.25542	163.945	6.53913	96.584	1.11421	164.52	6.04886	167.679	6.00123
176.198	6.93757	163.368	9.26856	164.168	6.5548	96.736	1.11552	164.755	6.05311	168.321	6.01362
176.81	6.95071	163.634	9.28176	164.415	6.57066	96.885	1.11684	164.999	6.05735	168.624	6.02601
177.125	6.96383	163.892	9.29503	164.677	6.58653	97.044	1.11814	165.285	6.0617	168.881	6.03839
177.598	6.97692	164.158	9.30822	164.892	6.60241	97.198	1.11944	165.587	6.06587	169.164	6.05076
177.822	6.99007	164.407	9.32146	165.141	6.61829	97.343	1.12074	165.822	6.07002	169.845	6.06311
178.033	7.00328	164.698	9.33476	165.411	6.63417	97.498	1.12202	166.081	6.07413	170.117	6.07545
178.26	7.01653	164.988	9.34811	165.69	6.65004	97.635	1.1233	166.299	6.07822	170.377	6.08777
178.508	7.02983	165.266	9.36151	165.95	6.6659	97.771	1.12458	166.558	6.08227	170.621	6.10006
178.791	7.04317	165.521	9.37494	166.19	6.68174	97.908	1.12585	166.849	6.08644	170.914	6.11247
179.018	7.05664	165.757	9.38856	166.472	6.69773	98.073	1.12708	167.097	6.09072	171.464	6.125
179.219	7.07014	166.061	9.40221	166.715	6.71353	98.242	1.12827	167.339	6.09497	171.861	6.13764
179.459	7.08368	166.287	9.41589	167.407	6.72911	98.381	1.12946	167.617	6.09918	172.058	6.15039
179.689	7.09725	166.747	9.42959	167.849	6.74449	98.546	1.13064	167.923	6.10349	172.52	6.16324
179.898	7.11085	167.02	9.44331	168.145	6.75982	98.699	1.13181	168.132	6.10777	172.819	6.17619
180.154	7.12437	167.49	9.45704	168.366	6.77512	98.833	1.13297	168.418	6.112	173.077	6.18923
180.458	7.13792	167.769	9.47079	168.676	6.79037	98.985	1.13412	168.594	6.1162	173.385	6.20222
180.691	7.15148	168.035	9.48453	168.951	6.80556	99.135	1.13527	168.914	6.12035	173.644	6.21529
180.928	7.16506	168.48	9.49828	169.188	6.82069	99.309	1.13646	169.156	6.12447	173.873	6.22829
181.168	7.17864	168.756	9.51203	169.457	6.83577	99.443	1.13768	169.353	6.12854	174.161	6.24124
181.425	7.19223	168.986	9.52591	169.711	6.85077	99.593	1.13894	169.655	6.13257	174.403	6.25411
181.725	7.20581	169.258	9.53979	170.007	6.8657	99.732	1.14019	169.903	6.13671	174.689	6.26691
181.955	7.21931	169.492	9.55364	170.22	6.88072	99.879	1.14144	170.151	6.14095	174.96	6.27963
183.406	7.2328	169.761	9.56748	170.681	6.89584	100.005	1.14267	170.424	6.14529	175.422	6.29242
183.685	7.24627	170.019	9.5813	170.979	6.91105	100.172	1.1439	170.834	6.14974	175.714	6.30527
184.01	7.25974	170.324	9.59508	171.27	6.92635	100.537	1.14508	171.123	6.15428	175.927	6.31818
184.227	7.27319	170.586	9.60884	171.508	6.94174	100.763	1.14628	171.357	6.15892	176.148	6.33101
184.526	7.28661	170.866	9.62255	171.787	6.95702	100.921	1.14747	171.608	6.16366	176.447	6.34373
184.824	7.30001	171.12	9.63623	172.088	6.9722	101.078	1.14864	171.848	6.1685	176.701	6.35651
185.082	7.31347	171.362	9.64986	172.305	6.98746	101.25	1.14981	172.129	6.17343	177.136	6.36918
185.356	7.3269	171.625	9.66343	172.506	7.0026	101.406	1.15096	172.359	6.17845	177.34	6.38175
186.202	7.34029	171.889	9.67696	172.702	7.01762	101.54	1.15209	172.625	6.18356	177.541	6.39435
186.875	7.35365	172.207	9.69057	172.904	7.03271	101.712	1.15322	172.886	6.18862	177.712	6.407
187.161	7.36705	172.814	9.70412	173.304	7.04766	101.835	1.15433	173.184	6.19347	178.051	6.41981
187.461	7.38058	173.058	9.71761	173.518	7.06267	102.015	1.15542	173.619	6.19826	178.289	6.43266
187.688	7.39406	173.562	9.73102	173.759	7.07754	102.158	1.15651	173.914	6.20299	178.548	6.44553
187.99	7.40749	173.808	9.74436	174.355	7.09227	102.417	1.15757	174.189	6.20765	178.843	6.45841
188.258	7.42086	174.092	9.75762	174.554	7.10686	102.566	1.15865	174.605	6.21239	179.095	6.47131
188.489	7.43418	174.411	9.7708	174.876	7.12147	102.729	1.15978	174.921	6.21722	179.336	6.48422
188.788	7.44743	174.694	9.78388	175.122	7.1361	102.874	1.16092	175.159	6.22211	179.62	6.49699
189.018	7.46061	174.928	9.79688	175.405	7.1511	103.043	1.16207	175.425	6.22708	179.873	6.50962
189.675	7.47381	175.427	9.80978	175.641	7.16628	103.325	1.16321	175.686	6.23213	180.082	6.52224
190.108	7.48703	175.674	9.82287	175.874	7.18164	103.475	1.16433	175.947	6.23725	180.343	6.53486
190.356	7.50025	175.97	9.83615	176.094	7.19699	103.637	1.16544	176.143	6.24244	180.649	6.54732
190.562	7.51348	176.491	9.84962	176.377	7.21234	104.127	1.16653	176.422	6.24769	181.064	6.55977
190.828	7.52672	176.79	9.86326	176.672	7.22768	104.359	1.16763	176.673	6.25302	181.378	6.57206
191.124	7.53994	177.031	9.87693	176.889	7.24318	104.623	1.16875	176.99	6.25841	181.641	6.58449
191.341	7.55307	177.273	9.89063	177.175	7.25866	104.773	1.16988	177.257	6.26372	181.889	6.59689
191.592	7.56619	177.558	9.90421	177.471	7.27429	104.909	1.17105	177.493	6.26879	182.129	6.60927
191.833	7.57929	177.856	9.91765	177.745	7.29007	105.059	1.17221	177.737	6.27378	182.414	6.62162
192.1	7.59237	178.122	9.93112	177.964	7.30599	105.442	1.17335	178.023	6.27882	182.675	6.63394
192.358	7.60543	178.395	9.9446	178.247	7.32205	105.596	1.17447	178.321	6.28391	182.957	6.64622
192.658	7.61837	178.655	9.95823	178.588	7.33824	105.734	1.17557	178.783	6.28905	183.251	6.65861
193.125	7.63128	178.881	9.97202	178.871	7.35456	105.881	1.17666	179.028	6.29425	183.517	6.67095
193.317	7.64406	179.123	9.98595	179.147	7.37082	106.054	1.17772	179.294	6.29949	183.75	6.68325
193.662	7.6569	179.351	9.99987	179.406	7.38721	106.416	1.17877	179.782	6.30478	183.991	6.69564
193.92	7.66969	179.558	10.0139	179.639	7.40352	106.681	1.17983	180.06	6.31011	184.416	6.70813
194.192	7.68253	179.746	10.0281	179.905	7.41995	106.835	1.1809	180.301	6.31549	184.712	6.72057
194.409	7.69531	179.953	10.0423	180.11	7.43648	106.975	1.18198	180.544	6.32092	185.346	6.73294
194.695	7.70813	180.19	10.0566	180.577	7.45312	107.158	1.18304	180.823	6.32638	185.645	6.7454
194.936	7.72098	180.805	10.071	180.851	7.46984	107.293	1.18408	181.335	6.33189	185.883	6.75794
195.215	7.73385	181.122	10.0856	181.275	7.48665	107.409	1.18512	181.613	6.33743	186.144	6.7704
195.417	7.74675	181.5	10.1003	181.512	7.50337	107.567	1.18617	181.812	6.34301	186.451	6.78279
195.615	7.75967	181.998	10.1149	181.778	7.52	107.731	1.18721	182.111	6.34863	186.911	6.79525
195.819	7.77261	182.21	10.1294	182.039	7.53652	107.985	1.18821	182.338	6.35428	187.381	6.80763
196.058	7.78556	182.534	10.1441	182.3	7.55312	108.126	1.1892	182.649	6.35996	187.805	6.81992
196.289	7.79851	182.79	10.1588	182.556	7.5696	108.282	1.19018	182.88	6.36582	188.022	6.83212
196.488	7.81148	183.026	10.1737	182.864	7.58616	108.437	1.1912	183.119	6.37172	188.312	6.84423
196.749	7.82445	183.697	10.1888	183.115	7.60277	108.583	1.19226	183.393	6.37779	188.546	6.85623
196.953	7.8375	183.956	10.204	183.382	7.61943	108.697	1.19334	183.618	6.38389	188.809	6.86828
197.189	7.85055	184.209	10.2192	183.747	7.63614	108.809	1.19443	183.869	6.39002	189.081	6.88037
197.452	7.86359	184.516	10.2343	183.988	7.6529	108.944	1.19549	184.148	6.39603	189.383	6.89235
197.725	7.87662	184.759	10.2496	184.252	7.66969	109.197	1.19656	184.386	6.40206	189.606	6.90421
197.992	7.88963	185.025	10.2647	184.567	7.68651	109.367	1.19759	184.615	6.40797	189.874	6.91611
198.228	7.90262	185.306	10.2799	184.782	7.70337	109.503	1.19863	184.829	6.41375	190.182	6.92803
198.497	7.9156	185.55	10.2952	185.05	7.72024	109.649	1.19967	185.092	6.41954	190.401	6.93997
198.796	7.92854	186.204	10.3105	185.601	7.73713	109.771	1.2007	185.555	6.42535	190.703	6.95193
199.007	7.94145	186.485	10.3259	185.861	7.75403	109.917	1.20174	185.808	6.43118	190.979	6.96392
199.69	7.95434	186.724	10.3411	186.121	7.77077	110.177	1.20277	186.092	6.43716	191.224	6.97591
199.897	7.96718	186.952	10.3563	186.395	7.78734	110.339	1.2038	186.356	6.44316	191.507	6.98792
200.163	7.97999	187.231	10.3714	186.649	7.80373	110.487	1.20486	186.607	6.44918	191.744	6.99994
200.424	7.99275	187.727	10.3867	186.92	7.81995	110.602	1.20592	186.916	6.4552	192.211	7.01196
200.683	8.00546	187.942	10.4019	187.161	7.83599	110.72	1.20694	187.154	6.46124	192.511	7.02398
201.093	8.01812	188.248	10.4172	187.624	7.85201	110.885	1.20796	187.417	6.46728	192.726	7.03601
201.346	8.03082	188.529	10.4325	187.939	7.86802	111.027	1.20895	187.695	6.47334	193.045	7.04803
201.806	8.04355	189.016	10.4476	188.202	7.88401	111.192	1.20994	187.95	6.4794	193.298	7.06005
202.087	8.0563	189.272	10.4627	188.479	7.90015	111.33	1.21092	188.252	6.48546	193.573	7.07191
202.363	8.06908	189.592	10.4776	188.745	7.91609	111.467	1.21189	188.494	6.49153	193.795	7.08361
202.664	8.08179	189.787	10.4923	188.976	7.93183	111.631	1.21287	188.75	6.4976	194.019	7.09529
202.881	8.09442	190.087	10.5069	189.278	7.94753	111.803	1.21383	188.979	6.50368	194.308	7.10695
203.155	8.10698	190.352	10.5215	189.506	7.96319	111.961	1.2148	189.213	6.50975	194.549	7.11859
203.421	8.11946	190.651	10.5361	189.811	7.9788	112.108	1.21575	189.417	6.51582	194.781	7.1302
203.915	8.13185	190.993	10.5507	190.068	7.99437	112.236	1.21668	189.623	6.52203	195.013	7.14178
204.147	8.14416	191.458	10.5653	190.339	8.00988	112.391	1.21759	189.876	6.52824	195.252	7.15333
204.801	8.15646	191.649	10.5799	190.62	8.02533	112.546	1.21847	190.085	6.53444	195.486	7.16485
205.022	8.16867	191.987	10.5944	190.833	8.04071	112.688	1.21932	190.585	6.54049	195.727	7.17633
205.477	8.18078	192.425	10.609	191.136	8.05603	113.086	1.22019	191.05	6.54653	195.946	7.18776
205.792	8.1928	192.691	10.6234	191.366	8.07144	113.225	1.22108	191.498	6.55256	196.245	7.1993
206.016	8.20479	192.992	10.6379	191.823	8.08678	113.396	1.222	191.79	6.55858	196.488	7.21094
206.261	8.21677	193.265	10.6523	192.102	8.10203	113.559	1.22294	192.054	6.56458	196.749	7.22267
206.488	8.22873	193.491	10.6667	192.395	8.11737	113.71	1.2239	192.289	6.57057	197.012	7.23435
206.934	8.24075	193.765	10.681	192.666	8.13279	113.945	1.22485	192.519	6.57654	197.276	7.24596
207.17	8.25275	194.016	10.6953	193.094	8.14812	114.186	1.22582	192.733	6.58235	197.547	7.25752
207.474	8.26472	194.218	10.7095	193.409	8.16334	114.355	1.22678	193.133	6.58799	198.082	7.26885
207.704	8.27664	194.417	10.7237	193.638	8.17846	114.491	1.22777	193.355	6.59362	198.348	7.28012
207.953	8.28853	194.654	10.7378	193.838	8.19346	114.636	1.22877	193.917	6.59922	198.645	7.29146
208.291	8.30037	194.882	10.752	194.076	8.20835	114.792	1.22977	194.145	6.6048	198.89	7.30287
208.56	8.31217	195.088	10.7662	194.347	8.22312	115	1.23078	194.427	6.61051	199.175	7.31433
208.828	8.3239	195.352	10.7804	194.576	8.23777	115.135	1.23181	194.687	6.61619	199.407	7.32586
209.124	8.33559	195.809	10.7945	194.867	8.25264	115.25	1.23286	194.954	6.62185	199.877	7.33744
209.343	8.3472	196.088	10.8085	195.103	8.26737	115.503	1.23393	195.254	6.62762	200.329	7.34906
209.55	8.35885	196.287	10.8224	195.305	8.28214	115.626	1.23502	195.486	6.63336	200.606	7.36073
209.795	8.37042	196.55	10.8364	195.804	8.29695	115.775	1.23609	195.789	6.63907	200.986	7.3723
210.022	8.38192	196.792	10.8504	196.075	8.31178	115.943	1.23715	196.048	6.64489	201.203	7.38375
210.226	8.39343	197.032	10.8643	196.314	8.32664	116.11	1.23823	196.284	6.65068	201.445	7.39509
210.484	8.40495	197.322	10.8782	196.575	8.34152	116.247	1.23933	196.553	6.65642	201.712	7.40632
210.727	8.41648	197.585	10.8919	196.769	8.35642	116.409	1.24044	197.05	6.66198	201.944	7.41758
210.957	8.42801	197.823	10.9057	197.005	8.37134	116.569	1.24157	197.493	6.66735	202.207	7.42887
211.248	8.43954	198.087	10.9194	197.229	8.38644	116.699	1.24271	197.738	6.67268	202.446	7.44003
211.497	8.45106	198.351	10.9333	197.518	8.40138	116.861	1.24386	198.029	6.67798	202.672	7.45107
211.752	8.46258	198.66	10.9471	197.758	8.41613	117	1.24503	198.324	6.68337	202.876	7.46199
211.998	8.47409	198.909	10.961	198.04	8.43089	117.14	1.24622	198.556	6.68887	203.07	7.47277
212.22	8.48549	199.195	10.9749	198.351	8.44546	117.266	1.24739	198.808	6.69447	203.247	7.48343
212.521	8.49679	199.457	10.9888	198.535	8.46002	117.409	1.24857	199.102	6.70002	203.577	7.49395
212.747	8.50807	200.091	11.0028	198.873	8.47456	117.533	1.24974	199.382	6.70567	203.831	7.50447
213.207	8.51923	200.499	11.0167	199.108	8.48909	117.672	1.25092	199.616	6.71141	204.119	7.515
213.486	8.53028	200.718	11.0307	199.389	8.50359	117.803	1.25209	199.915	6.71724	204.335	7.52554
213.69	8.54121	201.389	11.0446	199.636	8.51806	117.958	1.25321	200.148	6.72315	204.609	7.53607
213.988	8.5521	201.62	11.0586	199.902	8.53268	118.238	1.25428	200.406	6.72916	204.907	7.54661
214.406	8.56304	201.898	11.0726	200.149	8.54744	118.605	1.25534	200.666	6.73509	205.136	7.55699
214.691	8.57393	202.15	11.0864	200.367	8.56216	118.776	1.25637	200.879	6.74096	205.422	7.56737
214.994	8.58478	202.464	11.1	200.772	8.57702	118.963	1.25739	201.531	6.74677	205.671	7.57773
215.233	8.59566	202.719	11.1137	201.031	8.59201	119.122	1.25839	202.219	6.7525	206.272	7.58808
215.502	8.60649	202.948	11.1273	201.242	8.60695	119.247	1.2594	202.481	6.75817	206.454	7.59841
215.955	8.61726	203.159	11.1408	201.543	8.62201	119.429	1.26039	202.718	6.76376	206.708	7.60871
216.823	8.62797	203.413	11.1541	201.8	8.63703	119.575	1.26137	202.948	6.76928	206.974	7.61898
217.081	8.63862	203.659	11.1673	202.219	8.65216	119.713	1.26235	203.259	6.77472	207.195	7.62907
217.285	8.64911	203.891	11.1802	202.419	8.66723	119.878	1.26334	203.699	6.78008	207.396	7.63912
217.459	8.65944	204.34	11.1932	202.635	8.68224	120.001	1.26434	203.94	6.78537	207.715	7.64914
217.792	8.66969	204.659	11.2059	203.065	8.69718	120.172	1.26538	204.224	6.79073	207.953	7.65927
218.053	8.67986	204.895	11.2186	203.293	8.71205	120.295	1.26645	204.516	6.7963	208.197	7.6695
218.284	8.68995	205.139	11.2313	203.575	8.72701	120.467	1.26756	204.743	6.80194	208.471	7.67983
218.486	8.70004	205.422	11.2439	203.833	8.74208	120.736	1.26868	205.187	6.8075	208.713	7.69011
218.735	8.71012	205.681	11.2564	204.073	8.75723	120.893	1.26978	205.454	6.81312	208.943	7.70034
218.964	8.72029	206.12	11.269	204.344	8.77247	121.037	1.27086	205.688	6.81866	209.24	7.71051
219.23	8.73055	206.393	11.2812	204.604	8.78779	121.165	1.27191	205.981	6.82411	209.875	7.72062
219.522	8.74088	206.608	11.2936	204.84	8.80318	121.325	1.27291	206.213	6.82962	210.176	7.73052
219.767	8.75121	206.884	11.3059	205.106	8.81864	121.465	1.27392	206.516	6.83518	210.395	7.74035
220.05	8.76153	207.398	11.3182	205.411	8.83399	121.613	1.27493	206.743	6.8408	210.678	7.75025
220.286	8.77174	207.659	11.3303	205.616	8.84922	121.776	1.27595	207.006	6.84661	210.982	7.76008
220.96	8.78184	207.891	11.3426	205.933	8.86434	121.914	1.27697	207.512	6.85261	211.242	7.76998
221.216	8.79193	208.361	11.3547	206.193	8.87933	122.03	1.278	207.788	6.8588	211.502	7.77994
221.422	8.80207	208.614	11.3668	206.449	8.89437	122.164	1.27901	208.028	6.86503	211.75	7.78997
221.89	8.81219	208.851	11.3787	206.732	8.90946	122.403	1.28002	208.276	6.87129	212.05	7.80006
222.193	8.82236	209.085	11.3906	206.971	8.92459	122.586	1.28104	208.565	6.87758	212.26	7.81021
222.452	8.83258	209.286	11.4024	207.282	8.93993	122.722	1.28205	208.806	6.88375	212.549	7.82027
222.703	8.84277	209.868	11.4141	207.5	8.95512	122.985	1.28305	209.082	6.88995	212.844	7.83038
222.972	8.853	210.166	11.4257	207.805	8.97034	123.156	1.28404	209.35	6.89618	213.11	7.8404
223.225	8.86328	210.465	11.437	208.066	8.98558	123.289	1.28507	209.592	6.90242	213.347	7.85032
223.69	8.87359	210.684	11.4482	208.341	9.00084	123.663	1.28614	209.922	6.9087	213.615	7.86028
223.922	8.88404	210.962	11.4594	208.781	9.01611	123.821	1.28723	210.156	6.91485	213.881	7.8703
224.16	8.89452	211.251	11.4702	209.076	9.03138	123.992	1.28836	210.42	6.92087	214.14	7.88035
224.401	8.90503	211.489	11.481	209.308	9.04666	124.126	1.28946	210.808	6.92677	214.338	7.89044
224.63	8.91557	211.683	11.4916	209.579	9.06176	124.277	1.29057	211.004	6.93254	214.572	7.90043
225.077	8.92613	211.932	11.5021	209.779	9.07666	124.562	1.29168	211.295	6.93819	214.993	7.91044
225.359	8.93671	212.153	11.5125	210.049	9.09138	124.834	1.29279	211.591	6.94385	215.273	7.92049
225.644	8.94723	212.648	11.5229	210.353	9.1059	124.956	1.2939	211.814	6.94937	215.559	7.93056
225.924	8.95767	212.923	11.5333	210.582	9.12023	125.147	1.29505	212.013	6.95476	215.842	7.9405
226.107	8.96812	213.153	11.5434	210.847	9.13453	125.27	1.29619	212.249	6.96016	216.082	7.95032
226.385	8.97858	213.455	11.5535	211.142	9.1488	125.386	1.29734	212.523	6.96557	216.4	7.96017
226.577	8.98905	213.865	11.5634	211.362	9.16304	125.487	1.2985	212.778	6.97099	216.608	7.97003
226.926	8.99953	214.088	11.573	211.561	9.17741	125.673	1.29965	212.999	6.97642	216.909	7.9799
227.176	9.01	214.388	11.5823	211.876	9.19191	125.825	1.3008	213.282	6.98185	217.174	7.98979
227.43	9.02038	214.617	11.5914	212.113	9.20654	125.996	1.30196	213.478	6.98743	217.453	7.99968
227.722	9.03076	214.881	11.6001	212.409	9.22113	126.167	1.30311	213.677	6.99316	217.709	8.00959
227.955	9.04112	215.137	11.6085	212.645	9.23565	126.289	1.30424	213.918	6.99888	217.939	8.01949
228.253	9.05148	215.46	11.6164	212.904	9.25011	126.455	1.30536	214.178	7.00461	218.156	8.02939
228.484	9.0619	215.686	11.624	213.199	9.26451	126.698	1.30649	214.617	7.01032	218.417	8.03929
228.947	9.07222	215.888	11.6311	213.518	9.27883	126.817	1.30761	215.316	7.01618	218.682	8.04919
229.218	9.08252	216.089	11.6379	213.799	9.29325	126.983	1.30874	215.585	7.02203	218.946	8.05908
229.422	9.0927	216.345	11.6442	214.042	9.30742	127.134	1.30986	216.027	7.02801	219.243	8.06895
229.715	9.10295	216.585	11.6501	214.304	9.32132	127.274	1.31098	216.288	7.03398	219.481	8.07881
229.931	9.11317	216.853	11.6555	214.781	9.33514	127.421	1.3121	216.549	7.03994	219.781	8.08865
230.212	9.12336	217.086	11.6605	215.04	9.34869	127.577	1.31325	217.203	7.04588	220.319	8.09848
230.506	9.13351	217.347	11.6651	215.304	9.36214	127.815	1.3144	217.487	7.05196	220.558	8.10827
230.795	9.1438	217.592	11.6692	215.703	9.37549	127.997	1.31554	217.979	7.05815	220.813	8.11805
231.064	9.15413	217.814	11.6729	215.885	9.38873	128.13	1.31671	218.252	7.06433	221.087	8.12794
231.334	9.16433	218.021	11.6762	216.161	9.40186	128.283	1.31787	218.488	7.07048	221.47	8.13794
231.555	9.17431	218.326	11.6793	216.483	9.41522	128.433	1.31904	218.784	7.07676	221.673	8.14805
231.752	9.18433	218.56	11.6821	216.716	9.42882	128.604	1.32019	219.018	7.08286	221.909	8.15812
231.961	9.1943	218.819	11.6847	217.004	9.44263	128.738	1.32138	219.475	7.08878	222.187	8.16815
232.259	9.20422	219.085	11.6869	217.236	9.45667	128.908	1.32255	219.789	7.09466	222.403	8.17812
232.475	9.21416	219.337	11.6889	217.469	9.47057	129.038	1.32372	220.035	7.10052	222.679	8.18805
233.049	9.22414	219.63	11.6906	217.71	9.48432	129.194	1.32489	220.284	7.10648	222.979	8.19792
233.27	9.23414	219.922	11.692	218.173	9.49776	129.561	1.32605	220.49	7.11241	223.193	8.20773
233.535	9.24425	220.187	11.6932	218.451	9.51087	129.686	1.32723	220.868	7.11843	223.476	8.21749
233.728	9.25429	220.423	11.6939	218.708	9.52402	129.787	1.32844	221.144	7.12457	223.658	8.22718
234.031	9.26426	220.697	11.6943	218.971	9.53718	129.977	1.32966	221.345	7.13081	224.133	8.23695
234.489	9.27425	221.139	11.6946	219.172	9.55037	130.13	1.33094	221.552	7.13714	224.446	8.24666
234.781	9.28424	221.454	11.6944	219.436	9.56358	130.283	1.33221	221.81	7.14358	224.688	8.25644
235.019	9.29433	221.704	11.694	219.702	9.5768	130.407	1.33347	222.054	7.15012	225.344	8.26615
236.024	9.30442	221.954	11.6933	220.014	9.59003	130.565	1.33475	222.278	7.15675	225.612	8.27579
236.292	9.31443	222.252	11.6923	220.27	9.60326	130.705	1.33606	222.755	7.16348	225.965	8.28534
236.797	9.32443	222.506	11.6909	220.541	9.6165	130.832	1.33735	223.058	7.1703	226.246	8.29481
237.244	9.33443	222.79	11.6893	221.775	9.62975	131.101	1.33863	223.27	7.17721	226.477	8.30419
237.46	9.34442	223.022	11.6875	222.243	9.64298	131.25	1.33993	223.588	7.18422	226.741	8.31349
237.766	9.3544	223.275	11.6854	222.496	9.65621	131.409	1.34123	223.842	7.19116	227.247	8.32269
238.03	9.36436	223.474	11.683	222.78	9.66943	131.547	1.34248	224.086	7.19805	227.47	8.3318
238.331	9.37432	223.79	11.6804	223.295	9.68264	131.703	1.34372	224.321	7.20487	227.783	8.34081
238.591	9.38434	224.023	11.6776	223.608	9.69583	131.824	1.34495	224.553	7.21163	228.002	8.34972
239.024	9.39443	224.491	11.6745	223.842	9.70899	131.971	1.34616	224.827	7.21831	228.278	8.35852
239.288	9.40449	224.785	11.6712	224.136	9.72213	132.086	1.34737	225.082	7.22507	228.601	8.36737
239.937	9.41453	225.03	11.6678	224.568	9.73525	132.221	1.34853	225.381	7.23205	228.817	8.37641
240.258	9.42453	225.322	11.6644	224.837	9.74816	132.371	1.34966	225.603	7.2391	229.101	8.38548
240.673	9.4346	225.581	11.6608	225.13	9.76085	132.505	1.35079	225.891	7.24637	229.344	8.39459
240.954	9.44471	225.891	11.6571	225.402	9.77332	132.645	1.35195	226.376	7.2537	229.645	8.40373
241.153	9.45487	226.157	11.6533	225.674	9.78575	132.771	1.35311	226.627	7.26095	229.889	8.4129
241.486	9.46507	226.416	11.6493	226.092	9.79812	132.907	1.3543	226.924	7.26811	230.218	8.42211
241.687	9.47532	226.641	11.6453	226.366	9.81044	133.154	1.35549	227.139	7.27519	230.493	8.4312
241.985	9.48552	226.883	11.6411	226.611	9.8227	133.306	1.35667	227.42	7.28217	230.737	8.44046
242.309	9.49566	227.119	11.6367	226.868	9.83491	133.424	1.35787	227.724	7.28906	231.068	8.44974
242.57	9.50575	227.361	11.6323	227.138	9.84704	133.57	1.35904	228.149	7.29585	231.311	8.45904
243.055	9.51586	227.621	11.6277	227.38	9.85911	133.706	1.36023	228.342	7.30254	231.576	8.46836
243.325	9.52601	227.877	11.623	227.658	9.87111	133.856	1.36143	228.547	7.30927	231.839	8.47768
243.562	9.53617	228.123	11.6182	227.9	9.88303	134.097	1.36265	228.745	7.31605	232.112	8.48687
243.847	9.54636	228.355	11.6133	228.151	9.89487	134.258	1.36384	229.128	7.32287	232.353	8.49606
244.095	9.55656	228.599	11.6082	228.47	9.90664	134.417	1.36505	229.324	7.32973	232.634	8.50539
244.391	9.56678	228.83	11.603	228.912	9.91831	134.581	1.36627	229.625	7.33662	232.91	8.51473
244.657	9.577	229.471	11.5976	229.367	9.9299	134.706	1.3675	229.909	7.34356	233.141	8.52391
244.922	9.58723	229.671	11.5922	229.583	9.94139	134.886	1.36871	230.145	7.35053	233.412	8.53309
245.197	9.59745	230.083	11.5866	229.827	9.95297	135.023	1.36989	230.548	7.35753	233.669	8.54226
245.437	9.60777	230.558	11.5809	230.113	9.96461	135.177	1.37106	230.816	7.36457	233.915	8.55142
245.726	9.61799	230.777	11.5751	230.425	9.97633	135.283	1.37221	231.119	7.37164	234.138	8.56041
245.942	9.62821	231.123	11.5691	230.645	9.98811	135.504	1.37334	231.337	7.37874	234.353	8.56939
246.223	9.63842	231.387	11.5631	230.943	9.99978	135.663	1.37445	231.619	7.38571	234.601	8.57849
246.526	9.64861	231.619	11.5569	231.167	10.0113	135.823	1.37553	231.928	7.39257	235.038	8.58772
246.792	9.65887	231.859	11.5505	231.381	10.0227	135.969	1.3766	232.13	7.39945	235.312	8.59706
247.026	9.66912	232.121	11.5442	231.672	10.034	136.106	1.37764	232.45	7.40635	235.538	8.60653
247.322	9.67934	232.358	11.5379	232.201	10.0454	136.369	1.37866	232.692	7.41327	235.775	8.61611
247.587	9.68953	232.627	11.5315	232.428	10.0567	136.524	1.37966	232.979	7.42021	236.044	8.6258
247.834	9.69969	232.898	11.525	232.716	10.0683	136.655	1.38067	233.204	7.42716	236.508	8.6356
248.125	9.70982	233.157	11.5183	233.226	10.0801	136.814	1.38165	233.487	7.43413	236.737	8.64536
248.341	9.71991	233.455	11.5117	233.5	10.0923	136.968	1.38261	233.745	7.44112	237.003	8.65507
248.625	9.73005	233.888	11.5049	233.742	10.1045	137.254	1.38355	233.952	7.44811	237.214	8.66489
249.126	9.74024	234.29	11.4981	234.014	10.1167	137.374	1.38449	234.258	7.45512	237.481	8.67479
249.336	9.75046	234.546	11.4915	234.233	10.1288	137.558	1.38544	234.464	7.46214	237.749	8.6845
249.625	9.76073	234.818	11.4851	234.432	10.1407	137.708	1.38639	234.81	7.46916	238.008	8.69414
249.924	9.77103	235.024	11.4788	234.673	10.1527	137.843	1.38735	235.019	7.4762	238.44	8.70372
250.192	9.78137	235.339	11.4726	234.934	10.1648	137.988	1.38828	235.321	7.48323	238.676	8.71338
250.433	9.79165	235.556	11.4663	235.199	10.1769	138.153	1.38918	235.951	7.49027	238.938	8.72312
250.84	9.80196	235.864	11.46	235.64	10.1892	138.413	1.39012	236.235	7.49731	239.147	8.73294
251.13	9.81229	236.135	11.4535	235.902	10.2015	138.565	1.39103	236.517	7.50436	239.378	8.74282
251.348	9.82265	236.386	11.447	236.177	10.2138	138.711	1.39192	236.745	7.5114	239.599	8.75277
251.601	9.83303	236.655	11.4405	236.477	10.2261	138.862	1.3928	236.946	7.51844	239.872	8.76264
251.828	9.84333	236.923	11.4341	236.694	10.2384	139.053	1.39366	237.142	7.52548	240.069	8.77258
252.122	9.85357	237.142	11.4276	236.981	10.2507	139.197	1.39452	237.322	7.53251	240.268	8.78243
252.339	9.86372	237.421	11.4214	237.244	10.263	139.333	1.39538	237.615	7.53953	240.515	8.79234
252.618	9.87389	237.655	11.4151	237.503	10.2754	139.483	1.39621	237.921	7.54655	240.78	8.8023
252.887	9.88405	237.888	11.409	237.73	10.2878	139.622	1.39707	238.174	7.55356	241.044	8.81231
253.083	9.89422	238.157	11.4031	238.087	10.3004	139.782	1.39793	238.456	7.56055	241.275	8.82237
253.317	9.90439	238.418	11.3973	238.402	10.3129	139.958	1.39879	238.691	7.56754	241.533	8.83232
253.548	9.91456	238.718	11.3915	238.679	10.3254	140.225	1.39962	238.955	7.57451	241.81	8.84232
253.796	9.92472	239.161	11.3859	238.939	10.3379	140.339	1.40045	239.216	7.58132	242.12	8.85237
254.028	9.93487	239.653	11.3805	239.357	10.3505	140.506	1.40128	239.514	7.58811	242.326	8.86245
254.297	9.94501	239.895	11.3752	239.675	10.3631	140.733	1.4021	239.725	7.59489	242.607	8.87256
254.553	9.95514	240.151	11.3699	239.898	10.3756	140.845	1.40293	240.024	7.60164	242.901	8.88286
254.856	9.96525	240.44	11.3645	240.14	10.3881	140.96	1.40375	240.319	7.60838	243.343	8.89332
255.065	9.97535	240.686	11.3592	240.403	10.4006	141.074	1.40458	240.585	7.6151	243.607	8.90381
255.356	9.98542	240.993	11.3538	240.621	10.4129	141.188	1.40543	240.8	7.6218	243.847	8.91432
255.658	9.99547	241.203	11.3487	241.108	10.4254	141.412	1.40631	241.081	7.62847	244.115	8.92485
255.924	10.0056	241.488	11.3438	241.287	10.4381	141.682	1.40721	241.388	7.63511	244.372	8.9354
256.139	10.0158	241.79	11.339	241.598	10.4508	141.861	1.40815	241.578	7.64188	244.617	8.94595
256.433	10.026	242.033	11.3343	241.873	10.4636	142.1	1.40908	241.91	7.64861	244.858	8.95651
256.717	10.0362	242.715	11.3296	242.09	10.4765	142.375	1.40998	242.157	7.65532	245.139	8.96723
256.952	10.0464	242.956	11.325	242.393	10.4896	142.527	1.4109	242.413	7.66199	245.379	8.97809
257.42	10.0565	243.167	11.3202	242.635	10.5027	142.678	1.41185	242.669	7.66877	245.616	8.9891
257.719	10.0666	243.416	11.3157	242.871	10.5159	142.853	1.4128	242.953	7.67552	245.885	9.0001
257.954	10.0767	243.718	11.3112	243.092	10.5292	142.991	1.41375	243.222	7.68222	246.143	9.01109
258.601	10.0868	243.951	11.3069	243.366	10.5427	143.15	1.41469	243.466	7.68889	246.409	9.02206
258.925	10.097	244.418	11.3026	243.639	10.5559	143.289	1.41566	243.791	7.69552	246.609	9.03302
259.364	10.1072	244.674	11.2985	243.891	10.5692	143.447	1.41665	244.057	7.7021	246.894	9.04397
259.623	10.1174	244.953	11.2943	244.179	10.5823	143.637	1.41765	244.318	7.70849	247.136	9.05503
259.886	10.1276	245.221	11.2902	244.45	10.5952	143.801	1.41866	244.535	7.71483	247.598	9.06622
260.157	10.1378	245.465	11.2862	244.706	10.6081	143.958	1.41967	244.821	7.72113	247.91	9.07737
260.418	10.148	245.805	11.2824	244.98	10.621	144.093	1.42068	245.115	7.72737	248.125	9.08849
260.719	10.1583	246.054	11.2787	245.243	10.634	144.458	1.4217	245.333	7.73357	248.447	9.09958
260.958	10.1685	246.285	11.2753	245.545	10.647	144.637	1.42273	245.621	7.73971	249.068	9.11063
261.651	10.1789	246.645	11.2718	245.753	10.6601	144.777	1.42377	245.923	7.74579	249.304	9.12148
261.921	10.1893	247.119	11.2684	246.218	10.6732	144.929	1.42481	246.188	7.75182	249.572	9.1323
262.351	10.1998	247.589	11.2649	246.536	10.6862	145.081	1.42587	246.424	7.75779	249.804	9.14306
262.603	10.2103	247.799	11.2613	246.806	10.699	145.251	1.42692	246.685	7.76385	250.237	9.15378
262.853	10.2209	248.09	11.2578	247.072	10.7119	145.389	1.42796	247.008	7.76999	250.497	9.16445
263.084	10.2314	248.387	11.2543	247.491	10.7247	145.54	1.42899	247.218	7.77607	250.776	9.17506
263.323	10.2419	248.657	11.2509	248.083	10.7376	145.709	1.43002	247.486	7.78208	250.989	9.18561
263.584	10.2524	248.917	11.2476	248.383	10.7505	145.832	1.431	247.82	7.78788	251.281	9.1961
263.805	10.2628	249.149	11.2444	248.642	10.7634	145.991	1.43194	248.116	7.79347	251.58	9.20653
264.086	10.2733	249.386	11.2413	248.909	10.7763	146.264	1.43288	248.337	7.79898	251.788	9.21689
264.391	10.2837	249.62	11.2384	249.11	10.7892	146.437	1.4338	248.615	7.80443	252.078	9.22718
264.817	10.2941	250.082	11.2354	249.363	10.8021	146.556	1.43474	248.995	7.80981	252.344	9.23739
265.016	10.3045	250.774	11.2325	249.582	10.8149	146.739	1.4357	249.447	7.81526	252.601	9.24783
265.26	10.3148	251.035	11.2298	249.878	10.8276	146.877	1.43668	249.672	7.82078	252.841	9.25848
265.493	10.3251	251.303	11.2272	250.132	10.8404	147.02	1.43767	249.935	7.82622	253.113	9.26934
265.759	10.3354	251.608	11.2247	250.375	10.8531	147.171	1.43868	250.41	7.83174	253.37	9.28027
266.256	10.3456	251.894	11.2224	250.673	10.8658	147.323	1.4397	251.022	7.83716	253.603	9.2911
266.483	10.356	252.153	11.2202	250.982	10.8784	147.444	1.44075	251.288	7.84236	253.897	9.30185
266.785	10.3664	252.456	11.2182	251.236	10.8911	147.604	1.4418	251.549	7.84733	254.376	9.3125
267.051	10.3767	252.691	11.2163	251.74	10.9037	147.743	1.44288	251.917	7.8522	254.595	9.3232
267.684	10.387	252.962	11.2147	251.977	10.9161	147.877	1.44394	252.133	7.85698	254.913	9.33395
267.865	10.3974	253.202	11.2133	252.233	10.9285	148.012	1.44498	252.414	7.86182	255.518	9.34474
268.184	10.4078	253.486	11.2123	252.431	10.9409	148.163	1.44601	252.596	7.86685	255.837	9.35559
268.433	10.4184	253.752	11.2116	252.628	10.9532	148.275	1.44706	252.855	7.87194	256.121	9.36647
268.89	10.429	253.998	11.2112	252.809	10.9656	148.393	1.44812	253.119	7.87692	256.378	9.3774
269.151	10.4397	254.326	11.2111	253.14	10.978	148.564	1.4492	253.381	7.88196	256.647	9.38837
269.365	10.4503	254.57	11.2112	253.409	10.9905	148.715	1.45029	253.802	7.88703	256.885	9.39939
269.817	10.4609	254.819	11.2114	253.648	11.0033	148.853	1.4514	254.12	7.892	257.325	9.41043
270.078	10.4715	255.077	11.2119	253.934	11.0162	148.999	1.45249	254.368	7.89702	257.552	9.42137
270.287	10.482	255.361	11.2124	254.177	11.0293	149.175	1.45359	254.654	7.90208	258.009	9.43219
270.592	10.4925	255.821	11.2132	254.644	11.0422	149.295	1.45468	254.886	7.90702	258.272	9.44289
270.827	10.503	256.116	11.2142	254.941	11.0551	149.46	1.45578	255.152	7.91171	258.474	9.45361
271.123	10.5136	256.336	11.2155	255.164	11.0679	149.617	1.45689	255.405	7.91629	258.655	9.46435
271.39	10.5242	256.619	11.2169	255.366	11.0808	149.788	1.45802	255.643	7.92075	259.071	9.47496
271.615	10.5348	256.923	11.2184	255.605	11.0936	149.938	1.45916	255.905	7.92508	259.279	9.48559
271.817	10.5454	257.185	11.2201	255.826	11.1063	150.074	1.46031	256.147	7.92945	259.55	9.49622
272.018	10.556	257.47	11.222	256.022	11.119	150.257	1.46148	256.41	7.93384	259.807	9.50685
272.214	10.5664	257.681	11.2241	256.298	11.1315	150.375	1.46266	256.654	7.93826	260.043	9.51749
272.456	10.5769	257.981	11.2264	256.505	11.1439	150.547	1.46384	256.895	7.94255	260.274	9.52797
272.731	10.5874	258.21	11.2291	256.706	11.1563	150.742	1.46501	257.181	7.94701	260.548	9.53845
272.995	10.598	258.668	11.2321	256.972	11.1685	150.871	1.46622	257.417	7.95149	260.801	9.54877
273.413	10.6087	258.984	11.2353	257.208	11.1806	151.146	1.46741	257.723	7.956	261.062	9.55908
273.721	10.6194	259.251	11.2388	257.473	11.1926	151.401	1.46858	257.944	7.96067	261.475	9.56937
273.96	10.6301	259.518	11.2424	257.877	11.2046	151.576	1.46973	258.252	7.96537	261.731	9.57964
274.224	10.641	259.762	11.2461	258.059	11.2168	151.725	1.47086	258.712	7.97008	261.981	9.58975
274.49	10.6519	260.02	11.2501	258.341	11.2287	151.962	1.472	259.15	7.97481	262.221	9.59982
274.95	10.6628	260.279	11.2541	258.576	11.2406	152.146	1.47314	259.455	7.97955	262.464	9.61003
275.223	10.6737	260.481	11.2585	258.998	11.2524	152.286	1.47429	259.68	7.9843	262.736	9.62034
275.479	10.6847	260.79	11.2632	259.297	11.264	152.448	1.47545	259.894	7.98906	263.005	9.63078
275.755	10.6956	260.998	11.2682	259.532	11.2755	152.587	1.47659	260.17	7.99382	263.213	9.64132
276.061	10.7065	261.315	11.2735	259.807	11.2868	152.851	1.47771	260.451	7.99859	263.457	9.65198
276.478	10.7175	261.557	11.2791	260.064	11.2983	153.022	1.47883	260.685	8.00335	263.877	9.66259
276.747	10.7283	261.823	11.285	260.297	11.3099	153.268	1.47995	260.95	8.00811	264.174	9.67301
276.951	10.7392	262.117	11.291	260.544	11.3215	153.408	1.48105	261.214	8.01287	264.464	9.68324
277.253	10.7499	262.4	11.2972	260.767	11.3332	153.583	1.48219	261.516	8.01746	264.675	9.69341
277.888	10.7607	262.651	11.3035	260.968	11.3448	153.727	1.48333	261.784	8.02205	264.941	9.70353
278.351	10.7713	262.897	11.31	261.249	11.3565	153.837	1.48448	262.045	8.02647	265.292	9.71361
279.413	10.782	263.257	11.3166	261.532	11.3681	153.937	1.48561	262.322	8.03089	265.578	9.72362
279.619	10.7927	263.474	11.3237	261.769	11.3798	154.109	1.48668	262.549	8.03543	265.839	9.73358
279.895	10.8034	263.937	11.3312	262.067	11.3915	154.279	1.48773	262.813	8.04011	266.125	9.74348
280.382	10.8139	264.22	11.339	262.507	11.4032	154.433	1.48875	263.079	8.04462	266.367	9.75333
280.611	10.8244	264.525	11.3471	262.76	11.415	154.582	1.48978	263.394	8.0491	266.608	9.76296
280.932	10.8349	264.748	11.3554	263.022	11.4271	154.718	1.49084	263.651	8.05371	266.904	9.77268
281.149	10.8454	265.05	11.3638	263.335	11.4389	154.873	1.49191	263.917	8.0583	267.137	9.78248
281.357	10.8559	265.267	11.3724	263.584	11.4508	155.018	1.49297	264.735	8.06301	267.438	9.79221
281.715	10.8663	265.585	11.3812	264.067	11.4624	155.155	1.49404	265.024	8.06799	267.674	9.80201
281.934	10.8769	265.841	11.3903	264.34	11.4739	155.305	1.49512	265.312	8.07325	267.976	9.81188
282.18	10.8875	266.514	11.3994	264.568	11.4855	155.44	1.49619	265.555	8.07848	268.194	9.82181
282.431	10.898	266.759	11.4089	264.837	11.4972	155.553	1.49727	265.819	8.08384	268.467	9.83182
282.716	10.9086	267.02	11.4187	265.101	11.509	155.667	1.49834	266.011	8.08932	268.717	9.84188
282.946	10.9193	267.47	11.4287	265.382	11.5209	155.778	1.49945	266.217	8.09477	268.95	9.85185
283.187	10.93	267.788	11.4391	265.671	11.5327	156.033	1.50053	266.413	8.10034	269.591	9.86188
283.411	10.9406	268.017	11.4497	265.94	11.5447	156.138	1.5016	266.617	8.10589	269.81	9.87181
283.615	10.9512	268.288	11.4605	266.2	11.5567	156.302	1.50268	266.878	8.1114	270.257	9.88164
283.851	10.9619	268.547	11.4716	266.43	11.5686	156.406	1.50376	267.121	8.11672	270.452	9.89151
284.493	10.9727	268.853	11.4829	266.632	11.5806	156.679	1.50483	267.383	8.12187	270.745	9.90142
284.751	10.9834	269.28	11.4944	266.911	11.5928	156.853	1.50591	267.659	8.12668	271.132	9.91122
285.039	10.9942	269.479	11.5062	267.176	11.6051	156.945	1.50695	267.925	8.13145	271.344	9.92106
285.286	11.0051	269.681	11.5182	267.435	11.6175	157.09	1.50799	268.156	8.13618	271.817	9.93092
285.588	11.016	269.894	11.5306	267.738	11.6298	157.242	1.50903	268.433	8.14086	272.095	9.94082
285.8	11.0268	270.339	11.5432	268.345	11.6421	157.398	1.51007	268.683	8.14564	272.318	9.95074
286.087	11.0377	270.623	11.5561	268.649	11.6541	157.57	1.5111	268.947	8.15038	272.533	9.96069
286.39	11.0485	270.892	11.5692	268.925	11.6661	157.688	1.51213	269.412	8.15506	272.736	9.97051
286.616	11.0592	271.16	11.5826	269.188	11.6782	157.846	1.51315	269.686	8.15969	272.938	9.98019
287.089	11.07	271.474	11.5962	269.435	11.6903	158.005	1.51417	269.954	8.16426	273.132	9.98989
287.352	11.0807	271.76	11.61	269.7	11.7024	158.141	1.51519	270.26	8.16877	273.313	9.9996
287.671	11.0914	272.016	11.624	269.941	11.7146	158.278	1.51621	270.474	8.17337	273.778	10.0093
287.924	11.1021	272.309	11.6381	270.158	11.7268	158.415	1.51721	270.778	8.17806	274.113	10.019
288.153	11.1128	272.545	11.6523	270.429	11.7391	158.567	1.51822	271.006	8.18283	274.353	10.0286
288.429	11.1235	272.834	11.6666	270.638	11.7515	158.793	1.51921	271.267	8.18768	274.645	10.038
288.68	11.1342	273.188	11.6808	270.772	11.764	158.941	1.52018	271.772	8.19261	274.868	10.0474
289.759	11.145	273.413	11.695	271.063	11.7766	159.061	1.52113	272.016	8.19763	275.143	10.0569
290.229	11.1558	273.694	11.7092	271.3	11.7892	159.434	1.52208	272.286	8.20257	275.409	10.0663
290.493	11.1666	274.005	11.7233	271.605	11.8019	159.571	1.52302	272.538	8.20758	275.673	10.0756
290.766	11.1773	274.216	11.7374	271.844	11.8146	159.723	1.52396	272.819	8.21268	276.251	10.085
291.305	11.188	274.487	11.7514	272.133	11.8272	159.861	1.52489	273.113	8.21769	276.466	10.0942
291.783	11.1988	274.743	11.7654	272.607	11.8398	159.993	1.52581	273.333	8.22263	276.685	10.1034
292.238	11.2096	274.957	11.7793	273.022	11.8523	160.143	1.52672	273.649	8.22764	276.931	10.1126
292.695	11.2204	275.221	11.7931	273.44	11.8647	160.402	1.52765	273.892	8.23272	277.177	10.1218
292.94	11.2313	275.484	11.8068	274.042	11.8772	160.566	1.52858	274.186	8.23786	277.446	10.1309
293.4	11.2424	275.748	11.8205	274.31	11.8897	160.696	1.5295	274.403	8.24307	277.709	10.1398
293.69	11.2534	276.327	11.834	274.569	11.9022	160.83	1.53043	274.683	8.24834	277.923	10.1489
293.954	11.2643	276.584	11.8475	274.84	11.9147	160.984	1.53136	274.983	8.25368	278.202	10.1581
294.223	11.275	276.817	11.8611	275.335	11.9275	161.108	1.53228	275.425	8.25907	278.442	10.1674
294.419	11.2858	277.088	11.8746	275.772	11.9404	161.273	1.53319	275.882	8.26423	278.719	10.1768
294.683	11.2966	277.285	11.8881	275.974	11.9536	161.441	1.53412	276.12	8.2693	278.94	10.1861
294.924	11.3073	277.59	11.9015	276.24	11.9669	161.71	1.53501	276.82	8.27442	279.139	10.1954
295.142	11.318	277.851	11.9148	276.501	11.9803	161.83	1.53589	277.324	8.2796	279.38	10.2045
295.349	11.3287	278.142	11.9279	276.764	11.9935	162.01	1.53676	277.508	8.28483	279.599	10.2135
295.545	11.3393	278.425	11.941	276.964	12.0063	162.166	1.53763	277.986	8.29011	279.839	10.2222
295.943	11.35	278.694	11.954	277.433	12.019	162.317	1.5385	278.321	8.29543	280.103	10.2307
296.159	11.3605	279.219	11.967	277.638	12.0317	162.442	1.5394	278.581	8.30081	280.34	10.2391
296.403	11.3711	279.526	11.9799	277.832	12.0444	162.555	1.54032	278.816	8.30623	280.822	10.2473
296.684	11.3817	279.738	11.9929	278.065	12.057	162.715	1.54126	279.051	8.31169	281.069	10.2557
296.875	11.3923	280.037	12.0058	278.329	12.0697	162.846	1.54218	279.274	8.3172	281.267	10.2642
297.119	11.4029	280.315	12.0185	278.577	12.0823	162.981	1.5431	279.505	8.32275	281.504	10.2726
297.38	11.4134	280.549	12.031	278.841	12.0949	163.134	1.544	279.751	8.32834	282.128	10.2809
297.624	11.4238	280.822	12.0434	279.133	12.1075	163.305	1.54492	280.201	8.33397	282.595	10.2891
298.268	11.4342	281.079	12.0557	279.351	12.12	163.437	1.54583	280.454	8.33963	282.874	10.2972
298.752	11.4444	281.36	12.0679	279.634	12.1325	163.609	1.54673	280.721	8.34533	283.162	10.3051
299.054	11.4546	281.647	12.08	279.816	12.145	163.958	1.54765	280.935	8.35107	283.443	10.3131
299.273	11.4648	281.892	12.0921	280.144	12.1575	164.233	1.54855	281.35	8.35684	283.672	10.3209
299.563	11.475	282.367	12.104	280.392	12.1699	164.412	1.54941	281.628	8.36263	283.973	10.3286
299.827	11.4852	282.623	12.1158	280.676	12.1822	164.549	1.55029	281.875	8.36846	284.209	10.3362
300.088	11.4954	282.892	12.1275	280.936	12.1945	164.718	1.55115	282.171	8.37432	284.514	10.3438
300.387	11.5057	283.155	12.139	281.175	12.2068	164.861	1.55203	282.414	8.3802	284.937	10.3513
300.817	11.5159	283.416	12.1504	281.839	12.219	165.003	1.55293	282.68	8.38611	285.142	10.3587
301.353	11.5261	283.677	12.1617	282.101	12.2312	165.169	1.55381	282.976	8.3922	285.405	10.3661
301.612	11.5363	283.881	12.173	282.422	12.2432	165.299	1.55467	283.195	8.3983	285.667	10.3734
301.855	11.5465	284.154	12.1842	282.637	12.2553	165.46	1.55555	283.512	8.40458	285.877	10.3808
302.118	11.5568	284.411	12.1953	282.911	12.2672	165.633	1.55644	283.769	8.41073	286.138	10.3881
302.385	11.5671	284.672	12.2065	283.567	12.2791	165.786	1.55735	284.042	8.4169	286.441	10.3952
302.607	11.5774	284.979	12.2175	283.824	12.2909	165.909	1.55827	284.267	8.4231	286.904	10.4023
303.084	11.5877	285.247	12.2286	284.107	12.3026	166.067	1.55921	284.572	8.42931	287.134	10.4092
303.387	11.598	285.49	12.2395	284.368	12.3142	166.225	1.56012	284.816	8.43555	287.419	10.4162
303.624	11.6081	285.766	12.2504	284.622	12.3257	166.362	1.56103	285.079	8.4418	287.675	10.4232
304.091	11.6181	286.047	12.2614	285.084	12.3372	166.627	1.56191	285.378	8.44806	287.939	10.4302
304.389	11.6282	286.283	12.2724	285.281	12.3485	166.786	1.56279	285.81	8.45434	288.179	10.4373
304.626	11.6383	286.549	12.2835	285.5	12.3598	167.059	1.56367	286.074	8.46063	288.404	10.4445
305.094	11.6484	286.756	12.2947	285.957	12.371	167.231	1.56456	286.394	8.46694	288.832	10.4518
305.551	11.6583	287.019	12.306	286.231	12.382	167.361	1.56544	286.651	8.47325	289.07	10.459
305.814	11.6681	287.272	12.3171	286.435	12.393	167.489	1.56634	286.915	8.47957	289.568	10.4665
306.078	11.6778	287.534	12.3282	286.671	12.4038	167.652	1.56724	287.332	8.4859	289.811	10.4739
306.361	11.6875	287.847	12.3392	286.897	12.4145	167.777	1.56813	287.613	8.49223	290.062	10.4812
306.651	11.6972	288.143	12.3501	287.099	12.4251	168.003	1.569	287.884	8.49856	290.341	10.4885
306.871	11.7069	288.392	12.3609	287.303	12.4358	168.117	1.56988	288.158	8.5049	290.619	10.4956
307.2	11.7166	288.654	12.3716	287.757	12.4465	168.278	1.57074	288.417	8.51124	290.856	10.503
307.418	11.7262	289.003	12.3821	288.041	12.4572	168.455	1.57162	288.697	8.51758	291.544	10.5102
307.697	11.7359	289.202	12.3926	288.307	12.468	168.599	1.57247	289.01	8.52391	291.798	10.5174
307.948	11.7456	289.488	12.403	288.596	12.4789	168.735	1.57331	289.219	8.53024	292.111	10.5247
308.214	11.7552	289.776	12.4134	288.834	12.4896	168.89	1.57412	289.478	8.53657	292.524	10.5321
308.451	11.7649	290.012	12.4238	289.095	12.5004	168.994	1.57492	289.806	8.54304	292.992	10.5396
308.691	11.7746	290.251	12.4342	289.299	12.5112	169.159	1.57569	290.46	8.54949	293.188	10.5473
308.957	11.7843	290.522	12.4447	289.762	12.522	169.417	1.57645	290.746	8.55594	293.466	10.555
309.214	11.7939	290.736	12.455	290.037	12.533	169.534	1.57718	291.075	8.56237	293.738	10.563
309.475	11.8035	291.027	12.4654	290.288	12.5442	169.655	1.5779	291.32	8.56879	294.016	10.571
309.686	11.8131	291.295	12.4758	290.488	12.5556	169.937	1.57862	291.547	8.5752	294.264	10.5791
309.957	11.8227	291.552	12.4863	290.773	12.5673	170.062	1.57932	291.845	8.58159	294.541	10.5874
310.409	11.8323	291.828	12.4969	291.066	12.5789	170.182	1.58	292.485	8.58796	295.008	10.5957
310.994	11.842	292.131	12.5074	291.341	12.5903	170.287	1.58068	292.75	8.59431	295.274	10.6041
311.19	11.8516	292.454	12.5181	291.579	12.6016	170.546	1.58137	293.056	8.60064	295.523	10.6123
311.882	11.8614	292.69	12.5288	291.85	12.6125	170.649	1.58207	293.288	8.60694	295.851	10.6207
312.098	11.871	293.213	12.5396	292.109	12.6235	170.829	1.5828	293.582	8.61308	296.111	10.6292
312.453	11.8807	293.462	12.5506	292.368	12.6344	170.95	1.58351	293.844	8.61904	296.372	10.6378
312.68	11.8903	293.76	12.5617	292.646	12.6453	171.104	1.5842	294.081	8.62484	296.796	10.6464
312.881	11.8998	294.052	12.5728	292.899	12.6562	171.27	1.5849	294.272	8.63061	297.07	10.6552
313.04	11.9093	294.277	12.584	293.108	12.6669	171.403	1.58557	294.484	8.63636	297.307	10.664
313.333	11.9188	294.484	12.5953	293.382	12.6775	171.551	1.58621	294.734	8.64207	297.567	10.6728
313.59	11.9283	294.75	12.6067	293.628	12.6878	171.726	1.58687	295.018	8.64776	297.806	10.6815
313.854	11.9378	294.987	12.6178	293.868	12.6981	171.876	1.5875	295.527	8.65357	298.079	10.6903
314.084	11.9472	295.227	12.6287	294.136	12.7084	172.015	1.58813	295.806	8.65949	298.342	10.699
314.322	11.9567	295.511	12.6397	294.379	12.7189	172.179	1.58877	296.079	8.66538	298.641	10.7076
314.589	11.9662	295.769	12.6506	294.844	12.7295	172.304	1.58941	296.377	8.67122	298.877	10.7163
314.856	11.9756	296.05	12.6616	295.135	12.7402	172.437	1.59009	296.798	8.67703	299.179	10.7251
315.115	11.985	296.296	12.6727	295.369	12.7509	172.577	1.59074	297.213	8.6828	299.439	10.734
315.358	11.9943	296.587	12.6839	295.639	12.7615	172.714	1.59137	297.477	8.68853	299.673	10.7427
315.621	12.0037	296.846	12.695	295.898	12.7721	172.864	1.59197	297.743	8.69422	299.934	10.7515
315.885	12.013	297.124	12.7063	296.159	12.7827	172.991	1.59258	298.322	8.69985	300.148	10.7603
316.149	12.0222	297.384	12.7176	296.464	12.7932	173.153	1.59316	298.583	8.70544	300.431	10.7691
316.42	12.0314	297.622	12.7291	296.694	12.8038	173.303	1.59371	298.812	8.71098	300.839	10.7779
316.695	12.0405	297.916	12.7404	296.903	12.8145	173.427	1.59426	299.091	8.71647	301.07	10.7868
316.984	12.0495	298.149	12.7518	297.199	12.8253	173.566	1.59482	299.409	8.72191	301.314	10.7958
317.277	12.0584	298.345	12.763	297.445	12.8361	173.728	1.59538	299.65	8.72729	301.537	10.8048
317.538	12.0672	298.562	12.7742	297.703	12.847	173.9	1.59597	299.92	8.73261	301.793	10.8138
317.846	12.076	298.846	12.7854	298.005	12.8579	174.039	1.59659	300.143	8.73788	302.075	10.8229
318.105	12.0849	299.091	12.7967	298.216	12.869	174.2	1.59724	300.551	8.74323	302.361	10.832
318.352	12.0938	299.355	12.808	298.509	12.8803	174.329	1.59792	301.07	8.74867	302.844	10.8412
318.62	12.1028	299.618	12.8192	298.799	12.8917	174.468	1.5986	301.319	8.75405	303.057	10.8503
318.861	12.1116	299.882	12.8306	299.071	12.903	174.618	1.59927	301.585	8.75937	303.355	10.8597
319.088	12.1205	300.081	12.8418	299.309	12.9142	174.75	1.59998	301.801	8.76462	303.616	10.8692
319.339	12.1293	300.344	12.853	299.563	12.9253	174.865	1.60071	302.104	8.76995	303.91	10.8789
319.617	12.1381	300.546	12.8642	299.801	12.9365	175.003	1.60144	302.343	8.77521	304.524	10.8886
319.923	12.147	300.854	12.8754	300.026	12.9476	175.155	1.60217	302.578	8.78041	304.845	10.8984
320.131	12.1558	301.07	12.8865	300.271	12.9586	175.285	1.60287	302.798	8.78554	305.112	10.908
320.845	12.1647	301.386	12.8977	300.494	12.9697	175.417	1.60356	303.076	8.79074	305.357	10.9175
321.071	12.1737	301.6	12.9089	300.733	12.9808	175.571	1.60428	303.351	8.79587	305.64	10.9269
321.763	12.1827	301.921	12.9201	300.999	12.992	175.71	1.60503	303.594	8.80093	305.877	10.9363
322.009	12.1916	302.144	12.9312	301.22	13.0032	175.861	1.6058	304.056	8.80591	306.16	10.9457
322.3	12.2006	302.468	12.9423	301.642	13.0145	176.014	1.60659	304.352	8.81081	306.583	10.955
322.581	12.2096	302.686	12.9535	301.93	13.0259	176.153	1.60741	304.626	8.81563	306.811	10.9642
322.859	12.2187	302.947	12.9647	302.174	13.0373	176.335	1.60826	304.877	8.82037	307.062	10.9736
323.28	12.2279	303.213	12.9758	302.437	13.0488	176.462	1.60913	305.096	8.82518	307.262	10.9829
323.503	12.237	303.425	12.987	302.694	13.0604	176.585	1.61002	305.379	8.83004	307.538	10.992
323.757	12.2462	303.722	12.9982	302.907	13.0722	176.755	1.61094	305.61	8.83497	307.774	11.0012
324.013	12.2554	303.985	13.0092	303.207	13.0839	176.887	1.61188	305.809	8.83995	307.993	11.0104
324.222	12.2646	304.399	13.0203	303.42	13.0957	176.999	1.61281	306.046	8.84513	308.418	11.0195
324.379	12.2738	304.716	13.0313	303.704	13.1075	177.358	1.61377	306.318	8.85036	308.682	11.0287
324.635	12.283	304.988	13.0422	303.972	13.1193	177.481	1.61475	306.558	8.8555	309.326	11.0379
324.846	12.2922	305.22	13.053	304.231	13.1312	177.644	1.61573	306.853	8.86054	309.836	11.047
325.08	12.3015	305.474	13.0637	304.638	13.1431	177.745	1.61669	307.08	8.86548	310.114	11.0561
325.283	12.3107	305.772	13.0744	304.939	13.155	177.895	1.61762	307.344	8.87017	310.383	11.0652
325.547	12.3199	306.052	13.0849	305.181	13.1669	178.031	1.61854	307.548	8.8749	310.618	11.0743
325.808	12.3291	306.282	13.0954	305.466	13.1788	178.208	1.61945	307.785	8.87967	310.862	11.0833
326.056	12.3383	306.65	13.1058	305.703	13.1907	178.347	1.62039	308.046	8.88447	311.148	11.0925
326.285	12.3475	307.111	13.116	305.971	13.2024	178.505	1.62134	308.288	8.88931	311.409	11.1018
326.552	12.3567	307.381	13.1263	306.229	13.2142	178.654	1.62232	308.555	8.89433	311.71	11.1112
327.044	12.3659	307.62	13.1365	306.532	13.2259	178.793	1.62331	308.813	8.89938	311.936	11.1209
327.276	12.3751	307.844	13.1466	306.798	13.2376	178.945	1.62433	309.118	8.90445	312.137	11.1306
327.578	12.3843	308.12	13.1564	307.073	13.2493	179.096	1.62536	309.326	8.90956	312.369	11.1404
327.844	12.3935	308.333	13.1662	307.294	13.261	179.278	1.62641	309.624	8.91469	312.636	11.15
328.119	12.4027	308.614	13.1759	307.567	13.2727	179.406	1.62749	309.916	8.91984	312.884	11.1597
328.536	12.4117	308.843	13.1856	307.863	13.2844	179.666	1.62858	310.178	8.92501	313.175	11.1693
328.812	12.4207	309.074	13.1952	308.334	13.296	179.922	1.62966	310.442	8.93005	313.401	11.1788
329.051	12.4297	309.281	13.2049	308.56	13.3076	180.108	1.63073	310.678	8.93525	313.851	11.1883
329.277	12.4388	309.518	13.2147	308.873	13.3191	180.256	1.63179	310.962	8.94061	314.072	11.1977
329.506	12.4481	310.382	13.2246	309.134	13.3306	180.403	1.63283	311.205	8.94613	314.373	11.2071
329.742	12.4573	310.653	13.2347	309.406	13.3421	180.563	1.63386	311.463	8.95152	314.614	11.2164
329.99	12.4665	310.918	13.245	310.039	13.3535	180.7	1.63491	311.663	8.95692	314.882	11.2258
330.247	12.4758	311.161	13.2554	310.334	13.3651	180.864	1.63597	311.977	8.96232	315.176	11.2353
330.496	12.485	311.411	13.2659	310.579	13.377	181.003	1.63706	312.222	8.96758	315.805	11.2448
330.78	12.4941	311.717	13.2764	310.87	13.3889	181.173	1.63812	312.49	8.9727	316.106	11.2543
331.01	12.5032	311.911	13.2869	311.095	13.401	181.326	1.63921	312.74	8.97797	316.32	11.2637
331.216	12.5122	312.255	13.2973	311.297	13.4131	181.481	1.64027	313.197	8.98324	316.611	11.273
331.478	12.5212	312.49	13.3077	311.541	13.4251	181.617	1.64136	313.478	8.98837	316.872	11.2824
331.696	12.5301	312.817	13.318	311.787	13.437	181.78	1.64245	313.679	8.99363	317.136	11.292
331.947	12.5391	313.12	13.3283	312.075	13.4489	181.919	1.64354	313.96	8.99875	317.375	11.3015
332.191	12.5481	313.328	13.3384	312.347	13.4607	182.067	1.64463	314.246	9.00387	317.64	11.311
332.599	12.5571	313.709	13.3484	312.608	13.4725	182.216	1.64571	314.483	9.00912	317.879	11.3206
333.079	12.566	313.943	13.3584	312.832	13.4841	182.552	1.6468	314.754	9.01421	318.15	11.3302
333.386	12.575	314.185	13.3683	313.04	13.4957	182.664	1.64791	315.01	9.01915	318.434	11.3399
333.997	12.584	314.51	13.3785	313.241	13.5072	182.846	1.64903	315.242	9.02407	318.677	11.3496
334.23	12.5931	314.751	13.3888	313.445	13.5186	182.979	1.65016	315.47	9.02898	318.973	11.3591
334.481	12.6023	315.231	13.3994	313.736	13.5299	183.192	1.65133	315.706	9.03373	319.204	11.3685
334.726	12.6116	315.513	13.4099	313.955	13.5412	183.458	1.65252	315.947	9.03831	319.664	11.3779
334.961	12.621	315.743	13.4203	314.228	13.5525	183.631	1.65372	316.201	9.04288	319.942	11.3874
335.287	12.6303	315.947	13.4306	314.609	13.5639	183.749	1.65493	316.713	9.04728	320.189	11.3968
335.555	12.6398	316.206	13.4408	314.806	13.5753	183.988	1.65609	316.978	9.05166	320.501	11.406
335.797	12.6493	316.427	13.4509	315.04	13.5866	184.139	1.65726	317.242	9.05617	320.733	11.4152
336.118	12.6587	316.675	13.4609	315.31	13.5979	184.249	1.65845	317.481	9.0608	320.968	11.4244
336.356	12.6682	316.877	13.4711	315.736	13.609	184.453	1.65965	317.747	9.06542	321.239	11.4336
336.85	12.6777	317.109	13.4815	316.003	13.62	184.581	1.66085	317.995	9.07016	321.48	11.443
337.113	12.6872	317.342	13.4919	316.18	13.6308	184.754	1.66207	318.279	9.07502	321.723	11.4524
337.532	12.6967	317.588	13.5024	316.535	13.6416	184.892	1.66326	318.575	9.07985	322.007	11.4618
337.792	12.7061	317.858	13.5131	316.783	13.6525	185.041	1.66447	318.838	9.08466	322.315	11.4712
338.032	12.7156	318.111	13.5238	317.083	13.6637	185.189	1.66566	319.12	9.0896	322.599	11.4806
338.477	12.7248	318.381	13.5343	317.292	13.6751	185.307	1.66682	319.351	9.0945	322.84	11.4898
338.674	12.7339	318.618	13.5448	317.501	13.6866	185.478	1.668	319.637	9.09938	323.109	11.4988
338.914	12.7429	318.822	13.5553	317.8	13.6984	185.601	1.66915	320.087	9.10423	323.334	11.5079
339.187	12.7517	319.033	13.5656	318.036	13.7101	185.765	1.67028	320.341	9.10904	323.573	11.5169
339.427	12.7606	319.32	13.5758	318.503	13.7216	185.932	1.67139	320.604	9.11397	323.84	11.526
339.755	12.7695	319.548	13.586	318.805	13.7329	186.063	1.67248	320.88	9.11901	324.06	11.5349
340.008	12.7784	319.816	13.5961	319.012	13.7441	186.192	1.67358	321.173	9.12415	324.257	11.5438
340.608	12.7874	319.998	13.6062	319.298	13.7551	186.446	1.67468	322.019	9.12911	324.528	11.5526
340.814	12.7964	320.392	13.6161	319.601	13.7661	186.597	1.67581	322.317	9.13404	324.774	11.5612
341.052	12.8054	320.591	13.6259	319.836	13.7773	186.733	1.67698	322.576	9.13906	325.005	11.5698
341.316	12.8145	320.89	13.6356	320.286	13.7885	186.877	1.67816	322.842	9.14405	325.266	11.5785
341.546	12.8236	321.146	13.6453	320.602	13.7999	187.04	1.67934	323.081	9.14899	325.509	11.5873
341.78	12.8328	321.427	13.6548	320.841	13.8113	187.175	1.68053	323.349	9.15388	325.775	11.5963
342.016	12.842	321.673	13.6642	321.104	13.8224	187.438	1.68172	323.555	9.15872	326.014	11.6054
342.284	12.8514	321.957	13.6737	321.36	13.8338	187.748	1.68291	324.396	9.16336	326.746	11.6146
342.54	12.8607	322.414	13.6831	321.564	13.8451	187.891	1.68411	324.851	9.16796	327.045	11.6239
342.816	12.87	322.72	13.6927	321.777	13.8563	188.008	1.68532	325.053	9.17265	327.255	11.6332
343.114	12.8793	322.931	13.7024	322.248	13.8674	188.143	1.68655	325.356	9.17744	327.564	11.6425
343.33	12.8886	323.392	13.7122	322.539	13.8785	188.273	1.68779	325.617	9.18232	327.84	11.652
343.648	12.898	324.486	13.722	322.767	13.8895	188.411	1.68904	325.972	9.1873	328.106	11.6617
343.923	12.9073	324.69	13.7318	323.078	13.9004	188.543	1.69029	326.209	9.19236	328.352	11.6714
344.182	12.9166	324.951	13.7417	323.294	13.9109	188.717	1.69154	326.405	9.19723	328.613	11.6812
344.422	12.9259	325.212	13.7516	323.568	13.9213	188.847	1.69279	326.653	9.20203	328.884	11.6911
344.994	12.9352	325.418	13.7616	323.775	13.9317	189.024	1.69404	326.917	9.20662	329.142	11.7008
345.198	12.9445	325.637	13.7717	324.035	13.9423	189.153	1.69527	327.372	9.21129	329.401	11.7106
345.484	12.9538	325.919	13.7818	324.508	13.953	189.308	1.6965	327.647	9.2159	329.68	11.7204
346.001	12.963	326.166	13.7919	324.751	13.9638	189.566	1.69773	327.874	9.22058	330.17	11.7302
346.321	12.9723	326.407	13.802	324.973	13.9748	189.68	1.69896	328.141	9.22534	330.445	11.7401
346.56	12.9815	326.621	13.8122	325.246	13.9856	189.839	1.7002	328.355	9.23018	330.703	11.7501
346.869	12.9907	326.847	13.8223	325.771	13.9965	190.007	1.70143	328.623	9.23495	330.941	11.7602
347.08	12.9998	327.084	13.8323	326.069	14.0075	190.143	1.70266	328.871	9.23964	331.403	11.7703
347.319	13.0089	327.539	13.8421	326.332	14.0185	190.409	1.7039	329.07	9.24441	331.701	11.7805
347.56	13.018	327.81	13.8517	326.719	14.0296	190.555	1.70513	329.272	9.24925	331.942	11.7908
348.025	13.0271	328.012	13.8615	327.363	14.0407	190.717	1.70637	329.51	9.25415	332.639	11.8011
348.316	13.0361	328.211	13.8712	327.542	14.0519	190.864	1.7076	329.776	9.25913	332.877	11.8115
348.553	13.045	328.409	13.8811	328.019	14.0632	190.979	1.7088	329.998	9.26402	333.168	11.8218
348.848	13.054	328.608	13.8909	328.336	14.0746	191.119	1.71001	330.286	9.26884	333.407	11.8321
349.079	13.0629	328.817	13.9006	328.548	14.0861	191.251	1.71121	330.729	9.27372	333.702	11.8423
349.392	13.072	329.081	13.9104	328.762	14.0977	191.389	1.7124	331.05	9.27866	333.922	11.8526
349.65	13.0811	329.546	13.9202	329.369	14.1094	191.554	1.7136	331.276	9.28367	334.382	11.863
349.918	13.0904	329.826	13.9301	329.622	14.1212	191.703	1.71483	331.573	9.28874	334.661	11.8734
350.534	13.0997	330.072	13.9399	329.904	14.1329	191.973	1.71605	331.803	9.29387	335.135	11.8838
350.845	13.109	330.377	13.9498	330.207	14.1446	192.14	1.71727	332.459	9.29891	335.316	11.8942
351.071	13.1186	330.62	13.9597	330.632	14.1564	192.297	1.71851	333.057	9.30386	335.595	11.9045
351.447	13.1282	330.873	13.9697	331.137	14.1683	192.454	1.71978	333.251	9.30887	335.896	11.9149
351.68	13.1379	331.114	13.9796	331.341	14.1803	192.584	1.72104	333.51	9.31393	336.165	11.9253
351.862	13.1477	331.38	13.9896	331.671	14.1921	192.695	1.72233	333.703	9.31905	336.433	11.9358
352.73	13.1575	331.658	13.9996	331.94	14.204	192.832	1.72362	334.229	9.32422	336.672	11.9461
353.028	13.1673	332.19	14.0094	332.169	14.216	192.981	1.7249	334.481	9.32929	336.97	11.9564
353.267	13.1772	332.397	14.0191	332.465	14.228	193.114	1.72617	334.777	9.33441	337.199	11.9668
353.553	13.1871	332.694	14.0287	332.694	14.2399	193.251	1.72744	335.018	9.33958	337.511	11.9771
353.85	13.1972	333.019	14.0382	332.931	14.2516	193.39	1.72869	335.312	9.34465	337.772	11.9877
354.12	13.2073	333.29	14.0478	333.158	14.2635	193.528	1.72998	335.535	9.34976	338.046	11.9982
354.364	13.2175	333.559	14.0572	333.407	14.2753	193.688	1.73122	335.781	9.35492	338.3	12.0087
354.617	13.2277	333.82	14.0664	333.633	14.2872	193.837	1.73246	336.05	9.36012	338.539	12.0191
354.923	13.238	334.117	14.0755	333.897	14.2991	194.103	1.73366	336.287	9.36521	338.801	12.0293
355.134	13.2483	334.352	14.0845	334.163	14.3111	194.224	1.73482	336.548	9.37019	339.066	12.0393
355.445	13.2586	334.613	14.0933	334.466	14.3231	194.406	1.73594	336.848	9.37507	339.327	12.0492
355.712	13.2688	335.117	14.1019	334.73	14.3351	194.527	1.73706	337.057	9.37985	339.606	12.059
355.992	13.2791	335.38	14.1104	335.007	14.3472	194.676	1.73817	337.355	9.38451	340.105	12.0687
356.228	13.2895	335.615	14.1187	335.266	14.3592	194.853	1.73927	337.647	9.38922	340.378	12.0785
356.492	13.2999	335.816	14.127	335.493	14.3712	194.999	1.74036	337.873	9.39397	340.62	12.0883
356.772	13.3103	336.008	14.1353	335.709	14.3831	195.133	1.74147	338.077	9.39875	340.901	12.0981
356.989	13.3207	336.409	14.1436	335.973	14.395	195.287	1.74257	338.338	9.40357	341.334	12.1079
357.298	13.3311	336.617	14.1517	336.244	14.4069	195.437	1.74365	338.581	9.40842	341.565	12.1176
357.594	13.3414	336.883	14.1598	336.5	14.4189	195.587	1.74476	338.808	9.41331	341.806	12.1271
357.847	13.3516	337.197	14.1678	336.963	14.4308	195.739	1.74586	339.048	9.41822	342.047	12.1367
358.118	13.3619	337.451	14.1758	337.265	14.4427	195.857	1.74694	339.316	9.42317	342.274	12.1463
358.356	13.3722	337.72	14.1838	337.487	14.4547	196.009	1.74804	339.575	9.42814	342.468	12.1559
358.601	13.3826	337.972	14.1918	337.801	14.4666	196.298	1.74916	339.815	9.43315	342.776	12.1654
358.877	13.393	338.216	14.1997	338.049	14.4785	196.421	1.7503	340.112	9.43817	343.192	12.1748
359.075	13.4035	338.482	14.2075	338.313	14.4904	196.585	1.75142	340.337	9.44322	343.462	12.1842
359.274	13.414	338.947	14.2154	338.556	14.5022	196.757	1.75256	340.578	9.4483	343.71	12.1935
359.483	13.4246	339.432	14.2231	338.833	14.5141	196.888	1.75372	340.807	9.45339	343.974	12.2027
359.68	13.4352	339.714	14.2308	339.135	14.5259	197.054	1.75486	341.115	9.45851	344.211	12.212
359.851	13.4458	339.947	14.2385	339.342	14.5375	197.189	1.75599	341.334	9.46364	344.48	12.2213
360.363	13.4564	340.186	14.2463	339.664	14.5489	197.306	1.7571	341.622	9.46879	344.74	12.2306
360.617	13.467	340.421	14.254	339.894	14.5603	197.455	1.7582	341.915	9.47381	345.049	12.2399
360.921	13.4777	340.662	14.2616	340.127	14.5716	197.566	1.75929	342.173	9.47884	345.505	12.249
361.179	13.4883	340.946	14.2691	340.399	14.5829	197.688	1.76036	342.42	9.48373	345.768	12.2583
361.616	13.4988	341.246	14.2767	340.665	14.5941	197.947	1.76142	342.679	9.48864	346.011	12.2676
361.875	13.5094	341.675	14.2841	340.904	14.6053	198.125	1.76246	342.913	9.49355	346.381	12.2769
362.077	13.52	341.881	14.2914	341.16	14.6164	198.255	1.76348	343.139	9.49847	346.581	12.2863
362.309	13.5306	342.152	14.2988	341.595	14.6275	198.389	1.76452	343.338	9.5034	346.921	12.2956
362.581	13.5413	342.684	14.3063	341.87	14.6385	198.543	1.76558	343.547	9.50834	347.137	12.3048
362.852	13.5521	342.957	14.3139	342.11	14.6495	198.67	1.76661	343.748	9.51327	347.442	12.3141
363.074	13.563	343.214	14.3215	342.356	14.6604	198.827	1.76766	344.01	9.51821	347.709	12.3234
363.319	13.5737	343.514	14.3292	342.61	14.6712	199.004	1.76869	344.206	9.52315	347.933	12.3327
363.583	13.5844	343.731	14.3367	342.866	14.6819	199.123	1.7697	344.805	9.52809	348.173	12.3421
364.222	13.595	344.131	14.3443	343.131	14.6926	199.287	1.77069	345.022	9.53303	348.398	12.3516
364.483	13.6056	344.325	14.3517	343.572	14.7034	199.459	1.77166	345.287	9.53797	348.629	12.3612
364.782	13.6162	344.614	14.359	343.831	14.7142	199.589	1.77262	345.531	9.5429	348.873	12.3708
365.01	13.6269	344.887	14.3662	344.114	14.725	199.724	1.77358	345.822	9.54782	349.134	12.3803
365.252	13.6377	345.146	14.3733	344.396	14.7357	199.875	1.77453	346.09	9.55273	349.343	12.39
365.476	13.6484	345.345	14.3803	344.626	14.7462	200.022	1.77548	346.347	9.55764	349.614	12.3997
365.674	13.6593	345.586	14.3872	344.845	14.7567	200.166	1.77642	346.642	9.56253	349.877	12.4092
365.919	13.6703	345.843	14.394	345.118	14.7673	200.373	1.77733	346.889	9.56741	350.176	12.4188
366.758	13.6812	346.076	14.4009	345.412	14.7777	200.625	1.77826	347.133	9.57228	350.407	12.4285
367.047	13.6922	346.312	14.4077	345.646	14.7882	200.759	1.77919	347.418	9.57728	350.663	12.4382
367.312	13.7032	346.588	14.4145	346.101	14.7988	200.943	1.78013	347.713	9.58227	350.906	12.448
367.534	13.7142	346.854	14.4211	346.3	14.8092	201.102	1.78108	347.928	9.58723	351.169	12.4577
368.22	13.7253	347.08	14.4276	346.539	14.8197	201.233	1.78203	348.425	9.59204	351.437	12.4676
368.476	13.7363	347.349	14.4342	346.799	14.8303	201.387	1.78299	348.704	9.59682	351.705	12.4777
368.661	13.7472	347.61	14.4407	347.036	14.8409	201.537	1.78396	349.136	9.60159	351.921	12.4878
368.847	13.7582	347.894	14.4473	347.493	14.8516	201.686	1.7849	349.454	9.60634	352.24	12.4978
369.108	13.7693	348.329	14.4539	347.697	14.8624	201.942	1.78582	349.686	9.61091	352.513	12.5079
369.544	13.7804	348.652	14.4607	347.998	14.873	202.107	1.78675	349.93	9.61546	352.742	12.5178
369.74	13.7914	348.883	14.4676	348.261	14.8835	202.277	1.78765	350.209	9.61999	353.035	12.5278
369.981	13.8026	349.162	14.4746	348.503	14.8936	202.432	1.78852	350.512	9.6245	353.255	12.538
370.217	13.8138	349.407	14.4817	348.965	14.9037	202.795	1.7894	350.847	9.62897	353.572	12.5481
370.709	13.8249	349.644	14.4887	349.224	14.9136	202.942	1.79028	351.481	9.63327	353.831	12.5583
371.094	13.836	349.922	14.4959	349.505	14.9233	203.391	1.79114	351.75	9.63738	354.08	12.5686
371.452	13.8471	350.187	14.503	349.798	14.9329	203.549	1.79196	352.053	9.64146	354.369	12.5788
371.686	13.8581	350.41	14.5102	350.014	14.9424	203.772	1.79277	352.486	9.6455	354.627	12.5891
372.99	13.8691	350.608	14.5175	350.331	14.9517	203.95	1.79354	352.75	9.6495	354.863	12.5993
373.173	13.8801	350.81	14.5247	350.593	14.9608	204.211	1.79426	352.974	9.65346	355.098	12.6097
373.783	13.8912	351.012	14.5318	350.842	14.97	204.486	1.79493	353.21	9.65752	355.346	12.62
374.513	13.9023	351.303	14.5387	351.506	14.9791	204.64	1.79556	353.517	9.66154	355.614	12.6301
374.745	13.9135	351.586	14.5455	351.801	14.9885	204.768	1.79617	353.799	9.66552	355.857	12.6402
374.956	13.9248	351.812	14.5521	352.217	14.9978	204.924	1.79678	354.015	9.66945	356.136	12.6504
375.207	13.936	352.135	14.5587	352.491	15.0072	205.069	1.79742	354.279	9.67335	356.437	12.6606
375.78	13.9471	352.344	14.5653	352.725	15.0164	205.193	1.79803	354.54	9.67719	356.648	12.6709
376.025	13.9583	352.65	14.5719	352.997	15.0256	205.341	1.79862	354.78	9.68099	356.964	12.6813
376.716	13.9695	352.929	14.5786	353.235	15.0348	205.51	1.7992	355.017	9.68489	357.198	12.6918
376.974	13.9807	353.145	14.5852	353.495	15.044	205.778	1.79979	355.279	9.68888	357.439	12.702
377.2	13.9918	353.446	14.592	353.697	15.0532	206.051	1.80037	355.547	9.69282	357.707	12.7124
377.476	14.003	353.724	14.5988	353.956	15.0625	206.396	1.80095	355.85	9.69671	357.97	12.7227
377.858	14.014	353.94	14.6055	354.234	15.072	206.638	1.80156	356.101	9.70054	358.837	12.7328
378.052	14.0251	354.184	14.6123	354.498	15.0817	206.809	1.8022	356.34	9.70431	359.274	12.743
378.38	14.036	354.4	14.6193	354.744	15.0915	206.975	1.80287	356.646	9.70803	359.55	12.7532
378.621	14.0468	354.679	14.6262	355.063	15.1013	207.094	1.80356	356.872	9.71169	359.836	12.7632
378.918	14.0577	354.985	14.6332	355.334	15.1111	207.209	1.80428	357.088	9.71529	360.058	12.7732
379.134	14.0686	355.197	14.6402	355.602	15.1208	207.327	1.805	357.349	9.71898	360.537	12.7833
379.844	14.0795	355.482	14.6472	355.823	15.1307	207.498	1.80571	358.21	9.7226	360.799	12.7934
380.091	14.0904	355.781	14.654	356.062	15.1406	207.62	1.80639	358.655	9.72616	361.214	12.8037
380.344	14.1013	356.014	14.661	356.333	15.1503	208.234	1.80704	358.89	9.72966	361.503	12.8139
380.543	14.1121	356.268	14.6681	356.564	15.1599	208.354	1.80772	359.173	9.73309	361.769	12.8243
380.784	14.123	356.551	14.6753	356.864	15.1695	208.492	1.80839	359.406	9.73645	362.057	12.8347
381.011	14.1339	356.852	14.6826	357.094	15.1792	208.62	1.80909	359.65	9.73974	362.268	12.8452
381.248	14.1447	357.064	14.69	357.397	15.1889	208.766	1.80982	359.911	9.74297	362.767	12.8557
381.479	14.1554	357.344	14.6974	357.681	15.1985	208.879	1.81054	360.182	9.74612	363.001	12.866
381.72	14.1662	357.623	14.705	357.894	15.2082	209.058	1.81126	360.398	9.74934	363.265	12.8762
381.987	14.1769	357.915	14.7126	358.2	15.218	209.19	1.812	360.684	9.75249	363.466	12.8862
382.25	14.1876	358.131	14.7203	358.476	15.228	209.342	1.81277	360.937	9.75571	363.685	12.8962
382.468	14.1983	358.327	14.7279	358.735	15.238	209.493	1.81356	361.147	9.75886	363.931	12.9061
382.993	14.209	358.548	14.7355	358.971	15.2482	209.666	1.81438	361.405	9.76192	364.169	12.9158
383.249	14.2198	358.817	14.7429	359.433	15.2585	209.798	1.81522	361.609	9.76505	364.399	12.9256
383.487	14.2308	359.07	14.7503	359.903	15.2688	209.967	1.81609	361.816	9.7681	364.636	12.9354
383.756	14.2417	359.266	14.7578	360.202	15.2793	210.12	1.81697	362.074	9.77121	364.866	12.9453
384.022	14.2528	359.583	14.7653	360.438	15.2898	210.257	1.81788	362.281	9.77438	365.083	12.9555
384.283	14.2639	359.808	14.7729	360.903	15.3004	210.427	1.81882	362.542	9.77761	365.344	12.9657
384.743	14.275	360.109	14.7806	361.355	15.3111	210.558	1.81977	362.994	9.78091	365.598	12.9762
385.05	14.2862	360.341	14.7883	361.552	15.3217	210.731	1.82072	363.314	9.78427	365.798	12.9866
385.27	14.2974	360.602	14.7959	361.768	15.3324	210.967	1.82169	363.543	9.78754	365.993	12.9971
385.549	14.3086	361.014	14.8036	362.042	15.3432	211.237	1.82268	364.006	9.79088	366.398	13.0075
385.807	14.3199	361.281	14.8113	362.295	15.354	211.415	1.82369	364.215	9.79427	366.597	13.018
386.024	14.3311	361.58	14.8189	362.494	15.3649	211.567	1.82472	364.714	9.79786	366.803	13.0284
386.317	14.3423	361.813	14.8266	362.698	15.3759	211.727	1.82574	364.931	9.80151	367	13.0389
386.543	14.3536	362.283	14.8343	363.004	15.3869	211.863	1.82675	365.21	9.80535	367.979	13.0493
386.776	14.3648	362.489	14.8419	363.237	15.398	212.024	1.82775	365.473	9.80939	368.234	13.0597
387.043	14.3761	362.741	14.8494	363.491	15.4091	212.162	1.82877	365.716	9.81362	368.476	13.0703
387.264	14.3874	362.975	14.857	363.775	15.4203	212.317	1.82981	366.155	9.8179	368.92	13.0811
387.548	14.3986	363.235	14.8646	364.018	15.4315	212.465	1.83087	366.447	9.82236	369.24	13.0919
387.809	14.4098	363.486	14.8721	364.3	15.4426	212.637	1.83194	366.696	9.82687	369.474	13.1028
388.025	14.4209	363.742	14.8794	364.565	15.4535	212.77	1.83303	366.947	9.83128	369.743	13.1136
388.466	14.432	364.036	14.8866	365.068	15.4645	212.943	1.83414	367.238	9.83572	370.183	13.1245
388.744	14.4431	364.277	14.8939	365.528	15.4756	213.07	1.83527	367.462	9.84021	370.685	13.1352
388.998	14.4542	364.476	14.9011	365.719	15.4866	213.232	1.83641	367.746	9.84473	370.934	13.146
389.224	14.4652	364.782	14.9086	366.025	15.4977	213.408	1.83757	368.034	9.84945	371.394	13.1567
389.731	14.4763	365.023	14.916	366.199	15.5088	213.521	1.83874	368.311	9.8542	371.704	13.1674
389.948	14.4874	365.289	14.9235	366.535	15.5198	213.703	1.83993	368.571	9.85899	371.993	13.178
390.4	14.4985	365.55	14.931	366.773	15.5307	213.842	1.84113	368.815	9.86381	372.206	13.1885
390.676	14.5097	365.848	14.9385	367.071	15.5417	213.991	1.84232	369.058	9.86867	372.501	13.1991
390.926	14.5209	366.082	14.9461	367.335	15.5527	214.136	1.8435	369.285	9.87342	372.788	13.2095
391.23	14.532	366.617	14.9539	367.803	15.5637	214.293	1.84468	369.576	9.8782	373.037	13.2201
391.485	14.5432	366.918	14.9618	368.039	15.5747	214.468	1.84589	369.812	9.88288	373.271	13.2307
391.746	14.5543	367.18	14.9699	368.285	15.5858	214.592	1.8471	370.109	9.88758	373.534	13.2412
392.007	14.5654	367.467	14.9781	368.558	15.5968	214.855	1.84833	370.339	9.89231	373.796	13.2517
392.254	14.5764	367.721	14.9864	368.755	15.6078	215.264	1.84957	370.603	9.89722	374.059	13.2622
392.474	14.5874	367.957	14.9946	368.957	15.6188	215.535	1.85082	370.881	9.9023	374.962	13.2725
392.673	14.5984	368.255	15.0028	369.168	15.6298	215.657	1.85212	371.172	9.90725	375.195	13.2828
392.869	14.6092	368.864	15.011	369.421	15.6408	215.819	1.85342	371.398	9.91223	375.479	13.2932
393.083	14.6199	369.143	15.0192	369.661	15.6517	215.987	1.85471	371.686	9.91709	375.856	13.3034
393.341	14.6307	369.427	15.0273	369.939	15.6626	216.127	1.85601	371.98	9.92196	376.309	13.3138
393.576	14.6415	369.708	15.0355	370.206	15.6735	216.292	1.85729	372.197	9.92701	376.543	13.3242
393.936	14.6523	369.936	15.0436	370.433	15.6844	216.436	1.85858	372.457	9.93193	376.807	13.3346
394.202	14.663	370.217	15.0519	370.702	15.6954	216.637	1.85988	372.656	9.93671	377.067	13.345
394.505	14.6737	370.518	15.0601	370.96	15.7064	216.787	1.86118	373.132	9.94152	377.371	13.3553
394.848	14.6845	370.747	15.0683	371.225	15.7174	216.941	1.8625	373.446	9.9462	377.582	13.3654
395.075	14.6952	370.995	15.0766	371.493	15.7282	217.096	1.86382	373.679	9.95089	377.904	13.3755
395.325	14.7059	371.279	15.0849	371.675	15.7391	217.231	1.86516	373.98	9.95559	378.174	13.3855
395.575	14.7167	371.581	15.0931	372.133	15.7501	217.608	1.8665	374.205	9.96015	378.439	13.3953
395.808	14.7273	371.858	15.1014	372.599	15.7612	217.988	1.86785	374.515	9.96472	378.654	13.405
396.036	14.738	372.111	15.1095	372.815	15.7724	218.162	1.86915	374.771	9.9693	378.937	13.4147
396.298	14.7486	372.346	15.1177	373.124	15.7835	218.299	1.87045	375.018	9.97403	379.206	13.4242
396.578	14.759	372.582	15.1259	373.372	15.7946	218.472	1.87176	375.262	9.9789	379.45	13.4335
396.855	14.7694	372.848	15.1343	373.594	15.8056	218.601	1.87308	375.536	9.98377	379.763	13.4429
397.131	14.7797	373.087	15.1427	373.87	15.8166	218.771	1.87443	375.777	9.98864	380.004	13.4524
397.345	14.79	373.368	15.1511	374.089	15.8275	218.903	1.87582	376.014	9.9935	380.304	13.4618
397.542	14.8002	373.612	15.1598	374.399	15.8383	219.075	1.87719	376.292	9.99822	380.519	13.4711
397.743	14.8103	373.88	15.1685	374.661	15.8492	219.322	1.87855	376.541	10.0029	380.807	13.4803
397.957	14.8205	374.178	15.1773	374.937	15.8602	219.491	1.8799	376.804	10.0076	381.073	13.4893
398.251	14.8306	374.394	15.1861	375.166	15.8713	219.625	1.88124	377.057	10.0123	381.32	13.4982
398.471	14.8407	374.685	15.1949	375.466	15.8825	219.757	1.88259	377.305	10.0172	381.6	13.5071
398.752	14.8506	374.976	15.2039	375.685	15.8938	219.895	1.88395	377.553	10.0221	381.782	13.5161
399.006	14.8604	375.247	15.2127	375.998	15.905	220.122	1.8853	377.831	10.0272	382.098	13.5253
399.218	14.8704	375.51	15.2215	376.398	15.9161	220.226	1.88666	378.113	10.0324	382.364	13.5344
399.505	14.8803	375.856	15.2304	376.64	15.9272	220.869	1.88802	378.348	10.0378	382.605	13.5436
399.729	14.8904	376.317	15.2392	376.903	15.9383	221	1.88939	378.589	10.0431	382.856	13.5527
399.995	14.9005	376.525	15.2479	377.204	15.9494	221.17	1.89075	378.811	10.0485	383.077	13.5617
400.315	14.9106	376.809	15.2566	377.459	15.9607	221.305	1.89212	379.089	10.0539	383.37	13.5707
400.54	14.9206	376.986	15.2651	377.729	15.972	221.56	1.89348	379.35	10.0595	383.597	13.5796
400.923	14.9306	377.321	15.2738	377.996	15.9833	221.818	1.89485	379.645	10.0651	383.863	13.5885
401.119	14.9405	377.577	15.2824	378.238	15.9947	221.97	1.89622	379.882	10.0708	384.131	13.5974
401.595	14.9505	377.848	15.291	378.502	16.0064	222.103	1.89758	380.171	10.0764	384.432	13.6062
402.487	14.9607	378.064	15.2997	378.802	16.0179	222.814	1.89895	380.444	10.082	384.664	13.6151
402.743	14.9708	378.343	15.3084	379.014	16.0295	223.046	1.90032	380.688	10.0876	384.93	13.6238
403.016	14.981	378.545	15.3171	379.303	16.041	223.173	1.90169	380.929	10.0931	385.166	13.6327
403.319	14.9912	378.778	15.3259	379.591	16.0523	223.336	1.90305	381.202	10.0987	385.438	13.6416
403.944	15.0013	379.047	15.3347	379.827	16.0635	223.496	1.90442	381.404	10.1045	385.676	13.6506
404.184	15.0113	379.283	15.3436	380.027	16.0745	223.644	1.90578	381.61	10.1103	385.935	13.6596
404.409	15.0212	379.514	15.3526	380.27	16.0855	223.781	1.90714	381.905	10.1163	386.235	13.6688
404.613	15.0312	379.779	15.3614	380.53	16.0962	223.89	1.9085	382.15	10.1223	386.452	13.678
404.852	15.0411	380.014	15.3703	380.796	16.1067	224.106	1.90985	382.416	10.1283	386.715	13.6874
405.103	15.0511	380.29	15.3792	381.016	16.117	224.265	1.91121	382.667	10.1344	386.914	13.6968
405.351	15.061	380.571	15.3881	381.299	16.1273	224.44	1.91256	382.911	10.1406	387.234	13.7062
405.642	15.0709	380.82	15.3971	381.568	16.1378	224.582	1.91387	383.144	10.1467	387.501	13.7157
406.08	15.0807	381.114	15.4062	381.812	16.1484	224.75	1.91519	383.411	10.1528	387.732	13.7252
406.583	15.0905	381.282	15.4151	382.127	16.1593	224.883	1.9165	383.669	10.159	387.972	13.7347
407.05	15.1003	381.615	15.424	382.404	16.1704	225.003	1.9178	383.911	10.1652	388.238	13.7441
407.254	15.11	381.916	15.433	382.662	16.1816	225.111	1.9191	384.136	10.1715	388.655	13.7536
407.588	15.1197	382.183	15.4419	382.896	16.1928	225.23	1.9204	384.378	10.1778	388.971	13.7631
407.831	15.1294	382.615	15.4506	383.175	16.2042	225.334	1.92169	384.642	10.1842	389.209	13.7727
408.104	15.139	382.912	15.4592	383.458	16.2157	225.569	1.92297	384.916	10.1907	389.651	13.7824
408.345	15.1486	383.14	15.4678	383.692	16.2273	225.673	1.92425	385.146	10.1972	390.057	13.7921
408.554	15.1581	383.383	15.4765	383.932	16.2388	225.824	1.92552	385.512	10.2038	390.366	13.8019
408.851	15.1675	383.649	15.4851	384.164	16.2503	226.065	1.92678	385.779	10.2105	390.832	13.8117
409.084	15.1767	383.865	15.4938	384.631	16.2618	226.219	1.92801	386.045	10.2173	391.074	13.8216
409.548	15.1858	384.149	15.5025	384.927	16.2734	226.355	1.92923	386.312	10.2241	391.365	13.8316
410.042	15.1947	384.445	15.511	385.159	16.2852	226.487	1.93045	386.546	10.231	391.613	13.8415
410.316	15.2036	384.659	15.5196	385.442	16.2971	226.771	1.93168	386.789	10.238	391.855	13.8516
410.541	15.2126	384.977	15.5281	385.693	16.3092	226.902	1.93291	387.075	10.245	392.138	13.8616
410.742	15.2217	385.219	15.5367	386.342	16.3214	227.06	1.93415	387.337	10.2521	392.397	13.8717
410.939	15.2307	385.515	15.5452	386.538	16.3334	227.211	1.93539	387.615	10.2591	392.593	13.8817
411.118	15.2398	385.735	15.5538	386.859	16.3455	227.355	1.93662	387.886	10.2661	392.835	13.8916
411.819	15.2488	386.019	15.5623	387.131	16.3576	227.505	1.93787	388.175	10.2729	393.073	13.9015
412.281	15.2579	386.313	15.571	387.576	16.3697	227.617	1.93914	388.411	10.2798	393.334	13.9114
412.495	15.2671	386.782	15.5799	387.834	16.3817	227.799	1.9404	388.708	10.2868	393.601	13.9214
412.803	15.2762	386.994	15.5889	388.071	16.3934	227.935	1.94168	388.94	10.2939	394.309	13.9315
412.975	15.2852	387.3	15.598	388.328	16.4051	228.084	1.94295	389.24	10.3011	394.54	13.9417
413.271	15.2942	387.921	15.6071	388.548	16.4169	228.253	1.94421	389.506	10.3083	395.035	13.9518
413.487	15.3032	388.2	15.6162	388.746	16.4287	228.387	1.94545	389.738	10.3154	395.261	13.962
413.746	15.3122	388.473	15.6251	388.997	16.4404	228.526	1.94669	389.977	10.3225	395.51	13.9722
414.007	15.3213	388.687	15.634	389.231	16.452	228.653	1.94792	390.246	10.3295	395.733	13.9824
414.211	15.3303	388.98	15.6428	389.485	16.4638	228.766	1.94917	390.506	10.3365	396.005	13.9925
414.45	15.3395	389.248	15.6515	389.781	16.4756	228.917	1.9504	390.744	10.3436	396.298	14.0027
414.674	15.3489	389.485	15.66	390.022	16.4875	229.056	1.95162	391.208	10.3507	396.535	14.0129
414.827	15.3584	389.751	15.6685	390.303	16.4995	229.21	1.95281	391.462	10.3575	396.992	14.0232
415.074	15.3679	390.04	15.6769	390.567	16.5116	229.335	1.95395	391.748	10.3641	397.304	14.0335
415.27	15.3774	390.266	15.6853	390.833	16.5238	229.562	1.95507	392.058	10.3705	397.471	14.0439
415.474	15.3869	390.549	15.6936	391.123	16.5361	229.725	1.95618	392.275	10.3767	398.071	14.0541
415.67	15.3963	390.823	15.7019	391.365	16.5483	229.892	1.95728	392.548	10.3829	398.369	14.0644
416.255	15.4058	391.112	15.71	391.672	16.5605	230.028	1.95837	392.847	10.389	398.585	14.0745
416.73	15.4153	391.567	15.7182	391.93	16.5725	230.183	1.95944	393.262	10.3952	398.894	14.0846
417.028	15.4249	391.807	15.7263	392.156	16.5846	230.562	1.96052	393.461	10.4014	399.172	14.0946
417.607	15.4346	392.061	15.7345	392.392	16.5967	230.71	1.96159	393.744	10.4077	399.413	14.1046
417.906	15.4442	392.372	15.7426	392.625	16.6089	230.829	1.96267	394.01	10.414	399.655	14.1146
418.135	15.4537	392.817	15.7508	392.894	16.6211	231.01	1.9638	394.266	10.4203	399.926	14.1246
418.423	15.4633	393.711	15.759	393.096	16.6334	231.253	1.96494	394.521	10.4266	400.167	14.1346
418.736	15.473	393.98	15.7674	393.39	16.6457	231.396	1.96609	394.746	10.4329	400.413	14.1445
419.01	15.4826	394.254	15.7758	393.618	16.6581	231.57	1.96728	395.007	10.4393	400.707	14.1544
419.283	15.4923	394.471	15.7841	393.898	16.6706	231.722	1.96852	395.247	10.4457	400.928	14.1641
419.584	15.502	394.78	15.7925	394.16	16.6831	231.873	1.96973	395.465	10.4521	401.172	14.1739
419.844	15.5118	395	15.8009	394.535	16.6956	232.115	1.97093	395.748	10.4586	401.403	14.1836
420.074	15.5216	395.261	15.8094	394.844	16.7081	232.276	1.97211	396.002	10.465	401.684	14.1932
420.285	15.5315	395.542	15.818	395.114	16.7207	232.395	1.97327	396.242	10.4715	401.93	14.2028
420.544	15.5413	395.85	15.8267	395.405	16.7333	232.561	1.97441	396.506	10.4779	402.231	14.2125
420.851	15.5512	396.107	15.8355	395.674	16.7458	232.691	1.97554	396.726	10.4844	402.78	14.2221
421.134	15.5611	396.358	15.8445	395.896	16.7581	232.81	1.97667	397.007	10.4909	403.041	14.2317
421.349	15.5709	396.601	15.8534	396.194	16.7704	232.979	1.97778	397.287	10.4974	403.27	14.2412
421.998	15.5806	396.798	15.8622	396.427	16.7827	233.103	1.9789	397.987	10.5039	403.547	14.2506
422.21	15.5904	397.11	15.8709	396.728	16.7951	233.266	1.98	398.265	10.5102	403.827	14.2601
422.444	15.6001	397.342	15.8794	396.937	16.8074	233.407	1.98108	398.544	10.5166	404.267	14.2697
422.678	15.6099	397.552	15.888	397.168	16.8197	233.566	1.98214	398.842	10.523	404.529	14.2793
422.809	15.6197	397.746	15.8967	397.457	16.8321	233.681	1.98317	399.078	10.5293	404.824	14.289
423.083	15.6296	398.148	15.9052	397.701	16.8442	233.837	1.98421	399.279	10.5357	405.105	14.2987
423.731	15.6396	398.655	15.9136	398.18	16.8564	233.991	1.98529	399.411	10.542	405.351	14.3082
423.938	15.6496	398.91	15.9219	398.466	16.8687	234.14	1.9864	399.668	10.5484	405.645	14.3177
424.183	15.6597	399.21	15.93	398.7	16.8811	234.311	1.98758	399.873	10.5547	405.865	14.3271
424.398	15.6697	399.517	15.9381	398.998	16.8938	234.447	1.9888	400.07	10.5611	406.132	14.3364
424.813	15.6797	399.725	15.9461	399.229	16.9063	234.596	1.99001	400.266	10.5674	406.353	14.3456
425.111	15.6897	400.048	15.9542	399.531	16.9189	234.777	1.99121	400.483	10.5737	406.612	14.3549
425.614	15.6998	400.659	15.9623	399.74	16.9316	234.906	1.99237	400.667	10.5802	407.103	14.3643
425.88	15.7099	401.246	15.9703	399.995	16.9444	235.055	1.99351	400.876	10.5866	407.37	14.3738
426.144	15.72	401.463	15.9781	400.239	16.9572	235.209	1.99463	401.333	10.593	407.637	14.3833
426.601	15.7302	401.744	15.9858	400.503	16.97	235.471	1.99574	401.644	10.5994	407.9	14.3927
426.877	15.7404	402.019	15.9936	400.918	16.9827	235.644	1.99686	401.913	10.6058	408.405	14.402
427.074	15.7507	402.296	16.0013	401.179	16.9954	235.889	1.99795	402.147	10.6122	408.656	14.4114
427.308	15.761	402.542	16.009	401.469	17.008	236.04	1.99902	402.4	10.6185	408.954	14.4207
427.543	15.7714	402.846	16.0166	401.806	17.0206	236.203	2.00011	402.604	10.6248	409.88	14.43
428.21	15.7818	403.28	16.024	402.017	17.0332	236.371	2.00123	402.805	10.6312	410.513	14.4392
428.471	15.7921	403.553	16.0314	402.303	17.0458	236.506	2.00236	403.006	10.6378	410.807	14.4483
428.707	15.8026	403.843	16.0389	402.611	17.0584	236.658	2.00351	403.27	10.6445	411.11	14.4573
428.939	15.8131	404.073	16.0463	402.869	17.0708	236.807	2.00469	403.666	10.6511	411.918	14.4664
429.173	15.8234	404.308	16.0537	403.108	17.0832	236.98	2.00591	403.979	10.6577	412.197	14.4755
429.409	15.8339	404.578	16.0611	403.358	17.0957	237.12	2.00709	404.246	10.6642	412.515	14.4845
429.608	15.8443	404.81	16.0685	403.77	17.1083	237.277	2.00827	404.471	10.6708	412.777	14.4934
429.853	15.8547	405.014	16.0758	404.036	17.121	237.415	2.00945	404.709	10.6771	413.005	14.5021
430.115	15.8652	405.207	16.0833	404.337	17.1335	237.53	2.01063	404.938	10.6834	413.204	14.5107
430.382	15.8756	405.427	16.0909	404.597	17.146	237.644	2.01178	405.215	10.6896	413.499	14.5194
430.794	15.8859	405.718	16.0987	404.829	17.1584	237.802	2.01292	405.535	10.6958	413.736	14.528
431.075	15.8963	405.953	16.1065	405.124	17.1709	237.932	2.01407	405.851	10.702	413.93	14.5365
431.343	15.9067	406.248	16.1144	405.593	17.1834	238.089	2.0152	406.031	10.7083	414.131	14.5449
431.818	15.9172	406.483	16.1222	405.819	17.1958	238.239	2.01634	406.371	10.7144	414.33	14.5535
432.106	15.9277	406.747	16.1299	406.082	17.208	238.376	2.01747	406.612	10.7207	414.531	14.5621
432.35	15.9382	407.051	16.1378	406.281	17.2202	238.553	2.0186	406.913	10.7269	414.731	14.5706
432.648	15.9486	407.259	16.1456	406.56	17.2322	238.677	2.01969	407.328	10.7331	414.971	14.5792
432.879	15.959	407.542	16.1534	406.881	17.2441	238.955	2.02072	407.645	10.7392	415.195	14.5877
433.183	15.9694	407.813	16.1612	407.132	17.2559	239.09	2.02171	407.875	10.7452	415.402	14.5961
433.802	15.98	408.117	16.1689	407.394	17.2675	239.205	2.0227	408.343	10.751	415.668	14.6044
434.085	15.9906	408.335	16.1764	407.631	17.2794	239.342	2.02367	408.594	10.7568	415.965	14.6126
434.377	16.0012	408.992	16.1839	407.897	17.2911	239.495	2.02464	408.875	10.7626	416.195	14.6207
434.612	16.0118	409.18	16.1913	408.158	17.3026	239.633	2.0256	409.543	10.7684	416.657	14.6289
435.257	16.0225	409.479	16.1987	408.462	17.314	239.784	2.02656	409.814	10.7741	416.936	14.6372
435.513	16.0332	409.772	16.2059	408.691	17.3253	239.921	2.0275	410.342	10.7797	417.404	14.6455
435.771	16.0439	410.041	16.2133	408.905	17.3364	240.051	2.02846	410.613	10.7854	418.062	14.654
436.022	16.0547	410.311	16.2205	409.191	17.3473	240.42	2.02944	410.867	10.791	418.323	14.6625
436.312	16.0654	410.548	16.2276	409.42	17.3583	240.579	2.03045	411.11	10.7966	418.636	14.6709
436.55	16.076	410.814	16.2345	409.656	17.3692	240.749	2.03146	411.346	10.8021	418.903	14.6792
436.828	16.0867	411.073	16.2413	410.091	17.3802	240.883	2.0325	411.59	10.8075	419.142	14.6875
437.074	16.0972	411.313	16.2482	410.307	17.3911	241.021	2.03356	411.876	10.8128	419.4	14.6959
437.32	16.1077	411.551	16.2552	410.597	17.4021	241.151	2.03463	412.132	10.8182	419.666	14.7044
437.547	16.1181	411.794	16.2621	410.854	17.4129	241.321	2.0357	412.336	10.8236	419.867	14.7128
437.812	16.1286	412.075	16.2689	411.132	17.4236	241.453	2.03675	412.597	10.8291	420.165	14.7212
438.079	16.139	412.381	16.2757	411.356	17.4342	241.943	2.03776	412.975	10.8346	420.397	14.7294
438.392	16.1494	412.587	16.2822	411.553	17.4448	242.353	2.03873	413.209	10.8399	420.705	14.7377
438.651	16.1599	413.313	16.2885	411.761	17.4552	242.483	2.03962	413.483	10.8451	420.962	14.7458
438.872	16.1702	413.532	16.2947	412.065	17.4655	242.615	2.04045	414.812	10.8503	421.238	14.7539
439.086	16.1805	413.831	16.301	412.301	17.4757	242.765	2.04126	415.118	10.8553	421.655	14.7619
439.384	16.1908	414.077	16.3074	412.595	17.4859	242.895	2.04203	415.36	10.8603	421.936	14.7699
439.649	16.2011	414.38	16.3138	412.826	17.496	243.04	2.04281	415.648	10.8651	422.13	14.7781
439.892	16.2112	414.815	16.3203	413.061	17.5062	243.185	2.04361	415.909	10.8698	422.346	14.7863
441.144	16.2213	415.076	16.327	413.303	17.5165	243.342	2.04443	416.135	10.8745	422.598	14.7944
441.383	16.2313	415.344	16.3338	413.766	17.5269	243.467	2.04523	416.351	10.879	422.802	14.8025
441.714	16.2413	415.638	16.3409	414.064	17.5373	243.633	2.04601	416.605	10.8836	423.04	14.8108
441.986	16.2513	415.872	16.3481	414.308	17.5477	243.794	2.04679	417.083	10.8884	423.255	14.819
442.25	16.2613	416.133	16.3551	414.59	17.558	243.928	2.04754	417.538	10.8932	423.672	14.8273
442.49	16.2713	416.655	16.3621	414.86	17.5685	244.041	2.04831	417.836	10.8981	423.93	14.8357
442.858	16.2814	416.91	16.3689	415.139	17.5789	244.179	2.0491	418.062	10.903	424.129	14.8441
443.137	16.2916	417.175	16.3756	415.402	17.5893	244.42	2.0499	418.348	10.9077	424.329	14.8526
443.539	16.3018	417.441	16.3824	415.623	17.5998	244.578	2.05071	418.647	10.9124	424.543	14.8612
443.755	16.3121	417.69	16.3892	415.857	17.6104	244.735	2.05154	418.904	10.9169	424.84	14.87
444.031	16.3225	417.933	16.3961	416.124	17.6212	245.003	2.05238	419.744	10.9213	425.067	14.879
444.28	16.3329	418.219	16.403	416.374	17.632	245.261	2.05323	420.05	10.9258	425.318	14.888
444.541	16.3433	418.507	16.4099	416.63	17.6428	245.373	2.0541	420.283	10.9302	425.604	14.8969
444.755	16.3538	418.748	16.4168	416.925	17.6536	245.5	2.05498	420.587	10.9347	425.865	14.9059
445.787	16.3645	418.93	16.4239	417.14	17.6643	245.646	2.05584	420.803	10.9392	426.179	14.9148
446.26	16.3751	419.542	16.4312	417.404	17.6749	245.824	2.05668	421.28	10.9437	426.394	14.9238
446.578	16.3858	419.828	16.4384	417.6	17.6854	245.97	2.05754	421.576	10.9484	426.701	14.9328
446.849	16.3964	420.077	16.4456	417.878	17.6961	246.105	2.05841	421.794	10.9532	426.946	14.9419
447.289	16.4071	420.385	16.4527	418.075	17.7068	246.237	2.05929	422.471	10.9579	427.191	14.9508
447.572	16.4178	420.584	16.4598	418.392	17.7176	246.372	2.06018	422.673	10.9626	427.466	14.9597
448	16.4287	420.887	16.4667	418.625	17.7286	246.654	2.06108	422.948	10.9675	427.77	14.9686
448.274	16.4396	421.2	16.4738	418.836	17.7396	246.79	2.06196	423.199	10.9724	427.979	14.9777
448.52	16.4506	421.474	16.4808	419.123	17.7505	246.943	2.06285	423.518	10.9774	428.441	14.9868
448.78	16.4616	421.783	16.4876	419.402	17.7612	247.098	2.06376	423.775	10.9823	428.742	14.9959
449.007	16.4726	421.994	16.4942	419.658	17.7717	247.388	2.06467	424.005	10.9873	429.028	15.0051
449.203	16.4837	422.279	16.5008	419.897	17.7822	247.681	2.0656	424.448	10.9923	429.304	15.014
449.402	16.4948	422.583	16.5075	420.362	17.7927	247.82	2.06653	424.71	10.9971	429.587	15.0229
449.652	16.5061	422.844	16.5141	420.661	17.8033	248.083	2.06747	424.975	11.0018	429.798	15.0315
449.87	16.5174	423.108	16.5209	420.887	17.814	248.253	2.06842	425.281	11.0065	430.067	15.0401
450.086	16.5286	423.339	16.5277	421.185	17.8248	248.381	2.06938	425.527	11.0112	430.378	15.0484
450.337	16.5399	423.565	16.5345	421.475	17.8354	248.542	2.07035	425.816	11.0157	430.632	15.0566
450.548	16.551	423.814	16.5412	421.726	17.846	248.646	2.07133	426.163	11.0201	431.087	15.0647
450.742	16.5622	424.276	16.548	421.988	17.8568	248.772	2.07231	426.412	11.0244	431.362	15.0728
451.041	16.5734	424.744	16.5547	422.227	17.8675	249.033	2.0733	426.714	11.0287	431.637	15.0808
451.306	16.5846	425.051	16.5614	422.532	17.8783	249.184	2.0743	426.922	11.0329	431.875	15.089
451.578	16.5957	425.256	16.5681	422.79	17.8892	249.301	2.0753	427.236	11.0372	432.374	15.0973
451.847	16.607	425.666	16.5748	423.03	17.9001	249.461	2.07632	427.514	11.0416	432.601	15.1056
452.083	16.6182	425.911	16.5815	423.328	17.911	249.603	2.07733	427.78	11.0461	432.898	15.1139
452.346	16.6293	426.148	16.5881	423.59	17.922	249.74	2.07836	428.04	11.0506	433.131	15.1221
452.605	16.6405	426.419	16.5948	423.871	17.9329	249.875	2.07939	428.272	11.0551	433.414	15.1303
452.821	16.6516	426.882	16.6014	424.117	17.9439	250.272	2.08045	428.576	11.0596	433.658	15.1385
453.117	16.6625	427.307	16.6079	424.4	17.955	250.41	2.08152	428.801	11.0641	433.983	15.1466
453.331	16.6733	428.123	16.6145	424.639	17.966	250.579	2.0826	429.063	11.0685	434.239	15.1547
453.612	16.6841	428.421	16.621	424.921	17.977	250.717	2.08368	429.354	11.073	434.474	15.1628
453.906	16.695	428.712	16.6275	425.154	17.9881	250.882	2.08476	429.642	11.0775	434.844	15.1711
454.174	16.7058	428.976	16.6342	425.828	17.9992	251.247	2.08585	429.863	11.0821	435.06	15.1795
454.617	16.7167	429.204	16.6407	426.091	18.0104	251.417	2.08694	430.194	11.0864	435.372	15.1879
455.509	16.7275	429.416	16.6473	426.408	18.0217	251.54	2.08804	430.49	11.0906	435.635	15.1962
455.745	16.7381	429.68	16.6538	426.636	18.0329	251.716	2.08914	430.751	11.0946	436.072	15.2045
456.009	16.7485	429.881	16.6603	427.125	18.0439	251.84	2.09024	431.278	11.0985	436.351	15.2129
456.596	16.7589	430.142	16.6667	427.372	18.0548	251.953	2.09138	431.574	11.1025	436.642	15.2211
456.91	16.7692	430.442	16.6732	427.664	18.0655	252.218	2.09251	431.813	11.1062	436.858	15.2293
457.163	16.7795	430.714	16.6797	427.904	18.0762	252.341	2.09365	432.273	11.1101	437.346	15.2375
457.784	16.7897	430.952	16.6861	428.23	18.0868	252.509	2.09476	432.576	11.1139	437.63	15.2455
458.177	16.7998	431.253	16.6926	428.483	18.0975	252.668	2.09587	432.795	11.1177	437.857	15.2535
458.562	16.8098	431.663	16.6992	428.774	18.1081	252.81	2.09699	433.089	11.1215	438.141	15.2614
458.799	16.8198	431.94	16.7059	429.135	18.1187	252.954	2.0981	433.372	11.1254	438.407	15.2694
459.05	16.8297	432.139	16.7127	429.356	18.1292	253.128	2.09924	433.606	11.129	438.668	15.2773
459.312	16.8396	432.377	16.7194	429.57	18.1398	253.286	2.10041	433.879	11.1326	438.922	15.2853
459.584	16.8495	432.596	16.7264	429.828	18.1502	253.414	2.10159	434.132	11.136	439.2	15.2932
459.816	16.8594	432.815	16.7334	430.291	18.1607	253.589	2.10276	434.344	11.1396	439.501	15.3011
460.079	16.8692	433.113	16.7405	430.495	18.1713	253.717	2.10393	434.605	11.1431	439.715	15.3092
460.346	16.8791	433.344	16.7476	430.8	18.1818	253.877	2.1051	434.84	11.1467	440.101	15.3172
460.646	16.8889	433.644	16.7547	431.218	18.1923	254.028	2.1063	435.088	11.1504	440.342	15.3253
461.064	16.8987	433.874	16.7617	431.534	18.2027	254.174	2.1075	435.356	11.1541	440.6	15.3334
461.263	16.9086	434.135	16.7687	431.77	18.2131	254.315	2.10869	435.585	11.1579	440.881	15.3416
461.578	16.9185	434.44	16.7757	432.012	18.2234	254.461	2.10989	435.801	11.1617	441.127	15.3497
461.79	16.9285	434.713	16.783	432.41	18.2336	254.589	2.11108	436.003	11.1657	441.587	15.3578
462.044	16.9385	434.955	16.7903	432.803	18.244	254.75	2.11227	436.199	11.1698	441.899	15.3658
462.297	16.9486	435.219	16.7977	433.133	18.2544	254.899	2.11345	436.405	11.1739	442.314	15.3737
462.616	16.9585	435.493	16.8051	433.397	18.265	255.003	2.11464	436.666	11.1781	442.803	15.3818
462.978	16.9685	435.731	16.8126	433.665	18.2754	255.132	2.11581	436.914	11.1824	443.066	15.3901
463.63	16.9784	436.012	16.82	433.901	18.2858	255.418	2.11699	437.174	11.1868	443.335	15.3984
463.869	16.9882	436.276	16.8273	434.17	18.2962	255.545	2.11819	437.403	11.1912	443.594	15.4067
464.083	16.9981	436.576	16.8344	434.46	18.3066	255.682	2.11938	437.599	11.1956	443.868	15.4148
464.349	17.008	436.813	16.8414	434.682	18.3169	255.814	2.12057	437.798	11.2001	444.146	15.4229
464.607	17.0179	437.071	16.8483	434.966	18.3273	255.952	2.12179	437.977	11.2047	444.387	15.4308
464.844	17.0279	437.278	16.855	435.255	18.3376	256.082	2.12299	438.268	11.2094	444.67	15.4387
465.07	17.0379	437.534	16.8619	435.491	18.3478	256.192	2.12419	438.487	11.2141	444.934	15.4466
465.46	17.0479	437.741	16.8687	435.694	18.3581	256.563	2.12539	438.776	11.2189	445.192	15.4547
465.677	17.0577	438.048	16.8756	435.886	18.3683	256.685	2.12661	439.018	11.2238	445.401	15.4629
465.981	17.0675	438.462	16.8826	436.293	18.3783	256.854	2.12782	439.303	11.2288	445.702	15.4711
466.198	17.0773	438.681	16.8896	436.498	18.3881	257.017	2.12905	439.548	11.2338	445.918	15.4794
466.457	17.0872	438.944	16.8966	436.739	18.3977	257.149	2.1303	439.804	11.2389	446.2	15.4876
466.855	17.097	439.399	16.9036	436.96	18.4073	257.321	2.13154	440.103	11.244	446.504	15.4958
467.096	17.1068	439.68	16.9105	437.255	18.4169	257.455	2.13278	440.541	11.2493	446.715	15.504
467.352	17.1167	439.912	16.9175	437.5	18.4265	257.608	2.134	440.779	11.2544	446.998	15.5124
467.84	17.1264	440.184	16.9243	437.773	18.4362	257.757	2.13522	441.107	11.2597	447.301	15.5209
468.076	17.1362	440.431	16.9311	438.026	18.4459	257.93	2.13642	441.38	11.2649	447.532	15.5295
468.292	17.146	440.672	16.938	438.341	18.4557	258.082	2.13762	441.644	11.2701	447.832	15.5381
468.546	17.1559	440.911	16.9449	438.563	18.4656	258.214	2.1388	442.281	11.2753	448.062	15.5468
468.74	17.1659	441.152	16.9516	438.856	18.4754	258.363	2.13997	442.542	11.2806	448.366	15.5557
468.901	17.1759	441.441	16.9584	439.126	18.4853	258.523	2.14114	442.838	11.2859	448.592	15.5647
469.145	17.186	441.676	16.9651	439.362	18.4953	258.683	2.14231	443.077	11.2911	449.052	15.5738
469.339	17.196	441.95	16.972	439.656	18.5051	258.817	2.14351	443.373	11.2965	449.33	15.583
469.58	17.2059	442.194	16.979	440.157	18.5148	259.082	2.14472	443.604	11.3018	449.637	15.5923
469.799	17.2157	442.47	16.9859	440.467	18.5243	259.261	2.14595	444.064	11.3072	449.897	15.6016
470.185	17.2253	442.708	16.9928	440.702	18.5337	259.399	2.1472	444.377	11.3129	450.123	15.6109
470.473	17.2349	442.942	16.9997	440.991	18.543	259.57	2.14846	444.594	11.3187	450.412	15.6202
470.674	17.2443	443.186	17.0066	441.226	18.5525	259.719	2.1497	444.903	11.3246	450.893	15.6295
470.841	17.2537	443.601	17.0135	441.493	18.5619	259.855	2.15099	445.179	11.3305	451.126	15.6388
471.137	17.263	443.836	17.0203	442.166	18.5713	260.121	2.15229	445.414	11.3365	451.368	15.648
471.358	17.2722	444.074	17.0272	442.469	18.5808	260.267	2.15361	445.655	11.3425	451.635	15.6572
471.606	17.2816	444.337	17.034	442.684	18.5901	260.427	2.15494	445.874	11.3484	451.862	15.6663
471.868	17.2909	444.576	17.0408	442.985	18.5995	260.597	2.15628	446.171	11.3542	452.148	15.6754
472.084	17.3003	444.81	17.0476	443.229	18.6086	260.75	2.15763	446.416	11.36	452.386	15.6846
472.371	17.3097	445.068	17.0545	443.524	18.6176	260.885	2.15896	446.856	11.3659	452.649	15.6938
472.822	17.319	445.342	17.0615	443.773	18.6266	261.055	2.16027	447.08	11.3718	452.956	15.7031
473.336	17.3283	445.655	17.0687	444.034	18.6355	261.183	2.16157	447.515	11.3779	453.214	15.7127
473.648	17.3375	446.073	17.0759	444.269	18.6445	261.318	2.16284	447.913	11.3841	453.461	15.7223
474.479	17.3467	446.274	17.0833	444.489	18.6536	261.473	2.1641	448.245	11.3901	453.744	15.732
475.048	17.356	446.546	17.0907	444.693	18.6627	261.598	2.16533	448.48	11.3961	454.007	15.7418
475.349	17.3653	446.791	17.0982	444.889	18.672	261.761	2.16655	448.768	11.4021	454.258	15.7517
475.605	17.3746	447.48	17.1057	445.198	18.6813	262.061	2.16777	449.037	11.4079	454.501	15.7616
475.907	17.384	447.729	17.1134	445.427	18.6905	262.221	2.16897	449.27	11.4137	454.733	15.7716
476.177	17.3934	448.012	17.121	445.727	18.6997	262.334	2.17016	449.587	11.4196	454.972	15.7816
476.408	17.403	448.301	17.1285	445.964	18.709	262.523	2.17135	449.803	11.4255	455.196	15.7916
477.09	17.4127	448.579	17.1361	446.168	18.7185	262.695	2.17254	450.106	11.4312	455.452	15.8016
477.374	17.4225	449.216	17.1439	446.429	18.7281	262.843	2.17371	450.372	11.4369	455.725	15.8117
477.796	17.4322	449.477	17.1517	446.725	18.7378	262.982	2.17492	450.642	11.4425	455.971	15.8218
478.071	17.4419	450.123	17.1596	446.94	18.7477	263.375	2.17614	450.909	11.4482	456.205	15.8318
478.275	17.4517	450.447	17.1675	447.222	18.7573	263.529	2.17733	451.133	11.4538	456.449	15.8419
478.576	17.4615	450.715	17.1755	447.525	18.7669	263.688	2.17852	451.376	11.4595	456.728	15.8519
478.803	17.4713	451.303	17.1835	447.786	18.7765	263.842	2.17972	451.635	11.4652	457.036	15.8618
479.434	17.4812	451.533	17.1914	448.071	18.7861	263.972	2.18093	451.911	11.4709	457.242	15.8717
479.76	17.4912	451.792	17.1994	448.315	18.7959	264.082	2.18213	452.142	11.4766	457.972	15.8816
480.003	17.5012	452.028	17.2075	448.56	18.8058	264.244	2.18337	452.416	11.4823	458.184	15.8916
480.24	17.5111	452.305	17.2157	448.841	18.8158	264.382	2.18462	452.667	11.4879	458.478	15.9016
480.517	17.521	452.744	17.2239	449.138	18.8259	264.537	2.18586	452.969	11.4936	458.764	15.9117
480.774	17.531	453.048	17.2323	449.35	18.8361	264.715	2.18711	453.233	11.4993	459.005	15.9216
481.008	17.5412	453.296	17.2406	449.591	18.8462	264.825	2.18839	453.506	11.505	459.511	15.9315
481.287	17.5514	453.575	17.249	449.83	18.8562	265.015	2.1897	453.746	11.5108	459.733	15.9414
481.553	17.5618	453.814	17.2573	450.022	18.8663	265.155	2.19101	454.387	11.5167	459.942	15.9512
481.814	17.5723	454.012	17.2658	450.427	18.8766	265.299	2.19232	454.581	11.5225	460.432	15.9611
482.113	17.5827	454.437	17.2743	450.703	18.8868	265.422	2.19364	455.046	11.5283	460.659	15.9709
482.323	17.593	454.707	17.2828	450.957	18.8972	265.578	2.19492	455.368	11.5341	460.901	15.9808
482.614	17.6032	454.94	17.2916	451.232	18.9077	265.74	2.19618	455.611	11.5398	461.16	15.9907
482.88	17.6135	455.216	17.3004	451.55	18.9182	265.878	2.19743	455.867	11.5456	461.438	16.0006
483.179	17.6238	455.497	17.3093	452.16	18.9288	266.039	2.19868	456.076	11.5513	461.693	16.0105
483.449	17.6341	455.743	17.3181	452.456	18.9393	266.18	2.19991	456.262	11.557	461.932	16.0203
483.793	17.6443	456.006	17.3268	452.692	18.9497	266.349	2.20113	456.678	11.5627	462.196	16.0302
484.046	17.6546	456.378	17.3353	452.989	18.96	266.445	2.20232	456.87	11.5684	462.459	16.0401
484.283	17.6649	456.61	17.3437	453.464	18.9702	266.617	2.20348	457.1	11.5741	462.919	16.0499
484.544	17.6752	456.874	17.3521	453.679	18.9804	266.75	2.20464	457.339	11.5797	463.187	16.0598
485.237	17.6856	457.138	17.3605	453.995	18.9905	266.921	2.2058	457.637	11.5853	463.397	16.0696
485.514	17.696	457.371	17.3689	454.239	19.0003	267.056	2.20695	457.869	11.5909	463.612	16.0794
486.125	17.7064	457.612	17.3772	454.52	19.0102	267.212	2.20813	458.13	11.5965	463.866	16.0892
486.411	17.7168	457.854	17.3853	454.8	19.0203	267.385	2.20936	458.657	11.6021	464.13	16.0989
487.255	17.7273	458.137	17.3933	455.034	19.0306	267.507	2.21065	459.111	11.6078	464.913	16.1087
487.582	17.7377	458.336	17.4012	455.494	19.0411	267.681	2.21199	459.371	11.6134	465.199	16.1183
487.836	17.7482	458.538	17.4092	455.791	19.0517	268.161	2.21336	459.639	11.6191	465.5	16.128
488.082	17.7586	458.802	17.4171	456.034	19.0623	268.334	2.21472	459.861	11.6248	465.766	16.1376
488.411	17.7691	459.072	17.4253	456.297	19.073	268.459	2.21605	460.139	11.6305	466.029	16.1473
488.692	17.7795	459.385	17.4333	456.559	19.0837	268.776	2.21738	460.338	11.6363	466.273	16.157
488.927	17.7898	459.594	17.4412	456.853	19.0944	268.913	2.2187	460.805	11.642	466.532	16.1667
489.267	17.8002	459.885	17.449	457.07	19.1051	269.075	2.22004	461.106	11.6476	467.038	16.1763
489.499	17.8105	460.166	17.4568	457.394	19.1159	269.257	2.22138	461.369	11.6534	467.248	16.1858
489.761	17.8208	460.41	17.4645	457.664	19.1267	269.419	2.22268	461.621	11.6591	467.531	16.1954
490.043	17.831	460.668	17.4724	457.888	19.1375	269.586	2.22394	461.862	11.6648	467.832	16.205
490.29	17.8413	460.947	17.48	458.092	19.1482	269.711	2.2252	462.141	11.6704	468.064	16.2145
490.536	17.8516	461.205	17.4876	458.356	19.1588	269.859	2.22648	462.471	11.6761	468.591	16.224
490.746	17.862	461.427	17.4951	458.555	19.1695	269.973	2.22772	462.779	11.6821	468.834	16.2334
491.014	17.8724	461.709	17.5026	458.791	19.1802	270.167	2.22898	463.014	11.6881	469.068	16.2427
491.658	17.8829	461.944	17.5102	459.066	19.1908	270.313	2.23027	463.317	11.6944	469.299	16.2521
491.887	17.8934	462.241	17.5179	459.291	19.2015	270.451	2.23157	463.535	11.7006	469.531	16.2614
492.179	17.9039	462.471	17.5257	459.591	19.2124	270.615	2.23287	463.777	11.7068	469.732	16.2707
492.596	17.9144	462.932	17.5335	459.835	19.2234	270.739	2.23419	464.013	11.7129	470	16.2799
494.01	17.925	463.207	17.5414	460.124	19.2346	270.917	2.23553	464.254	11.719	470.31	16.289
494.274	17.9356	463.478	17.5492	460.341	19.2458	271.048	2.23686	464.54	11.725	470.525	16.298
494.54	17.9461	463.769	17.557	460.599	19.2569	271.199	2.23817	464.806	11.7309	470.829	16.3069
494.733	17.9567	464.001	17.5648	460.84	19.2681	271.374	2.23951	465.106	11.7368	471.077	16.3158
494.937	17.9674	464.237	17.5727	461.336	19.2794	271.507	2.24086	465.346	11.7426	471.527	16.3245
495.119	17.978	464.665	17.5806	461.599	19.2909	271.631	2.24221	465.648	11.7484	471.8	16.3335
495.397	17.9887	464.977	17.5885	461.833	19.3023	271.909	2.24354	465.873	11.754	472.096	16.3425
495.885	17.9995	465.202	17.5964	462.111	19.3137	272.068	2.24488	466.142	11.7598	472.33	16.3515
496.134	18.0102	465.449	17.6042	462.364	19.3251	272.189	2.24625	466.676	11.7655	472.599	16.3605
496.352	18.021	465.681	17.6121	462.62	19.3365	272.348	2.2476	466.942	11.7711	472.857	16.3695
496.601	18.0318	465.969	17.6199	462.82	19.3478	272.523	2.24894	467.211	11.7766	473.139	16.3784
496.805	18.0425	466.218	17.6277	463.028	19.3591	272.644	2.25029	467.531	11.7821	473.438	16.3872
497.11	18.0533	466.46	17.6354	463.242	19.3703	272.811	2.25166	467.745	11.7875	473.692	16.3958
497.339	18.0642	466.746	17.643	463.527	19.3815	272.959	2.25305	468.011	11.7928	474.113	16.4044
497.579	18.0751	467.007	17.6506	463.755	19.3925	273.109	2.25445	468.272	11.7982	474.394	16.4128
497.799	18.086	467.255	17.6581	464.196	19.4032	273.259	2.25583	468.572	11.8035	474.725	16.4213
498.001	18.0969	467.537	17.6656	464.416	19.4139	273.401	2.25723	468.802	11.8087	474.976	16.4298
498.22	18.1079	467.842	17.6731	464.656	19.4246	273.526	2.25867	469.105	11.8139	475.207	16.4383
498.514	18.1189	468.084	17.6806	464.888	19.4351	273.65	2.26015	469.332	11.8191	475.53	16.4469
498.78	18.1299	468.327	17.6882	465.13	19.4457	273.792	2.26165	469.6	11.8242	475.804	16.4554
499.277	18.1409	468.608	17.6957	465.39	19.4561	273.928	2.26319	469.838	11.8293	476.09	16.4639
499.586	18.1519	468.905	17.7031	465.617	19.4665	274.084	2.26476	470.073	11.8342	476.438	16.4723
499.806	18.1628	469.12	17.7106	465.823	19.4768	274.215	2.26635	470.274	11.8391	476.66	16.481
500.108	18.1736	469.442	17.7183	466.022	19.4872	274.372	2.26795	470.537	11.844	476.962	16.4898
500.374	18.1844	469.708	17.726	466.462	19.4977	274.517	2.26956	470.776	11.8491	477.172	16.4987
500.605	18.1952	469.972	17.7338	466.698	19.5084	274.689	2.27115	471.002	11.8545	477.403	16.5078
500.808	18.206	470.192	17.7414	466.972	19.5189	274.93	2.27269	471.234	11.86	477.664	16.517
501.075	18.2167	470.473	17.7489	467.235	19.5295	275.106	2.27421	471.47	11.8655	477.966	16.5263
501.885	18.2275	470.776	17.7563	467.489	19.5401	275.263	2.27571	471.707	11.8712	478.183	16.5354
502.342	18.2384	470.99	17.7635	467.693	19.5507	275.399	2.27719	471.969	11.8767	478.457	16.5443
502.847	18.2491	471.284	17.7706	467.974	19.5612	275.554	2.27864	472.194	11.8821	478.693	16.5531
503.061	18.2598	471.59	17.7775	468.261	19.5716	275.711	2.28008	472.467	11.8875	478.94	16.5618
503.342	18.2705	471.878	17.7843	468.506	19.582	275.855	2.28149	472.743	11.8928	479.226	16.5704
503.639	18.2811	472.353	17.791	468.775	19.5923	276.004	2.2829	472.989	11.898	479.464	16.5791
503.884	18.2917	472.637	17.7975	469.021	19.6025	276.158	2.28432	473.27	11.9033	479.936	16.588
504.175	18.3023	472.88	17.8041	469.302	19.6128	276.443	2.28575	473.553	11.9086	480.21	16.597
504.418	18.3128	473.105	17.8108	469.518	19.6233	276.597	2.28715	473.847	11.9139	480.662	16.6061
504.663	18.3234	473.374	17.8176	469.861	19.6338	276.745	2.28852	474.106	11.9194	480.869	16.6154
504.938	18.3339	473.623	17.8241	470.125	19.6443	276.888	2.28987	474.334	11.9249	481.166	16.6246
505.205	18.3445	473.877	17.8305	470.394	19.6545	277.04	2.2912	474.633	11.9306	481.381	16.6338
505.408	18.355	474.187	17.8368	470.654	19.665	277.188	2.29252	474.864	11.9364	481.67	16.643
505.873	18.3655	474.404	17.8431	470.893	19.6754	277.359	2.29385	475.125	11.9423	481.928	16.6523
506.369	18.376	474.672	17.8493	471.164	19.6856	277.604	2.29518	475.324	11.948	482.197	16.6615
506.599	18.3865	475.016	17.8554	471.653	19.6958	277.746	2.29651	475.598	11.9538	482.433	16.6709
506.803	18.3969	475.269	17.8614	471.883	19.7063	277.889	2.29784	475.804	11.9595	482.7	16.6802
507.002	18.4074	475.801	17.8674	472.347	19.7169	278.025	2.29918	476.105	11.9653	483.115	16.6894
507.245	18.418	476.045	17.8735	472.66	19.7277	278.197	2.30051	476.333	11.9712	483.333	16.6986
507.512	18.4286	476.274	17.8795	472.931	19.7386	278.346	2.30185	476.567	11.9773	483.838	16.7076
507.78	18.4392	476.573	17.8857	473.199	19.7495	278.484	2.30318	476.816	11.9836	484.051	16.7167
508.046	18.45	476.803	17.892	473.42	19.7602	278.623	2.30449	477.079	11.9897	484.368	16.7259
508.27	18.4608	477.065	17.8983	473.662	19.7707	278.749	2.30576	477.568	11.9956	484.601	16.7352
508.515	18.4717	477.369	17.9046	473.887	19.781	278.918	2.30703	477.841	12.0016	484.872	16.7445
508.781	18.4825	477.634	17.911	474.086	19.7914	279.052	2.30831	478.084	12.0074	485.131	16.754
509.039	18.4932	477.88	17.9173	474.243	19.8017	279.185	2.30958	478.372	12.013	485.434	16.7634
509.287	18.504	478.172	17.9236	474.531	19.8122	279.321	2.31084	478.608	12.0187	485.668	16.7728
509.725	18.5149	478.418	17.93	474.777	19.8228	279.44	2.31211	478.907	12.0245	485.932	16.7822
510.042	18.5258	478.669	17.9365	475.028	19.8333	279.722	2.31334	479.121	12.0301	486.335	16.7917
510.277	18.5368	478.87	17.9431	475.349	19.8436	279.872	2.3146	479.407	12.0358	486.514	16.8012
511.157	18.548	479.136	17.9497	475.555	19.8537	279.998	2.31589	479.671	12.0415	486.833	16.8106
511.526	18.5591	479.345	17.9563	475.831	19.8638	280.111	2.3172	479.875	12.0474	487.068	16.8199
512.477	18.5703	479.643	17.963	476.098	19.8737	280.572	2.3185	480.177	12.0535	487.373	16.829
512.935	18.5815	480.058	17.9697	476.361	19.8837	280.696	2.3198	480.399	12.0595	487.635	16.8379
513.144	18.5926	480.378	17.9764	476.839	19.894	280.834	2.32109	480.647	12.0655	487.892	16.8466
513.839	18.6037	480.611	17.9831	477.092	19.9045	280.997	2.32238	480.915	12.0715	488.135	16.8551
514.114	18.6148	481.081	17.9898	477.356	19.9152	281.173	2.32366	481.13	12.0775	488.398	16.8635
514.349	18.6257	481.329	17.9965	477.657	19.926	281.301	2.32493	481.406	12.0834	488.677	16.8719
514.618	18.6366	481.553	18.0031	477.902	19.9369	281.435	2.3262	481.67	12.0893	488.893	16.8801
515.481	18.6476	482.04	18.0097	478.146	19.9479	281.536	2.32746	481.933	12.0952	489.23	16.8883
515.782	18.6586	482.277	18.0163	478.42	19.9591	281.678	2.32871	482.234	12.1011	489.501	16.8966
516.005	18.6696	482.548	18.0229	478.82	19.9704	281.797	2.32996	482.477	12.1071	489.743	16.9051
516.243	18.6806	482.788	18.0295	479.034	19.9819	281.952	2.3312	482.739	12.1131	490.029	16.9137
516.471	18.6918	483.075	18.036	479.329	19.9934	282.219	2.33243	483.057	12.1193	490.263	16.9224
516.756	18.7029	483.335	18.0426	479.944	20.0051	282.321	2.33365	483.271	12.1255	490.564	16.931
517.005	18.7141	483.54	18.0492	480.264	20.0169	282.486	2.33486	483.54	12.1318	491.183	16.9398
517.286	18.7251	484	18.0557	480.523	20.0285	282.628	2.33606	483.801	12.1379	491.646	16.9485
517.505	18.736	484.309	18.0622	480.782	20.0402	282.79	2.33725	484.062	12.1442	491.862	16.9572
517.823	18.747	484.529	18.0687	481.023	20.0517	282.894	2.33846	484.337	12.1504	492.098	16.9659
518.067	18.758	484.755	18.0752	481.279	20.0632	283.052	2.33969	484.599	12.1568	492.336	16.9747
518.302	18.7689	484.992	18.0816	481.583	20.0748	283.225	2.34092	484.805	12.1632	492.622	16.9834
518.537	18.7799	485.673	18.088	482.229	20.0864	283.387	2.34212	485.102	12.1697	492.861	16.9922
518.781	18.791	485.947	18.0946	482.529	20.098	283.565	2.34332	485.365	12.1763	493.065	17.0009
519.005	18.8021	486.207	18.1011	482.793	20.1097	283.697	2.34451	485.611	12.1829	493.199	17.0097
519.203	18.8131	486.522	18.1077	483.029	20.1214	283.879	2.34568	486.07	12.1894	493.458	17.0184
519.604	18.824	486.75	18.1144	483.207	20.1331	284.023	2.34684	486.327	12.1959	493.672	17.0273
519.822	18.8347	486.99	18.1211	483.526	20.1446	284.157	2.34799	486.605	12.2022	493.916	17.0361
520.153	18.8454	487.553	18.1277	483.756	20.1561	284.303	2.34916	486.908	12.2085	494.196	17.045
520.444	18.856	487.807	18.1344	483.964	20.1675	284.465	2.35031	487.334	12.2148	494.662	17.0538
520.688	18.8667	488.105	18.1411	484.384	20.1789	284.62	2.35145	487.531	12.2211	494.966	17.0627
521.13	18.8774	488.381	18.1477	484.596	20.1904	284.757	2.35257	487.774	12.2273	495.174	17.0714
521.445	18.888	488.617	18.1544	484.9	20.2017	284.923	2.35371	488.007	12.2333	495.462	17.0802
521.683	18.8988	489.104	18.1613	485.178	20.213	285.19	2.35484	488.251	12.2393	495.763	17.0889
521.923	18.9096	489.377	18.1682	485.458	20.2243	285.338	2.35595	488.54	12.2453	496.002	17.0976
522.202	18.9204	489.611	18.1752	485.899	20.2356	285.51	2.35705	488.836	12.2511	496.255	17.1063
522.437	18.9313	489.873	18.1821	486.196	20.2468	285.75	2.3581	489.072	12.2566	496.537	17.1149
522.677	18.9421	490.186	18.1891	486.427	20.2581	285.906	2.35914	489.333	12.2621	496.803	17.1235
522.94	18.953	490.402	18.1962	486.692	20.2694	286.049	2.36019	489.636	12.2674	497.063	17.1322
523.806	18.9638	490.673	18.2033	486.956	20.2808	286.187	2.36122	489.873	12.2727	497.364	17.141
524.113	18.9745	491.141	18.2102	487.217	20.292	286.433	2.36224	490.148	12.2781	497.576	17.1499
524.371	18.9851	491.404	18.2173	487.607	20.3032	286.578	2.36327	490.67	12.2835	497.877	17.1587
524.604	18.9956	491.668	18.2241	487.894	20.3145	286.713	2.36429	490.942	12.2887	498.135	17.1675
524.845	19.006	491.994	18.2309	488.193	20.3258	286.858	2.36528	491.243	12.2939	498.389	17.1764
525.077	19.0165	492.218	18.2377	488.431	20.3371	286.998	2.36626	491.459	12.2992	498.629	17.1853
525.32	19.0269	492.478	18.2446	488.692	20.3485	287.127	2.36722	491.745	12.3046	498.899	17.1939
525.546	19.0373	492.71	18.2516	488.953	20.3599	287.261	2.3682	492.028	12.3099	499.135	17.2023
525.795	19.0478	492.943	18.2586	489.228	20.3713	287.399	2.36918	492.257	12.3154	499.401	17.2105
526.071	19.0584	493.207	18.2657	489.502	20.3825	287.54	2.37015	492.538	12.3209	499.682	17.2186
526.345	19.0689	493.518	18.2728	489.748	20.3936	287.709	2.37109	492.814	12.3264	499.901	17.2269
526.799	19.0794	493.77	18.2799	490.031	20.4046	287.849	2.37202	493.098	12.332	500.202	17.2352
526.999	19.0899	494.01	18.2869	490.323	20.4157	288.003	2.37295	493.375	12.3377	500.49	17.2435
527.235	19.1005	494.308	18.2936	490.562	20.4268	288.167	2.37387	493.607	12.3434	500.731	17.2519
527.468	19.1109	494.53	18.3003	490.815	20.4379	288.29	2.37479	493.842	12.3491	501.027	17.2601
527.673	19.1214	495.206	18.3068	491.088	20.4491	288.465	2.37576	494.065	12.3549	501.621	17.2683
527.869	19.1318	495.51	18.3133	491.359	20.4604	288.634	2.37673	494.341	12.3607	501.901	17.2765
528.266	19.1423	495.77	18.3198	491.842	20.4716	288.768	2.37771	494.597	12.3665	502.167	17.2846
528.879	19.1528	495.992	18.3263	492.078	20.483	288.914	2.37869	494.803	12.3724	502.427	17.2929
529.139	19.1633	496.298	18.3329	492.54	20.4944	289.187	2.37968	495.042	12.3783	502.673	17.3011
529.393	19.1738	496.577	18.3395	492.856	20.5057	289.358	2.38065	495.302	12.3843	502.956	17.3093
529.723	19.1843	496.808	18.3461	493.112	20.5169	289.492	2.38166	495.544	12.3903	503.2	17.3174
529.947	19.1948	497.128	18.3528	493.394	20.528	289.596	2.3827	495.808	12.3962	503.459	17.3255
530.206	19.2053	497.334	18.3595	493.635	20.5391	289.87	2.38372	496.074	12.4019	503.662	17.3337
530.445	19.2159	497.636	18.3661	493.891	20.5502	290.021	2.38474	496.335	12.4076	503.962	17.342
530.877	19.2264	497.929	18.3728	494.196	20.5612	290.163	2.38576	496.589	12.4133	504.399	17.3504
531.168	19.2369	498.21	18.3793	494.408	20.5722	290.307	2.3868	497.079	12.419	505.042	17.3588
531.397	19.2474	498.476	18.3858	494.868	20.5831	290.446	2.38783	497.718	12.4247	505.36	17.3673
531.67	19.258	498.777	18.3924	495.147	20.5942	290.602	2.38887	498.319	12.4303	505.61	17.3759
532.17	19.2686	499.01	18.3989	495.428	20.6054	290.743	2.38991	498.543	12.436	505.897	17.3846
532.447	19.2794	499.305	18.4054	495.736	20.6167	290.88	2.39092	498.829	12.4416	506.149	17.3935
532.685	19.2901	499.54	18.4119	495.96	20.6281	291.025	2.3919	499.058	12.4471	506.403	17.4023
532.929	19.3009	499.798	18.4184	496.233	20.6395	291.186	2.39292	499.353	12.4527	506.599	17.4114
533.207	19.3116	500.053	18.4249	496.514	20.6507	291.318	2.39396	499.6	12.4583	506.818	17.4207
533.507	19.3222	500.372	18.4314	496.77	20.6619	291.57	2.39501	499.796	12.4639	507.069	17.43
533.719	19.3327	500.592	18.4379	497.031	20.6731	291.717	2.39608	500.005	12.4695	507.255	17.4391
534.035	19.3431	501.226	18.4445	497.293	20.6841	291.87	2.39719	500.268	12.4751	507.495	17.4481
534.468	19.3535	501.477	18.4512	497.559	20.695	292.124	2.3983	500.468	12.4807	507.723	17.4571
534.868	19.3639	501.673	18.4582	497.804	20.7059	292.27	2.39937	500.669	12.4863	507.92	17.466
535.069	19.3742	501.907	18.4653	498.108	20.7167	292.428	2.40045	500.845	12.4919	508.121	17.4747
535.307	19.3844	502.327	18.4726	498.351	20.7273	292.586	2.40156	501.308	12.4976	508.335	17.4835
535.542	19.3946	502.726	18.4801	498.585	20.7379	292.729	2.40266	501.773	12.5032	508.596	17.4922
535.836	19.4048	502.921	18.4875	498.851	20.7483	292.878	2.40377	502.069	12.5089	508.899	17.5011
536.069	19.4151	503.241	18.4949	499.1	20.7588	292.993	2.4049	502.335	12.5146	509.17	17.5101
536.529	19.4254	503.471	18.5023	499.353	20.7694	293.145	2.40607	502.637	12.5202	509.392	17.5193
536.803	19.4356	503.67	18.5099	499.644	20.7799	293.306	2.40723	502.854	12.5259	509.685	17.5285
537.002	19.4459	504.078	18.5174	499.929	20.7906	293.454	2.40839	503.133	12.5315	509.967	17.5376
537.2	19.456	504.269	18.5249	500.164	20.8015	293.827	2.40955	503.437	12.5372	510.205	17.5467
537.447	19.4662	504.538	18.5326	500.455	20.8125	293.987	2.4107	503.631	12.5428	510.645	17.5558
538.061	19.4764	504.799	18.5402	500.694	20.8235	294.166	2.41183	503.949	12.5483	510.894	17.5649
538.38	19.4865	505.06	18.548	500.995	20.8347	294.289	2.41292	504.22	12.5538	511.162	17.574
538.601	19.4967	505.339	18.5558	501.372	20.846	294.45	2.414	504.51	12.5594	511.58	17.5832
538.854	19.5069	505.642	18.564	501.619	20.8574	294.622	2.41511	504.722	12.565	511.834	17.5923
539.109	19.5171	505.915	18.5722	501.88	20.8687	294.749	2.41619	504.998	12.5706	512.067	17.6015
539.354	19.5272	506.178	18.5806	502.186	20.8801	294.917	2.41723	505.408	12.5762	512.37	17.6106
539.797	19.5374	506.43	18.5891	502.43	20.8916	295.112	2.41829	505.677	12.5819	512.604	17.6197
540.07	19.5475	506.669	18.5977	502.718	20.9032	295.243	2.41938	505.965	12.5877	512.865	17.6286
540.269	19.5577	506.975	18.6063	502.952	20.9149	295.396	2.42044	506.244	12.5936	513.129	17.6376
540.537	19.568	507.188	18.6148	503.195	20.9265	295.574	2.42149	506.478	12.5998	513.39	17.6466
540.744	19.5783	507.508	18.6234	503.434	20.938	295.697	2.42253	506.721	12.606	513.599	17.6555
541.005	19.5886	507.758	18.6322	503.874	20.9493	295.872	2.42356	506.997	12.6122	513.86	17.6644
541.207	19.5989	508.026	18.6409	504.19	20.9604	295.999	2.42462	507.235	12.6183	514.126	17.6733
541.358	19.6092	508.31	18.6495	504.431	20.9716	296.155	2.4257	507.47	12.6244	514.387	17.6819
541.664	19.6194	508.546	18.6583	504.672	20.9827	296.33	2.4268	507.937	12.6305	514.643	17.6905
541.82	19.6297	509.009	18.667	504.96	20.9939	296.456	2.42793	508.211	12.6366	515.164	17.6991
542.125	19.6401	509.303	18.6756	505.269	21.005	296.594	2.42907	508.476	12.6428	515.428	17.7076
542.382	19.6504	509.55	18.6843	505.795	21.0162	296.746	2.43021	508.774	12.6489	515.678	17.716
542.837	19.6607	509.809	18.6932	506.061	21.0275	296.872	2.43134	508.989	12.655	515.931	17.7246
543.066	19.6711	510.078	18.7019	506.301	21.039	296.986	2.43245	509.297	12.6614	516.205	17.733
543.265	19.6817	510.369	18.7108	506.609	21.0505	297.147	2.43359	509.543	12.6676	516.734	17.7414
543.509	19.6922	510.643	18.7197	507.218	21.062	297.327	2.43472	509.802	12.6741	517.04	17.7496
543.745	19.7028	510.884	18.7287	507.494	21.0735	297.461	2.43587	510.078	12.6805	517.293	17.7578
544.21	19.7134	511.127	18.7378	507.711	21.0849	297.603	2.43703	510.337	12.6869	517.548	17.766
545.048	19.724	511.413	18.7469	507.965	21.0964	297.765	2.43821	510.597	12.6933	517.798	17.7743
545.327	19.7345	511.71	18.7562	508.161	21.1078	298.023	2.43939	510.799	12.6996	518.098	17.7825
545.635	19.7449	511.923	18.7655	508.459	21.1191	298.163	2.44055	511.04	12.7058	518.363	17.7908
545.912	19.7553	512.204	18.7747	508.728	21.1307	298.346	2.44172	511.279	12.7119	518.604	17.7992
546.545	19.7658	512.506	18.7839	508.964	21.1423	298.497	2.44286	511.52	12.7181	519.027	17.8076
546.801	19.7762	512.744	18.7933	509.22	21.154	298.633	2.44395	511.798	12.7243	519.233	17.8161
547.062	19.7867	512.987	18.8027	509.532	21.1656	298.894	2.44503	512.04	12.7305	519.534	17.8247
547.351	19.7971	513.218	18.812	509.737	21.1769	299.051	2.4461	512.266	12.7368	519.831	17.8333
547.634	19.8075	513.501	18.8213	510.038	21.1881	299.203	2.44712	512.577	12.7429	520.099	17.842
547.853	19.8179	513.743	18.8307	510.328	21.1992	299.345	2.44816	512.795	12.749	520.372	17.8507
548.17	19.8283	514.006	18.8401	510.589	21.21	299.475	2.44918	513.255	12.7551	520.601	17.8595
548.44	19.8387	514.27	18.8496	511.03	21.2207	299.617	2.45021	513.572	12.7614	520.84	17.8683
548.702	19.8492	514.591	18.8591	511.326	21.2314	299.778	2.45123	513.81	12.7676	521.293	17.8771
548.969	19.8595	514.846	18.8687	511.56	21.2423	299.93	2.45227	514.091	12.774	521.566	17.8861
549.203	19.87	515.109	18.8782	511.829	21.2532	300.069	2.45332	514.373	12.7805	521.981	17.895
549.409	19.8805	515.421	18.8878	512.087	21.2643	300.241	2.45438	514.606	12.7868	522.177	17.904
549.673	19.8911	515.67	18.8975	512.389	21.2755	300.405	2.45546	514.914	12.7932	522.498	17.913
549.944	19.9017	515.97	18.9071	512.636	21.2865	300.535	2.45655	515.13	12.7997	522.717	17.922
550.2	19.9122	516.252	18.917	513.094	21.2976	300.647	2.45762	515.436	12.8062	522.998	17.9309
550.891	19.9225	516.468	18.9268	513.395	21.3087	300.763	2.4587	515.774	12.813	523.46	17.9396
551.13	19.9327	516.909	18.9367	513.815	21.3197	300.863	2.45977	516.008	12.8198	523.724	17.948
551.334	19.9427	517.157	18.9465	514.096	21.3308	301.027	2.46085	516.272	12.8266	523.925	17.9561
551.577	19.9526	517.448	18.9564	514.362	21.3418	301.263	2.46191	516.535	12.8336	524.129	17.9641
551.834	19.9624	517.705	18.9663	514.691	21.3528	301.385	2.46295	517.209	12.8406	524.395	17.9722
552.067	19.9721	517.998	18.9762	514.964	21.3638	301.584	2.46397	517.475	12.8475	524.798	17.9806
552.266	19.9817	518.261	18.9861	515.235	21.3747	301.742	2.46497	517.774	12.8546	525	17.9889
552.47	19.9913	518.575	18.996	515.55	21.3855	301.884	2.46598	518.005	12.8616	525.295	17.9973
552.672	20.001	519.035	19.0059	515.764	21.3964	302.045	2.46697	518.298	12.8687	525.566	18.0056
552.976	20.0107	519.27	19.0158	516.05	21.4073	302.172	2.46797	518.569	12.8758	525.798	18.014
553.591	20.0205	519.766	19.0257	516.292	21.4183	302.284	2.46898	518.808	12.8831	526.068	18.0224
553.907	20.0302	520.045	19.0357	516.55	21.4294	302.424	2.46997	519.101	12.8903	526.322	18.0308
554.129	20.04	520.272	19.0458	516.749	21.4405	302.576	2.47096	519.335	12.8976	526.583	18.0391
554.404	20.0498	520.541	19.0559	516.992	21.4517	302.73	2.47193	519.636	12.9048	526.86	18.0475
554.867	20.0596	520.802	19.066	517.224	21.4629	302.854	2.47291	519.877	12.9121	527.329	18.0558
555.108	20.0695	521.063	19.0761	517.5	21.4741	302.966	2.4739	520.136	12.9192	527.633	18.0642
555.372	20.0793	521.262	19.0862	517.751	21.4854	303.148	2.47489	520.434	12.9264	527.891	18.0724
555.615	20.0893	521.535	19.0962	518.433	21.4968	303.292	2.47589	520.675	12.9336	528.127	18.0804
555.876	20.0992	521.79	19.1065	518.691	21.5081	303.452	2.47689	520.939	12.9407	528.391	18.0884
556.175	20.1092	522.109	19.1168	518.99	21.5195	303.587	2.47791	521.202	12.9478	528.572	18.0965
556.389	20.1191	522.371	19.127	519.456	21.5309	303.698	2.47886	521.503	12.9549	529.092	18.1046
556.67	20.1293	522.61	19.1372	519.723	21.5426	303.815	2.4798	521.737	12.9618	529.361	18.1127
556.972	20.1396	522.873	19.1473	519.989	21.5544	304.067	2.48074	522.003	12.9686	529.605	18.1208
557.21	20.15	523.189	19.1574	520.231	21.5662	304.212	2.48165	522.66	12.9754	529.848	18.1288
557.797	20.1606	523.438	19.1675	520.429	21.578	304.368	2.48258	522.938	12.9822	530.065	18.1368
558.055	20.1711	523.898	19.1775	520.727	21.5899	304.516	2.4835	523.192	12.9891	530.363	18.1447
558.254	20.1816	524.167	19.1874	520.962	21.6017	304.813	2.48446	523.475	12.9959	530.606	18.1528
558.57	20.1921	524.446	19.1973	521.235	21.6134	304.949	2.48545	523.983	13.0026	530.847	18.161
559.201	20.2025	524.895	19.2072	521.767	21.6249	305.113	2.48648	524.299	13.0094	531.129	18.1692
559.479	20.213	525.177	19.2169	522.033	21.6362	305.287	2.48751	524.544	13.0161	531.428	18.1776
559.743	20.2234	525.407	19.2266	522.324	21.6474	305.524	2.48854	525.032	13.0227	531.855	18.1859
560.091	20.2337	525.885	19.2363	522.6	21.6587	305.751	2.48957	525.307	13.0292	532.056	18.1941
560.335	20.2441	526.128	19.246	522.816	21.6699	305.929	2.49064	525.565	13.0359	532.306	18.2023
560.611	20.2543	526.404	19.2558	523.092	21.6811	306.082	2.4917	525.822	13.0426	532.534	18.2104
561.12	20.2646	526.712	19.2656	523.346	21.6923	306.231	2.4928	526.066	13.0492	532.777	18.2185
561.399	20.2748	526.919	19.2755	523.632	21.7034	306.364	2.49393	526.332	13.0558	533.061	18.2264
561.673	20.2849	527.379	19.2856	524.123	21.7145	306.48	2.49507	526.571	13.0624	533.329	18.2345
561.98	20.2951	527.859	19.2956	524.373	21.7257	306.631	2.4962	526.802	13.0691	533.622	18.2426
562.2	20.3051	528.133	19.3058	524.661	21.7371	306.769	2.49734	527.048	13.0759	533.864	18.2508
562.466	20.3152	528.338	19.316	524.9	21.7486	306.902	2.49848	527.267	13.0828	534.162	18.259
562.71	20.3253	528.639	19.3261	525.208	21.76	307.051	2.49959	527.551	13.0898	534.391	18.2674
563.167	20.3356	528.848	19.3361	525.47	21.7714	307.226	2.5007	527.807	13.0969	534.638	18.2757
563.409	20.3458	529.104	19.3462	525.783	21.7828	307.351	2.50181	528.09	13.1042	534.873	18.2842
563.707	20.3561	529.37	19.3562	526.088	21.794	307.466	2.50292	528.319	13.1113	535.156	18.2926
563.953	20.3663	529.781	19.3661	526.29	21.8053	307.624	2.50403	528.851	13.1185	535.398	18.3009
564.393	20.3765	530.418	19.3759	526.523	21.8164	307.776	2.50514	529.107	13.1257	535.878	18.309
564.672	20.3867	530.661	19.3857	526.765	21.8277	307.925	2.50624	529.513	13.1329	536.159	18.3171
564.933	20.397	530.975	19.3951	527.024	21.8389	308.076	2.50735	529.712	13.14	536.387	18.3253
565.137	20.4072	531.193	19.4045	527.329	21.85	308.231	2.50846	530.03	13.1472	536.625	18.3334
565.355	20.4174	531.474	19.4137	527.535	21.8611	308.379	2.50956	530.477	13.1546	536.857	18.3417
565.596	20.4275	531.728	19.4229	527.866	21.8722	308.495	2.51066	530.733	13.162	537.124	18.3499
565.798	20.4377	532.014	19.4321	528.097	21.8834	308.617	2.51176	530.997	13.1693	537.303	18.3584
566	20.448	532.309	19.441	528.353	21.8946	308.766	2.51285	531.203	13.1766	537.529	18.3669
566.24	20.4582	532.526	19.4497	528.592	21.9057	308.934	2.51395	531.505	13.1839	537.831	18.3755
566.852	20.4684	532.81	19.4584	528.821	21.9168	309.092	2.51503	531.755	13.1914	538.09	18.384
567.138	20.4784	533.1	19.4668	529.06	21.9279	309.228	2.51612	532.012	13.1989	538.329	18.3925
567.382	20.4885	533.332	19.4749	529.291	21.9389	309.389	2.5172	532.253	13.2064	538.593	18.4008
567.678	20.4986	533.574	19.4828	529.542	21.9497	309.528	2.51828	532.536	13.2139	538.851	18.4092
568.03	20.5086	533.83	19.4906	529.781	21.9607	309.684	2.51935	532.838	13.2215	539.099	18.4174
568.27	20.5186	534.075	19.4985	530.218	21.9717	309.852	2.52042	533.045	13.2292	539.331	18.4255
568.572	20.5288	534.336	19.5063	530.526	21.9828	309.974	2.52148	533.327	13.237	539.575	18.4336
568.764	20.5389	534.576	19.5141	530.768	21.9937	310.085	2.52254	533.774	13.2448	539.858	18.4416
569.085	20.5492	534.808	19.5218	531.012	22.0048	310.25	2.52359	533.988	13.2527	540.12	18.4497
569.64	20.5594	535.072	19.5295	531.295	22.0157	310.399	2.52464	534.448	13.2603	540.408	18.458
569.875	20.5697	535.331	19.5372	531.586	22.0265	310.535	2.52568	534.726	13.2678	540.657	18.4665
570.139	20.5801	535.576	19.545	531.825	22.0372	310.67	2.52671	535	13.275	540.897	18.4749
570.413	20.5904	535.798	19.5529	532.118	22.0478	310.78	2.52774	535.271	13.282	541.135	18.4835
570.672	20.6006	536.039	19.5605	532.352	22.0582	311.033	2.52876	535.514	13.2889	541.338	18.4923
570.935	20.6109	536.263	19.5682	532.595	22.0687	311.301	2.52977	535.771	13.2958	541.594	18.5012
571.144	20.6212	536.48	19.5759	532.857	22.079	311.453	2.53077	535.992	13.3028	541.892	18.5101
571.437	20.6315	536.731	19.5835	533.09	22.0893	311.676	2.5318	536.273	13.3097	542.139	18.5191
571.656	20.6417	536.966	19.5911	533.388	22.0994	311.82	2.53287	536.572	13.3167	542.382	18.5282
571.934	20.652	537.198	19.5987	533.617	22.1093	311.942	2.53397	536.788	13.3237	542.666	18.5374
572.201	20.6622	537.394	19.6063	533.878	22.1191	312.117	2.53509	537.072	13.3308	542.963	18.5465
572.404	20.6724	537.639	19.6138	534.152	22.1287	312.291	2.53619	537.332	13.3379	543.175	18.5556
572.67	20.6824	537.867	19.6214	534.794	22.1384	312.441	2.53729	537.594	13.3451	543.462	18.5645
572.969	20.6924	538.105	19.6289	535.013	22.1479	312.567	2.53838	537.832	13.3523	543.762	18.5733
573.207	20.7023	538.377	19.6364	535.274	22.1576	312.756	2.53946	538.103	13.3596	543.994	18.582
573.507	20.7122	538.606	19.6438	535.592	22.1673	312.935	2.54053	538.345	13.3669	544.463	18.5908
573.787	20.722	539.1	19.6514	535.833	22.1771	313.074	2.54159	538.606	13.3742	544.722	18.5998
574.004	20.7318	539.371	19.6589	536.318	22.1868	313.242	2.54264	539.068	13.3816	544.918	18.6088
574.53	20.7415	539.612	19.6664	536.557	22.1968	313.366	2.54368	539.272	13.389	545.152	18.618
574.794	20.7513	539.879	19.6738	536.852	22.2069	313.502	2.5447	539.531	13.3965	545.391	18.6272
575.05	20.761	540.194	19.6812	537.084	22.2171	313.662	2.54572	539.843	13.4038	545.63	18.6365
575.344	20.7708	540.801	19.6886	537.737	22.2272	313.798	2.54672	540.334	13.4111	545.861	18.646
575.657	20.7806	541.468	19.6959	538.059	22.2376	313.95	2.54771	540.602	13.4184	546.122	18.6555
575.865	20.7903	541.672	19.7034	538.297	22.2479	314.099	2.54869	540.908	13.4256	546.321	18.6651
576.149	20.8002	541.977	19.7109	538.561	22.2583	314.271	2.54966	541.144	13.433	546.522	18.6748
576.395	20.8099	542.235	19.7185	538.827	22.2686	314.409	2.55061	541.401	13.4403	546.774	18.6846
576.679	20.8196	542.494	19.7263	539.083	22.2791	314.555	2.55155	541.783	13.4477	547.003	18.6945
576.966	20.8292	542.731	19.7341	539.289	22.2898	314.707	2.55253	542.237	13.455	547.489	18.7044
577.248	20.8389	542.947	19.7418	539.551	22.3005	314.866	2.55357	542.442	13.4623	547.762	18.7143
577.462	20.8486	543.234	19.7495	539.831	22.3113	315.111	2.55461	542.765	13.4696	547.987	18.7243
577.949	20.8582	543.466	19.7573	540.119	22.3221	315.26	2.55564	543.047	13.4769	548.235	18.7343
578.234	20.8678	543.665	19.765	540.386	22.3326	315.392	2.55669	543.275	13.4842	548.452	18.7444
578.476	20.8774	543.872	19.7726	540.821	22.3431	315.53	2.55771	543.567	13.4916	548.693	18.7545
578.73	20.887	544.076	19.7802	541.035	22.3536	315.659	2.55873	543.822	13.499	548.957	18.7647
578.97	20.8967	544.374	19.7879	541.316	22.3639	315.829	2.55975	544.105	13.5063	549.191	18.775
579.2	20.9064	544.631	19.7955	541.588	22.3742	315.961	2.56079	544.342	13.5138	549.394	18.7853
580.058	20.9161	544.869	19.803	541.854	22.3845	316.224	2.56181	544.802	13.5212	549.695	18.7957
580.344	20.9257	545.137	19.8105	542.094	22.395	316.405	2.56282	545.26	13.5286	550.345	18.8061
580.607	20.9353	545.391	19.818	542.372	22.4057	316.541	2.56383	545.528	13.536	550.631	18.8166
580.861	20.9448	545.674	19.8255	542.621	22.4164	316.709	2.56483	545.746	13.5434	550.892	18.8271
581.447	20.9544	545.972	19.8328	542.94	22.4271	316.86	2.56584	546.038	13.5508	551.237	18.8375
581.656	20.964	546.243	19.8402	543.193	22.4377	317.006	2.56683	546.266	13.558	551.889	18.8478
581.942	20.9738	546.511	19.8477	543.422	22.4485	317.166	2.5678	546.515	13.5653	552.12	18.858
582.279	20.9836	546.746	19.8552	543.796	22.4591	317.296	2.56875	546.801	13.5725	552.38	18.8682
582.54	20.9933	546.99	19.8628	544.014	22.4697	317.434	2.56965	547.102	13.5795	552.666	18.8783
582.837	21.003	547.207	19.8704	544.277	22.4804	317.567	2.57053	547.348	13.5863	553.162	18.8885
583.052	21.0128	547.504	19.8781	544.583	22.4912	317.722	2.57142	547.594	13.593	553.423	18.8987
583.342	21.0225	547.751	19.8858	544.817	22.5019	317.867	2.57229	547.801	13.5995	553.644	18.9089
583.64	21.0321	548.039	19.8938	545.05	22.5125	318.13	2.57314	548.104	13.606	553.862	18.9189
583.875	21.0416	548.303	19.9019	545.325	22.5232	318.31	2.57397	548.325	13.6125	554.161	18.9291
584.084	21.0511	548.581	19.9098	545.543	22.534	318.442	2.57477	548.609	13.6189	554.392	18.9392
584.369	21.0606	548.82	19.9179	545.827	22.5448	318.619	2.57559	548.894	13.6252	554.63	18.9495
584.588	21.07	549.083	19.9259	546.127	22.5557	318.766	2.57641	549.109	13.6314	554.87	18.9598
585.07	21.0795	549.526	19.9338	546.339	22.5667	318.934	2.57723	549.407	13.6377	555.111	18.9699
585.373	21.089	549.836	19.9418	546.637	22.5777	319.115	2.57807	549.676	13.644	555.548	18.9798
585.63	21.0985	550.078	19.9498	546.92	22.5888	319.248	2.57891	549.972	13.6503	556.022	18.9895
585.876	21.1082	550.518	19.9578	547.19	22.5998	319.421	2.57972	550.389	13.6566	556.298	18.9991
586.132	21.1178	550.747	19.9659	547.609	22.6106	319.548	2.58051	550.665	13.6629	556.753	19.0087
586.737	21.1274	551.207	19.9741	547.892	22.6215	319.825	2.58128	550.931	13.6692	557	19.0184
587.007	21.1371	551.476	19.9822	548.156	22.6324	319.978	2.58203	551.133	13.6754	557.254	19.0281
587.266	21.1469	551.729	19.9904	548.427	22.6434	320.111	2.58275	551.433	13.6816	557.492	19.038
587.467	21.1568	551.925	19.9986	548.683	22.6544	320.268	2.5835	551.896	13.6877	557.763	19.0478
587.669	21.1666	552.239	20.0068	548.887	22.6655	320.429	2.58429	552.328	13.6937	557.978	19.0576
587.846	21.1764	552.472	20.0149	549.15	22.6765	320.705	2.58508	552.773	13.6996	558.406	19.0675
588.131	21.1863	552.705	20.0231	549.352	22.6876	320.829	2.5859	552.945	13.7055	559.239	19.0774
588.31	21.1962	552.947	20.0312	549.556	22.6987	320.991	2.58676	553.203	13.7114	559.54	19.0873
588.77	21.2062	553.41	20.0394	549.854	22.7099	321.24	2.58759	553.525	13.7172	559.827	19.0971
589.28	21.2161	553.666	20.0475	550.098	22.721	321.349	2.58842	553.768	13.7229	560.096	19.1069
589.578	21.2261	553.937	20.0555	550.342	22.7322	321.524	2.58929	554.002	13.7288	560.32	19.1167
589.805	21.2361	554.233	20.0632	550.62	22.7432	321.625	2.59016	554.303	13.7345	560.534	19.1266
590.109	21.2462	554.467	20.0709	550.817	22.754	321.813	2.59103	554.572	13.7399	560.79	19.1365
590.38	21.2563	554.766	20.0783	551.015	22.7646	321.956	2.59193	554.803	13.7452	561.056	19.1466
590.603	21.2665	555.004	20.0857	551.254	22.7751	322.107	2.59286	555.104	13.7504	561.252	19.1568
590.827	21.2767	555.306	20.0931	551.493	22.7856	322.247	2.59382	555.327	13.7555	561.491	19.1669
591.073	21.287	555.722	20.1005	551.746	22.796	322.417	2.59482	555.64	13.7608	561.735	19.177
591.325	21.2972	556.038	20.1078	552.025	22.8067	322.578	2.59584	556.106	13.7659	562.033	19.187
591.596	21.3074	556.275	20.115	552.266	22.8175	322.713	2.59686	556.299	13.771	562.25	19.1972
591.84	21.3177	556.515	20.1221	552.495	22.8284	322.863	2.59788	556.601	13.7761	562.446	19.2074
592.067	21.3279	556.74	20.1292	552.784	22.8396	323.015	2.59891	556.904	13.781	562.762	19.2175
592.269	21.3381	557.018	20.1362	553.022	22.8507	323.164	2.59993	557.171	13.7859	563.259	19.2278
592.53	21.3484	557.272	20.1432	553.322	22.8618	323.279	2.60098	557.406	13.7908	563.664	19.2381
592.729	21.3586	557.537	20.1501	553.552	22.8729	323.452	2.60203	557.669	13.7955	564.125	19.2484
592.933	21.3687	557.784	20.157	553.863	22.8839	323.59	2.6031	557.973	13.8002	564.39	19.2586
593.331	21.3788	558.099	20.1638	554.119	22.895	323.745	2.6042	558.184	13.8048	564.647	19.2687
593.513	21.389	558.331	20.1708	554.537	22.906	323.907	2.6053	558.467	13.8094	564.925	19.2788
593.99	21.399	558.568	20.1779	554.753	22.9169	324.045	2.6064	558.726	13.8138	565.229	19.2888
594.264	21.4091	558.84	20.1851	555.064	22.9279	324.194	2.6075	558.964	13.8182	565.442	19.2986
594.467	21.4191	559.067	20.1925	555.3	22.9388	324.346	2.60861	559.208	13.8225	565.905	19.3086
594.927	21.4291	559.304	20.1999	555.6	22.9496	324.497	2.60976	559.506	13.8267	566.186	19.3188
595.239	21.4391	559.571	20.2072	555.827	22.9604	324.674	2.61089	559.766	13.8308	566.591	19.329
595.455	21.449	559.81	20.2145	556.07	22.9713	324.798	2.61206	560.019	13.8349	567.009	19.3395
596.135	21.4588	560.077	20.2217	556.356	22.9823	324.91	2.61324	560.3	13.8388	567.437	19.35
596.794	21.4686	560.736	20.229	556.658	22.9933	325.073	2.61445	560.534	13.8428	567.665	19.3604
597.058	21.4784	561.04	20.2362	556.906	23.0044	325.217	2.61568	560.817	13.8469	568.122	19.3707
597.354	21.4881	561.26	20.2433	557.426	23.0156	325.376	2.61693	561.061	13.851	568.302	19.3811
597.833	21.4979	561.74	20.2506	557.728	23.0268	325.669	2.61817	561.374	13.8552	568.578	19.3914
598.107	21.5078	562.031	20.2577	557.968	23.0379	325.855	2.61941	561.6	13.8593	568.777	19.4015
598.343	21.5177	562.255	20.2648	558.274	23.0491	326.105	2.62064	561.782	13.8632	569.058	19.4114
598.605	21.5276	562.535	20.2721	558.559	23.0602	326.251	2.62189	561.981	13.8673	569.489	19.4214
599.097	21.5375	562.732	20.2794	558.86	23.0716	326.403	2.62316	562.298	13.8712	569.731	19.4312
599.341	21.5474	562.976	20.2866	559.124	23.0831	326.547	2.62442	562.763	13.875	569.987	19.4409
599.605	21.5572	563.232	20.2939	559.396	23.0947	326.706	2.62567	563.027	13.8787	570.189	19.4505
599.805	21.567	563.463	20.3012	559.657	23.1064	326.861	2.62694	563.262	13.8824	570.395	19.4603
600.042	21.5768	563.66	20.3086	559.898	23.118	327	2.62823	563.466	13.8862	570.654	19.47
600.273	21.5867	563.902	20.3159	560.159	23.1295	327.168	2.62951	563.739	13.89	570.967	19.4797
600.532	21.5967	564.127	20.3231	560.36	23.141	327.32	2.63077	564.043	13.8939	571.183	19.4892
600.842	21.6067	564.4	20.3303	560.636	23.1521	327.489	2.63203	564.279	13.8977	571.465	19.4988
601.059	21.6167	564.684	20.3374	560.897	23.1632	327.624	2.6333	564.564	13.9013	571.726	19.5082
601.537	21.6268	564.922	20.3445	561.16	23.1741	327.776	2.63459	564.808	13.9049	572.001	19.5175
[truncated: 6,235 more rows]
