# Supplementary material for: Li/Al‐LDH Reinforced Polyacrylamide/Xanthan Gum Semi‐Interpenetrating Network Nano‐Conductive Hydrogels for Stress Sensing and Wearable Device Applications
Source: Adv Sci (Weinh). 2025 Sep 30;12(47):e11903. doi: 10.1002/advs.202511903 (PMC12713048; doi:10.1002/advs.202511903)
Supplement: Supplementary file 2 — Supporting Information [file ADVS-12-e11903-s004.zip › Figure 3d.xlsx]

## Sheet: Sheet1
1	86.0745	4.30373	1.547
2	387.807	19.3903	3.283
3	633.488	31.6744	4.615
4	783.243	39.1622	4.914
5	1388.05	69.4025	7.075
6	1039.61	51.9805	5.81
