# Supplementary material for: Li/Al‐LDH Reinforced Polyacrylamide/Xanthan Gum Semi‐Interpenetrating Network Nano‐Conductive Hydrogels for Stress Sensing and Wearable Device Applications
Source: Adv Sci (Weinh). 2025 Sep 30;12(47):e11903. doi: 10.1002/advs.202511903 (PMC12713048; doi:10.1002/advs.202511903)
Supplement: Supplementary file 2 — Supporting Information [file ADVS-12-e11903-s004.zip › Figure 3e.xlsx]

## Sheet: Sheet1
0	0	0	0.91974	0	0	0	0	0	0	0	1.20784	0	0	0	0
0.694	0	0.196	0.92277	-0.089	1.73219	-0.137	1.66671	-0.201	1	0.042	1.20266	-0.145	1.66671	-0.201	1.33342
0.907	0.03833	0.438	0.92709	0.196	1.15779	0.151	1.16174	-0.04	1.16085	0.244	1.20116	0.078	1.25456	-0.02	0.92073
1.164	0.1896	0.639	0.93025	0.438	1.15967	0.373	1.16218	0.459	1.16744	0.696	1.20545	0.458	1.25622	0.333	0.92464
1.392	0.33906	0.821	0.93286	0.699	1.16204	0.641	1.16382	0.696	1.16747	0.956	1.20525	0.793	1.25686	0.577	0.92598
1.658	0.46634	1.109	0.93846	0.938	1.1638	0.85	1.1639	0.9	1.16665	1.196	1.20457	1.054	1.25582	0.828	0.92745
1.84	0.56245	1.506	0.94712	1.171	1.16537	1.159	1.16659	1.106	1.16587	1.482	1.20494	1.31	1.25465	1.049	0.92819
2.061	0.62902	1.718	0.95056	1.471	1.16875	1.37	1.16671	1.406	1.1674	1.728	1.20436	1.522	1.25248	1.286	0.92928
2.363	0.70494	1.937	0.95418	1.703	1.17026	1.684	1.16951	1.676	1.16818	2.041	1.20531	1.808	1.25194	1.517	0.93019
2.581	0.7733	2.193	0.95885	1.999	1.1735	1.959	1.17128	1.892	1.16758	2.457	1.20864	2.24	1.25464	1.754	0.93121
2.862	0.83646	2.436	0.96314	2.23	1.17495	2.222	1.17274	2.183	1.16884	2.72	1.20839	2.454	1.25245	2.019	0.93285
3.225	0.89804	2.906	0.97382	2.521	1.17802	2.48	1.17405	2.424	1.16883	3.043	1.20952	2.75	1.25207	2.265	0.93402
3.444	0.95193	3.106	0.97689	2.807	1.18094	2.73	1.17515	2.708	1.16987	3.289	1.20884	2.966	1.24989	2.509	0.93511
3.66	1.00575	3.319	0.98032	3.046	1.18256	2.969	1.17596	3.008	1.1713	3.559	1.20871	3.264	1.24952	2.792	0.93708
3.963	1.05538	3.546	0.98413	3.307	1.18477	3.252	1.17791	3.22	1.17052	3.821	1.20837	3.557	1.24902	3.046	0.93834
4.228	1.10339	3.775	0.988	3.6	1.18784	3.511	1.17923	3.503	1.17149	4.234	1.21152	3.815	1.24773	3.252	0.93847
4.62	1.14613	3.983	0.99127	3.836	1.18934	3.727	1.17942	3.775	1.17217	4.433	1.20968	4.038	1.24563	3.516	0.93991
4.898	1.18377	4.28	0.99705	4.073	1.19086	4.019	1.18159	4.028	1.17236	4.801	1.21176	4.316	1.24476	3.776	0.94123
5.13	1.21809	4.544	1.00189	4.291	1.19185	4.237	1.18183	4.239	1.17148	5.048	1.21101	4.582	1.24359	4.041	0.94264
5.418	1.25092	4.762	1.00543	4.575	1.19462	4.522	1.18381	4.537	1.17276	5.249	1.20918	4.819	1.24177	4.349	0.94502
5.656	1.28194	5.045	1.0108	4.854	1.19725	4.825	1.18626	4.953	1.17698	5.508	1.20869	5.097	1.24085	4.585	0.94571
5.836	1.31083	5.345	1.01665	5.07	1.19815	5.091	1.18774	5.234	1.17781	5.756	1.20792	5.293	1.23809	4.823	0.94642
6.094	1.33802	5.557	1.02001	5.545	1.2061	5.326	1.18841	5.522	1.1788	5.994	1.20692	6.368	1.25493	5.084	0.94763
6.31	1.36391	5.875	1.02637	5.867	1.20987	5.587	1.18976	5.766	1.17868	6.452	1.211	6.693	1.25503	5.357	0.9491
6.594	1.38883	6.143	1.0313	6.355	1.21815	5.853	1.19124	6.032	1.17909	6.763	1.21167	6.957	1.25375	5.592	0.94967
6.885	1.41277	6.368	1.03503	6.636	1.22079	6.099	1.19219	6.344	1.18064	6.99	1.21037	7.198	1.25194	5.863	0.95104
7.131	1.43578	6.584	1.03849	6.905	1.22309	6.562	1.19881	6.559	1.17976	7.366	1.21253	7.444	1.25025	6.124	0.95216
7.328	1.45781	6.84	1.04309	7.206	1.22626	6.84	1.2006	6.842	1.18057	7.589	1.21112	7.723	1.24927	6.382	0.95319
7.621	1.47883	7.044	1.04622	7.419	1.22703	7.151	1.20325	7.14	1.18174	7.859	1.21079	7.939	1.24689	6.691	0.95538
7.862	1.49889	7.343	1.05202	8.024	1.23846	7.418	1.20475	7.372	1.18125	8.149	1.21092	8.18	1.24505	6.907	0.95539
8.128	1.51799	7.563	1.0556	8.277	1.24031	7.711	1.20694	8.075	1.1925	8.38	1.20968	8.613	1.2475	7.221	0.95766
8.422	1.53617	8.046	1.0666	8.509	1.24158	7.924	1.20703	8.294	1.19167	8.588	1.20789	8.854	1.24565	7.447	0.95786
8.638	1.55346	8.343	1.07235	8.774	1.24374	8.168	1.20794	8.501	1.19053	8.882	1.20809	9.149	1.245	7.689	0.95841
8.914	1.5699	8.583	1.07649	9.073	1.24683	8.454	1.20995	8.886	1.19382	9.117	1.20692	9.392	1.24319	7.917	0.95862
9.207	1.58547	8.837	1.08103	9.538	1.25443	8.712	1.21122	9.19	1.19508	9.392	1.20667	9.951	1.24843	8.171	0.95941
9.461	1.60022	9.273	1.09071	9.769	1.25567	9.152	1.21726	9.465	1.19561	9.658	1.20621	10.164	1.24594	8.681	0.96613
9.757	1.61417	9.71	1.10042	10.072	1.25886	9.566	1.22262	9.692	1.19494	9.914	1.20551	10.627	1.24902	8.955	0.96735
10.038	1.62737	9.978	1.10535	10.299	1.25998	9.789	1.223	10.13	1.19952	10.155	1.20446	10.906	1.248	9.307	0.97036
10.261	1.63977	10.28	1.11125	10.536	1.26137	10.084	1.22526	10.398	1.19986	10.383	1.20311	11.181	1.24689	9.508	0.96985
10.714	1.65132	10.498	1.11479	10.811	1.2638	10.316	1.22588	10.627	1.19921	10.686	1.20349	11.486	1.24644	9.97	0.97538
10.958	1.66209	10.774	1.11996	11.033	1.26478	10.602	1.22791	10.836	1.19806	10.913	1.20211	11.788	1.24593	10.286	0.97751
11.186	1.67218	11.052	1.12519	11.232	1.26514	10.846	1.22886	11.137	1.1992	11.227	1.20274	12.034	1.24417	10.551	0.97844
11.425	1.68168	11.264	1.12856	11.433	1.26556	11.174	1.232	11.373	1.19872	11.491	1.20222	12.298	1.24281	10.788	0.9787
11.659	1.69062	11.741	1.13942	11.865	1.27226	11.419	1.23299	11.644	1.1991	11.762	1.20185	12.629	1.24295	11.003	0.97844
11.922	1.699	11.975	1.14342	12.092	1.27339	11.644	1.23346	11.885	1.19873	11.975	1.20014	12.885	1.24142	11.29	0.97983
12.159	1.70682	12.171	1.14635	12.375	1.27605	11.885	1.23435	12.104	1.19781	12.248	1.19983	13.147	1.24002	11.548	0.98054
12.383	1.71414	12.373	1.14945	12.676	1.2792	12.111	1.23486	12.4	1.1988	12.447	1.19779	13.389	1.23818	11.833	0.98186
12.629	1.72102	12.614	1.15366	12.905	1.28039	12.315	1.2348	12.633	1.19823	12.688	1.19674	13.633	1.23639	12.049	0.98157
12.858	1.72749	12.853	1.15782	13.14	1.28176	12.514	1.23462	12.878	1.19795	12.947	1.1961	13.852	1.23405	12.244	0.98078
13.129	1.73353	13.116	1.16266	13.412	1.28413	12.715	1.2345	13.334	1.20293	13.188	1.19505	14.147	1.2334	12.478	0.98088
13.387	1.73916	13.413	1.16847	13.653	1.28567	12.994	1.23643	13.606	1.20332	13.484	1.19528	14.381	1.23141	12.733	0.98146
13.964	1.74441	13.665	1.17301	13.914	1.28776	13.49	1.24404	13.844	1.20286	13.718	1.19407	14.576	1.22854	12.999	0.98228
14.185	1.74937	13.907	1.17728	14.158	1.28939	13.706	1.24434	14.128	1.20355	13.979	1.1935	14.782	1.22593	13.253	0.98282
14.425	1.75409	14.142	1.18136	14.374	1.29027	13.992	1.24648	14.364	1.20304	14.178	1.19149	15.278	1.2298	13.553	0.98441
14.655	1.75857	14.374	1.18535	14.635	1.29238	14.277	1.24861	14.63	1.20328	14.444	1.19104	15.513	1.22786	13.78	0.9843
14.893	1.76283	14.623	1.18984	14.912	1.29493	14.562	1.25075	14.941	1.20464	14.645	1.18909	15.779	1.22661	14.041	0.98497
15.314	1.76694	14.878	1.1945	15.18	1.29725	14.817	1.25211	15.157	1.20363	14.888	1.18812	15.981	1.22395	14.24	0.98419
15.991	1.7709	15.11	1.19852	15.424	1.29893	15.05	1.25291	15.472	1.2051	15.11	1.18667	16.257	1.22294	14.556	0.98612
16.262	1.77466	15.361	1.20308	15.712	1.30181	15.312	1.25448	15.789	1.20662	15.348	1.1856	16.589	1.2232	14.819	0.98681
16.525	1.77821	15.64	1.20844	16.013	1.30506	15.725	1.26001	16.035	1.20636	15.623	1.1854	16.838	1.22161	15.065	0.9871
16.759	1.78159	15.953	1.21477	16.268	1.30706	16.025	1.2626	16.311	1.20686	15.887	1.18495	17.125	1.22089	15.352	0.98834
16.983	1.78479	16.135	1.21741	16.508	1.30867	16.292	1.26434	17.231	1.22344	16.122	1.18383	17.425	1.22047	15.61	0.9889
17.199	1.78781	16.453	1.22389	16.776	1.31105	16.525	1.2652	17.498	1.22372	16.355	1.18268	17.639	1.21814	15.889	0.98994
17.492	1.79067	16.704	1.2285	17.084	1.31454	16.794	1.26702	17.798	1.22483	16.582	1.1814	17.923	1.21738	16.115	0.98974
17.762	1.79347	16.905	1.2317	17.289	1.31523	17.05	1.26852	18.059	1.22497	16.784	1.17955	18.211	1.21673	16.356	0.98989
18.007	1.79628	17.54	1.24716	17.582	1.31833	17.259	1.2688	18.301	1.22465	17.026	1.17864	18.487	1.21583	16.577	0.98957
18.248	1.79913	17.877	1.25421	17.87	1.32131	17.479	1.26938	18.502	1.2233	17.248	1.17728	18.713	1.21382	17.045	0.99498
18.455	1.80205	18.114	1.25846	18.109	1.32297	17.753	1.27138	18.787	1.22405	17.487	1.17632	19.013	1.21348	17.353	0.99668
18.693	1.80504	18.411	1.26441	18.405	1.3262	17.994	1.27255	19.267	1.22968	17.755	1.17605	19.444	1.21608	17.582	0.99654
18.962	1.80814	18.686	1.26975	18.636	1.32767	18.297	1.27534	19.506	1.2293	18.019	1.17569	19.658	1.21386	18.091	1.00289
19.224	1.81137	18.919	1.27392	18.94	1.33114	18.519	1.27604	19.738	1.22876	18.279	1.17526	19.906	1.21241	18.32	1.00275
19.454	1.81476	19.183	1.27897	19.163	1.33243	18.783	1.27785	20.005	1.22909	18.527	1.17457	20.105	1.20989	18.561	1.00288
19.73	1.81834	19.449	1.28408	19.626	1.34026	19.297	1.2862	20.24	1.22863	18.984	1.17874	20.344	1.20827	18.831	1.00368
20.163	1.82214	19.909	1.29469	19.941	1.34409	19.616	1.28948	20.513	1.22913	19.245	1.17837	20.575	1.2065	19.108	1.00465
20.379	1.82617	20.177	1.29988	20.403	1.35193	19.857	1.29074	20.76	1.22899	19.442	1.17653	20.964	1.20827	19.375	1.00539
20.668	1.83043	20.477	1.30599	20.616	1.35301	20.173	1.29398	20.969	1.2279	19.76	1.17752	21.562	1.21472	19.683	1.00707
21.09	1.83493	20.748	1.3113	20.87	1.35522	20.379	1.29436	21.175	1.22676	19.994	1.17658	21.786	1.21285	19.929	1.00732
21.329	1.83967	21.012	1.31642	21.302	1.3623	20.617	1.29559	21.405	1.22622	20.297	1.17725	22.045	1.21178	20.175	1.00758
21.592	1.84463	21.265	1.32124	21.707	1.36866	20.844	1.29655	21.638	1.22576	20.516	1.17599	22.28	1.2102	20.451	1.00853
21.848	1.84977	21.547	1.32689	22.169	1.3766	21.048	1.29693	21.871	1.22532	20.824	1.17681	22.587	1.21024	20.75	1.01001
22.05	1.85513	21.782	1.33123	22.952	1.39329	21.288	1.29827	22.129	1.22551	21.046	1.17565	22.883	1.21006	20.966	1.00958
22.252	1.86074	22.043	1.33631	23.268	1.39728	21.704	1.30423	22.363	1.22511	21.316	1.17563	23.343	1.21356	21.285	1.01154
22.486	1.86662	22.249	1.33986	23.547	1.4003	21.904	1.30457	22.604	1.2249	21.59	1.17571	23.559	1.21164	21.549	1.01222
22.76	1.87276	22.702	1.35038	23.783	1.40216	22.1	1.30481	22.872	1.22537	21.896	1.17656	23.855	1.21153	21.814	1.01293
23.016	1.87916	22.9	1.35373	24.087	1.4059	22.414	1.30816	23.137	1.22578	22.117	1.17546	24.114	1.21062	22.451	1.02229
23.251	1.88581	23.174	1.35923	24.306	1.40734	22.678	1.31023	23.378	1.2256	22.393	1.17565	24.402	1.21038	22.756	1.02394
23.495	1.89269	23.475	1.36551	24.611	1.41114	22.898	1.31116	23.641	1.22599	22.652	1.17546	24.845	1.21362	22.975	1.0236
23.731	1.89981	23.729	1.37048	24.882	1.41405	23.177	1.31366	24.129	1.23201	22.916	1.17541	25.046	1.21148	23.587	1.03239
24.007	1.90715	23.975	1.37524	25.098	1.41548	23.383	1.31427	24.367	1.23179	23.223	1.17639	25.295	1.21045	23.79	1.03169
24.258	1.91471	24.211	1.37972	25.372	1.41851	23.689	1.31752	24.564	1.23057	23.425	1.17494	25.502	1.2085	24.022	1.03167
24.522	1.92248	24.467	1.38479	25.678	1.42243	23.905	1.31843	24.805	1.23046	23.754	1.17646	25.787	1.20832	24.245	1.03145
24.807	1.93045	24.708	1.38945	25.894	1.42393	24.184	1.32101	25.07	1.23097	23.997	1.17601	26.284	1.21289	24.467	1.03122
25.087	1.93861	24.91	1.39302	26.17	1.42709	24.497	1.3245	25.331	1.23139	24.328	1.17763	26.547	1.21228	24.753	1.03248
25.317	1.94695	25.126	1.397	26.471	1.43095	24.748	1.32639	25.573	1.23135	24.763	1.18168	26.792	1.21128	24.999	1.03282
25.698	1.95547	25.37	1.40179	26.688	1.43254	24.992	1.32812	25.815	1.23132	25.599	1.19506	27.036	1.2103	25.258	1.03347
25.951	1.96414	25.61	1.40648	27.003	1.43684	25.284	1.33113	26.044	1.23099	25.817	1.19412	27.232	1.20827	25.557	1.03506
26.369	1.97296	25.84	1.4109	27.242	1.43908	25.526	1.33285	26.328	1.23205	26.128	1.19536	27.762	1.21372	25.77	1.03466
26.565	1.98192	26.079	1.41559	27.536	1.44285	25.773	1.33473	26.573	1.23214	26.384	1.19535	28.019	1.21311	26.23	1.04
26.847	1.991	26.317	1.42027	27.805	1.44597	26.051	1.33744	26.872	1.23361	26.742	1.19773	28.249	1.21193	26.548	1.04206
27.12	2.00019	26.575	1.42553	28.05	1.44846	26.361	1.34101	27.1	1.23331	26.983	1.19742	28.753	1.21689	26.814	1.04293
27.42	2.00948	26.875	1.43199	28.291	1.45087	26.563	1.34178	27.401	1.23486	27.217	1.19697	29.019	1.21657	27.082	1.04385
27.66	2.01886	27.113	1.43672	28.542	1.45357	26.884	1.34568	27.632	1.23468	27.461	1.19678	29.251	1.21552	27.354	1.04487
27.931	2.0283	27.381	1.44231	28.811	1.45679	27.12	1.34738	27.937	1.23636	27.724	1.19705	29.773	1.22097	27.578	1.0448
28.301	2.03781	27.56	1.4454	29.044	1.45906	27.424	1.35088	28.162	1.23606	28.02	1.19811	29.99	1.21965	27.782	1.04427
28.559	2.04735	27.848	1.45159	29.318	1.46248	27.836	1.35723	28.436	1.23701	28.353	1.20006	30.25	1.21932	28.02	1.04454
28.781	2.05693	28.102	1.45683	29.572	1.46538	28.155	1.36118	28.707	1.2379	28.628	1.20069	30.521	1.21927	28.28	1.04534
29.019	2.06652	28.565	1.46799	29.874	1.46961	28.383	1.36277	28.963	1.23843	28.863	1.20042	31.015	1.22423	28.599	1.04752
29.251	2.07612	28.88	1.47499	30.3	1.47724	28.681	1.36621	29.226	1.23916	29.154	1.20147	31.242	1.22325	28.84	1.04791
29.492	2.0857	29.145	1.4806	30.907	1.48983	28.963	1.36926	29.425	1.23831	29.42	1.20198	31.504	1.2231	29.127	1.04938
29.719	2.09525	29.605	1.49172	31.173	1.49317	29.182	1.37068	29.696	1.23927	29.654	1.20176	31.837	1.22456	29.39	1.0503
30.026	2.10477	29.85	1.49679	31.668	1.50277	29.457	1.3736	29.892	1.23839	29.928	1.2025	32.046	1.22329	30.032	1.06004
30.248	2.11426	30.099	1.502	32.312	1.51645	29.751	1.37703	30.094	1.23767	30.181	1.20278	32.255	1.22205	30.243	1.05979
30.569	2.1237	30.298	1.50581	32.573	1.51974	30.02	1.37984	30.293	1.2369	30.641	1.20789	32.471	1.221	30.447	1.05939
30.785	2.1331	30.615	1.51297	32.827	1.52287	30.263	1.38199	30.504	1.23645	30.917	1.20876	32.751	1.22141	30.654	1.05907
31.058	2.14244	30.864	1.51822	33.154	1.52801	30.506	1.38417	30.803	1.23822	31.168	1.20908	33.008	1.22134	30.854	1.05861
31.562	2.15173	31.106	1.5233	33.373	1.53025	30.778	1.38713	31.039	1.23843	31.459	1.21036	33.482	1.22615	31.288	1.0636
31.774	2.16097	31.379	1.52927	33.672	1.53469	30.992	1.3886	31.297	1.23922	31.812	1.2131	33.706	1.22542	31.486	1.06313
32.061	2.17016	31.666	1.53565	33.942	1.53838	31.28	1.39202	31.6	1.24115	32.046	1.21311	33.978	1.22579	31.825	1.06595
32.319	2.17932	31.906	1.54072	34.166	1.54084	31.511	1.39399	32.036	1.24643	32.349	1.21475	34.326	1.2279	32.05	1.06614
32.62	2.18844	32.17	1.54649	34.373	1.54287	31.755	1.39632	32.277	1.24685	32.637	1.21607	34.59	1.22816	32.288	1.06665
32.861	2.19752	32.459	1.55298	34.579	1.54491	31.968	1.39786	32.603	1.24943	32.888	1.21656	34.85	1.22838	32.547	1.06766
33.162	2.20657	32.747	1.55946	34.838	1.54842	32.451	1.40649	32.865	1.25043	33.151	1.21735	35.186	1.23032	32.819	1.069
33.391	2.2156	33.017	1.56546	35.14	1.55313	32.751	1.41035	33.131	1.25155	33.389	1.2176	35.432	1.23029	33.048	1.06935
33.595	2.22463	33.246	1.57031	35.442	1.55787	32.986	1.41255	33.354	1.25162	33.846	1.22296	35.718	1.23119	33.281	1.06982
33.803	2.23366	33.508	1.57611	35.688	1.56112	33.257	1.41571	33.635	1.25316	34.047	1.22241	36.064	1.23347	33.505	1.0701
34.091	2.2427	33.771	1.58196	35.979	1.56562	33.501	1.4182	33.936	1.25522	34.334	1.22389	36.323	1.23384	33.782	1.07163
34.306	2.25173	34.072	1.5889	36.28	1.57043	33.719	1.42003	34.388	1.26108	34.617	1.2253	36.584	1.23429	33.963	1.07095
34.587	2.26076	34.308	1.59402	36.736	1.57949	33.925	1.42157	34.868	1.26766	34.846	1.22549	36.897	1.23594	34.215	1.07193
34.886	2.26979	34.609	1.601	37.01	1.58363	34.21	1.4252	35.082	1.26762	35.064	1.22546	37.111	1.23542	34.447	1.07248
35.323	2.27881	34.833	1.60582	37.233	1.58642	34.634	1.43249	35.365	1.26933	35.32	1.22633	37.315	1.23471	34.659	1.07258
35.562	2.28781	35.114	1.61227	37.518	1.59092	34.855	1.4345	35.544	1.26847	35.592	1.22761	37.643	1.23681	34.948	1.07449
35.884	2.2968	35.414	1.61927	37.802	1.59543	35.156	1.43863	35.823	1.27013	35.85	1.2286	37.909	1.23756	35.186	1.07523
36.157	2.30577	35.627	1.62384	38.045	1.59885	35.375	1.44064	36.101	1.27179	36.15	1.23059	38.15	1.23779	35.483	1.07737
36.477	2.31472	35.913	1.63048	38.339	1.6037	35.656	1.44429	36.41	1.27425	36.382	1.23103	38.418	1.23866	35.723	1.07821
36.755	2.32367	36.205	1.63731	38.578	1.60708	35.915	1.4474	36.668	1.27546	36.656	1.23248	38.657	1.23892	35.997	1.07985
36.992	2.3326	36.437	1.64247	38.867	1.61186	36.586	1.4613	36.902	1.2761	36.949	1.23441	38.906	1.23945	36.245	1.08092
37.258	2.34152	36.639	1.6468	39.102	1.6152	36.887	1.46556	37.218	1.27881	37.185	1.23504	39.236	1.24182	36.45	1.08101
37.516	2.35042	36.945	1.65409	39.348	1.61887	37.096	1.46744	37.429	1.27893	37.483	1.23714	39.523	1.24326	36.718	1.08258
37.789	2.35931	37.215	1.66037	39.626	1.62344	37.414	1.47219	37.73	1.28131	37.715	1.23774	39.998	1.24895	36.961	1.0836
38.09	2.36819	37.454	1.6658	39.838	1.62625	37.633	1.47439	38.222	1.28849	38.018	1.24002	40.285	1.25047	37.183	1.08415
38.359	2.37706	37.695	1.67131	40.077	1.62983	37.929	1.47862	38.537	1.29128	38.283	1.24145	40.552	1.25159	37.636	1.09009
38.625	2.38591	37.976	1.67796	40.346	1.63426	38.215	1.48261	38.764	1.2919	38.528	1.24244	40.791	1.25212	37.914	1.09199
38.889	2.39475	38.252	1.68449	40.569	1.63747	38.459	1.48554	39.088	1.29497	38.814	1.24442	41.065	1.25347	38.118	1.0922
39.105	2.40358	38.489	1.68994	40.806	1.6411	38.742	1.48951	39.294	1.29511	39.05	1.24527	41.305	1.2541	38.357	1.09324
39.394	2.41241	38.804	1.69761	41.074	1.6456	38.971	1.49209	39.503	1.29536	39.244	1.24518	41.584	1.25564	38.59	1.09417
39.665	2.42123	39.082	1.70426	41.316	1.64943	39.256	1.49617	39.719	1.29581	39.482	1.24614	41.855	1.25704	38.88	1.09644
40.153	2.43004	39.317	1.70971	41.6	1.65443	39.51	1.49946	39.965	1.29704	39.911	1.25157	42.096	1.25781	39.115	1.09746
40.368	2.43886	39.619	1.71706	41.845	1.65841	39.721	1.50165	40.172	1.29732	40.148	1.25257	42.382	1.25962	39.352	1.09856
40.828	2.44768	39.836	1.72204	42.305	1.66827	39.975	1.50499	40.391	1.29792	40.385	1.25361	42.691	1.26198	39.595	1.09982
41.091	2.4565	40.122	1.72899	42.573	1.67294	40.58	1.51753	40.671	1.30008	40.654	1.25541	42.919	1.26258	40.462	1.11558
41.333	2.46531	40.42	1.73629	42.773	1.67579	40.823	1.52064	40.934	1.30184	40.918	1.25714	43.212	1.26467	40.724	1.11733
41.644	2.47413	40.636	1.74129	43.036	1.68039	41.163	1.5263	41.204	1.3038	41.129	1.25766	43.459	1.26576	41.057	1.12075
41.85	2.48287	40.941	1.74883	43.3	1.68505	41.417	1.52975	41.835	1.3148	41.38	1.25915	43.72	1.26721	41.357	1.12343
42.157	2.49153	41.174	1.75435	43.608	1.69094	41.696	1.53387	42.101	1.31672	41.581	1.2595	43.976	1.26859	41.566	1.12403
42.38	2.50011	41.43	1.76054	44.441	1.71115	42.021	1.53922	42.417	1.31991	41.783	1.25992	44.175	1.26873	41.912	1.12783
42.641	2.50861	41.709	1.7674	44.645	1.71428	42.215	1.54118	42.631	1.32058	42.178	1.26484	44.415	1.26983	42.114	1.12831
42.922	2.51705	42.011	1.77493	44.901	1.71885	42.573	1.54744	42.932	1.32346	42.382	1.26536	44.633	1.27048	42.32	1.12891
43.233	2.52544	42.482	1.78724	45.102	1.72196	42.785	1.54992	43.161	1.32456	42.62	1.2667	44.916	1.27261	42.618	1.13168
43.487	2.53379	42.688	1.7921	45.407	1.72794	43.063	1.55414	43.444	1.32704	42.867	1.26828	45.189	1.27456	42.847	1.13287
43.751	2.54211	43.008	1.80018	45.624	1.73155	43.42	1.56046	43.697	1.3288	43.11	1.26981	45.428	1.27579	43.063	1.13378
43.973	2.55041	43.24	1.80581	46.087	1.74189	43.888	1.56969	44.002	1.33189	43.348	1.27124	45.767	1.27929	43.342	1.13618
44.17	2.55869	43.441	1.81058	46.403	1.74826	44.103	1.57235	44.22	1.33283	43.591	1.27283	45.977	1.27995	43.621	1.13861
44.489	2.56695	43.707	1.8172	46.833	1.75777	44.563	1.58143	44.5	1.33535	43.851	1.27484	46.174	1.28036	43.849	1.13988
44.73	2.5752	43.901	1.8218	47.422	1.77164	44.883	1.58687	44.798	1.33835	44.115	1.27697	46.353	1.28041	44.12	1.14218
44.991	2.58344	44.076	1.82589	47.732	1.77795	45.16	1.59122	45.011	1.33925	44.322	1.27781	46.647	1.28306	44.381	1.14427
45.252	2.59165	44.319	1.83192	48.212	1.78891	45.42	1.59515	45.607	1.34975	44.774	1.28437	46.816	1.28296	45.033	1.15546
45.455	2.59985	44.538	1.83729	48.83	1.80367	45.687	1.59929	45.831	1.35098	45.083	1.28764	47.139	1.28633	45.262	1.15686
45.724	2.60803	44.842	1.84507	49.068	1.80811	45.92	1.60256	46.09	1.35312	45.334	1.2896	47.39	1.28814	45.505	1.15862
45.997	2.61621	45.105	1.85171	49.329	1.81322	46.311	1.60998	46.286	1.35371	45.602	1.29198	47.682	1.2909	45.784	1.16124
46.251	2.62439	45.311	1.85677	49.608	1.81884	46.492	1.61194	46.562	1.35633	45.851	1.29395	47.969	1.29358	46.021	1.16291
46.714	2.63256	45.61	1.86446	49.837	1.82314	46.793	1.61707	46.8	1.35803	46.164	1.29744	48.176	1.29452	46.254	1.16451
47.021	2.64073	45.879	1.87133	50.133	1.8293	47.089	1.62208	47.045	1.35993	46.361	1.29827	48.417	1.29625	46.522	1.16695
47.311	2.6489	46.117	1.87734	50.578	1.83954	47.344	1.62605	47.569	1.36883	46.838	1.30562	48.648	1.2978	46.985	1.17395
47.557	2.65708	46.35	1.88323	50.834	1.84466	47.591	1.62983	47.763	1.36952	47.155	1.3093	48.945	1.30086	47.245	1.17627
47.821	2.66526	46.572	1.88882	51.136	1.85108	47.845	1.63382	47.974	1.37066	47.39	1.31109	49.176	1.30249	47.45	1.17733
48.265	2.67345	46.833	1.89554	51.411	1.85678	48.153	1.63924	48.188	1.3719	47.89	1.31907	49.476	1.30569	47.715	1.17981
48.519	2.68164	47.074	1.9017	51.652	1.8616	48.359	1.64202	48.616	1.37852	48.121	1.32084	49.72	1.30767	47.958	1.18182
48.823	2.68983	47.35	1.90887	51.933	1.86753	48.701	1.64837	49.113	1.38688	48.377	1.32322	50.015	1.31084	48.191	1.18361
49.056	2.69805	47.564	1.91431	52.169	1.87227	48.914	1.65138	49.403	1.39011	48.631	1.32558	50.255	1.31281	48.715	1.19219
49.324	2.70627	47.838	1.92146	52.4	1.87691	49.216	1.65674	49.664	1.39264	48.956	1.32961	50.526	1.31551	48.992	1.19507
49.827	2.7145	48.141	1.92944	52.644	1.88193	49.496	1.66155	50.083	1.39915	49.173	1.33117	50.965	1.322	49.242	1.19734
50.043	2.72275	48.357	1.93499	53.084	1.89231	49.712	1.6647	50.332	1.40144	49.63	1.33833	51.162	1.32312	49.619	1.20259
50.327	2.73101	48.636	1.94233	53.401	1.89938	49.996	1.66966	50.601	1.40426	49.949	1.34231	51.45	1.32631	49.849	1.20446
50.592	2.73928	48.922	1.94989	53.649	1.9046	50.239	1.67356	50.87	1.4071	50.211	1.345	51.706	1.32882	50.05	1.20568
50.97	2.74757	49.21	1.95752	53.942	1.91108	50.523	1.67856	51.105	1.40913	50.458	1.34738	52.035	1.333	50.299	1.20804
51.286	2.75587	49.431	1.96327	54.377	1.92145	50.782	1.68293	51.373	1.41201	50.767	1.35121	52.299	1.33576	50.549	1.21046
51.562	2.76418	49.71	1.97068	54.62	1.92662	51.093	1.68867	51.632	1.41469	50.985	1.35297	52.589	1.33913	50.82	1.21338
51.796	2.7725	49.978	1.9778	55.019	1.93607	51.326	1.6924	51.936	1.41853	51.249	1.35582	52.873	1.34241	51.047	1.21532
52.045	2.78082	50.224	1.98431	55.339	1.9434	51.595	1.6971	52.151	1.42017	51.513	1.3587	53.111	1.3447	51.324	1.21844
52.318	2.78916	50.539	1.99278	55.588	1.94882	51.838	1.70113	52.425	1.42332	51.816	1.36251	53.346	1.34695	51.59	1.22134
52.621	2.79751	50.782	1.99924	55.841	1.95439	52.131	1.70649	52.662	1.42557	52.077	1.36537	53.606	1.3498	51.885	1.22494
52.84	2.80587	51.035	2.006	56.135	1.9611	52.414	1.71162	52.938	1.42882	52.35	1.36854	53.842	1.35214	52.099	1.22668
53.56	2.81424	51.242	2.01147	56.368	1.96617	52.649	1.7155	53.196	1.43165	52.577	1.37067	54.08	1.35457	52.323	1.22868
53.778	2.82261	51.433	2.01651	56.666	1.97305	52.947	1.72106	53.437	1.43408	52.818	1.37315	54.307	1.35678	52.606	1.23209
54.066	2.831	51.66	2.02259	56.898	1.97815	53.176	1.72483	53.698	1.43705	53.253	1.38017	54.586	1.36019	52.88	1.23531
54.33	2.83939	51.906	2.02921	57.224	1.98585	53.439	1.72951	53.962	1.44011	53.543	1.38384	54.852	1.36334	53.129	1.23797
54.884	2.84779	52.123	2.03503	57.435	1.99044	53.636	1.73249	54.247	1.44373	53.785	1.38642	55.128	1.36674	53.442	1.24215
55.155	2.8562	52.404	2.04267	57.67	1.99571	53.914	1.7376	54.53	1.44733	54.079	1.39024	55.381	1.36967	53.723	1.24562
55.397	2.86462	52.636	2.04895	58.017	2.00406	54.166	1.74205	54.78	1.45013	54.32	1.39286	55.64	1.37276	54.022	1.24953
55.754	2.87304	52.84	2.05445	58.246	2.00922	54.489	1.74838	55.046	1.45336	54.614	1.39672	55.846	1.3747	54.3	1.25298
55.993	2.88148	53.002	2.05879	58.487	2.01474	54.751	1.75313	55.508	1.46151	54.842	1.39909	56.146	1.37878	54.551	1.25583
56.291	2.88992	53.276	2.06629	58.768	2.02137	54.988	1.75725	55.943	1.46901	55.077	1.40164	56.381	1.38143	54.79	1.25843
56.511	2.89836	53.507	2.0726	59.079	2.02885	55.25	1.76204	56.196	1.472	55.312	1.40422	56.665	1.38521	55.1	1.2627
56.756	2.90682	53.808	2.0809	59.281	2.03338	55.516	1.76695	56.468	1.47549	55.556	1.40703	56.946	1.38895	55.312	1.26473
57.015	2.91528	54.079	2.08837	59.588	2.0408	55.815	1.77274	56.697	1.47793	55.774	1.40926	57.174	1.39154	55.547	1.26731
57.433	2.92375	54.343	2.09566	60.069	2.05298	56.048	1.77683	56.923	1.48033	55.976	1.41114	57.378	1.39363	55.787	1.27004
57.657	2.93222	54.757	2.10719	60.332	2.05925	56.349	1.78271	57.169	1.48325	56.18	1.4131	57.589	1.39591	56.234	1.2776
57.952	2.9407	55.076	2.11606	60.578	2.06509	56.573	1.7866	57.446	1.48698	56.619	1.42053	57.848	1.39928	56.518	1.28141
58.166	2.94919	55.305	2.1224	61.023	2.07637	56.856	1.79204	57.726	1.4908	56.804	1.42209	58.142	1.40347	57.047	1.29093
58.45	2.95768	55.777	2.13562	61.34	2.08419	57.153	1.79787	58	1.49451	57.132	1.42699	58.378	1.40639	57.229	1.29242
58.659	2.96617	56.048	2.14318	61.625	2.09116	57.368	1.80158	58.224	1.49699	57.423	1.43106	58.679	1.4108	57.527	1.29662
58.939	2.97467	56.307	2.15041	61.87	2.09707	57.831	1.81178	58.428	1.49901	57.683	1.43443	58.895	1.41333	57.835	1.30109
59.224	2.98317	56.612	2.15895	62.11	2.10286	58.502	1.82743	58.673	1.50207	57.927	1.43746	59.194	1.41775	58.047	1.30336
59.45	2.99167	56.819	2.16475	62.55	2.11413	58.785	1.83296	58.888	1.50441	58.179	1.44069	59.434	1.42088	58.278	1.30609
59.693	3.00017	57.542	2.18512	62.774	2.11953	59.044	1.83788	59.345	1.51282	58.478	1.44503	59.718	1.42502	58.551	1.30982
59.949	3.00868	57.729	2.19038	63.07	2.12693	59.318	1.8432	59.597	1.51613	58.952	1.45346	60.014	1.42945	58.984	1.31729
60.198	3.01718	58.035	2.19901	63.351	2.13393	59.588	1.84844	59.843	1.51933	59.163	1.45581	60.485	1.43782	59.484	1.32635
60.457	3.02569	58.206	2.20384	63.565	2.13914	60.044	1.85856	60.133	1.52365	59.427	1.45941	60.69	1.44028	59.754	1.33009
60.761	3.03419	58.481	2.21162	63.848	2.14624	60.242	1.86195	60.367	1.5266	60.049	1.47134	61.008	1.44529	59.989	1.33304
60.969	3.04269	58.903	2.22357	64.095	2.15239	60.749	1.87342	60.628	1.53024	60.357	1.476	61.279	1.44928	60.253	1.33669
61.689	3.05118	59.107	2.22937	64.355	2.15892	61.028	1.87896	60.929	1.53492	60.569	1.47845	61.605	1.45452	60.516	1.34034
61.879	3.05967	59.308	2.23511	64.666	2.16685	61.245	1.88289	61.168	1.53807	60.884	1.48332	61.88	1.45865	61.17	1.3531
62.233	3.06815	59.504	2.24072	64.897	2.17263	61.541	1.8889	61.441	1.54209	61.299	1.49052	62.11	1.4618	61.366	1.35524
62.493	3.07663	59.708	2.24656	65.14	2.17876	61.784	1.89353	61.68	1.5453	61.759	1.49879	62.342	1.46503	61.844	1.36396
62.726	3.0851	60.305	2.26351	65.398	2.18532	62.05	1.89879	61.997	1.55047	61.959	1.50105	62.583	1.46847	62.11	1.36778
63.015	3.09355	60.708	2.275	65.623	2.191	62.312	1.90395	62.23	1.55358	62.436	1.50976	62.877	1.47313	62.347	1.37096
63.259	3.10199	60.971	2.28255	65.912	2.19844	62.709	1.91265	62.513	1.55795	62.75	1.5147	63.147	1.47728	62.595	1.37441
63.722	3.11042	61.274	2.29124	66.153	2.20459	62.947	1.91721	62.759	1.56143	63.012	1.51845	63.365	1.48029	62.854	1.37814
64.126	3.11884	61.511	2.29809	66.436	2.21191	63.175	1.92153	62.96	1.56381	63.249	1.52164	63.678	1.48544	63.487	1.39058
64.385	3.12723	61.974	2.31132	66.737	2.21974	63.376	1.92515	63.193	1.56702	63.512	1.52545	63.905	1.4887	63.745	1.39434
64.566	3.13561	62.252	2.31934	66.951	2.22522	63.552	1.92813	63.425	1.57022	63.784	1.52949	64.144	1.49225	63.98	1.39758
65.156	3.14396	62.508	2.32676	67.272	2.23363	63.846	1.93421	63.632	1.57283	64.057	1.53357	64.415	1.49654	64.219	1.40095
65.389	3.15229	62.787	2.33484	67.496	2.23942	64.07	1.93847	63.934	1.57783	64.512	1.5419	64.632	1.49965	64.445	1.40403
65.656	3.16059	63.035	2.34205	67.738	2.24572	64.32	1.94342	64.181	1.58148	65.011	1.55126	64.925	1.50447	64.644	1.40651
65.934	3.16887	63.339	2.35086	68.001	2.25261	64.587	1.94883	64.425	1.58508	65.238	1.55432	65.168	1.5082	64.798	1.40797
66.294	3.17712	63.607	2.35866	68.242	2.25892	64.886	1.95508	64.831	1.59275	65.496	1.55812	65.452	1.51287	65.087	1.41259
66.516	3.18533	64.042	2.37119	68.483	2.26524	65.101	1.95916	64.999	1.59451	66.25	1.57346	65.749	1.51785	65.31	1.41569
66.722	3.19352	64.243	2.37713	68.764	2.27268	65.387	1.9651	65.3	1.59961	66.529	1.57778	66.006	1.52196	65.601	1.4204
66.981	3.20167	64.542	2.38584	68.96	2.27781	65.682	1.97128	65.608	1.6049	66.779	1.58144	66.258	1.52598	65.941	1.42627
67.226	3.20978	64.768	2.39251	69.162	2.28313	65.897	1.97538	65.833	1.60815	67.105	1.58689	66.551	1.53093	66.18	1.42981
67.484	3.21785	65.003	2.39944	69.405	2.28958	66.359	1.98595	66.086	1.61212	67.32	1.58977	66.792	1.53475	66.449	1.43407
67.724	3.22589	65.27	2.40728	69.629	2.29553	66.663	1.9924	66.536	1.62103	67.585	1.59383	67.036	1.53865	66.707	1.4381
68.124	3.23388	65.516	2.41455	69.828	2.30081	66.916	1.99753	66.807	1.62549	67.857	1.59807	67.307	1.54317	66.943	1.44164
68.423	3.24183	65.775	2.42219	70.074	2.30739	67.22	2.004	67.073	1.62986	68.115	1.60199	67.554	1.54718	67.19	1.44546
68.683	3.24974	66.215	2.43496	70.323	2.31407	67.433	2.00811	67.297	1.63319	68.415	1.60691	67.789	1.55094	67.431	1.44915
68.93	3.2576	66.447	2.44186	70.598	2.32147	67.715	2.01402	67.598	1.63848	68.624	1.60973	68.03	1.55485	67.66	1.45259
69.218	3.26542	66.74	2.4505	70.845	2.32812	67.978	2.01945	67.826	1.64196	68.878	1.61361	68.309	1.55963	67.948	1.45742
69.458	3.27318	66.984	2.45776	71.116	2.33544	68.232	2.02465	68.287	1.65128	69.314	1.62172	68.513	1.56275	68.19	1.46121
69.721	3.2809	67.249	2.46563	71.41	2.3434	68.517	2.03067	68.955	1.66579	69.58	1.6259	68.749	1.56661	68.423	1.4648
69.978	3.28857	67.717	2.47924	71.634	2.34947	68.796	2.03655	69.242	1.67081	69.788	1.62875	68.965	1.57003	68.645	1.46816
70.224	3.29619	68.204	2.49339	71.832	2.35485	69.058	2.04198	69.525	1.67576	70.36	1.64006	69.423	1.57888	68.96	1.4737
70.465	3.30375	68.47	2.50132	72.031	2.36027	69.701	2.05738	69.707	1.6782	70.576	1.64312	69.68	1.58325	69.179	1.47703
70.747	3.31126	68.712	2.50858	72.23	2.3657	70.007	2.06398	70.066	1.68508	70.796	1.64629	69.949	1.58791	69.458	1.48177
71.157	3.31871	68.898	2.51428	72.464	2.3721	70.236	2.06858	70.3	1.68887	71.057	1.65042	70.216	1.59255	69.822	1.4885
71.389	3.32611	69.138	2.5215	72.707	2.37875	70.52	2.07463	70.564	1.69342	71.283	1.65375	70.433	1.59608	70.085	1.49291
71.658	3.33345	69.412	2.5297	73.004	2.38689	70.783	2.08013	70.866	1.69895	71.551	1.65806	71.092	1.60949	70.323	1.49675
72.198	3.34073	69.644	2.53672	73.225	2.39297	70.984	2.08402	71.401	1.71031	71.817	1.66234	71.288	1.61258	70.579	1.50104
72.451	3.34795	69.918	2.54494	73.498	2.40048	71.186	2.08794	71.616	1.7137	72.071	1.66635	71.591	1.61808	70.816	1.5049
72.755	3.35512	70.171	2.55258	73.803	2.40887	71.377	2.09158	71.904	1.71894	72.322	1.67031	71.88	1.62328	71.041	1.5085
72.978	3.36222	70.433	2.56048	74.018	2.41482	71.622	2.09664	72.434	1.73024	72.578	1.67439	72.41	1.63387	71.241	1.51153
73.257	3.36925	70.875	2.57347	74.314	2.42299	71.881	2.10207	72.894	1.73981	72.835	1.6785	72.655	1.63812	71.479	1.51547
73.518	3.37623	71.099	2.58031	74.593	2.43071	72.15	2.10777	73.205	1.74568	73.125	1.68339	72.945	1.64339	71.757	1.52035
73.769	3.38313	71.36	2.58822	74.872	2.43844	72.609	2.11843	73.49	1.75092	73.42	1.68841	73.185	1.64755	72.022	1.52495
74.062	3.38998	71.561	2.59443	75.092	2.44457	72.852	2.12346	73.709	1.75453	73.846	1.69648	73.446	1.65219	72.477	1.53398
74.314	3.39675	71.835	2.60272	75.564	2.45757	73.087	2.12829	73.965	1.75909	74.229	1.70355	73.712	1.65696	72.725	1.53822
74.53	3.40346	72.038	2.60902	75.776	2.46351	73.354	2.13396	74.267	1.76481	74.548	1.70916	73.973	1.66163	73.028	1.54375
74.784	3.41009	72.299	2.61696	76.073	2.47177	73.819	2.1448	74.493	1.76866	74.843	1.71421	74.407	1.67017	73.249	1.54739
74.98	3.41665	72.62	2.6266	76.293	2.47794	74.05	2.14954	74.754	1.7734	75.465	1.72686	74.642	1.67429	73.487	1.55145
75.42	3.42314	72.837	2.63332	76.544	2.48496	74.246	2.15337	75.03	1.77853	75.925	1.73576	74.876	1.67839	73.745	1.55598
75.893	3.42956	73.316	2.64744	76.78	2.49159	74.483	2.15827	75.299	1.7835	76.778	1.75379	75.112	1.68255	73.985	1.56011
76.072	3.4359	73.576	2.65539	77.051	2.49918	74.748	2.16391	75.597	1.78922	76.977	1.75665	75.419	1.6883	74.259	1.56505
76.497	3.44216	73.846	2.66364	77.3	2.50617	74.97	2.16843	75.853	1.79391	77.219	1.76052	75.629	1.6919	74.593	1.5714
76.754	3.44834	74.108	2.67166	77.606	2.51473	75.174	2.17248	76.333	1.8042	77.439	1.76388	75.945	1.69788	74.892	1.57694
76.984	3.45445	74.373	2.67978	77.822	2.52084	75.373	2.17641	76.567	1.80838	77.641	1.76683	76.189	1.70226	75.367	1.58659
77.228	3.46047	74.674	2.68893	78.11	2.52893	75.619	2.18156	76.892	1.81484	77.85	1.76995	76.531	1.70884	75.59	1.5904
77.457	3.46641	75.119	2.70215	78.372	2.53631	75.835	2.18594	77.111	1.81867	78.641	1.78658	76.811	1.71404	75.85	1.59509
77.718	3.47226	75.378	2.71013	78.695	2.54536	76.114	2.19197	77.367	1.82345	78.854	1.78981	77.059	1.71854	76.119	1.6
77.987	3.47803	75.641	2.71823	78.931	2.55205	76.418	2.19865	77.688	1.82986	79.125	1.79439	77.318	1.72329	76.472	1.60687
78.248	3.48371	75.939	2.72733	79.206	2.5598	76.658	2.20366	77.897	1.8335	79.58	1.80325	77.584	1.72821	76.747	1.61195
78.519	3.4893	76.178	2.73477	79.476	2.56743	76.969	2.21053	78.158	1.83845	79.784	1.80628	77.882	1.73385	77.22	1.62163
78.825	3.4948	76.422	2.74236	79.692	2.57359	77.185	2.21493	78.481	1.84496	80.055	1.81088	78.156	1.73896	77.487	1.62655
79.091	3.50022	76.621	2.74869	80.001	2.58229	77.442	2.22039	78.73	1.84964	80.313	1.81518	78.372	1.74279	77.753	1.63146
79.353	3.50554	76.838	2.75554	80.472	2.59541	77.655	2.22471	78.954	1.85372	80.578	1.81965	78.643	1.74785	77.994	1.6358
79.645	3.51077	77.042	2.76203	80.684	2.60148	78.12	2.23561	79.274	1.86021	81.224	1.83297	78.859	1.7517	78.302	1.6417
79.853	3.5159	77.3	2.77006	81.003	2.61047	78.416	2.2421	79.508	1.86456	81.527	1.83833	79.145	1.75711	78.583	1.647
80.115	3.52095	77.499	2.77642	81.281	2.61835	78.663	2.24731	79.759	1.86936	81.783	1.84261	79.374	1.76125	78.986	1.65513
80.326	3.52589	77.943	2.78971	81.536	2.62561	78.916	2.25268	79.983	1.8735	82.054	1.84723	79.573	1.76474	79.18	1.65843
80.573	3.53074	78.126	2.79565	81.811	2.63341	79.371	2.26333	80.226	1.87812	82.363	1.85275	79.789	1.76861	79.421	1.66283
80.853	3.53549	78.403	2.80424	82.062	2.64057	79.57	2.26729	80.508	1.88374	82.819	1.86168	80.04	1.77326	79.653	1.66703
81.159	3.54015	78.876	2.81838	82.338	2.64841	79.776	2.27143	80.757	1.88855	83.051	1.86542	80.291	1.77793	79.943	1.67259
81.356	3.5447	79.058	2.82431	82.564	2.6549	79.983	2.2756	81.037	1.89414	83.285	1.8692	80.52	1.7821	80.18	1.67693
81.654	3.54915	79.406	2.83494	82.805	2.66179	80.239	2.28106	81.325	1.89995	83.501	1.87257	80.811	1.78767	80.479	1.68272
81.951	3.5535	79.633	2.84215	83.041	2.66856	80.746	2.29307	81.57	1.9047	83.816	1.87825	81.049	1.79206	80.915	1.6917
82.178	3.55775	79.877	2.84986	83.315	2.67636	80.983	2.29802	81.801	1.90911	84.25	1.88669	81.316	1.7971	81.21	1.69741
82.589	3.56189	80.144	2.85823	83.566	2.68354	81.275	2.30442	82.067	1.91442	84.751	1.89668	81.615	1.80286	81.478	1.70251
83.056	3.56594	80.404	2.8664	83.871	2.69219	81.525	2.30972	82.281	1.91843	84.968	1.90009	81.828	1.8067	81.701	1.70658
83.225	3.56987	80.627	2.87354	84.08	2.69823	81.766	2.31478	82.572	1.92439	85.255	1.90513	82.146	1.81289	81.98	1.71196
83.549	3.5737	80.908	2.88233	84.398	2.70725	82.052	2.32102	83.014	1.93412	85.543	1.91019	82.606	1.82226	82.258	1.71732
83.826	3.57742	81.164	2.89042	84.635	2.71405	82.308	2.32647	83.238	1.93843	85.779	1.91405	82.85	1.82681	82.629	1.72485
84.092	3.58104	81.38	2.89739	84.894	2.72146	82.514	2.33062	83.492	1.9435	86.023	1.91809	83.148	1.83256	82.886	1.72974
84.528	3.58455	81.632	2.90538	85.13	2.72825	82.819	2.33735	83.71	1.94768	86.239	1.92149	83.392	1.83712	83.156	1.73494
84.782	3.58795	81.856	2.9126	85.403	2.73604	83.081	2.34296	84.005	1.9538	86.513	1.92624	83.698	1.84306	83.717	1.7469
85.053	3.59125	82.296	2.92591	85.62	2.74232	83.352	2.3488	84.437	1.96335	86.729	1.92964	83.95	1.8478	83.964	1.75159
85.322	3.59443	82.733	2.93915	86.13	2.75656	83.576	2.35341	84.729	1.96942	86.985	1.93397	84.175	1.85194	84.278	1.75784
85.754	3.59751	82.987	2.94724	86.401	2.76431	83.85	2.35933	84.988	1.97467	87.176	1.93679	84.48	1.85787	84.578	1.76377
85.988	3.60048	83.274	2.95626	86.642	2.77123	84.113	2.36496	85.224	1.97936	87.437	1.94125	84.914	1.86667	84.789	1.76764
86.182	3.60333	83.514	2.96397	86.908	2.77884	84.369	2.37041	85.46	1.98407	87.691	1.94553	85.418	1.87705	85.028	1.77217
86.376	3.60608	83.778	2.97236	87.368	2.79173	84.683	2.37737	85.685	1.98851	87.942	1.94976	85.882	1.88653	85.312	1.77775
86.621	3.60872	84.068	2.98149	87.662	2.80011	84.942	2.38289	85.881	1.99224	88.186	1.95382	86.093	1.89037	85.616	1.7838
86.853	3.61124	84.29	2.98872	87.88	2.80641	85.214	2.38875	86.478	2.00599	88.457	1.9585	86.558	1.89987	85.824	1.78763
87.049	3.61366	84.578	2.99781	88.171	2.8147	85.476	2.39434	86.793	2.01271	88.718	1.96296	86.838	1.90525	86.167	1.7946
87.246	3.61596	84.879	3.00728	88.471	2.82324	85.722	2.39952	87.039	2.01772	88.976	1.96735	87.02	1.90845	86.485	1.801
87.457	3.61815	85.138	3.01557	88.753	2.83129	85.963	2.40456	87.332	2.02392	89.18	1.97048	87.321	1.9143	86.722	1.80552
87.721	3.62022	85.374	3.02323	88.981	2.83786	86.241	2.41057	87.572	2.0288	89.638	1.97951	87.624	1.92019	87.087	1.81302
87.985	3.62219	85.654	3.03213	89.247	2.84547	86.49	2.41582	87.843	2.03446	89.948	1.98511	87.879	1.92501	87.326	1.8176
88.273	3.62404	85.941	3.04124	89.543	2.8539	86.716	2.42046	88.084	2.03939	90.168	1.98862	88.142	1.93002	87.577	1.82247
88.489	3.62578	86.177	3.04892	89.76	2.86017	86.957	2.4255	88.447	2.04737	90.69	1.99913	88.388	1.93464	87.785	1.82634
88.797	3.62741	86.441	3.05739	90.036	2.86805	87.189	2.43029	88.703	2.05269	90.946	2.00348	88.631	1.9392	88.044	1.8314
89.051	3.62893	86.689	3.06543	90.438	2.87936	87.45	2.43585	89	2.05904	91.218	2.00819	88.917	1.94471	88.279	1.83591
89.357	3.63033	86.97	3.0744	90.712	2.88718	87.716	2.44153	89.25	2.06423	91.458	2.01216	89.213	1.95045	88.55	1.84125
89.616	3.63163	87.149	3.08051	91.177	2.9002	87.995	2.44754	89.494	2.06928	91.818	2.01892	89.462	1.95514	88.813	1.84642
89.867	3.63281	87.46	3.09034	91.436	2.90761	88.211	2.45191	89.77	2.07514	92.032	2.02228	89.718	1.95999	89.049	1.85096
90.158	3.63389	87.681	3.09765	91.705	2.91529	88.559	2.45972	90.033	2.08068	92.347	2.028	90.093	1.96749	89.335	1.85667
90.391	3.63486	87.915	3.10533	91.973	2.92295	88.79	2.46448	90.279	2.0858	92.614	2.03259	90.307	1.97139	89.576	1.86134
90.657	3.63572	88.191	3.11421	92.231	2.93032	89.049	2.46996	90.568	2.09201	92.85	2.03647	90.609	1.97726	89.855	1.8669
91.1	3.63647	88.434	3.12216	92.493	2.93781	89.345	2.4764	91.102	2.10434	93.094	2.04053	90.872	1.98226	90.148	1.87278
91.317	3.63712	88.668	3.12987	92.691	2.94355	89.581	2.48128	91.397	2.11072	93.316	2.04408	91.149	1.98757	90.588	1.88207
91.613	3.63766	88.942	3.13871	92.97	2.95149	89.849	2.48699	91.642	2.11585	93.569	2.04835	91.388	1.99203	90.857	1.88741
92.047	3.63809	89.18	3.14655	93.218	2.95859	90.108	2.49245	91.951	2.12259	94.136	2.0599	91.647	1.99693	91.157	1.89346
92.257	3.63842	89.436	3.1549	93.499	2.96658	90.411	2.49907	92.167	2.12701	94.365	2.06361	91.915	2.00203	91.376	1.89764
92.551	3.63865	89.744	3.16473	93.803	2.9752	90.652	2.50406	92.463	2.13344	94.562	2.06658	92.159	2.00659	91.901	1.90892
92.769	3.63877	89.934	3.17124	94.238	2.98738	90.911	2.50952	92.731	2.13918	94.986	2.07481	92.474	2.01274	92.355	1.91855
93.03	3.6388	90.247	3.18123	94.716	3.00072	91.172	2.51503	92.965	2.14407	95.245	2.07921	92.712	2.01717	92.575	1.92276
93.885	3.63872	90.543	3.19075	95.003	3.00887	91.49	2.52202	93.266	2.15065	95.547	2.08461	92.978	2.02222	92.853	1.92831
94.147	3.63854	90.816	3.19963	95.225	3.01524	91.754	2.52759	93.517	2.15598	95.779	2.08838	93.203	2.02635	93.159	1.93452
94.395	3.63826	91.028	3.20679	95.715	3.0289	91.993	2.53251	93.763	2.1612	96.081	2.09378	93.447	2.0309	93.368	1.93848
94.668	3.63788	91.611	3.22443	95.974	3.03627	92.651	2.54838	94.034	2.16704	96.348	2.09836	93.701	2.03567	93.828	1.94826
94.959	3.6374	91.826	3.2317	96.444	3.04938	92.913	2.55389	94.248	2.17147	96.78	2.10677	93.9	2.03921	94.147	1.95477
95.198	3.63683	92.088	3.2403	96.697	3.05659	93.169	2.55924	94.501	2.17688	97.014	2.11059	94.138	2.04362	94.415	1.9601
95.494	3.63616	92.395	3.25018	96.936	3.0634	93.45	2.56524	94.984	2.18804	97.284	2.11523	94.375	2.04801	94.653	1.96474
95.904	3.63539	92.667	3.25908	97.182	3.07041	93.749	2.57171	95.227	2.19321	97.51	2.11886	94.611	2.05237	94.894	1.96944
96.12	3.63453	92.92	3.26746	97.468	3.0785	93.965	2.57601	95.501	2.19916	97.721	2.12213	94.828	2.0563	95.351	1.97916
96.397	3.63358	93.198	3.27654	97.707	3.0853	94.253	2.58218	95.796	2.20564	97.978	2.12647	95.046	2.06025	95.581	1.98361
96.65	3.63254	93.437	3.28454	97.968	3.0927	94.721	2.59305	96.013	2.21018	98.256	2.1313	95.31	2.06522	95.807	1.98797
96.913	3.6314	93.709	3.29348	98.272	3.10127	94.887	2.59603	96.302	2.21652	98.582	2.13724	95.511	2.06879	96.046	1.99263
97.301	3.63018	93.936	3.30115	98.478	3.10716	95.21	2.6031	96.6	2.22309	98.888	2.14271	95.816	2.07467	96.754	2.00818
97.588	3.62886	94.171	3.30906	98.766	3.11529	95.482	2.60884	96.824	2.22782	99.091	2.14579	96.083	2.0797	97.022	2.01351
97.887	3.62745	94.411	3.31712	99.029	3.12272	95.756	2.61462	97.025	2.23197	99.413	2.15163	96.32	2.08406	97.242	2.01773
98.097	3.62596	94.633	3.32469	99.268	3.12951	96.031	2.62043	97.268	2.23719	99.651	2.15552	96.547	2.08819	97.513	2.02313
98.417	3.62438	94.832	3.33161	99.502	3.13615	96.245	2.62464	97.53	2.24288	99.952	2.16087	96.812	2.09316	97.859	2.03027
98.689	3.62271	95.029	3.33848	99.797	3.14444	96.727	2.63584	97.749	2.2475	100.168	2.16424	97.05	2.09753	98.314	2.03994
98.957	3.62096	95.267	3.34652	100.044	3.15143	96.986	2.64122	97.968	2.25212	100.452	2.16919	97.314	2.10247	98.886	2.05233
99.174	3.61913	95.543	3.35564	100.499	3.16407	97.235	2.64633	98.283	2.25915	100.754	2.17456	97.615	2.10824	99.104	2.0565
99.447	3.61721	95.8	3.36424	100.706	3.16995	97.528	2.65258	98.498	2.26368	100.964	2.17779	97.841	2.11232	99.564	2.06628
99.656	3.6152	96.038	3.3723	101.001	3.17823	97.803	2.65836	98.735	2.26877	101.257	2.18294	98.107	2.1173	99.858	2.07221
99.964	3.61312	96.282	3.38055	101.27	3.18579	98.224	2.66795	99.025	2.27518	101.516	2.1873	98.376	2.12234	100.161	2.07835
100.169	3.61095	96.511	3.38838	101.506	3.19246	98.671	2.67822	99.231	2.2795	101.775	2.19167	98.681	2.12817	100.378	2.08249
100.208	3.6087	96.975	3.40285	101.805	3.20083	98.953	2.68416	99.428	2.2836	102.017	2.19563	98.939	2.13296	100.615	2.08709
100.116	3.60638	97.235	3.41157	102.073	3.20835	99.179	2.68865	99.686	2.28922	102.28	2.20008	99.194	2.13767	100.842	2.09146
99.877	3.60397	97.508	3.42067	102.312	3.21508	99.421	2.69354	99.936	2.29465	102.542	2.2045	99.477	2.14301	101.082	2.09613
99.673	3.60148	98.015	3.43639	102.612	3.22346	99.685	2.69901	100.198	2.30037	102.784	2.20846	99.714	2.14731	101.327	2.10091
99.453	3.59891	98.293	3.44565	102.834	3.22972	99.913	2.70353	100.532	2.3079	103.081	2.21369	99.974	2.15212	101.618	2.10676
99.206	3.59627	98.811	3.46169	103.069	3.23632	100.212	2.7099	100.743	2.31236	103.311	2.21737	100.181	2.15574	101.835	2.11089
99.002	3.59355	99.67	3.48736	103.299	3.24278	100.452	2.71472	101.332	2.32626	103.612	2.22269	100.482	2.16146	102.043	2.1148
98.803	3.59075	99.9	3.49529	103.597	3.25109	100.914	2.72534	101.571	2.33143	103.876	2.22715	100.71	2.16554	102.279	2.11937
98.602	3.58787	100.163	3.50416	103.829	3.2576	101.191	2.73112	101.815	2.33672	104.144	2.2317	101.019	2.17143	102.496	2.12349
98.393	3.58492	100.439	3.51341	104.288	3.27028	101.454	2.73653	102.103	2.34311	104.42	2.23644	101.237	2.17528	102.776	2.12907
98.094	3.58189	100.744	3.52349	104.603	3.27903	101.751	2.74283	102.411	2.35	104.647	2.24004	101.519	2.18055	103.177	2.13745
97.859	3.57879	100.982	3.53168	104.836	3.28555	101.984	2.74745	102.61	2.35417	104.917	2.24463	101.808	2.18598	103.374	2.1411
97.569	3.57561	101.287	3.54178	105.141	3.29402	102.275	2.75358	102.928	2.36132	105.176	2.24896	102.077	2.19095	103.624	2.14597
97.334	3.57236	101.543	3.5505	105.41	3.30151	102.506	2.75814	103.222	2.36786	105.416	2.25286	102.338	2.19574	103.841	2.15008
97.067	3.56903	101.782	3.55875	105.663	3.30856	102.722	2.7623	103.493	2.37384	105.646	2.25652	102.578	2.20006	104.09	2.15492
96.804	3.56562	102.023	3.56707	105.937	3.31617	103.014	2.76844	103.776	2.38011	105.881	2.26029	103.048	2.20951	104.318	2.15928
96.588	3.56214	102.307	3.57661	106.176	3.32283	103.249	2.77309	104.109	2.38763	106.118	2.26411	103.355	2.21531	104.642	2.16586
96.325	3.55859	102.608	3.58663	106.42	3.32961	103.523	2.77875	104.4	2.39411	106.413	2.26927	103.567	2.21899	104.85	2.16974
96.076	3.55496	102.846	3.59489	106.706	3.33753	103.779	2.78394	104.868	2.40501	106.648	2.27304	103.851	2.22427	105.082	2.17418
95.697	3.55126	103.309	3.60951	107.002	3.34572	103.971	2.78745	105.094	2.40986	106.947	2.27829	104.132	2.22948	105.345	2.17933
95.471	3.54748	103.588	3.61895	107.615	3.36254	104.179	2.79138	105.373	2.41604	107.18	2.282	104.376	2.23385	105.579	2.18381
95.27	3.54363	103.893	3.62912	107.941	3.37153	104.421	2.79619	105.633	2.42174	107.449	2.28656	104.798	2.2422	105.817	2.18837
94.963	3.5397	104.109	3.6368	108.182	3.37821	104.675	2.80131	105.949	2.42884	107.705	2.29081	105.081	2.24744	106.046	2.19272
94.731	3.5357	104.381	3.64606	108.462	3.38594	104.907	2.80584	106.345	2.43794	107.986	2.29563	105.345	2.25225	106.524	2.20285
94.482	3.53163	104.639	3.65494	108.754	3.394	105.104	2.80947	106.822	2.44906	108.282	2.30081	105.589	2.25661	106.746	2.20703
94.198	3.52748	104.935	3.6649	108.968	3.39992	105.306	2.81321	107.093	2.45504	108.498	2.30412	105.888	2.26219	107.004	2.21204
93.896	3.52326	105.151	3.67262	109.265	3.4081	105.507	2.81693	107.299	2.4594	108.814	2.30976	106.145	2.26683	107.258	2.21696
93.686	3.51897	105.37	3.68042	109.545	3.41581	105.711	2.82072	107.598	2.46607	109.084	2.31432	106.38	2.27097	107.454	2.22052
93.385	3.5146	105.639	3.68965	109.766	3.42191	105.907	2.8243	107.835	2.4712	109.341	2.31859	106.673	2.2764	107.75	2.2264
93.099	3.51016	106.147	3.70563	110.038	3.42939	106.113	2.82813	108.125	2.47765	109.56	2.32197	106.907	2.28051	108.017	2.2316
92.858	3.50564	106.411	3.71473	110.321	3.43717	106.305	2.8316	108.357	2.48265	109.96	2.32955	107.168	2.28522	108.433	2.24026
92.614	3.50105	106.629	3.72255	110.564	3.44385	106.545	2.83631	108.607	2.4881	110.282	2.33531	107.471	2.29086	108.63	2.24383
92.367	3.49639	106.919	3.7324	110.771	3.44955	107.412	2.85741	108.824	2.49273	110.549	2.3398	107.941	2.30023	108.941	2.25004
92.099	3.49165	107.203	3.7421	110.98	3.4553	107.638	2.86175	109.04	2.49733	110.766	2.34313	108.218	2.30528	109.192	2.25486
91.861	3.48684	107.419	3.74988	111.269	3.46322	107.926	2.8677	109.336	2.50392	110.974	2.34625	108.468	2.30972	109.471	2.26032
91.59	3.48196	107.736	3.76053	111.532	3.47042	108.212	2.87361	109.567	2.50889	111.173	2.34916	108.715	2.31409	109.712	2.26489
91.332	3.477	108.004	3.7698	111.768	3.47689	108.466	2.87867	110.038	2.51985	111.38	2.35225	109.015	2.31965	109.987	2.27024
91.033	3.47197	108.272	3.77908	112.004	3.48335	108.709	2.88344	110.284	2.5252	111.582	2.35523	109.44	2.32798	110.246	2.27522
90.799	3.46686	108.493	3.78704	112.233	3.48961	108.911	2.88713	110.559	2.53126	111.975	2.36264	109.65	2.33151	110.709	2.28493
90.354	3.46168	108.774	3.79671	112.494	3.49674	109.115	2.89088	110.869	2.53819	112.18	2.36568	109.948	2.33701	110.907	2.28849
90.156	3.45643	109.038	3.8059	112.879	3.50724	109.578	2.90138	111.072	2.54246	112.422	2.36958	110.162	2.34062	111.114	2.29225
89.956	3.4511	109.292	3.81482	113.141	3.51439	109.878	2.90763	111.36	2.54884	112.648	2.37311	110.442	2.3457	111.416	2.2982
89.678	3.4457	109.58	3.82471	113.402	3.52151	110.316	2.91747	111.638	2.55497	113.349	2.38767	111.012	2.35725	111.633	2.30218
89.387	3.44023	109.834	3.83365	113.67	3.52881	110.577	2.92269	111.939	2.56167	113.617	2.39217	111.284	2.36214	111.85	2.30616
89.136	3.43468	110.141	3.8441	113.909	3.53531	110.846	2.92812	112.178	2.56682	113.831	2.39542	111.509	2.36598	112.148	2.31201
88.836	3.42906	110.38	3.85263	114.175	3.54255	111.169	2.93495	112.432	2.57235	114.235	2.40308	111.79	2.37107	112.387	2.31648
88.606	3.42336	110.641	3.86179	114.439	3.54973	111.373	2.93867	112.74	2.57922	114.545	2.40855	112.297	2.3812	112.645	2.32139
88.407	3.4176	110.915	3.87133	114.63	3.55491	111.633	2.94385	112.956	2.58379	114.885	2.41473	112.496	2.38444	112.909	2.32644
88.165	3.41176	111.253	3.88268	114.831	3.56037	111.997	2.95174	113.271	2.59083	115.353	2.42387	112.81	2.39025	113.108	2.32997
87.895	3.40584	111.502	3.89153	115.032	3.56581	112.248	2.95668	113.526	2.59636	115.563	2.42702	113.048	2.39436	113.353	2.33456
87.672	3.39986	111.734	3.89991	115.41	3.57607	112.551	2.96297	113.798	2.60232	115.871	2.43245	113.307	2.39893	113.568	2.33845
87.472	3.3938	111.98	3.90869	115.607	3.5814	112.763	2.96688	114.038	2.60748	116.147	2.43713	113.506	2.40217	113.787	2.34243
87.271	3.38767	112.27	3.91873	116.303	3.60031	113.077	2.97345	114.364	2.61478	116.38	2.44082	113.705	2.40539	114.153	2.34981
86.97	3.38146	112.509	3.92733	116.8	3.61379	113.534	2.98376	114.603	2.6199	116.676	2.44597	113.906	2.40866	114.582	2.35865
86.731	3.37518	112.814	3.9378	117.02	3.61973	113.818	2.98954	114.837	2.6249	116.915	2.44979	114.115	2.4121	114.844	2.36361
86.465	3.36883	113.225	3.95127	117.337	3.62831	114.084	2.99486	115.495	2.64048	117.183	2.45429	114.348	2.41607	115.139	2.36933
86.204	3.3624	113.424	3.95877	117.574	3.63471	114.352	3.00022	115.697	2.64467	117.427	2.45823	114.617	2.42084	115.978	2.38768
85.905	3.35589	113.74	3.96958	117.85	3.64216	114.575	3.0044	116.006	2.65152	117.651	2.46171	114.846	2.42472	116.241	2.39264
85.635	3.34931	113.976	3.97814	118.094	3.64873	114.786	3.00826	116.246	2.65666	117.909	2.46598	115.045	2.42792	116.567	2.39906
85.362	3.34266	114.244	3.98761	118.37	3.65618	115.055	3.01364	116.492	2.66193	118.118	2.46911	115.254	2.43134	116.778	2.40281
84.67	3.33593	114.503	3.99683	118.638	3.6634	115.318	3.01886	116.729	2.66698	118.375	2.47335	115.707	2.44021	117.017	2.40721
84.441	3.32912	114.963	4.01173	118.887	3.6701	115.585	3.02418	116.962	2.67192	118.584	2.47648	115.954	2.44447	117.424	2.41549
84.2	3.32224	115.272	4.02238	119.15	3.67718	115.846	3.02935	117.161	2.67602	118.87	2.48139	116.174	2.44812	117.644	2.41943
83.937	3.31527	115.49	4.03047	119.476	3.68596	116.114	3.03469	117.422	2.68165	119.149	2.48615	116.375	2.45135	117.944	2.42522
83.643	3.30824	115.81	4.04145	119.692	3.69175	116.424	3.04113	117.671	2.68698	119.384	2.48988	116.639	2.45598	118.285	2.43196
83.402	3.30112	116.03	4.04961	120.007	3.70023	116.895	3.05177	117.892	2.69161	119.645	2.49422	116.84	2.4592	118.521	2.43626
83.141	3.29393	116.231	4.05724	120.272	3.70735	117.126	3.05614	118.132	2.6967	119.911	2.49867	117.054	2.46271	119.248	2.45194
82.745	3.28666	116.433	4.06491	120.538	3.71448	117.38	3.0611	118.402	2.70254	120.212	2.50394	117.352	2.46809	119.496	2.4565
82.462	3.27932	116.676	4.07374	120.766	3.72058	117.648	3.06643	118.663	2.70815	120.647	2.51231	117.611	2.47259	119.794	2.46222
82.165	3.2719	116.89	4.08176	121.075	3.72889	117.912	3.07166	118.927	2.71383	120.953	2.5177	117.847	2.47658	120.051	2.46698
81.915	3.26441	117.087	4.08931	121.291	3.73465	118.214	3.07788	119.182	2.71929	121.213	2.52201	118.133	2.48168	120.349	2.47268
81.63	3.25684	117.559	4.10463	121.606	3.74311	118.477	3.08307	119.461	2.72533	121.553	2.52819	118.372	2.48573	120.582	2.47688
81.398	3.24919	117.756	4.11219	121.846	3.74952	118.742	3.08832	119.692	2.73017	121.768	2.53146	118.612	2.48979	120.886	2.48271
81.166	3.24147	118.07	4.12306	122.135	3.75726	118.966	3.09249	120.006	2.73708	122.231	2.54049	118.852	2.49386	121.144	2.48747
80.892	3.23368	118.282	4.13106	122.399	3.76432	119.262	3.09854	120.22	2.74149	123.303	2.56366	119.115	2.49843	121.374	2.49157
80.631	3.22581	118.683	4.1444	122.676	3.77173	119.523	3.10368	120.483	2.74711	123.576	2.56828	119.384	2.50314	121.582	2.49516
80.369	3.21787	118.962	4.1543	122.932	3.77856	119.757	3.1081	120.793	2.7539	124.145	2.57977	119.697	2.50882	121.848	2.50009
80.127	3.20985	119.237	4.1641	123.166	3.78479	119.974	3.11209	121.059	2.75959	124.767	2.59249	119.894	2.51191	122.064	2.50385
79.858	3.20176	119.516	4.17402	123.461	3.79268	120.222	3.11688	121.477	2.76906	125.078	2.598	120.516	2.52449	122.313	2.50838
79.398	3.1936	119.8	4.18408	124.106	3.81009	120.458	3.12136	121.797	2.77609	125.304	2.60153	120.776	2.52898	122.582	2.51336
79.135	3.18536	120.04	4.19291	124.367	3.81705	120.712	3.1263	122.044	2.78128	125.618	2.60711	121.043	2.53362	122.761	2.51625
78.837	3.17705	120.268	4.2014	124.668	3.82509	120.99	3.13187	122.57	2.79344	125.888	2.61166	121.306	2.53817	123.178	2.52465
78.572	3.16867	120.501	4.21004	124.937	3.83226	121.236	3.13661	122.87	2.79994	126.115	2.61522	121.624	2.54395	123.352	2.52741
78.337	3.16022	120.705	4.21787	125.204	3.83937	121.441	3.14027	123.333	2.81051	126.381	2.61968	122.057	2.55229	123.651	2.53307
78.076	3.1517	120.945	4.22673	125.426	3.84526	121.639	3.14375	123.514	2.81404	126.645	2.6241	122.632	2.5638	123.951	2.53874
77.88	3.1431	121.172	4.23521	125.672	3.85179	121.884	3.14845	123.83	2.82093	126.956	2.62962	122.848	2.56729	124.185	2.54288
77.561	3.13444	121.453	4.24523	125.901	3.85786	122.143	3.15352	124.093	2.82648	127.204	2.63367	123.117	2.57197	124.434	2.54736
77.325	3.12571	121.746	4.2556	126.4	3.87128	122.363	3.15757	124.335	2.83151	127.425	2.63709	123.596	2.58132	124.72	2.55269
77.064	3.11691	121.965	4.26387	126.627	3.87729	122.649	3.16335	124.556	2.83601	127.883	2.64602	123.838	2.58539	125.063	2.55934
76.803	3.10805	122.184	4.27216	126.869	3.8837	122.945	3.16938	124.76	2.84007	128.119	2.64979	124.153	2.59108	125.341	2.56448
76.539	3.09911	122.44	4.28149	127.094	3.88965	123.161	3.17332	124.919	2.84301	128.39	2.65438	124.407	2.59541	125.62	2.56963
76.338	3.09012	122.639	4.28922	127.301	3.89511	123.476	3.17985	125.271	2.85075	128.676	2.65931	124.638	2.59922	125.875	2.57422
76.067	3.08106	122.833	4.29681	127.567	3.90217	123.723	3.18461	125.533	2.85625	128.912	2.66309	125.123	2.6087	126.117	2.57851
75.811	3.07193	123.03	4.3045	127.825	3.90902	124.021	3.19069	125.798	2.86181	129.183	2.66768	125.381	2.61311	126.381	2.5833
75.35	3.06275	123.278	4.31362	128.035	3.91455	124.237	3.19463	126.015	2.86616	129.682	2.67757	125.712	2.61914	126.642	2.58801
75.034	3.0535	123.508	4.32224	128.298	3.92152	124.63	3.2032	126.289	2.87194	129.905	2.68105	125.974	2.62364	126.885	2.5923
74.767	3.0442	123.768	4.33171	128.604	3.92967	125.14	3.21482	126.498	2.87608	130.191	2.68599	126.252	2.62848	127.122	2.59645
74.5	3.03484	123.974	4.33966	128.823	3.93544	125.391	3.21967	126.759	2.88151	130.449	2.69028	126.602	2.63494	127.385	2.6012
74.08	3.02542	124.171	4.34737	129.132	3.94366	125.638	3.22442	127.02	2.88694	130.792	2.69655	126.829	2.63864	127.647	2.60591
73.767	3.01594	124.442	4.35716	129.601	3.95623	125.936	3.23051	127.216	2.89073	131.036	2.70052	127.112	2.6436	127.948	2.61153
73.538	3.00641	124.713	4.36695	129.81	3.96173	126.174	3.23502	127.515	2.89709	131.315	2.70531	127.376	2.64812	128.156	2.61498
73.269	2.99683	125.008	4.37743	130.133	3.97033	126.413	3.23956	127.761	2.90212	131.66	2.71162	127.845	2.65722	128.477	2.62105
73.004	2.98719	125.275	4.38712	130.397	3.97732	126.652	3.2441	128.211	2.91224	131.921	2.71599	128.124	2.66208	128.744	2.62587
72.543	2.97751	125.491	4.39537	130.666	3.98444	126.913	3.24922	129.087	2.93298	132.213	2.72108	128.412	2.66714	128.982	2.63
72.265	2.96777	125.772	4.40546	130.884	3.99018	127.172	3.25428	129.395	2.93953	132.456	2.72503	129.075	2.68056	129.233	2.63443
71.996	2.95799	126.083	4.4164	131.175	3.9979	127.371	3.25778	129.661	2.94503	132.714	2.72934	129.323	2.68472	129.514	2.63955
71.683	2.94816	126.5	4.43033	131.471	4.00575	127.612	3.26237	129.879	2.94932	133.013	2.73459	129.614	2.68983	129.815	2.64514
71.428	2.93828	126.762	4.43989	131.687	4.01143	127.843	3.26671	130.163	2.95525	133.224	2.73781	129.832	2.69332	130.029	2.64869
71.191	2.92836	127.022	4.44939	132.02	4.02029	128.114	3.27209	130.462	2.96155	133.507	2.74269	130.148	2.69899	130.491	2.658
70.888	2.9184	127.617	4.46835	132.267	4.02681	128.574	3.2824	130.737	2.96724	133.907	2.7503	130.362	2.70238	130.789	2.6635
70.676	2.9084	127.869	4.47764	132.537	4.03395	128.785	3.28622	130.981	2.97215	134.119	2.75354	130.822	2.71126	131.078	2.66878
70.465	2.89835	128.104	4.48644	132.751	4.03957	129.051	3.29147	131.257	2.97785	134.382	2.75796	131.139	2.71695	131.326	2.67311
70.249	2.88826	128.681	4.5049	133.274	4.0536	129.296	3.29617	131.491	2.9825	134.644	2.76236	131.416	2.72174	131.598	2.67799
69.966	2.87814	128.97	4.51523	133.53	4.06036	129.581	3.30192	131.707	2.98668	134.953	2.76786	131.635	2.72523	131.846	2.6823
69.723	2.86798	129.245	4.52516	133.804	4.06761	129.847	3.30717	131.966	2.99193	135.413	2.77686	131.94	2.73065	132.149	2.68789
69.258	2.85778	129.429	4.53253	134.022	4.07334	130.343	3.31843	132.275	2.99842	135.626	2.78013	132.172	2.73443	132.366	2.69148
68.997	2.84754	129.606	4.5397	134.238	4.07901	130.593	3.32327	132.498	3.00276	135.944	2.78583	132.373	2.73752	132.826	2.7007
68.734	2.83727	129.954	4.5517	134.539	4.087	130.837	3.32795	132.795	3.00894	136.209	2.79031	132.583	2.7408	133.391	2.71236
68.463	2.82697	130.173	4.56005	134.845	4.09512	131.036	3.33145	133.023	3.01338	136.441	2.79402	132.883	2.7461	133.685	2.71772
68.202	2.81664	130.475	4.57075	135.13	4.10267	131.234	3.33493	133.222	3.01709	136.667	2.7976	133.14	2.75043	133.91	2.72148
67.894	2.80628	130.842	4.58328	135.404	4.10992	131.484	3.33977	133.47	3.02202	136.943	2.80233	133.407	2.75498	134.146	2.72548
67.653	2.79589	131.026	4.59065	135.636	4.11602	131.946	3.35015	133.734	3.02734	137.185	2.80628	133.644	2.75886	134.415	2.73025
67.365	2.78547	131.31	4.60084	136.702	4.14483	132.21	3.35536	133.957	3.03162	137.444	2.81062	134.114	2.76794	134.639	2.73397
67.103	2.77503	131.575	4.61049	136.899	4.14998	132.473	3.36055	134.198	3.03635	137.704	2.81498	134.368	2.7722	134.881	2.7381
66.871	2.76456	131.834	4.61997	137.106	4.15541	132.75	3.3661	134.435	3.04097	137.911	2.81812	134.651	2.7771	135.156	2.74299
66.605	2.75407	132.028	4.62761	137.327	4.16122	132.985	3.37055	134.696	3.04618	138.147	2.82193	134.95	2.78236	135.375	2.74658
66.394	2.74355	132.239	4.63573	137.601	4.16847	133.266	3.37621	134.962	3.0515	138.383	2.82574	135.164	2.78571	135.576	2.74974
65.939	2.73302	132.498	4.64521	137.841	4.1748	133.515	3.38103	135.263	3.05769	138.655	2.83039	135.439	2.79043	135.772	2.75279
65.659	2.72246	132.704	4.65318	138.11	4.18192	133.816	3.38722	135.494	3.06212	138.911	2.83466	135.66	2.79394	136.015	2.75692
65.417	2.71189	133.004	4.66381	138.369	4.18876	134.069	3.39215	135.793	3.06825	139.214	2.84003	135.917	2.79825	136.288	2.76175
65.124	2.70129	133.274	4.67359	138.627	4.19558	134.35	3.39781	136.019	3.07254	139.445	2.84373	136.214	2.80346	136.742	2.77077
64.837	2.69068	133.513	4.68249	138.831	4.20093	134.611	3.40296	136.299	3.07817	139.709	2.84819	136.451	2.80732	137.18	2.77941
64.594	2.68006	133.813	4.69311	139.293	4.21331	134.9	3.40883	136.558	3.08326	139.975	2.8527	136.713	2.81173	137.448	2.78411
64.149	2.66942	134.076	4.70268	139.559	4.22035	135.147	3.41362	136.894	3.09027	140.171	2.85558	136.971	2.81606	137.739	2.78933
63.935	2.65876	134.315	4.71157	139.763	4.2257	135.38	3.41803	137.202	3.09657	140.566	2.86308	137.173	2.81913	137.973	2.79323
63.633	2.6481	134.622	4.72237	140.007	4.23215	135.624	3.42274	137.424	3.10072	140.876	2.86862	137.407	2.82292	138.21	2.79719
63.36	2.63742	134.838	4.7306	140.244	4.2384	135.84	3.42672	137.719	3.10668	141.118	2.87257	137.647	2.82684	138.647	2.80579
63.127	2.62674	135.133	4.74106	140.708	4.25084	136.295	3.43694	137.994	3.11213	141.367	2.87668	137.909	2.83125	138.95	2.81128
62.886	2.61604	135.365	4.74974	140.962	4.25756	136.611	3.44354	138.234	3.1167	141.566	2.87964	138.142	2.835	139.365	2.81936
62.603	2.60534	135.629	4.75931	141.198	4.26379	136.859	3.44836	138.505	3.12203	141.884	2.88535	138.418	2.83972	139.681	2.82514
62.299	2.59463	136.046	4.7732	141.435	4.27005	137.101	3.45302	138.762	3.127	142.148	2.88982	138.721	2.84503	139.918	2.82908
61.755	2.58391	136.297	4.78239	141.69	4.2768	137.354	3.45798	139.03	3.13224	142.418	2.89442	139.005	2.84992	140.614	2.84367
61.494	2.57319	136.504	4.79034	141.895	4.2822	137.576	3.46212	139.271	3.1368	142.648	2.89809	139.249	2.85392	140.858	2.84776
61.228	2.56246	136.774	4.80006	142.106	4.28776	137.846	3.46753	139.591	3.14332	143.014	2.90492	139.697	2.86246	141.108	2.85199
61.014	2.55174	137.245	4.81545	142.399	4.29555	138.041	3.47097	139.865	3.14868	143.451	2.9134	139.915	2.86587	141.387	2.85689
60.69	2.54101	137.69	4.8301	142.628	4.3016	138.239	3.4745	140.132	3.15386	143.714	2.91784	140.196	2.87068	141.653	2.86149
60.457	2.53029	137.968	4.84003	142.87	4.30801	138.458	3.47858	140.35	3.1578	144.058	2.92415	140.437	2.8746	141.91	2.86587
60.203	2.51956	138.503	4.8572	143.125	4.31478	138.709	3.4835	140.549	3.16126	144.323	2.92864	140.681	2.87858	142.144	2.86971
59.905	2.50885	138.81	4.86794	143.369	4.32125	138.918	3.48732	140.825	3.16664	144.815	2.93839	140.9	2.882	142.381	2.87362
59.685	2.49814	139.047	4.87669	143.64	4.32846	139.174	3.49237	141.022	3.17003	145.032	2.94175	141.101	2.88502	142.623	2.87764
59.37	2.48743	139.353	4.88738	143.943	4.33654	139.38	3.49612	141.225	3.17356	145.296	2.94621	141.347	2.88904	143.048	2.8859
59.104	2.47673	139.57	4.89555	144.16	4.34228	139.68	3.50233	141.524	3.17948	145.611	2.95185	141.571	2.89257	143.309	2.89036
58.831	2.46605	139.869	4.90603	144.438	4.34969	139.945	3.50762	141.802	3.18487	145.848	2.95568	141.81	2.89642	143.575	2.89492
58.562	2.45537	140.096	4.91446	144.639	4.355	140.205	3.51279	142.029	3.18897	146.107	2.96002	142.07	2.90075	143.786	2.89821
58.335	2.44471	140.399	4.92504	144.936	4.36293	140.681	3.5236	142.278	3.19361	146.346	2.96389	142.343	2.90536	144.023	2.90209
58.037	2.43406	140.641	4.93388	145.169	4.36912	140.905	3.52784	142.556	3.19897	146.624	2.96867	142.611	2.90986	144.278	2.90639
57.575	2.42342	140.823	4.94102	145.43	4.37607	141.178	3.53335	142.797	3.2034	146.847	2.97217	142.829	2.91323	144.549	2.91106
57.097	2.4128	141.243	4.95487	145.582	4.38006	141.641	3.54384	143.031	3.20764	147.147	2.97745	143.127	2.9184	144.771	2.91458
56.635	2.4022	141.501	4.96414	145.865	4.38762	141.852	3.54774	143.323	3.21332	147.374	2.98104	143.406	2.92313	145.015	2.91861
56.416	2.39162	141.962	4.97913	146.131	4.39473	142.111	3.5529	143.558	3.21757	147.834	2.99003	143.635	2.92674	145.246	2.92234
55.742	2.38105	142.24	4.98894	146.402	4.40197	142.583	3.56362	143.859	3.22345	148.111	2.99478	143.88	2.93071	145.445	2.92531
55.535	2.37051	142.904	5.00963	146.666	4.40902	142.883	3.56986	144.13	3.22858	148.486	3.0018	144.117	2.9345	145.639	2.92817
55.265	2.35999	143.167	5.019	146.926	4.41597	143.106	3.57409	144.366	3.23282	148.725	3.00566	144.381	2.93889	146.078	2.93671
54.961	2.3495	143.446	5.02881	147.165	4.42235	143.346	3.57876	144.62	3.2375	148.986	3.01002	144.645	2.94327	146.555	2.94613
54.722	2.33903	143.733	5.03884	147.432	4.4295	143.578	3.58323	144.893	3.24265	149.52	3.02073	144.943	2.94841	146.977	2.95427
54.454	2.3286	144.003	5.04837	147.738	4.43771	143.892	3.58985	145.162	3.24769	149.794	3.02539	145.181	2.95221	147.566	2.96628
54.163	2.31819	144.232	5.05674	147.944	4.44321	144.117	3.59414	145.42	3.25245	150.364	3.03693	145.482	2.95741	148.082	2.97659
53.903	2.30781	144.474	5.06546	148.263	4.45178	144.389	3.59967	145.732	3.25854	150.579	3.04022	145.703	2.96082	148.322	2.98049
53.633	2.29747	144.701	5.07374	148.494	4.45797	144.642	3.6047	145.975	3.2629	150.848	3.04476	145.975	2.96536	148.951	2.99342
53.361	2.28716	144.905	5.08136	148.738	4.46451	144.905	3.60999	146.25	3.26805	151.109	3.04912	146.253	2.97004	149.188	2.99724
53.124	2.27688	145.169	5.09067	148.999	4.47152	145.485	3.62357	146.531	3.27334	151.426	3.05477	146.502	2.97406	149.441	3.00143
52.88	2.26664	145.617	5.10515	149.27	4.47881	145.716	3.62804	146.756	3.27723	151.654	3.05835	146.793	2.97902	149.613	3.00374
52.596	2.25643	145.858	5.11378	149.535	4.48594	146.013	3.63424	146.997	3.2815	151.947	3.06344	147.036	2.9829	149.863	3.00785
52.338	2.24626	146.137	5.12347	149.776	4.49242	146.231	3.63837	147.259	3.28629	152.166	3.06681	147.24	2.98591	150.311	3.01656
52.067	2.23613	146.417	5.13317	150.018	4.49893	146.512	3.64415	147.533	3.29137	152.45	3.07168	147.499	2.99014	150.51	3.01948
51.801	2.22603	146.636	5.14114	150.246	4.50507	146.982	3.65488	147.782	3.29582	152.672	3.07511	147.706	2.99321	150.749	3.02333
51.54	2.21597	146.933	5.1513	150.534	4.51284	147.24	3.66007	148.063	3.30105	152.929	3.07935	147.887	2.9957	150.975	3.02687
51.269	2.20594	147.165	5.15961	150.776	4.51937	147.749	3.67182	148.292	3.30498	153.173	3.08329	148.359	3.00467	151.181	3.02994
50.995	2.19594	147.468	5.1699	151.216	4.53129	147.957	3.67571	148.59	3.31062	153.407	3.08699	148.676	3.01018	151.416	3.03368
50.744	2.18597	147.7	5.17818	151.492	4.53876	148.26	3.68209	148.822	3.31461	153.683	3.09166	148.918	3.01401	151.676	3.03799
50.284	2.17604	148.266	5.19587	151.736	4.54535	148.533	3.68769	149.125	3.32036	153.95	3.09612	149.475	3.02487	151.91	3.0417
49.966	2.16614	148.54	5.2053	151.955	4.55128	148.79	3.69287	149.403	3.32547	154.167	3.09941	149.72	3.02876	152.207	3.04687
49.705	2.15626	148.803	5.21441	152.465	4.56513	149.257	3.70355	150.018	3.33899	154.456	3.10438	150.157	3.03693	152.439	3.05052
49.433	2.14642	149.038	5.22271	152.907	4.57713	149.546	3.70957	150.627	3.35235	154.748	3.1094	150.719	3.04789	152.725	3.05543
49.17	2.1366	149.339	5.23286	153.204	4.5852	149.786	3.71432	150.923	3.35789	154.973	3.11287	151.011	3.05282	153.026	3.06067
48.934	2.12681	149.565	5.24087	153.464	4.59226	150.055	3.71984	151.156	3.36184	155.215	3.11673	151.249	3.05653	153.238	3.06385
48.7	2.11706	149.829	5.24994	153.752	4.6001	150.316	3.72515	151.418	3.36651	155.446	3.12033	151.54	3.06143	153.471	3.06751
48.469	2.10733	150.107	5.25939	153.974	4.60614	150.612	3.73137	151.736	3.37257	155.642	3.12311	151.786	3.06531	153.809	3.0736
48.17	2.09763	150.405	5.26939	154.232	4.61317	150.848	3.73604	151.955	3.37615	155.881	3.12689	152.081	3.07029	154.046	3.07734
47.939	2.08796	150.801	5.28214	154.59	4.62292	151.148	3.74237	152.236	3.38127	156.147	3.13129	152.298	3.07351	154.412	3.08408
47.638	2.07832	151.047	5.29063	154.832	4.62953	151.371	3.74671	152.567	3.38762	156.409	3.13559	152.852	3.08426	154.635	3.08749
47.393	2.06872	151.334	5.30027	155.137	4.63786	151.575	3.75055	152.83	3.39227	156.831	3.1436	153.312	3.0929	154.858	3.09089
47.102	2.05916	151.751	5.31355	155.396	4.64494	151.814	3.75531	153.399	3.40456	157.107	3.14822	153.506	3.0956	155.107	3.09489
46.88	2.04964	151.967	5.32115	155.639	4.6516	152.087	3.76096	153.662	3.40919	157.348	3.15201	153.75	3.09941	155.262	3.09671
46.607	2.04016	152.207	5.3294	155.904	4.65886	152.339	3.76606	153.891	3.41296	157.619	3.15651	153.978	3.10285	155.544	3.10147
46.295	2.03074	152.476	5.33845	156.369	4.67157	152.62	3.77193	154.409	3.42395	158.271	3.16983	154.496	3.11276	155.809	3.10583
46.085	2.02139	152.737	5.34726	156.63	4.67873	152.835	3.77608	154.656	3.42815	158.713	3.17828	154.708	3.11584	156.083	3.1104
45.769	2.01211	152.955	5.35484	157.303	4.69712	153.33	3.78755	154.891	3.43205	159.015	3.18348	154.942	3.11941	156.343	3.11463
45.517	2.00289	153.537	5.37267	157.57	4.70446	153.571	3.79239	155.388	3.44249	159.275	3.18769	155.386	3.12765	156.575	3.11821
45.23	1.99373	153.75	5.38007	157.83	4.71163	153.806	3.79708	155.63	3.44654	159.521	3.19157	155.679	3.13252	156.833	3.12239
45.015	1.98464	154.034	5.38945	158.079	4.7185	154.038	3.80169	155.894	3.45114	159.799	3.19619	155.921	3.13624	157.121	3.12726
44.533	1.97561	154.302	5.39836	158.405	4.72747	154.25	3.80578	156.411	3.46205	160.08	3.20088	156.165	3.14001	157.365	3.13111
44.267	1.96664	154.496	5.40516	158.664	4.73463	154.506	3.81103	156.659	3.46623	160.312	3.20442	156.53	3.14646	157.651	3.13592
44.008	1.9577	154.906	5.41804	158.902	4.74122	154.715	3.81506	156.886	3.46988	160.593	3.20909	156.779	3.15033	157.948	3.14099
43.73	1.94874	155.105	5.42494	159.137	4.74775	154.993	3.82089	157.169	3.47492	161.25	3.22249	157.077	3.15528	158.358	3.14867
43.447	1.93976	155.371	5.43371	159.372	4.75428	155.237	3.82584	157.417	3.47908	161.652	3.22995	157.303	3.15861	158.576	3.15189
43.23	1.93077	155.57	5.44057	159.571	4.75983	155.481	3.83079	157.681	3.48363	162.042	3.23714	157.505	3.16141	159.036	3.16072
42.924	1.92177	155.836	5.4493	159.835	4.76717	155.702	3.83515	158.206	3.49469	162.244	3.23995	157.716	3.16439	159.312	3.16528
42.436	1.91276	156.04	5.45626	160.261	4.77893	156.296	3.84926	158.462	3.49902	162.443	3.24269	158.012	3.16927	159.625	3.17069
42.198	1.90374	156.328	5.46557	160.535	4.78655	156.495	3.85306	158.703	3.50297	162.674	3.24616	158.28	3.17352	159.845	3.17393
41.942	1.89471	156.609	5.47465	160.764	4.79296	156.771	3.85887	158.993	3.50814	163.15	3.25532	158.541	3.1776	160.145	3.17903
41.701	1.88567	156.866	5.48304	161.028	4.80034	156.97	3.86267	159.232	3.51203	163.39	3.25899	158.778	3.18114	160.376	3.18252
41.431	1.87662	157.139	5.49186	161.294	4.80777	157.236	3.86823	159.499	3.5166	163.673	3.26365	159.076	3.18604	160.627	3.18647
41.194	1.86756	157.406	5.50049	161.577	4.81568	157.691	3.87873	159.76	3.52103	163.947	3.2681	159.305	3.18939	160.854	3.18985
40.907	1.85848	157.621	5.50763	161.831	4.82281	157.89	3.88255	160.058	3.52636	164.176	3.27149	159.566	3.19344	161.103	3.19375
40.666	1.8494	158.109	5.52244	162.464	4.84026	158.601	3.89975	160.323	3.53087	164.415	3.27511	159.765	3.19611	161.384	3.19837
40.403	1.84031	158.373	5.53092	163.097	4.85773	158.845	3.90476	160.587	3.53534	164.643	3.27847	160.24	3.20492	161.659	3.20286
39.941	1.83123	158.671	5.54033	163.278	4.8629	159.147	3.91129	160.855	3.53991	164.919	3.28293	160.508	3.20911	162.025	3.20944
39.724	1.82216	158.909	5.54802	163.564	4.87094	159.385	3.91615	161.098	3.54384	165.178	3.28699	160.717	3.21198	162.28	3.21345
39.463	1.81309	159.188	5.55685	163.763	4.87662	159.914	3.92862	161.339	3.54772	165.439	3.29109	161.227	3.22155	162.541	3.21759
39.16	1.80404	159.436	5.56478	164.041	4.88446	160.18	3.93422	161.56	3.5511	165.713	3.29549	161.441	3.22451	162.773	3.22105
38.946	1.795	159.739	5.57424	164.327	4.89253	160.48	3.94072	161.816	3.55533	166.055	3.30145	161.71	3.22869	162.975	3.22381
38.63	1.78599	159.974	5.58175	164.559	4.89914	160.732	3.94597	162.01	3.55802	166.317	3.30555	162.219	3.23822	163.169	3.22638
38.419	1.77701	160.27	5.59097	164.805	4.90614	160.974	3.95096	162.286	3.56274	166.566	3.30935	162.481	3.24223	163.395	3.22968
38.102	1.76805	160.537	5.59933	165.036	4.91275	161.184	3.95513	162.485	3.56554	166.824	3.31334	162.712	3.24554	163.669	3.23409
37.859	1.75911	160.792	5.60734	165.28	4.91972	161.849	3.97118	162.691	3.5685	167.145	3.31879	162.98	3.24966	163.907	3.23766
37.566	1.7502	161.036	5.61501	165.496	4.92594	162.109	3.97666	162.927	3.57221	167.374	3.32209	163.238	3.25356	164.121	3.24067
37.322	1.74132	161.311	5.62353	165.803	4.93465	162.408	3.98317	163.154	3.57569	167.583	3.32492	163.502	3.25758	164.375	3.24459
37.063	1.73248	161.624	5.6331	166.031	4.94122	162.661	3.98848	163.356	3.57853	168.045	3.33362	163.783	3.26197	164.583	3.24745
36.803	1.72369	161.836	5.6398	166.261	4.94785	162.942	3.99453	163.574	3.58177	168.343	3.3385	164.039	3.26579	164.887	3.25252
36.554	1.71494	162.097	5.64785	166.501	4.95477	163.187	3.99964	163.86	3.5867	168.607	3.34258	164.253	3.26867	165.143	3.25647
36.29	1.70623	162.552	5.66135	166.966	4.96782	163.493	4.00636	164.123	3.59105	168.845	3.34606	164.763	3.27815	165.387	3.26014
36.094	1.69754	162.87	5.67096	167.217	4.97506	163.717	4.01094	164.397	3.59567	169.155	3.35119	165.012	3.28179	165.656	3.26438
35.793	1.68888	163.111	5.67837	167.495	4.98305	163.982	4.01659	164.611	3.59879	169.36	3.35388	165.23	3.28473	165.897	3.26797
35.544	1.68022	163.425	5.68781	168	4.99723	164.285	4.02325	165.121	3.60929	169.825	3.3626	165.745	3.29429	166.344	3.27633
35.304	1.67157	163.629	5.69413	168.308	5.00606	164.543	4.02873	165.561	3.61803	170.147	3.36799	165.963	3.29722	166.563	3.27939
35.077	1.66291	163.828	5.70028	168.595	5.01433	164.79	4.03394	165.817	3.62218	170.41	3.372	166.16	3.29966	166.777	3.28232
34.836	1.65423	164.089	5.70815	168.848	5.02169	165.049	4.03946	166.039	3.62547	170.677	3.37609	166.813	3.31228	167.415	3.29509
34.59	1.64553	164.334	5.71554	169.091	5.02879	165.708	4.05544	166.329	3.63046	170.924	3.37972	167.031	3.31517	167.856	3.30328
34.336	1.63683	164.606	5.72367	169.598	5.04308	166.014	4.06221	166.596	3.63487	171.188	3.38373	167.311	3.31944	168.311	3.31179
34.041	1.62812	164.845	5.73084	169.866	5.05089	166.25	4.06715	166.859	3.63917	171.429	3.38719	167.602	3.32395	168.55	3.31528
33.798	1.61941	165.113	5.73881	170.137	5.05879	166.896	4.08281	167.095	3.64279	171.822	3.39418	168.308	3.33771	168.851	3.3202
33.495	1.61067	165.357	5.74607	170.368	5.06561	167.443	4.0959	167.353	3.64696	172.048	3.39728	168.615	3.34255	169.104	3.32399
33.274	1.6019	165.631	5.75415	170.633	5.07338	167.712	4.10172	167.655	3.65222	172.348	3.40208	168.853	3.34585	169.31	3.32669
33.013	1.59311	165.935	5.76305	170.892	5.08099	167.91	4.1057	167.869	3.65528	172.571	3.4051	169.149	3.35043	169.748	3.33477
32.73	1.58429	166.128	5.76879	171.132	5.0881	168.179	4.11155	168.189	3.66098	172.817	3.40863	169.382	3.35359	169.929	3.33687
32.44	1.57543	166.429	5.77755	171.36	5.0949	168.371	4.11538	168.456	3.66536	173.272	3.41701	169.848	3.36194	170.276	3.34281
32.174	1.56654	166.607	5.78281	171.636	5.10301	168.572	4.11946	168.721	3.66968	173.515	3.42046	170.037	3.36411	170.586	3.34789
31.924	1.55761	166.931	5.79216	171.884	5.11038	168.813	4.12459	169.169	3.67856	173.754	3.42381	170.269	3.36722	170.849	3.35188
31.683	1.54866	167.194	5.79977	172.222	5.12022	169.052	4.12968	169.42	3.68253	173.972	3.42666	170.713	3.37505	171.043	3.35425
31.409	1.53969	167.465	5.80758	172.468	5.12756	169.338	4.136	169.736	3.68811	174.167	3.42897	170.894	3.377	171.262	3.35719
31.213	1.53068	167.89	5.8197	172.712	5.13487	169.612	4.14202	169.994	3.69224	174.403	3.43222	171.382	3.3858	171.552	3.36177
30.968	1.52165	168.167	5.82762	173.001	5.14341	169.84	4.14684	170.231	3.69584	174.649	3.4357	171.856	3.39427	171.79	3.36514
30.549	1.51261	168.433	5.8352	173.217	5.14999	170.109	4.15274	170.492	3.70004	174.907	3.43944	172.106	3.39773	172.095	3.37005
30.268	1.50353	168.704	5.8429	173.53	5.15921	170.375	4.15857	170.757	3.70434	175.104	3.44176	172.518	3.4048	172.508	3.37746
29.997	1.49443	168.965	5.85028	174.071	5.17466	170.83	4.16935	171.019	3.70855	175.487	3.44839	172.774	3.40838	172.747	3.38083
29.711	1.48531	169.226	5.85764	174.34	5.18272	171.108	4.17551	171.32	3.71374	175.806	3.45352	173.014	3.41159	172.976	3.38395
29.263	1.47618	169.734	5.87194	174.577	5.18993	171.36	4.181	171.591	3.71818	176.075	3.45748	173.237	3.41441	173.172	3.3863
29.009	1.46705	170.006	5.87955	174.878	5.19889	171.878	4.19344	171.855	3.72244	176.346	3.46148	173.445	3.41688	173.371	3.38871
28.803	1.4579	170.276	5.88708	175.097	5.20564	172.148	4.19942	172.098	3.72617	176.586	3.46475	173.657	3.41943	173.616	3.39218
28.604	1.44874	170.542	5.89447	175.394	5.21452	172.409	4.20517	172.555	3.73524	176.874	3.46912	173.908	3.42284	173.885	3.39619
28.396	1.43956	170.81	5.90189	175.621	5.22152	172.7	4.21171	172.789	3.73874	177.153	3.47328	174.304	3.42948	174.145	3.39999
28.14	1.43038	171.072	5.90911	176.081	5.23487	172.963	4.21752	173.065	3.74329	177.382	3.47627	174.502	3.43169	174.373	3.40304
27.904	1.42119	171.299	5.91531	176.398	5.24435	173.273	4.22458	173.281	3.74634	177.847	3.48472	174.742	3.43482	174.572	3.4054
27.667	1.41198	171.755	5.92795	176.863	5.25788	173.548	4.23073	173.562	3.75101	178.095	3.48813	174.968	3.43763	174.817	3.40882
27.436	1.40276	172.073	5.93667	177.108	5.26543	173.977	4.24091	173.862	3.75615	178.376	3.4923	175.171	3.43992	175.082	3.41269
27.22	1.39354	172.292	5.94256	177.389	5.27398	174.279	4.24778	174.077	3.75917	178.672	3.49681	175.42	3.44322	175.346	3.41654
26.373	1.38434	172.609	5.95119	177.659	5.28224	174.529	4.2533	174.363	3.76396	179.152	3.50557	175.671	3.44655	175.574	3.41953
26.148	1.37517	172.875	5.95836	177.904	5.28985	174.774	4.2587	174.922	3.77557	179.334	3.50741	175.912	3.44965	175.798	3.42243
25.887	1.36605	173.133	5.96527	178.165	5.2979	175.01	4.26387	175.205	3.78028	179.729	3.51419	176.372	3.45763	176.049	3.42594
25.606	1.35699	173.399	5.97238	178.428	5.30603	175.241	4.26892	175.422	3.78334	179.977	3.51755	176.671	3.46201	176.541	3.43504
25.337	1.34802	173.639	5.97872	178.697	5.31434	175.473	4.27401	175.731	3.7887	180.243	3.52131	176.911	3.46505	176.773	3.43809
24.882	1.33914	173.905	5.98578	178.893	5.32068	175.746	4.28018	175.95	3.79181	180.512	3.52513	177.185	3.46885	177.018	3.44143
24.608	1.3304	174.1	5.9908	179.192	5.32984	175.999	4.28583	176.228	3.7964	180.768	3.52865	177.439	3.47218	177.277	3.44508
24.363	1.32179	174.329	5.99675	179.421	5.33712	176.275	4.2921	176.511	3.80111	181.013	3.53189	177.807	3.47805	177.548	3.44901
24.129	1.31331	174.567	6.00293	179.725	5.34645	176.506	4.2972	176.786	3.80562	181.245	3.53483	178.046	3.48103	177.789	3.45223
23.902	1.30498	174.771	6.00812	179.989	5.35471	176.743	4.30246	177.059	3.81008	181.54	3.53922	178.311	3.48458	178.056	3.45604
23.638	1.29685	174.963	6.01295	180.226	5.36226	176.997	4.30818	177.357	3.81516	181.773	3.54217	178.602	3.48869	178.346	3.46037
23.366	1.28898	175.205	6.01916	180.437	5.36912	177.237	4.31355	177.618	3.81932	182.09	3.54705	178.843	3.49168	178.814	3.46883
23.149	1.28141	175.476	6.02616	180.926	5.38356	177.521	4.32007	177.897	3.82393	182.315	3.54979	179.142	3.49596	179.028	3.47138
22.853	1.27416	175.741	6.03296	181.173	5.39144	177.959	4.33062	178.155	3.82801	182.497	3.55152	179.351	3.49821	179.339	3.47616
22.612	1.26723	176.001	6.0396	181.422	5.39938	178.26	4.33761	178.392	3.83157	182.812	3.55633	179.672	3.50295	179.611	3.48004
22.331	1.26065	176.282	6.0468	181.738	5.40918	178.523	4.34362	178.666	3.83606	183.046	3.55925	179.916	3.50596	179.874	3.48369
22.073	1.25442	176.504	6.0523	182.002	5.41757	178.814	4.35036	178.881	3.83907	183.344	3.56365	180.241	3.51077	180.097	3.48641
21.822	1.24856	176.77	6.05902	182.233	5.42509	179.074	4.35631	179.077	3.84162	183.571	3.56639	180.537	3.51492	180.378	3.49045
21.53	1.24305	177.334	6.07413	182.497	5.43352	179.341	4.36245	179.294	3.84468	183.812	3.56945	180.754	3.51729	180.679	3.49496
21.27	1.23782	177.57	6.07995	182.76	5.44195	179.57	4.36761	179.56	3.84897	184.035	3.57209	181.102	3.52258	180.892	3.49741
21.003	1.23282	177.837	6.08661	183.064	5.45151	179.813	4.37315	179.821	3.85314	184.275	3.5751	181.339	3.52537	181.213	3.50235
20.706	1.22807	178.135	6.09413	183.269	5.4584	180.04	4.37828	180.097	3.85769	184.547	3.57886	181.584	3.52834	181.473	3.50587
20.479	1.22357	178.374	6.09995	183.568	5.46787	180.238	4.38266	180.418	3.86335	184.806	3.5823	181.86	3.53198	181.739	3.50951
20.229	1.21937	178.642	6.10657	183.832	5.4764	180.481	4.38823	180.621	3.86608	185.045	3.58527	182.108	3.53499	181.984	3.51266
20.001	1.21553	178.938	6.11395	184.118	5.48555	180.746	4.39438	180.923	3.87128	185.342	3.58958	182.412	3.53924	182.253	3.51635
19.758	1.21201	179.154	6.11904	184.361	5.49356	181.022	4.40083	181.216	3.87626	185.572	3.59232	182.626	3.54147	182.548	3.52063
19.533	1.20876	179.463	6.12673	184.63	5.50229	181.253	4.40612	181.497	3.88094	185.856	3.59631	182.887	3.54473	182.762	3.52302
19.282	1.20577	179.741	6.13352	184.926	5.51178	181.5	4.41184	181.794	3.88602	186.138	3.60025	183.34	3.55227	183.041	3.52691
18.691	1.20309	179.955	6.13848	185.16	5.5196	181.771	4.4182	182.011	3.8891	186.381	3.60327	183.563	3.55467	183.347	3.53141
18.263	1.20075	180.241	6.14544	185.42	5.52815	181.975	4.42282	182.298	3.89394	186.693	3.60789	183.826	3.55794	183.585	3.53432
18.012	1.19876	180.532	6.15252	185.749	5.5386	182.283	4.43017	182.752	3.90295	186.905	3.61017	184.115	3.56179	183.876	3.53845
17.716	1.1971	180.962	6.1635	186.001	5.54697	182.698	4.44032	182.934	3.90517	187.107	3.61222	184.419	3.56595	184.15	3.54218
17.468	1.19576	181.176	6.16835	186.271	5.55586	182.979	4.44699	183.233	3.91032	187.38	3.61591	184.672	3.56897	184.371	3.54466
17.17	1.19478	181.531	6.17716	186.492	5.56343	183.235	4.45301	183.524	3.91527	187.621	3.61885	185.141	3.5768	184.617	3.54771
16.898	1.19415	181.771	6.18269	186.8	5.57339	183.476	4.45866	183.782	3.9194	187.85	3.6215	185.398	3.57989	184.834	3.55007
16.681	1.19383	182.073	6.18995	187.019	5.58096	183.703	4.46395	184.06	3.92404	188.116	3.625	185.678	3.58347	185.112	3.55384
16.372	1.1938	182.288	6.19473	187.281	5.58971	183.95	4.46978	184.294	3.92758	188.375	3.62834	185.908	3.58593	185.414	3.55815
15.931	1.19402	182.573	6.20146	187.591	5.5998	184.211	4.47598	184.66	3.93442	188.681	3.63275	186.199	3.58975	185.843	3.5654
15.692	1.19449	182.839	6.20763	187.827	5.60789	184.426	4.481	184.927	3.93879	188.884	3.63477	186.642	3.59694	186.092	3.56846
15.12	1.19518	183.153	6.21513	188.058	5.61586	184.734	4.48846	185.165	3.94244	189.17	3.63871	186.9	3.59999	186.383	3.57248
14.44	1.19605	183.379	6.22012	188.277	5.62354	185.015	4.49523	185.458	3.94747	189.347	3.64011	187.22	3.60441	186.671	3.57642
13.997	1.19712	183.642	6.22613	188.597	5.63398	185.239	4.50052	185.692	3.95103	189.727	3.64622	187.639	3.61104	187.15	3.58478
13.732	1.19836	183.939	6.23307	188.889	5.64369	185.484	4.50637	185.99	3.9562	189.974	3.64924	187.818	3.61229	187.382	3.58739
13.541	1.19975	184.202	6.23903	189.153	5.65265	185.709	4.51172	187.022	3.97969	190.208	3.65194	188.513	3.62505	187.76	3.59338
13.359	1.20128	184.471	6.24514	189.439	5.66224	185.98	4.51827	187.303	3.98444	190.436	3.6545	188.775	3.62814	187.967	3.59538
11.677	1.20293	184.883	6.25526	189.737	5.67218	186.239	4.52453	187.561	3.98863	190.707	3.65805	189.076	3.63209	188.25	3.59914
11.467	1.20468	185.1	6.25985	190.011	5.68149	186.541	4.53193	187.815	3.99271	191.009	3.66232	189.354	3.63551	188.566	3.60365
11.199	1.20656	185.402	6.26681	190.225	5.68918	186.804	4.53832	188.091	3.99736	191.453	3.66988	189.767	3.64193	188.844	3.60727
10.941	1.20862	185.617	6.2713	190.428	5.6966	187.308	4.55102	188.536	4.00622	191.697	3.67278	190.013	3.64462	189.139	3.61127
10.655	1.21089	185.838	6.27593	190.697	5.70584	187.544	4.55674	188.964	4.01467	191.988	3.67678	190.27	3.64754	189.354	3.6134
10.398	1.21334	186.094	6.28153	190.978	5.71544	187.81	4.56325	189.262	4.01988	192.326	3.68185	190.542	3.65078	189.674	3.61795
10.11	1.21593	186.371	6.2877	191.495	5.73147	188.041	4.56886	189.496	4.0235	192.579	3.68495	190.784	3.65335	189.906	3.62045
9.883	1.21864	186.662	6.29424	191.8	5.74176	188.342	4.57632	189.695	4.02626	192.852	3.68851	191.09	3.65733	190.108	3.62223
9.605	1.22154	186.895	6.29912	192.044	5.75042	188.578	4.58209	189.959	4.03064	193.346	3.69719	191.354	3.66037	190.284	3.6234
9.17	1.22466	187.191	6.30576	192.348	5.76073	188.901	4.59015	190.174	4.0338	193.79	3.70471	191.55	3.66188	191.012	3.63737
8.893	1.228	187.464	6.31173	192.564	5.76867	189.338	4.6012	190.426	4.0379	194.006	3.70693	191.895	3.6667	191.194	3.63866
8.636	1.23149	187.734	6.31758	192.831	5.77802	189.568	4.60686	190.627	4.04073	194.354	3.71221	192.308	3.67303	191.458	3.64183
8.366	1.23506	187.955	6.32204	193.091	5.78721	189.904	4.6153	190.891	4.04514	194.807	3.71992	192.605	3.67676	191.671	3.64381
8.126	1.2386	188.236	6.32817	193.396	5.79764	190.15	4.62141	191.092	4.04798	195.277	3.72802	192.871	3.67979	192.081	3.65035
7.885	1.24203	188.499	6.33376	193.85	5.81215	190.416	4.62805	191.288	4.05071	196.311	3.74921	193.118	3.68239	192.303	3.65251
7.663	1.24537	188.698	6.33754	194.094	5.82097	190.632	4.63341	191.468	4.05305	196.575	3.75252	193.383	3.68537	192.587	3.65609
7.372	1.24864	188.93	6.34222	194.391	5.83126	190.908	4.64034	191.93	4.06243	196.839	3.75583	193.668	3.6888	193.041	3.66361
7.156	1.25188	189.175	6.34724	194.638	5.84022	191.213	4.64805	192.263	4.0686	197.52	3.76881	193.91	3.69125	193.486	3.67091
6.924	1.25507	189.414	6.35208	194.904	5.84971	191.679	4.65999	192.494	4.07224	197.778	3.77197	194.168	3.69405	193.754	3.67408
6.671	1.25811	189.702	6.35828	195.168	5.85917	191.89	4.66527	192.783	4.07733	198.081	3.77617	194.573	3.70013	194.01	3.67696
6.398	1.26118	189.964	6.36373	195.423	5.86842	192.172	4.67243	193.026	4.08128	198.34	3.77935	195.072	3.70829	194.429	3.68362
6.144	1.26413	190.279	6.37065	195.732	5.87916	192.472	4.68007	193.293	4.08583	198.559	3.78159	195.336	3.7112	194.626	3.6851
5.846	1.26618	190.534	6.37587	195.936	5.88706	192.728	4.68658	193.559	4.09037	198.957	3.78799	195.61	3.71432	194.904	3.68846
5.575	1.26676	190.8	6.38137	196.267	5.89845	193.008	4.69374	193.825	4.09492	199.37	3.79473	195.844	3.71654	195.123	3.69043
5.304	1.2662	191.105	6.38795	196.513	5.90754	193.248	4.69986	194.086	4.09936	199.569	3.7965	196.107	3.71939	195.379	3.69324
5.082	1.26549	191.756	6.40428	196.797	5.9177	193.509	4.70655	194.593	4.10994	199.775	3.79843	196.354	3.72189	195.692	3.69737
4.799	1.26252	192.039	6.41021	197.035	5.92663	193.777	4.71344	194.856	4.11445	200.015	3.80115	196.671	3.72593	195.911	3.6993
4.505	1.25996	192.344	6.41674	197.328	5.93708	194.077	4.72119	195.131	4.11926	200.25	3.80374	196.941	3.72892	196.206	3.70298
4.034	1.25652	192.552	6.42051	197.598	5.94693	194.342	4.72803	195.386	4.12358	200.514	3.80701	197.216	3.73201	196.438	3.70519
3.6	1.25461	192.831	6.42627	197.835	5.95591	194.581	4.73421	195.625	4.12751	200.844	3.81181	197.435	3.73384	196.898	3.71267
3.098	1.25567	193.141	6.43289	198.101	5.9657	194.832	4.74073	196.282	4.14189	201.041	3.81352	197.647	3.73551	197.174	3.71587
2.901	1.2598	193.36	6.43692	198.366	5.97549	195.108	4.74791	196.589	4.14754	201.245	3.81539	197.895	3.73797	197.378	3.71739
2.601	1.26674	193.628	6.44232	198.664	5.9862	195.412	4.75585	196.813	4.15113	201.461	3.81754	198.313	3.74422	197.639	3.72021
2.337	1.27591	193.872	6.44703	198.942	5.99639	195.627	4.76147	197.105	4.15642	201.736	3.82105	198.758	3.75106	197.923	3.72356
2.032	1.29087	194.139	6.45237	199.188	6.00574	195.942	4.76973	197.421	4.16233	201.968	3.82357	199.01	3.75359	198.288	3.72877
1.618	1.31453	194.403	6.4576	199.474	6.0162	196.187	4.77617	197.632	4.16562	202.182	3.82567	199.269	3.75627	198.507	3.73059
1.3	1.32595	194.621	6.46153	199.693	6.02486	196.707	4.78982	197.929	4.17108	202.371	3.82718	199.504	3.7584	198.781	3.73366
1.069	1.34312	194.909	6.46741	199.927	6.03396	197.014	4.79792	198.162	4.17494	202.545	3.82835	199.748	3.76073	199.017	3.73584
0.803	1.3317	195.153	6.47204	200.156	6.04294	197.28	4.80497	198.427	4.17962	202.844	3.83241	199.974	3.76264	199.236	3.73761
0.54	1.24816	195.436	6.47775	200.357	6.05119	197.507	4.81102	198.727	4.18518	203.143	3.83648	200.267	3.76605	199.435	3.73891
0.239	1.11263	195.733	6.48384	200.556	6.05941	197.702	4.81625	198.967	4.18925	203.409	3.83978	200.514	3.76842	199.83	3.74474
0.005	0.84644	196.197	6.49464	200.961	6.07326	197.91	4.82184	199.233	4.19398	203.681	3.84322	200.758	3.77071	200.104	3.74775
0	0	196.411	6.49836	201.157	6.08144	198.407	4.83499	199.487	4.19843	203.92	3.84589	201.041	3.77387	200.486	3.75325
		196.668	6.50328	201.357	6.08976	198.643	4.84135	199.713	4.20219	204.161	3.84861	201.343	3.77745	200.72	3.75531
		196.929	6.50831	201.568	6.09841	198.912	4.84859	199.957	4.20641	204.547	3.8547	201.586	3.7797	200.978	3.7579
		197.21	6.51388	201.819	6.10817	199.223	4.85694	200.225	4.21124	204.786	3.85738	202.085	3.78766	201.242	3.76063
		197.423	6.51752	202.108	6.11898	199.44	4.86286	200.404	4.21386	205.079	3.8613	202.343	3.79024	201.543	3.7642
		197.712	6.5233	202.612	6.13568	199.744	4.87107	200.633	4.21774	205.312	3.86384	202.615	3.79312	201.981	3.77094
		197.996	6.52892	202.836	6.14478	199.997	4.87796	200.929	4.2233	205.578	3.86714	202.854	3.79526	202.217	3.77298
		198.221	6.53286	203.065	6.15403	200.25	4.88488	201.15	4.22701	205.839	3.87033	203.127	3.79815	202.549	3.77723
		198.482	6.53781	203.303	6.16356	200.504	4.89184	201.424	4.23205	206.513	3.88311	203.381	3.80061	202.774	3.77899
		198.967	6.54907	203.585	6.17432	200.753	4.89869	201.7	4.23715	206.779	3.88642	203.634	3.80304	203.007	3.78092
		199.228	6.55399	203.862	6.18496	200.971	4.90475	201.941	4.24139	207.043	3.88968	203.845	3.80453	203.279	3.78374
		199.535	6.56021	204.099	6.19453	201.167	4.91026	202.232	4.24689	207.329	3.89346	204.303	3.81153	203.51	3.7856
		199.83	6.56607	204.4	6.20587	201.379	4.9162	202.526	4.25248	207.774	3.90093	204.582	3.81453	203.806	3.78895
		200.036	6.56942	204.626	6.2152	201.573	4.9217	202.796	4.25749	208.035	3.90413	204.898	3.81835	204.032	3.79067
		200.171	6.57075	205.087	6.23094	201.779	4.92752	203.012	4.26116	208.239	3.90601	205.145	3.82062	204.281	3.79291
		200.166	6.42828	205.357	6.24152	202.103	4.93645	203.291	4.26641	208.711	3.91411	205.38	3.82262	204.507	3.79461
		200.001	6.422	205.556	6.25018	202.349	4.94337	203.593	4.27225	209.001	3.91799	205.876	3.83044	204.98	3.80202
		199.765	6.41378	205.837	6.2611	202.57	4.94965	204.229	4.28644	209.445	3.92545	206.103	3.83225	205.243	3.80455
		199.494	6.40458	206.086	6.27117	202.786	4.95582	204.492	4.29134	209.746	3.92959	206.307	3.83355	205.511	3.80718
		199.228	6.39547	206.543	6.28693	203.079	4.96402	204.74	4.29587	209.987	3.93234	206.608	3.837	205.822	3.8108
		198.926	6.38536	207.138	6.30647	203.321	4.97091	205.203	4.30578	210.349	3.93791	206.825	3.83858	206.036	3.81215
		198.663	6.37625	207.361	6.31591	203.649	4.98007	205.497	4.31149	210.589	3.94064	207.041	3.84012	206.275	3.81408
		198.387	6.36675	207.604	6.32591	203.948	4.98849	205.784	4.31704	210.875	3.94445	207.5	3.84709	206.508	3.81585
		198.169	6.35877	207.832	6.33554	204.161	4.99469	206.021	4.32135	211.193	3.94901	207.767	3.84977	206.71	3.81689
		197.853	6.34812	208.045	6.34477	204.484	5.00378	206.225	4.32485	211.437	3.95185	207.973	3.85109	207.004	3.82006
		197.585	6.33872	208.334	6.3561	204.914	5.01569	206.417	4.32807	211.673	3.95451	208.276	3.85457	207.332	3.824
		197.36	6.33043	208.603	6.36691	205.176	5.02323	206.822	4.33662	211.919	3.9574	208.503	3.85634	207.61	3.82677
		197.062	6.32014	208.861	6.37744	205.479	5.03186	207.028	4.34021	212.386	3.96544	208.801	3.8597	207.847	3.82858
		196.834	6.31169	209.09	6.3872	205.713	5.03871	207.307	4.34564	212.674	3.96932	209.048	3.86192	208.141	3.8317
		196.529	6.30113	209.332	6.39735	205.971	5.04621	207.555	4.35031	212.904	3.97186	209.306	3.86438	208.373	3.83338
		196.253	6.29132	209.552	6.40691	206.193	5.0528	208.013	4.36024	213.141	3.97456	209.557	3.86668	208.637	3.83578
		196.016	6.28251	209.748	6.41585	206.452	5.06037	208.329	4.36663	213.379	3.9773	209.87	3.87036	208.936	3.83898
		195.573	6.26814	209.987	6.42598	206.744	5.06882	208.938	4.38036	213.757	3.98329	210.142	3.87313	209.154	3.8403
		195.252	6.25699	210.262	6.43711	206.991	5.07612	209.217	4.38586	213.956	3.98513	210.368	3.87487	209.408	3.84244
		195.021	6.24823	210.477	6.44663	207.25	5.08376	210.118	4.4069	214.182	3.98761	210.576	3.8762	209.679	3.84496
		194.753	6.23843	210.766	6.45818	207.516	5.0916	210.345	4.41113	214.438	3.99078	210.81	3.87811	209.895	3.84619
		194.494	6.22884	211.233	6.47461	207.81	5.10019	210.66	4.41758	214.644	3.9928	211.049	3.88013	210.189	3.84923
		194.034	6.21381	211.504	6.48572	208.076	5.10808	210.94	4.42316	215.107	4.0008	211.385	3.88432	210.549	3.85379
		193.758	6.20368	211.768	6.49666	208.306	5.11505	211.196	4.42816	215.37	4.00415	211.678	3.88754	210.809	3.85602
		193.567	6.1958	212.065	6.50852	208.52	5.12162	211.435	4.43275	215.587	4.00645	211.894	3.88905	211.044	3.85765
		193.324	6.18648	212.476	6.5235	208.814	5.13031	211.733	4.43883	215.875	4.0104	212.199	3.89254	211.281	3.85933
		193.091	6.17739	212.675	6.53274	209.037	5.13716	211.954	4.443	216.104	4.01299	212.446	3.89473	211.509	3.86078
		192.823	6.16732	212.935	6.54365	209.272	5.14435	212.187	4.44748	216.321	4.01531	212.7	3.89708	211.81	3.86392
		192.562	6.1574	213.165	6.55378	209.507	5.15156	212.434	4.45233	216.569	4.01835	213.135	3.90347	212.077	3.86626
		192.26	6.14635	213.63	6.57031	209.745	5.15887	212.69	4.45742	216.804	4.0211	213.406	3.9062	212.32	3.86804
		191.983	6.13593	213.884	6.58113	210.01	5.16692	212.986	4.46352	217.059	4.02432	213.647	3.90826	212.59	3.87043
		191.728	6.12606	214.306	6.59653	210.248	5.17428	213.202	4.46764	217.303	4.02729	213.943	3.91155	212.892	3.87356
		191.296	6.11141	214.57	6.60766	210.502	5.18208	213.524	4.47442	217.589	4.03125	214.162	3.91312	213.108	3.87468
		191.066	6.10214	214.816	6.61832	210.716	5.18885	213.761	4.4791	217.829	4.03415	214.4	3.91511	213.405	3.87767
		190.828	6.09261	215.296	6.63536	211.012	5.1978	214.045	4.48496	218.113	4.03807	214.639	3.91713	213.675	3.88003
		190.625	6.08399	215.562	6.6466	211.251	5.20528	214.289	4.48984	218.377	4.04154	214.846	3.91843	213.95	3.8825
		190.392	6.07453	215.871	6.65903	211.511	5.21333	214.558	4.49535	218.573	4.04344	215.11	3.92101	214.187	3.88407
		190.17	6.06533	216.101	6.66933	211.77	5.22137	214.824	4.50081	219.018	4.05113	215.386	3.92386	214.48	3.88694
		189.862	6.05378	216.365	6.68057	211.972	5.22796	215.331	4.5123	219.235	4.05353	215.639	3.92619	214.95	3.89391
		189.63	6.04424	216.619	6.69156	212.208	5.23545	215.547	4.51654	219.436	4.05557	216.161	3.93453	215.174	3.89516
		189.389	6.03442	216.866	6.70237	212.441	5.24289	215.851	4.52299	219.836	4.06224	216.37	3.93588	215.505	3.89888
		189.129	6.02405	217.088	6.71253	212.718	5.2515	216.092	4.52789	220.045	4.06449	216.572	3.93708	215.808	3.90195
		188.897	6.0144	217.325	6.7231	213.001	5.26029	216.3	4.53197	220.244	4.06651	216.87	3.94043	216.074	3.90416
		188.7	6.00565	217.558	6.73359	213.244	5.26806	216.766	4.54251	220.431	4.06826	217.101	3.94228	216.34	3.90635
		188.46	5.99572	217.8	6.74434	213.508	5.27641	216.94	4.54578	220.639	4.07051	217.561	3.94924	216.561	3.90749
		188.197	5.98513	218.029	6.75475	213.792	5.2853	217.402	4.55625	220.836	4.07251	217.84	3.95217	216.855	3.91033
		187.919	5.9741	218.329	6.76711	214.276	5.29943	217.693	4.56247	221.838	4.09321	218.135	3.95546	217.208	3.91452
		187.506	5.95943	218.558	6.77756	214.546	5.30801	217.952	4.5679	222.102	4.09679	218.372	3.95745	217.449	3.91611
		187.308	5.95048	218.863	6.79008	214.766	5.31529	218.161	4.5721	222.341	4.0998	218.635	3.96003	217.746	3.91899
		187.081	5.94072	219.095	6.80064	215.042	5.32407	218.327	4.57524	222.574	4.10268	218.966	3.96413	218.013	3.92117
		186.816	5.92991	219.364	6.81222	215.505	5.33776	218.563	4.58015	222.853	4.10663	219.64	3.97589	218.242	3.92246
		186.522	5.91829	219.677	6.82501	215.719	5.34496	219.02	4.59058	223.141	4.11081	220.155	3.9841	218.437	3.92295
		186.284	5.90813	219.893	6.83518	216.012	5.35425	219.227	4.59479	223.374	4.11372	220.366	3.98553	218.648	3.92382
		186.02	5.89725	220.165	6.84688	216.248	5.36208	219.498	4.60062	223.67	4.1181	220.615	3.98781	219.149	3.9314
		185.73	5.88564	220.627	6.86377	216.526	5.37103	219.754	4.60608	224.103	4.12567	220.843	3.98963	219.412	3.93346
		185.507	5.87579	221.134	6.8819	216.967	5.38426	220.132	4.61461	224.309	4.12799	221.087	3.99181	219.679	3.93561
		185.219	5.86416	221.348	6.89207	217.278	5.39412	220.353	4.61923	224.608	4.13247	221.305	3.99342	219.893	3.93652
		184.712	5.84663	221.632	6.90416	217.504	5.40178	220.564	4.62361	224.827	4.13511	221.781	4.00078	220.182	3.93916
		184.232	5.8298	221.934	6.91674	217.706	5.40884	220.761	4.62766	225.14	4.13994	222.073	4.00405	220.421	3.94064
		183.921	5.81746	222.159	6.92725	217.94	5.41676	221.062	4.63433	225.373	4.14292	222.308	4.00605	220.644	3.94175
		183.655	5.8063	222.403	6.93828	218.362	5.42962	221.288	4.63913	225.635	4.14659	222.574	4.00874	221.176	3.95002
		183.414	5.79578	222.624	6.9487	218.586	5.43733	221.567	4.64527	226.053	4.15389	223.076	4.01671	221.476	3.9529
		183.148	5.78455	222.882	6.96014	218.844	5.44595	221.808	4.65048	226.347	4.15832	223.298	4.01843	221.704	3.95411
		182.852	5.7725	223.078	6.96991	219.155	5.45598	222.007	4.65466	226.613	4.16212	223.581	4.02152	222.409	3.96639
		182.638	5.76261	223.357	6.98194	219.373	5.4636	222.391	4.66346	226.861	4.16551	223.877	4.0249	222.638	3.96761
		182.321	5.74993	223.628	6.99376	219.65	5.47279	222.833	4.67373	227.139	4.1696	224.093	4.02651	222.845	3.96833
		182.086	5.73942	224.091	7.01082	220.172	5.4884	223.103	4.67973	227.373	4.17269	224.371	4.02951	223.111	3.9704
		181.79	5.72724	224.351	7.02237	220.451	5.49769	223.419	4.68688	227.584	4.17526	224.568	4.0307	223.576	3.9771
		181.525	5.71587	224.635	7.03458	220.707	5.50641	223.703	4.69325	227.89	4.18004	224.77	4.03201	223.849	3.97933
		181.291	5.70529	224.956	7.0478	221.003	5.51619	223.956	4.69886	228.106	4.18274	224.976	4.03342	224.113	3.98135
		181.014	5.69354	225.198	7.05888	221.249	5.52469	224.329	4.70748	228.377	4.18673	225.179	4.03476	224.767	3.99242
		180.761	5.6824	225.46	7.07051	221.538	5.53434	224.6	4.71357	228.634	4.19041	225.473	4.03815	225.05	3.99488
		180.46	5.66995	225.692	7.08134	221.76	5.54226	224.832	4.7187	228.935	4.19513	225.712	4.04031	225.56	4.00261
		180.198	5.65852	225.889	7.09122	222.046	5.55188	225.196	4.72713	231.769	4.25865	226.048	4.04464	225.874	4.00578
		179.95	5.64743	226.129	7.10228	222.337	5.56166	225.431	4.73237	231.968	4.26102	226.306	4.04725	226.1	4.00691
		179.662	5.63525	226.356	7.11299	222.611	5.57101	225.705	4.73859	232.167	4.2634	226.57	4.04999	226.535	4.01289
		179.426	5.62443	226.6	7.12417	222.83	5.57895	225.995	4.74522	232.415	4.26693	226.94	4.0551	227.215	4.02456
		179.12	5.61171	226.831	7.135	223.103	5.58833	226.214	4.75009	232.684	4.27096	227.171	4.05712	227.427	4.02536
		178.909	5.60151	227.094	7.14671	223.344	5.5969	226.485	4.75628	232.898	4.27373	227.405	4.05922	227.99	4.03431
		178.593	5.58847	227.396	7.15948	223.607	5.60606	226.89	4.76583	233.2	4.27855	227.677	4.06217	228.282	4.03697
		178.33	5.57683	227.651	7.17098	223.829	5.61418	227.189	4.77274	233.682	4.28756	227.898	4.06399	228.519	4.03835
		178.095	5.56591	227.895	7.18219	224.113	5.62394	227.442	4.77852	233.893	4.2903	228.099	4.06537	228.777	4.04021
		177.628	5.54875	228.174	7.19435	224.571	5.63827	227.997	4.79185	234.173	4.29465	228.34	4.06766	229.078	4.04308
		177.367	5.53708	228.422	7.20567	225.018	5.65234	228.46	4.8029	234.713	4.30504	228.61	4.0706	229.292	4.04392
		177.091	5.52499	228.724	7.21846	225.274	5.66144	228.668	4.80759	234.972	4.30893	228.852	4.07292	229.588	4.04667
		176.815	5.51288	228.99	7.23027	225.506	5.66994	228.989	4.81512	235.245	4.31315	229.136	4.07619	229.889	4.04954
		176.571	5.5016	229.259	7.24217	225.707	5.67765	229.228	4.82062	235.551	4.31816	229.372	4.07839	230.103	4.05039
		176.31	5.48984	229.703	7.25884	225.943	5.68631	229.71	4.83219	235.764	4.32101	229.832	4.08561	230.337	4.0517
		176.113	5.47978	229.997	7.27142	226.186	5.69516	229.956	4.83789	236.053	4.32565	230.072	4.08792	230.573	4.05306
		175.786	5.46621	230.222	7.28212	226.475	5.70525	230.342	4.8471	236.332	4.33006	230.309	4.09017	230.803	4.05429
		175.561	5.45535	230.426	7.29226	226.734	5.71457	230.666	4.85477	236.774	4.33827	230.889	4.10009	231.041	4.0557
		175.327	5.44423	230.735	7.30525	226.973	5.7234	230.931	4.86098	237.073	4.34318	231.147	4.10284	231.281	4.05716
		175.065	5.43234	230.996	7.31693	227.174	5.73126	231.157	4.86623	237.331	4.34714	231.393	4.10532	231.544	4.05915
		174.831	5.42118	231.22	7.32761	227.437	5.74076	231.421	4.87244	237.585	4.35102	231.67	4.1085	231.782	4.06057
		174.624	5.41072	231.423	7.33771	227.88	5.75499	231.724	4.87963	237.851	4.3552	231.918	4.11105	232.067	4.06308
		174.36	5.39871	231.694	7.34966	228.145	5.76459	232.188	4.89086	238.112	4.35927	232.172	4.11374	232.303	4.06445
		173.856	5.38025	231.956	7.36137	228.37	5.77317	232.423	4.89639	238.368	4.36324	232.381	4.11544	232.543	4.06592
		173.59	5.36815	232.15	7.37122	228.572	5.78117	232.684	4.90257	238.575	4.36609	232.62	4.11782	232.758	4.06682
		173.361	5.35702	232.43	7.38341	228.768	5.78904	232.96	4.90914	238.833	4.37013	232.833	4.11962	233.042	4.06931
		173.077	5.3444	232.707	7.39551	229.17	5.80231	233.221	4.91535	239.107	4.37456	233.104	4.12273	233.316	4.07158
		172.635	5.32753	232.947	7.4066	229.676	5.81833	233.43	4.92028	239.37	4.37874	233.37	4.12574	233.554	4.07302
		172.229	5.3116	233.147	7.4166	229.857	5.82587	233.726	4.92738	239.603	4.38224	233.631	4.12865	234.016	4.07966
		172.05	5.30175	233.423	7.42866	230.178	5.8371	233.994	4.9338	239.878	4.38672	233.937	4.13258	234.295	4.08206
		171.856	5.29147	233.666	7.43981	230.382	5.8453	234.233	4.93951	240.374	4.39635	234.184	4.13519	234.611	4.08532
		171.556	5.27834	233.885	7.45031	230.675	5.85584	234.673	4.95025	240.651	4.40091	234.823	4.14657	234.842	4.08661
		171.155	5.26248	234.156	7.46222	230.901	5.86466	234.889	4.9554	240.904	4.40493	235.142	4.15081	235.069	4.08781
		170.959	5.2521	234.429	7.47417	231.146	5.87399	235.151	4.96172	241.204	4.41005	235.421	4.15418	235.299	4.08909
		170.765	5.24177	234.678	7.48546	231.412	5.8839	235.554	4.97157	241.469	4.41437	235.635	4.1561	235.542	4.09067
		170.524	5.23015	235.389	7.50932	231.677	5.89381	235.992	4.9823	241.894	4.42241	235.914	4.15949	235.808	4.0928
		170.262	5.21796	235.618	7.52005	232.094	5.9077	236.423	4.99287	242.09	4.42515	236.409	4.16771	236.066	4.09474
		170.029	5.20654	236.078	7.53706	233.087	5.93667	236.633	4.99793	242.418	4.43097	236.63	4.16982	236.307	4.0963
		169.83	5.19601	236.357	7.54914	233.339	5.9463	236.876	5.00383	242.675	4.43515	236.942	4.17397	236.586	4.09874
		169.617	5.18509	236.658	7.5618	233.619	5.95669	237.072	5.00856	242.946	4.43968	237.182	4.17653	236.886	4.10167
		169.323	5.17199	236.898	7.57279	233.875	5.96647	237.478	5.01855	243.194	4.44367	237.464	4.18004	237.115	4.10297
		169.097	5.1607	237.269	7.58734	234.126	5.97615	237.98	5.03094	243.474	4.44843	237.925	4.18756	237.408	4.10575
		168.858	5.14905	237.483	7.5976	234.405	5.98658	238.256	5.0377	243.702	4.45199	238.167	4.1902	237.672	4.10787
		168.621	5.13744	237.766	7.60973	234.639	5.99585	238.528	5.04437	243.944	4.45589	238.405	4.19276	237.943	4.11016
		168.403	5.12633	238.067	7.62233	234.936	6.0068	238.766	5.05021	244.179	4.45963	238.675	4.19605	238.169	4.11141
		168.124	5.11357	238.306	7.63323	235.151	6.01562	239.029	5.05668	244.448	4.46418	238.905	4.19845	238.368	4.11204
		167.862	5.10126	238.557	7.64445	235.47	6.02718	239.328	5.06405	244.798	4.47062	239.142	4.20103	238.57	4.11275
		167.588	5.08862	238.838	7.65647	235.741	6.03751	239.539	5.06924	245.281	4.48016	239.373	4.20348	238.746	4.11286
		167.326	5.07629	239.079	7.66739	236.012	6.04787	239.827	5.07636	245.51	4.48382	239.674	4.20751	239.07	4.11642
		167.095	5.06478	239.355	7.67924	236.283	6.05824	240.099	5.08309	245.748	4.4877	239.898	4.20983	239.338	4.11868
		166.424	5.04147	239.655	7.69173	236.528	6.06796	240.391	5.09033	246.213	4.49686	240.099	4.21165	239.605	4.12093
		166.121	5.02801	239.867	7.70181	236.77	6.07762	240.688	5.09771	246.437	4.50043	240.346	4.21451	239.85	4.12268
		165.852	5.01546	240.198	7.71512	237.043	6.08811	240.899	5.10294	246.636	4.50344	240.607	4.21769	240.109	4.12476
		165.61	5.00363	240.429	7.72568	237.319	6.0987	241.16	5.10944	246.871	4.5073	240.834	4.22012	240.408	4.12777
		165.326	4.99067	240.73	7.73813	237.57	6.10866	241.476	5.11731	247.145	4.51207	241.071	4.2228	240.621	4.1288
		165.081	4.97874	240.974	7.74902	238.224	6.12917	241.675	5.12227	247.367	4.51565	241.338	4.22615	240.942	4.13235
		164.82	4.96638	241.233	7.76029	238.51	6.14008	241.959	5.12937	247.607	4.51965	241.581	4.22898	241.168	4.1337
		164.552	4.95383	241.532	7.77263	238.771	6.15037	242.217	5.13582	247.87	4.52421	241.866	4.23276	241.372	4.13455
		164.3	4.9417	241.743	7.78256	239.039	6.16086	242.623	5.14598	248.135	4.52882	242.106	4.23555	241.546	4.13471
		164.143	4.93211	242.033	7.79461	239.355	6.17262	242.918	5.15337	248.376	4.53288	242.371	4.2389	242.011	4.14163
		163.892	4.92	242.327	7.80676	239.613	6.18289	243.2	5.16044	248.652	4.53777	242.666	4.24294	242.343	4.14548
		163.594	4.90663	242.56	7.81722	239.874	6.19326	243.457	5.16691	249.141	4.54761	243.136	4.2509	242.585	4.14725
		163.325	4.89403	242.811	7.82816	240.322	6.20853	243.699	5.173	249.353	4.55104	243.358	4.25334	242.853	4.14963
		163.058	4.88148	243.098	7.84005	240.569	6.21857	243.99	5.18032	249.671	4.55693	243.662	4.25762	243.142	4.15252
		162.792	4.86896	243.397	7.85224	240.801	6.22824	244.209	5.18586	249.944	4.5618	243.931	4.26112	243.384	4.15432
		162.554	4.85718	243.609	7.86205	241.101	6.23971	244.525	5.19382	250.167	4.56551	244.176	4.26411	243.875	4.16191
		162.296	4.84487	243.928	7.87474	241.314	6.24892	244.738	5.19922	250.375	4.56889	244.411	4.26689	244.142	4.16431
		162.094	4.83406	244.171	7.88534	241.578	6.25949	245.055	5.20723	250.679	4.5745	244.675	4.27032	244.375	4.16593
		161.888	4.82314	244.464	7.89728	241.922	6.27217	245.298	5.21339	250.898	4.57815	244.91	4.27312	244.671	4.16903
		161.658	4.81158	244.704	7.90775	242.19	6.28288	245.654	5.22238	251.171	4.58307	245.27	4.27873	244.902	4.17063
		161.411	4.79957	244.96	7.91862	242.439	6.29311	245.929	5.22936	251.466	4.58851	245.519	4.28187	245.577	4.18255
		161.098	4.78578	245.26	7.93068	242.754	6.30509	246.156	5.23514	251.695	4.59242	245.809	4.28593	245.991	4.18842
		160.886	4.77471	245.472	7.9403	242.981	6.31479	246.476	5.24325	252.156	4.60174	246.096	4.28995	246.238	4.19043
		160.645	4.76286	245.937	7.95679	243.246	6.3255	246.68	5.24848	252.471	4.60767	246.331	4.29281	246.541	4.19375
		160.357	4.74975	246.216	7.96819	243.508	6.33615	246.944	5.25521	252.701	4.61164	246.581	4.29602	246.78	4.19559
		160.061	4.73643	246.492	7.97948	243.771	6.34685	247.272	5.26354	253.09	4.61931	246.943	4.30174	247.09	4.1991
		159.815	4.72446	246.792	7.99139	244.07	6.35851	247.525	5.27	253.369	4.62444	247.16	4.30424	247.307	4.20046
		159.524	4.71128	247.446	8.01291	244.405	6.37112	247.75	5.27577	253.815	4.63345	248.041	4.32158	247.573	4.20297
		159.298	4.69985	247.698	8.02346	244.639	6.38112	247.991	5.28195	254.045	4.63746	248.291	4.32484	247.772	4.20394
		159.019	4.687	247.989	8.03504	244.936	6.39278	248.222	5.28789	254.352	4.64327	248.575	4.32887	248.007	4.20575
		158.724	4.67374	248.264	8.04616	245.193	6.40341	248.486	5.29465	254.767	4.65159	248.848	4.33267	248.257	4.20793
		158.504	4.66248	248.531	8.05703	245.435	6.41367	248.725	5.30079	255.177	4.65981	249.144	4.337	248.565	4.21147
		158.221	4.64955	248.769	8.06707	245.631	6.42275	248.96	5.30684	255.443	4.66469	249.402	4.34049	248.782	4.2129
		157.768	4.63206	249.058	8.07847	246.223	6.44219	249.219	5.3135	255.704	4.66947	249.666	4.34412	249.048	4.21549
		157.587	4.62188	249.294	8.0884	246.499	6.45339	249.485	5.32033	255.987	4.67476	249.9	4.3471	249.319	4.21821
		157.257	4.6077	249.557	8.09903	246.77	6.46448	249.684	5.3255	256.328	4.68142	250.11	4.34956	249.57	4.22048
		156.851	4.5915	249.809	8.10933	247.076	6.4765	249.898	5.33105	256.552	4.68536	250.403	4.35388	249.769	4.22155
		156.651	4.58083	250.127	8.12139	247.299	6.48637	250.192	5.3386	256.838	4.69075	250.644	4.35705	250.012	4.22366
		156.375	4.56813	250.39	8.13192	247.777	6.50292	250.463	5.34558	257.099	4.69557	250.9	4.36057	250.27	4.22613
		156.078	4.55488	250.734	8.14462	248.08	6.51491	250.721	5.35224	257.303	4.69908	251.173	4.36448	250.543	4.22896
		155.618	4.53727	251.063	8.15688	248.335	6.52567	250.957	5.35835	257.672	4.70643	251.47	4.36894	250.766	4.23065
		155.357	4.525	251.33	8.16741	248.572	6.53597	251.221	5.36517	258.093	4.71499	251.708	4.3721	250.969	4.23189
		155.059	4.51176	251.593	8.1778	248.841	6.54713	251.643	5.37594	258.372	4.72026	252.008	4.37665	251.208	4.23398
		154.834	4.50048	251.815	8.18704	249.1	6.55804	251.922	5.38314	258.563	4.7235	252.276	4.3805	251.479	4.23682
		154.625	4.48964	252.099	8.19793	249.416	6.57046	252.143	5.3889	258.762	4.72693	252.534	4.38413	251.749	4.23966
		154.359	4.47729	252.405	8.20938	249.682	6.58159	252.426	5.3962	258.966	4.73048	252.767	4.38722	252.013	4.24237
		153.909	4.46002	252.611	8.21807	249.898	6.59143	252.688	5.40299	259.165	4.73393	253.031	4.39102	252.258	4.24465
		153.596	4.44643	252.897	8.2289	250.164	6.60259	252.902	5.40859	259.364	4.73739	253.235	4.39349	252.504	4.24698
		153.355	4.43479	253.162	8.23912	250.415	6.61338	253.143	5.41486	259.57	4.74101	253.491	4.39713	252.739	4.24906
		153.094	4.42263	253.354	8.24732	250.636	6.6234	253.56	5.42553	259.827	4.74583	253.77	4.40129	253.017	4.25216
		152.828	4.41035	253.866	8.26418	250.875	6.6339	253.85	5.43303	260.103	4.75109	254.075	4.40605	253.23	4.25376
		152.567	4.39822	254.132	8.27431	251.147	6.64528	254.073	5.43887	260.336	4.75537	254.281	4.4086	253.506	4.25684
		152.291	4.3857	254.399	8.28443	251.406	6.65634	254.294	5.44465	260.583	4.75997	254.603	4.41376	253.814	4.26068
		152	4.37279	254.814	8.29853	251.842	6.67203	254.473	5.4494	260.898	4.76617	254.821	4.41661	254.025	4.26228
		151.375	4.35095	255.01	8.30664	252.142	6.68419	254.795	5.45771	261.112	4.77002	255.107	4.42099	254.306	4.26552
		151.061	4.33746	255.206	8.3147	252.379	6.69472	255.01	5.46336	261.353	4.77451	255.505	4.42788	254.612	4.26936
		150.601	4.32008	255.502	8.32545	252.648	6.7061	255.284	5.47048	262.087	4.79045	255.776	4.43195	254.877	4.27226
		150.324	4.30762	255.797	8.33612	252.984	6.71925	255.592	5.47845	262.405	4.79673	256.01	4.4352	255.093	4.27405
		150.095	4.29646	256.017	8.34471	253.278	6.73131	255.803	5.48401	262.642	4.80115	256.279	4.43924	255.371	4.27728
		149.794	4.2834	256.295	8.35484	253.524	6.74213	256.266	5.49586	262.952	4.80727	256.542	4.44316	255.553	4.2783
		149.289	4.26488	256.594	8.3655	253.797	6.75367	257.159	5.51844	263.2	4.81195	256.786	4.44667	255.802	4.2809
		149.023	4.2528	256.813	8.37393	254.033	6.76426	257.429	5.52548	263.815	4.82516	257.074	4.45117	256.078	4.28414
		148.755	4.24068	257.104	8.38428	254.273	6.77497	257.698	5.53249	264.054	4.82964	257.343	4.45526	256.348	4.28725
		148.464	4.22796	257.36	8.39364	254.506	6.78551	257.954	5.53919	264.309	4.83451	257.584	4.45873	256.587	4.28966
		148.227	4.21671	257.662	8.4042	254.772	6.79692	258.208	5.54583	264.571	4.83954	257.942	4.46482	257.358	4.30444
		147.957	4.2046	258.073	8.41768	255.078	6.8094	258.518	5.55388	264.861	4.84523	258.175	4.46814	257.641	4.3079
		147.737	4.19386	258.29	8.42584	255.279	6.81914	258.793	5.56105	265.144	4.85076	258.464	4.47271	257.944	4.31184
		147.46	4.18161	258.599	8.43646	255.972	6.84175	259.024	5.56713	265.379	4.85518	258.705	4.47623	258.275	4.31646
		147.228	4.17058	258.857	8.44564	256.166	6.85134	259.287	5.57401	265.66	4.86067	258.974	4.48037	258.551	4.31981
		146.758	4.1532	259.113	8.45472	256.363	6.86102	259.553	5.58096	265.904	4.86532	259.247	4.48462	258.772	4.3219
		146.489	4.14123	259.351	8.46327	256.61	6.87202	260.008	5.59264	266.115	4.8692	259.601	4.49069	259.149	4.32762
		146.224	4.1294	259.603	8.47215	256.869	6.88335	260.326	5.60089	266.322	4.87299	260.067	4.49926	259.376	4.32989
		145.92	4.11654	259.822	8.48009	257.377	6.90119	260.555	5.60693	266.607	4.8786	260.335	4.50343	259.637	4.33295
		145.703	4.10604	260.063	8.48857	257.579	6.91105	260.836	5.61427	266.838	4.88296	260.759	4.51109	260.087	4.34042
		145.192	4.08769	260.297	8.49682	258.046	6.92785	261.085	5.62081	267.135	4.88886	261.075	4.51634	260.368	4.34399
		144.972	4.07716	260.49	8.50391	258.692	6.94933	261.56	5.63299	267.351	4.89288	261.298	4.51953	260.58	4.34597
		144.657	4.06411	260.69	8.51114	258.974	6.96132	262.027	5.64498	267.647	4.89876	261.602	4.52454	260.833	4.34892
		144.425	4.05332	260.893	8.5184	259.27	6.97369	262.228	5.65032	268	4.90597	261.818	4.52759	261.107	4.35237
		143.96	4.0363	261.09	8.52545	259.511	6.98463	262.528	5.65814	268.241	4.91059	262.039	4.53076	261.373	4.35565
		143.685	4.02441	261.396	8.53541	259.7	6.99423	262.788	5.66497	268.548	4.91674	262.3	4.53484	261.632	4.35879
		143.426	4.01297	261.617	8.54302	259.913	7.00446	263.628	5.68627	268.758	4.92064	262.569	4.5391	261.833	4.3606
		142.919	3.99492	261.875	8.55158	260.273	7.01854	263.928	5.69409	269.041	4.92625	263.074	4.54864	262.082	4.36353
		142.638	3.98295	262.161	8.56085	260.503	7.02924	264.22	5.70172	269.529	4.93661	263.291	4.55176	262.345	4.36681
		142.352	3.97088	262.437	8.56981	260.767	7.04084	264.416	5.70695	269.813	4.94225	263.567	4.5562	262.582	4.3695
		142.066	3.95883	262.743	8.57953	261.09	7.054	264.69	5.71413	270.073	4.94733	263.773	4.55909	262.865	4.37328
		141.825	3.94803	262.959	8.58674	261.306	7.06436	264.933	5.72054	270.315	4.95199	264.029	4.5631	263.106	4.3761
		141.561	3.93664	263.223	8.59522	261.57	7.076	265.153	5.72638	270.804	4.9624	264.235	4.56601	263.402	4.38021
		141.315	3.92576	263.76	8.61107	261.838	7.08774	265.361	5.73191	271.082	4.96791	264.536	4.57104	263.633	4.38283
		141.088	3.91542	264.065	8.62056	262.092	7.09914	265.578	5.73767	271.297	4.97196	264.802	4.5753	263.947	4.38739
		140.835	3.90442	264.307	8.62828	262.373	7.11125	265.853	5.74489	271.615	4.9784	265.07	4.57961	264.205	4.39067
		140.551	3.89262	264.603	8.63742	262.84	7.12822	266.09	5.75115	271.876	4.98353	265.292	4.58291	264.434	4.39329
		140.258	3.88061	264.825	8.6445	263.298	7.14498	266.486	5.76139	272.1	4.9878	265.58	4.58768	265.019	4.40419
		140.019	3.87008	265.062	8.65193	263.507	7.15523	266.667	5.76626	272.321	4.992	266.041	4.59632	265.315	4.4084
		139.718	3.85792	265.285	8.65893	263.81	7.16796	266.985	5.77455	272.572	4.99691	266.336	4.60127	265.583	4.41197
		139.488	3.8477	265.526	8.66636	264.077	7.17975	267.254	5.78161	272.846	5.00235	266.58	4.60508	265.933	4.41747
		139.191	3.83572	265.786	8.67426	264.303	7.19048	267.5	5.78811	273.104	5.00742	266.843	4.60933	266.366	4.4249
		138.972	3.82586	266.261	8.68796	264.75	7.207	267.748	5.79466	273.406	5.01351	267.11	4.61367	266.575	4.42716
		138.691	3.81437	266.486	8.6948	264.981	7.21788	268.029	5.80203	273.669	5.01871	267.373	4.61792	266.793	4.42964
		138.392	3.80244	266.933	8.70764	265.273	7.23036	268.332	5.80995	273.9	5.02316	267.836	4.62665	267.075	4.43362
		138.177	3.7928	267.544	8.72488	265.491	7.24092	268.544	5.8156	274.141	5.02785	268.084	4.63059	267.311	4.43655
		137.495	3.77067	267.87	8.73431	265.767	7.253	268.926	5.8255	274.408	5.03314	268.401	4.63607	267.528	4.43905
		137.237	3.75994	268.109	8.74132	265.97	7.26319	269.184	5.8323	274.628	5.03735	268.67	4.64049	267.973	4.44686
		136.935	3.74807	268.377	8.74907	266.27	7.27592	269.417	5.83848	274.902	5.04281	268.898	4.64399	268.277	4.45141
		136.692	3.73782	268.629	8.75633	266.486	7.28646	269.661	5.84494	275.106	5.04665	269.094	4.64679	268.495	4.45399
		136.434	3.72721	268.86	8.76297	266.769	7.29876	269.894	5.85112	275.414	5.0529	269.335	4.6506	269.345	4.47125
		136.232	3.71813	269.091	8.76955	267.035	7.31063	270.357	5.86305	275.636	5.05717	269.972	4.66325	269.641	4.47566
		136.031	3.70912	269.298	8.77542	267.241	7.32093	270.611	5.86976	275.834	5.06087	270.271	4.66837	270.011	4.48181
		135.732	3.69752	269.563	8.78282	267.507	7.33281	270.887	5.87702	276.338	5.07168	270.516	4.67228	270.25	4.48494
		135.496	3.68765	269.857	8.79095	267.766	7.34452	271.189	5.88493	276.586	5.07656	270.779	4.6766	270.541	4.48928
		135.186	3.67583	270.089	8.79735	268.029	7.35634	271.397	5.8905	276.841	5.08159	271.07	4.68155	271.041	4.49849
		134.95	3.66604	270.393	8.80564	268.305	7.36851	271.72	5.89893	277.14	5.08765	271.538	4.69046	271.339	4.50303
		134.648	3.65451	270.618	8.81174	268.611	7.38146	271.973	5.90563	277.356	5.09179	271.764	4.69396	271.606	4.50687
		134.238	3.64013	271.078	8.82417	268.87	7.3932	272.423	5.91724	277.995	5.10574	271.963	4.69687	271.826	4.50962
		133.982	3.62992	271.396	8.83269	269.108	7.4044	272.724	5.92513	278.239	5.11053	272.209	4.70084	272.115	4.514
		133.738	3.62007	271.627	8.83879	269.379	7.41646	272.961	5.93143	278.507	5.11588	272.428	4.7042	272.366	4.51751
		133.493	3.61024	272.092	8.8512	270.016	7.4381	273.216	5.93818	278.771	5.12114	272.699	4.70873	272.622	4.52114
		133.02	3.59433	272.397	8.8592	270.212	7.44822	273.485	5.94528	279.276	5.13199	272.975	4.71338	272.913	4.52561
		132.749	3.58388	272.813	8.87017	270.468	7.45991	273.684	5.95064	279.579	5.13816	273.485	4.72325	273.164	4.52916
		132.495	3.57393	273.089	8.87727	270.737	7.47195	273.962	5.95797	280.037	5.14792	273.936	4.73181	273.408	4.53256
		132.291	3.56536	273.296	8.88244	270.986	7.48348	274.211	5.96458	280.303	5.15323	274.161	4.73533	273.675	4.53651
		132.103	3.55726	273.5	8.88748	271.279	7.49616	274.495	5.97206	280.61	5.1595	274.445	4.74017	273.908	4.53969
		131.894	3.54864	273.751	8.89374	271.505	7.5071	274.783	5.97964	280.875	5.16479	274.746	4.74539	274.163	4.54339
		131.7	3.54046	273.991	8.89964	271.784	7.51943	275.058	5.98691	281.151	5.17034	275.013	4.74985	274.576	4.55077
		131.521	3.53273	274.26	8.90629	272.09	7.53247	275.317	5.99377	281.411	5.17551	275.264	4.75396	275.069	4.56003
		130.788	3.51019	274.524	8.91274	272.376	7.54499	275.553	6.00007	281.645	5.18009	275.522	4.75823	275.535	4.56866
		130.608	3.50252	274.756	8.91827	272.826	7.5618	275.786	6.00629	281.909	5.18537	275.801	4.76297	275.814	4.57298
		129.858	3.47961	275.063	8.92578	273.022	7.57199	276.026	6.01269	282.937	5.20837	276.036	4.76673	276.029	4.57582
		129.394	3.46441	275.283	8.93088	273.421	7.58748	276.463	6.02401	283.409	5.21848	276.496	4.77552	276.355	4.58125
		129.157	3.45535	275.543	8.937	273.699	7.59982	276.683	6.02991	283.87	5.22833	276.68	4.77814	276.607	4.58497
		128.858	3.44466	276.006	8.9486	273.997	7.61268	276.894	6.0356	284.085	5.23247	276.931	4.78227	276.844	4.58837
		128.591	3.43488	276.208	8.95305	274.44	7.62934	277.19	6.04341	284.378	5.23843	277.165	4.78601	277.292	4.59667
		128.353	3.42592	276.673	8.96459	274.738	7.64222	277.462	6.05062	284.719	5.2455	277.372	4.78916	277.804	4.60646
		128.046	3.41516	276.959	8.97122	274.992	7.65395	277.677	6.05641	284.97	5.25048	277.638	4.79362	278.035	4.60975
		127.828	3.40682	277.268	8.97841	275.243	7.66561	277.991	6.06468	285.274	5.2567	277.943	4.79896	278.276	4.61329
		127.562	3.39725	277.531	8.9843	275.706	7.68281	278.214	6.07067	285.584	5.26305	278.157	4.80227	278.541	4.61739
		127.301	3.38785	277.786	8.98992	275.984	7.69518	278.428	6.07645	285.866	5.26876	278.448	4.80729	278.781	4.62093
		127.038	3.37845	278.04	8.99546	276.235	7.70685	278.662	6.08273	286.106	5.2735	278.774	4.8131	279.077	4.62578
		126.734	3.36799	278.321	9.00168	276.501	7.71892	278.891	6.08889	286.375	5.2789	279.025	4.81723	279.293	4.62878
		126.461	3.35841	278.55	9.00643	276.71	7.72951	279.079	6.09403	286.619	5.28373	279.304	4.82199	279.567	4.63314
		126.214	3.34958	278.795	9.01157	276.954	7.74101	279.322	6.10054	286.84	5.28803	279.611	4.82738	279.818	4.63698
		125.961	3.34063	279.03	9.01638	277.17	7.75179	279.557	6.10686	287.135	5.29405	279.828	4.83076	280.042	4.6402
		125.657	3.33036	279.318	9.02258	277.431	7.76375	279.856	6.11478	287.37	5.29868	280.131	4.83605	280.303	4.64429
		125.446	3.32263	279.554	9.02732	277.685	7.77552	280.094	6.12119	287.84	5.30876	281.146	4.85724	280.524	4.64747
		125.153	3.31275	279.756	9.03108	277.938	7.78728	280.552	6.13309	288.143	5.31497	281.337	4.86004	280.778	4.65142
		124.847	3.30257	279.955	9.0347	278.167	7.79841	280.784	6.13935	288.608	5.32494	281.643	4.8654	281.039	4.65555
		124.595	3.29388	280.209	9.03977	278.407	7.80983	281.25	6.15145	288.821	5.32906	282.026	4.87248	281.305	4.6598
		124.324	3.28473	280.492	9.04558	278.639	7.82105	281.492	6.15797	289.148	5.33583	282.233	4.87564	281.563	4.66387
		124.101	3.27692	280.75	9.05066	278.831	7.83123	281.753	6.16497	289.562	5.34462	282.532	4.88084	281.77	4.66678
		123.823	3.26767	280.957	9.05429	279.035	7.84172	281.981	6.17115	289.873	5.35102	282.87	4.88692	282.083	4.67215
		123.572	3.25921	281.262	9.06055	279.433	7.85729	282.218	6.17756	290.099	5.35545	283.14	4.89148	282.337	4.67617
		123.31	3.25049	281.466	9.06401	279.614	7.86719	282.419	6.18308	290.341	5.36026	283.4	4.89581	282.604	4.68049
		123.037	3.24153	281.797	9.07087	279.932	7.88067	282.659	6.18957	290.575	5.36488	283.657	4.90008	282.844	4.6842
		122.825	3.23425	282.036	9.07518	280.186	7.89248	282.892	6.1959	290.893	5.37145	283.937	4.90485	283.281	4.69249
		122.531	3.22482	282.317	9.08058	280.467	7.905	283.12	6.20211	291.109	5.37565	284.164	4.90845	283.535	4.69654
		122.303	3.21721	282.558	9.08484	280.905	7.92163	283.406	6.20977	291.373	5.38098	284.403	4.91231	283.764	4.70002
		122.058	3.20919	282.834	9.09001	281.207	7.9347	283.656	6.21654	291.634	5.38623	284.652	4.91639	283.981	4.70324
		121.829	3.20165	283.112	9.09518	281.464	7.9466	283.869	6.22238	291.843	5.39028	284.913	4.92073	284.274	4.70822
		120.981	3.17756	283.359	9.09947	281.743	7.95908	284.154	6.23004	292.047	5.39422	285.284	4.92754	284.545	4.7127
		120.667	3.16784	283.661	9.1052	281.979	7.97044	284.454	6.23807	292.291	5.39909	285.507	4.93103	284.955	4.72042
		120.165	3.15313	283.871	9.10837	282.252	7.98277	284.664	6.24387	292.703	5.40786	285.802	4.93613	285.236	4.72515
		119.884	3.14439	284.159	9.11363	282.496	7.99434	285.127	6.25598	293.006	5.4141	286.117	4.94168	285.472	4.72884
		119.6	3.13562	284.627	9.12373	282.717	8.00532	285.467	6.26503	293.471	5.4241	286.377	4.94599	285.743	4.73336
		119.342	3.12759	284.929	9.12927	282.981	8.01742	285.727	6.2721	293.7	5.42863	286.628	4.9501	285.977	4.73702
		119.062	3.11903	285.198	9.13387	283.222	8.02892	286.044	6.28059	293.969	5.43409	286.938	4.95553	286.24	4.74136
		118.825	3.11167	285.41	9.13687	283.498	8.04133	286.523	6.29313	294.272	5.44034	287.208	4.96006	286.497	4.74557
		118.526	3.1027	285.731	9.14279	283.694	8.05166	286.775	6.30001	294.496	5.44476	287.444	4.96383	286.698	4.74849
		118.302	3.09578	285.991	9.147	283.937	8.06322	287.026	6.30688	294.757	5.45004	287.807	4.97043	286.939	4.75235
		118.078	3.08892	286.233	9.15068	284.393	8.08034	287.267	6.31351	295.065	5.45642	288.043	4.97419	287.158	4.7557
		117.81	3.08092	286.541	9.15611	284.632	8.0918	287.733	6.32576	295.338	5.46198	288.302	4.97846	287.377	4.75905
		117.529	3.07263	286.758	9.15901	284.901	8.10404	287.957	6.33197	295.582	5.46688	288.681	4.98541	287.755	4.76611
		117.298	3.06573	287.034	9.16348	285.148	8.11571	288.207	6.33885	296.035	5.47663	288.909	4.98899	288.036	4.77091
		117.001	3.0571	287.327	9.16837	285.368	8.12667	288.493	6.34663	296.27	5.48132	289.172	4.99334	288.343	4.77633
		116.771	3.05033	287.561	9.17161	285.567	8.13709	288.834	6.35579	296.545	5.48695	289.436	4.99771	288.613	4.78089
		116.487	3.04215	287.868	9.17679	285.776	8.14777	289.09	6.36284	296.774	5.49151	289.736	5.00288	288.829	4.78421
		116.169	3.03312	288.103	9.17997	286.068	8.16062	289.366	6.37039	297.029	5.49668	290.349	5.01503	289.107	4.78897
		115.886	3.02507	288.344	9.18327	286.303	8.17198	289.723	6.37998	297.313	5.50252	290.624	5.01964	289.307	4.79192
		115.601	3.01702	288.63	9.18775	286.533	8.18321	289.998	6.38753	297.614	5.50876	290.903	5.02433	289.503	4.79479
		115.361	3.01022	288.931	9.1926	286.773	8.1947	290.234	6.39412	297.825	5.51292	291.161	5.02855	289.709	4.79789
		115.061	3.00187	289.188	9.19622	287.036	8.20679	290.594	6.40381	298.288	5.52293	291.368	5.03163	290.135	4.80611
		114.829	2.99538	289.461	9.20022	287.3	8.21891	290.833	6.41049	298.974	5.53812	291.673	5.03689	290.373	4.80996
		114.539	2.9874	289.687	9.20291	287.588	8.23166	291.115	6.41826	299.156	5.54161	291.908	5.04058	290.678	4.81537
		114.261	2.97978	289.886	9.20482	287.84	8.24347	291.356	6.42501	299.904	5.55825	292.345	5.04878	290.895	4.81875
		114.016	2.9731	290.09	9.20683	288.302	8.26076	291.654	6.43319	300.106	5.56222	292.607	5.05307	291.092	4.82166
		113.71	2.96483	290.398	9.21163	288.563	8.2728	291.882	6.43964	300.405	5.56844	292.845	5.05681	291.487	4.82918
		113.501	2.95922	290.661	9.21516	288.974	8.28876	292.143	6.44692	300.632	5.57299	293.121	5.0614	291.683	4.83207
		113.299	2.95384	290.89	9.21774	289.498	8.30768	292.451	6.45539	301.09	5.58292	293.405	5.06617	292.003	4.83785
		113.083	2.94813	291.129	9.22054	289.808	8.321	292.726	6.46304	302	5.60333	293.64	5.06984	292.24	4.84171
		112.827	2.9414	291.361	9.22312	290.033	8.3321	293.011	6.47095	302.269	5.60888	294.006	5.07642	292.748	4.85185
		112.626	2.9362	291.815	9.23171	290.271	8.34354	293.218	6.47693	302.5	5.61354	294.441	5.08454	292.984	4.85569
		112.37	2.92957	292.126	9.23636	290.54	8.35579	293.452	6.4836	302.711	5.61775	294.68	5.08828	293.466	4.86524
		112.17	2.92449	292.355	9.23875	291.184	8.37784	293.697	6.49055	302.944	5.62247	294.936	5.0924	293.705	4.86915
		112.014	2.92064	292.569	9.24069	291.467	8.39045	293.939	6.49743	303.211	5.62799	295.167	5.09595	294.015	4.87471
		111.729	2.91338	292.848	9.24437	291.76	8.40332	294.218	6.50526	303.435	5.63251	295.47	5.10111	294.28	4.87923
		111.306	2.90247	293.094	9.24712	291.977	8.41421	294.446	6.51182	303.641	5.63662	295.774	5.10628	294.503	4.88277
		111.109	2.89766	293.372	9.2507	292.248	8.42651	294.685	6.51867	303.87	5.64127	296.02	5.11016	294.702	4.88576
		110.803	2.88999	293.63	9.25371	292.504	8.43841	295.148	6.53112	304.149	5.64709	296.308	5.11496	294.938	4.88961
		110.587	2.88477	293.892	9.25679	292.765	8.45045	295.388	6.53803	304.385	5.65191	296.838	5.12516	295.201	4.89409
		110.306	2.87787	294.356	9.26533	292.967	8.46094	295.617	6.54466	304.675	5.658	297.135	5.13016	295.431	4.8978
		109.993	2.87015	294.627	9.26859	293.248	8.47349	295.799	6.55014	304.892	5.66239	297.373	5.13383	295.63	4.90079
		109.776	2.86505	294.869	9.27103	293.508	8.4855	296.02	6.55661	305.163	5.66804	298.036	5.14699	295.836	4.90394
		109.459	2.85732	295.187	9.27551	293.81	8.4986	296.519	6.57003	305.379	5.67243	298.339	5.1521	296.079	4.90795
		109.226	2.8519	295.423	9.27772	294.245	8.51517	296.788	6.57772	305.675	5.67867	298.581	5.15585	296.311	4.91171
		108.953	2.84544	295.659	9.27991	294.542	8.52813	297.051	6.58528	305.892	5.68309	298.87	5.16064	296.557	4.91579
		108.479	2.83365	295.932	9.28307	294.78	8.53956	297.495	6.59737	306.17	5.68893	299.132	5.16482	296.848	4.92092
		108.235	2.82807	296.198	9.28601	295.02	8.55103	297.788	6.60571	306.434	5.69445	299.372	5.16851	297.109	4.92535
		107.973	2.82206	296.438	9.28822	295.307	8.56373	298.044	6.61313	306.817	5.70274	299.638	5.17277	297.375	4.92989
		107.498	2.81038	296.699	9.29097	295.605	8.57671	298.324	6.62117	307.095	5.7086	299.897	5.17687	297.634	4.93427
		107.192	2.80328	297.005	9.29491	295.841	8.58807	298.559	6.6281	307.369	5.71437	300.359	5.18549	297.84	4.93742
		106.928	2.79735	297.213	9.29617	296.333	8.60612	299.024	6.64079	307.639	5.72006	300.668	5.19069	298.137	4.94268
		106.678	2.79185	297.507	9.29973	296.57	8.6175	299.307	6.64895	308.011	5.72812	300.886	5.19386	298.375	4.94657
		106.38	2.78511	297.813	9.3036	296.828	8.62943	299.546	6.65603	308.226	5.73255	301.203	5.19923	298.67	4.95178
		106.124	2.77954	298.324	9.31302	297.082	8.64125	299.859	6.66497	308.691	5.74278	301.668	5.2079	298.897	4.9554
		105.888	2.77455	298.569	9.31518	297.281	8.65163	300.078	6.67158	309.005	5.74952	301.943	5.21232	299.374	4.96483
		105.599	2.76819	298.849	9.31826	298	8.67559	300.471	6.68255	309.219	5.75395	302.169	5.21565	299.674	4.97015
		105.362	2.76327	299.091	9.32029	298.218	8.68646	300.789	6.69167	309.53	5.76063	302.464	5.2205	299.911	4.974
		105.092	2.75751	299.352	9.32281	298.414	8.69675	301.025	6.69875	309.832	5.76711	302.697	5.22397	300.178	4.97855
		104.629	2.74662	299.566	9.32403	298.611	8.70707	301.324	6.70743	310.039	5.7714	302.997	5.22893	300.47	4.98368
		104.391	2.74181	299.825	9.32645	298.92	8.72031	301.607	6.71572	310.305	5.77706	303.231	5.23241	300.69	4.98713
		104.06	2.73455	300.003	9.32665	299.406	8.73816	301.816	6.72218	310.566	5.78261	303.543	5.23762	300.97	4.99196
		103.806	2.7294	300.18	9.32679	299.874	8.75555	302.022	6.72859	311.243	5.79783	303.999	5.24605	301.235	4.99645
		103.525	2.72357	280.303	8.03215	300.133	8.76747	302.219	6.73479	311.501	5.80333	304.226	5.24935	301.474	5.00033
		103.258	2.71817	280.104	8.02138	300.4	8.77959	302.449	6.74182	312.282	5.82098	304.435	5.25225	301.707	5.00407
		103.013	2.7134	279.838	8.00867	300.62	8.79049	302.691	6.74918	312.488	5.82529	304.832	5.25934	302.01	5.00943
		102.571	2.70339	279.606	7.99691	300.839	8.80135	302.905	6.75586	312.772	5.83142	305.235	5.26656	302.229	5.01283
		102.043	2.69111	279.368	7.98494	301.14	8.81435	303.18	6.76407	313.12	5.83905	305.441	5.26937	302.707	5.02224
		101.829	2.68731	278.901	7.96642	301.425	8.82693	303.405	6.77106	313.386	5.84478	305.744	5.27435	303.009	5.02756
		101.561	2.68209	278.61	7.95289	301.671	8.83849	303.711	6.78009	313.668	5.85089	305.956	5.27729	303.267	5.03185
		101.355	2.67859	278.14	7.93423	301.901	8.84962	303.989	6.78844	313.985	5.85782	306.837	5.29515	303.505	5.03568
		101.096	2.6737	277.921	7.92271	302.139	8.86096	304.233	6.79596	314.281	5.86427	307.287	5.30339	303.8	5.04082
		100.825	2.66854	277.635	7.90925	302.368	8.87205	304.474	6.80342	314.544	5.86997	307.534	5.30709	304.034	5.04455
		100.569	2.66382	277.377	7.89657	302.642	8.88432	304.76	6.81203	314.773	5.87489	307.965	5.3149	304.494	5.05351
		100.261	2.65776	276.996	7.88035	303.111	8.90168	305.053	6.82083	315.017	5.88016	308.169	5.31763	304.773	5.05826
		100.034	2.6539	276.531	7.86171	303.36	8.91328	305.322	6.82905	315.236	5.88487	308.428	5.32158	305.078	5.06362
		99.826	2.6506	276.202	7.84693	303.646	8.92585	305.588	6.83721	315.492	5.89044	308.627	5.32419	305.297	5.06697
		99.524	2.64482	275.934	7.83387	303.947	8.9388	305.859	6.84553	315.732	5.89566	308.803	5.32628	305.533	5.07071
		99.3	2.64117	275.708	7.82198	304.203	8.95057	306.121	6.85363	316.004	5.90162	309.124	5.33161	305.772	5.07451
		98.719	2.62799	275.509	7.81085	304.447	8.96202	306.369	6.86141	316.233	5.9066	309.36	5.33503	305.946	5.0768
		98.397	2.6218	275.268	7.79849	304.748	8.97495	306.63	6.86953	317.111	5.92665	309.601	5.33855	306.168	5.0802
		98.123	2.61693	275.008	7.78557	305.011	8.98688	306.99	6.88015	317.367	5.93228	309.827	5.34174	306.635	5.08928
		97.888	2.61316	274.741	7.77243	305.243	8.998	307.232	6.88784	317.718	5.94012	310.034	5.3445	306.937	5.09451
		97.585	2.60759	274.5	7.76001	305.486	9.0094	307.493	6.89603	318	5.94637	310.293	5.34841	307.203	5.09891
		97.364	2.60427	274.238	7.74697	305.769	9.02184	307.801	6.90541	318.235	5.95154	310.541	5.35208	307.525	5.1046
		96.896	2.59437	274.013	7.73497	306.068	9.03469	308.027	6.91276	318.475	5.95683	310.772	5.35535	307.754	5.10813
		96.64	2.59018	273.773	7.72252	306.338	9.04677	308.271	6.92059	318.702	5.96184	311.068	5.36008	308.054	5.11329
		96.362	2.58545	273.541	7.71028	306.576	9.05801	308.828	6.93625	319	5.96851	311.282	5.36297	308.358	5.11854
		96.057	2.58004	273.308	7.698	306.826	9.06956	309.094	6.94467	319.471	5.9792	311.566	5.36742	308.634	5.12313
		95.802	2.576	273.102	7.68647	307.036	9.08006	309.355	6.95299	319.691	5.98408	311.837	5.37157	308.873	5.12686
		95.561	2.57238	272.813	7.67255	307.294	9.0918	309.591	6.9607	320.006	5.99117	312.078	5.37505	309.109	5.13051
		95.263	2.56726	272.533	7.65887	307.57	9.104	310.006	6.97291	320.278	5.99728	312.392	5.38015	309.799	5.14469
		94.99	2.56286	272.309	7.64677	308.263	9.12709	310.226	6.98027	320.538	6.00312	312.63	5.38356	310.044	5.14853
		94.731	2.55886	272.023	7.63289	308.538	9.13926	310.52	6.9895	321.022	6.01417	312.863	5.38685	310.348	5.15373
		94.489	2.55536	271.782	7.62028	308.758	9.14997	310.791	6.99818	321.27	6.01976	313.108	5.3904	310.563	5.15686
		94.248	2.55193	271.5	7.60648	309.029	9.16202	311.202	7.01038	321.504	6.02503	313.402	5.39504	310.812	5.16077
		93.962	2.54732	271.205	7.59229	309.241	9.17251	311.404	7.01738	321.804	6.03185	313.731	5.40046	311.31	5.17045
		93.662	2.54238	270.986	7.58026	309.538	9.18521	311.7	7.02676	322.032	6.037	313.947	5.40335	311.513	5.17327
		93.39	2.53822	270.671	7.56548	309.781	9.1965	311.986	7.03591	322.492	6.04756	314.265	5.40851	311.755	5.177
		93.176	2.53566	270.377	7.55128	310.034	9.20803	312.242	7.04433	322.803	6.05467	314.507	5.41198	312.041	5.18173
		92.895	2.53133	270.142	7.53875	310.216	9.21771	312.521	7.05335	323.072	6.06082	314.802	5.41662	312.338	5.18671
		92.592	2.52645	269.904	7.52612	310.541	9.2311	312.754	7.06125	323.339	6.06693	315.014	5.41941	312.604	5.19096
		92.356	2.5234	269.636	7.51263	311.151	9.25194	313.05	7.07074	323.56	6.07199	315.303	5.42391	312.875	5.19532
		92.097	2.51976	269.379	7.49944	311.465	9.26503	313.269	7.07833	323.767	6.07673	315.6	5.42859	313.137	5.19946
		91.776	2.5145	269.178	7.48783	311.737	9.27702	313.584	7.08835	323.998	6.08205	316.094	5.43766	313.376	5.20306
		91.57	2.51236	268.977	7.47621	311.951	9.28748	313.826	7.09657	324.242	6.08768	316.486	5.44446	313.841	5.21189
		90.997	2.50041	268.778	7.46464	312.403	9.30415	314.084	7.10521	324.531	6.09437	316.77	5.44883	314.144	5.21695
		90.762	2.49755	268.577	7.453	312.661	9.31574	314.343	7.1139	324.779	6.10012	317.067	5.4535	314.365	5.2201
		90.457	2.49285	268.4	7.44204	312.943	9.32794	314.674	7.12441	325.04	6.10618	317.329	5.45738	314.562	5.22269
		90.2	2.48947	268.114	7.42796	313.159	9.33842	314.935	7.1332	325.293	6.11207	317.57	5.46079	314.808	5.2264
		89.956	2.48647	267.89	7.41564	313.617	9.3552	315.224	7.14272	325.555	6.11819	317.742	5.46266	315.073	5.23054
		89.698	2.48313	267.606	7.40159	313.867	9.36654	315.524	7.15253	325.851	6.1251	318.058	5.46774	315.298	5.23375
		89.404	2.47886	267.338	7.388	314.14	9.37846	315.793	7.1616	326.129	6.13162	318.302	5.47121	315.5	5.23641
		89.185	2.47662	267.115	7.37568	314.43	9.39083	316.014	7.16949	326.363	6.13712	318.605	5.476	315.74	5.23994
		88.897	2.47257	266.868	7.36267	314.668	9.40182	316.24	7.17754	326.605	6.14283	318.86	5.47971	316.004	5.24402
		88.603	2.46839	266.63	7.34991	314.905	9.41277	316.724	7.19205	326.855	6.14873	319.1	5.48308	316.272	5.24818
		88.33	2.4648	266.336	7.33554	315.224	9.42585	316.964	7.20049	327.112	6.15481	319.615	5.49259	316.509	5.25161
		88.104	2.4625	266.082	7.32231	315.432	9.43602	317.267	7.21053	327.355	6.16058	319.834	5.49549	316.792	5.2561
		87.897	2.46074	265.803	7.30836	315.734	9.44864	317.481	7.21838	327.629	6.16708	320.097	5.49938	317.068	5.26042
		87.691	2.45903	265.568	7.29566	316.024	9.46092	317.759	7.22785	327.866	6.17274	320.396	5.50406	317.307	5.26387
		87.428	2.45583	265.322	7.28265	316.272	9.4721	318.011	7.2367	328.114	6.17867	320.863	5.51249	317.767	5.27244
		87.134	2.45182	265.038	7.26854	316.531	9.48355	318.327	7.24717	328.411	6.18575	321.089	5.51555	317.951	5.27459
		86.867	2.44857	264.741	7.25406	316.77	9.49447	318.558	7.25555	328.628	6.19098	321.37	5.51983	318.178	5.27773
		86.402	2.44003	264.476	7.24049	317.067	9.50689	318.856	7.26562	328.873	6.19688	321.661	5.52433	318.51	5.28329
		86.126	2.43659	264.208	7.22683	317.528	9.52358	319.1	7.27437	329.1	6.20238	321.912	5.52793	318.772	5.28722
		85.876	2.43387	263.94	7.21317	317.759	9.53425	319.361	7.28358	329.382	6.20917	322.158	5.53143	319.045	5.2914
		85.598	2.43043	263.703	7.20039	318.041	9.54623	319.656	7.29366	329.63	6.21518	322.661	5.54066	319.602	5.30215
		85.364	2.42819	263.407	7.18592	318.294	9.55745	319.87	7.30174	329.948	6.22283	323.13	5.54913	319.841	5.30552
		85.07	2.42438	263.176	7.17331	318.531	9.56823	320.134	7.3111	330.371	6.23294	323.366	5.5524	320.107	5.3095
		84.597	2.41578	262.874	7.15867	318.966	9.58417	320.465	7.32216	330.866	6.24473	323.602	5.55567	320.468	5.31567
		84.379	2.41406	262.647	7.14617	319.265	9.59654	320.72	7.33134	331.094	6.25034	323.829	5.55874	320.694	5.3187
		84.118	2.4112	262.258	7.12905	319.541	9.60829	320.987	7.34086	331.301	6.25547	324.028	5.56119	320.975	5.323
		83.919	2.41003	261.98	7.11509	319.756	9.61844	321.248	7.35025	331.702	6.26512	324.263	5.56444	321.235	5.3268
		83.601	2.40569	261.781	7.1034	319.955	9.62816	321.521	7.35996	331.902	6.27013	324.539	5.5686	321.44	5.32931
		83.332	2.40269	261.465	7.08836	320.236	9.64	321.75	7.36861	332.205	6.27753	324.764	5.57163	321.705	5.3332
		83.088	2.40038	261.204	7.07489	320.5	9.65138	322.024	7.37841	332.629	6.28776	324.96	5.574	321.894	5.33532
		82.835	2.39786	260.986	7.06265	320.739	9.66209	322.275	7.38766	332.837	6.293	325.19	5.57714	322.081	5.33738
		82.541	2.39426	260.667	7.04754	321.005	9.67349	322.592	7.39858	333.142	6.30049	325.43	5.58051	322.396	5.3424
		82.261	2.39106	260.428	7.03471	321.268	9.68479	322.858	7.40826	333.35	6.30576	325.669	5.58385	322.678	5.34664
		82.032	2.38924	260.187	7.02182	321.539	9.69629	323.098	7.41731	333.639	6.31291	325.89	5.58679	322.939	5.35039
		81.732	2.38555	259.906	7.0078	321.974	9.71205	323.581	7.43246	333.939	6.32034	326.137	5.59031	323.202	5.35417
		81.505	2.38383	259.712	6.99626	322.269	9.72414	323.814	7.4414	334.175	6.3263	326.463	5.5956	323.453	5.35767
		80.851	2.37068	259.514	6.98462	322.506	9.7347	324.059	7.45066	334.409	6.33222	326.698	5.59886	323.734	5.36184
		80.632	2.36922	259.273	6.97175	322.775	9.74608	324.516	7.46524	334.63	6.33786	326.937	5.60221	323.969	5.36494
		80.373	2.36671	259.003	6.95806	323.029	9.75704	324.786	7.47518	334.834	6.34312	327.161	5.60523	324.207	5.3681
		80.095	2.36371	258.767	6.94534	323.233	9.76668	325.049	7.48498	335.125	6.35041	327.401	5.6086	324.445	5.37125
		79.829	2.36104	258.494	6.93158	323.475	9.7773	325.52	7.49999	335.404	6.35744	327.669	5.61261	324.948	5.38054
		79.573	2.35867	258.198	6.91716	323.886	9.79231	325.746	7.50892	335.637	6.36342	327.944	5.61677	325.211	5.38425
		79.371	2.35776	257.982	6.90504	324.204	9.80487	326.052	7.51987	335.935	6.37092	328.161	5.61964	325.448	5.38734
		79.13	2.35582	257.671	6.89021	324.438	9.81522	326.322	7.52994	336.165	6.37686	328.474	5.62466	325.957	5.39674
		78.7	2.34884	257.452	6.87801	324.714	9.82665	326.552	7.53905	336.425	6.38351	329.103	5.63673	326.205	5.40007
		78.439	2.3464	257.181	6.86434	324.965	9.83741	327.024	7.55423	336.735	6.39134	329.366	5.64063	326.445	5.4032
		78.2	2.34457	256.967	6.8523	325.622	9.85875	327.285	7.56416	337.006	6.39827	329.568	5.64318	326.706	5.40681
		77.972	2.34305	256.678	6.83813	325.906	9.87033	327.542	7.57403	337.251	6.40462	329.849	5.6475	327.176	5.41526
		77.733	2.34125	256.442	6.82548	326.204	9.88225	327.827	7.58462	337.525	6.41165	330.095	5.65103	327.432	5.41873
		77.499	2.33961	256.189	6.81236	326.55	9.89541	328.086	7.59458	337.764	6.41789	330.376	5.65535	327.698	5.42243
		77.297	2.33883	255.913	6.79859	326.763	9.90507	328.344	7.60455	338.007	6.42424	330.664	5.65984	328.031	5.42767
		77.096	2.3381	255.699	6.7866	326.962	9.91434	328.586	7.61415	338.277	6.43122	330.908	5.66334	328.305	5.43153
		76.862	2.3365	255.428	6.773	327.204	9.92472	328.856	7.62448	338.497	6.43707	331.358	5.67145	328.608	5.43605
		76.595	2.33403	255.132	6.75869	327.471	9.93572	329.113	7.63451	338.728	6.44318	331.552	5.67384	328.825	5.43857
		76.36	2.33243	254.913	6.74659	327.735	9.94663	329.354	7.64416	338.975	6.44968	331.88	5.67923	329.085	5.44208
		76.117	2.33063	254.722	6.7353	327.998	9.95749	329.63	7.65472	339.246	6.45675	332.134	5.68298	329.405	5.44696
		75.895	2.32941	254.332	6.71835	328.24	9.96778	329.956	7.66655	339.501	6.46346	332.428	5.68762	329.671	5.45059
		75.692	2.3287	254.07	6.70506	328.522	9.97909	330.258	7.67781	339.825	6.4718	332.731	5.69247	329.911	5.4536
		75.397	2.32555	253.802	6.69161	328.77	9.98949	330.525	7.68822	340.079	6.47852	332.999	5.69654	330.175	5.45716
		75.164	2.32407	253.364	6.67332	329.069	10.0012	330.746	7.69751	340.333	6.48525	333.312	5.70162	330.438	5.46069
		74.934	2.32268	253.071	6.65919	329.315	10.0115	330.982	7.70721	340.671	6.49395	333.573	5.70555	330.637	5.46272
		74.665	2.32026	252.847	6.64704	329.618	10.0233	331.219	7.71695	340.901	6.50016	333.84	5.70961	330.937	5.46709
		74.038	2.30825	252.645	6.63553	329.834	10.0327	331.48	7.72732	341.201	6.50801	334.143	5.71449	331.164	5.46975
		73.864	2.30839	252.441	6.62398	330.134	10.0444	331.696	7.7366	341.471	6.51518	334.399	5.71832	331.465	5.47413
		73.561	2.30509	252.273	6.61347	330.353	10.0539	332.162	7.75214	341.742	6.52239	334.635	5.72171	331.732	5.4777
		73.403	2.30569	252.003	6.60006	330.644	10.0652	332.413	7.76235	341.999	6.52928	334.832	5.72424	332.005	5.4814
		73.165	2.30415	251.768	6.58767	330.886	10.0753	332.701	7.7735	342.289	6.53696	335.137	5.72918	332.224	5.48385
		72.665	2.29559	251.468	6.57345	331.219	10.0877	332.979	7.78443	342.572	6.54449	335.399	5.73317	332.422	5.48579
		72.466	2.29512	251.199	6.56012	331.473	10.098	333.246	7.79511	342.875	6.55249	335.627	5.73641	332.664	5.48875
		72.237	2.29385	250.939	6.54706	331.712	10.1079	333.486	7.80514	343.133	6.55947	335.827	5.73903	332.903	5.49163
		72.021	2.29293	250.667	6.53369	331.997	10.119	333.685	7.81418	343.355	6.56563	336.023	5.74157	333.118	5.49395
		71.772	2.29114	250.42	6.52104	332.269	10.1297	333.993	7.82597	343.947	6.58039	336.227	5.74429	333.411	5.49806
		71.559	2.29033	250.179	6.50858	332.51	10.1395	334.23	7.83601	344.166	6.5865	336.467	5.74783	334.038	5.50992
		71.317	2.28874	249.908	6.49528	332.75	10.1494	334.52	7.84739	344.471	6.59463	336.69	5.75099	334.332	5.51405
		71.099	2.2878	249.599	6.48092	332.972	10.1587	334.782	7.85811	344.691	6.6008	336.929	5.75452	334.626	5.51816
		70.843	2.28585	249.398	6.46966	333.278	10.1702	335.253	7.87407	345.039	6.60995	337.54	5.76636	334.842	5.52046
		70.556	2.28307	249.102	6.45571	333.78	10.1867	335.665	7.88858	345.344	6.61812	337.818	5.77077	335.483	5.53262
		70.293	2.28094	248.806	6.44177	334.024	10.1966	335.896	7.8986	345.573	6.62454	338.298	5.7797	335.77	5.53655
		69.403	2.26201	248.565	6.42943	334.312	10.2075	336.149	7.90919	345.887	6.63294	338.599	5.78464	336.023	5.53968
		69.126	2.25952	248.311	6.41674	334.623	10.219	336.452	7.92106	346.101	6.63904	338.827	5.78796	336.317	5.54376
		68.908	2.25861	248.078	6.40466	334.837	10.2279	336.702	7.93163	346.361	6.64622	339.034	5.79083	336.674	5.54929
		68.63	2.2561	247.642	6.38681	335.319	10.2439	336.955	7.94231	346.87	6.6592	339.246	5.79381	337.087	5.55612
		68.346	2.25344	247.361	6.37341	335.604	10.2546	337.221	7.95333	347.05	6.66455	339.72	5.80264	337.353	5.55952
		68.112	2.25212	247.111	6.36092	335.834	10.2639	337.483	7.96427	347.401	6.67389	339.981	5.80674	337.629	5.56315
		67.826	2.2494	246.87	6.3487	336.129	10.2748	337.744	7.97522	347.666	6.68124	340.27	5.81146	338.017	5.56938
		67.55	2.24696	246.612	6.33602	336.411	10.2854	337.942	7.98462	347.944	6.68891	340.489	5.81464	338.214	5.57116
		67.256	2.24404	246.339	6.32293	336.664	10.2952	338.271	7.99732	348.203	6.69615	341.048	5.82541	338.469	5.57429
		66.805	2.23691	246.096	6.31073	336.905	10.3046	338.522	8.00809	348.446	6.70303	341.493	5.83365	338.696	5.57676
		66.571	2.2356	245.802	6.29709	337.207	10.3156	338.755	8.01844	348.729	6.71085	341.702	5.83662	338.892	5.5785
		66.336	2.23426	245.567	6.28515	337.44	10.3248	338.957	8.02804	348.972	6.71776	341.934	5.84013	339.143	5.58151
		66.067	2.23202	245.308	6.27256	337.736	10.3356	339.258	8.04013	349.272	6.72601	342.165	5.84362	339.36	5.58373
		65.84	2.2309	245.002	6.25865	337.975	10.3449	339.517	8.0512	349.483	6.7322	342.397	5.84714	339.597	5.58641
		65.594	2.22927	244.759	6.24656	338.239	10.3547	339.748	8.0616	349.792	6.74068	342.657	5.85129	339.873	5.58999
		65.375	2.22837	244.468	6.23313	338.5	10.3645	340.049	8.07377	350.083	6.74876	342.893	5.85492	340.105	5.59253
		65.135	2.2269	244.226	6.22112	338.962	10.3795	340.277	8.08413	350.305	6.75525	343.1	5.85792	340.402	5.59659
		64.905	2.2257	243.96	6.20845	339.168	10.3878	340.541	8.09543	350.748	6.76688	343.321	5.86124	340.635	5.59915
		64.662	2.22415	243.714	6.19637	339.468	10.3985	340.814	8.10697	350.969	6.77337	343.593	5.8657	340.897	5.60238
		64.428	2.22284	243.515	6.18567	339.698	10.4073	341.016	8.11676	351.266	6.78163	343.818	5.86913	341.29	5.60865
		64.162	2.22067	243.27	6.17367	340.155	10.4221	341.329	8.12934	351.487	6.78815	344.114	5.87415	341.568	5.61224
		63.98	2.22076	243.025	6.1617	340.469	10.433	341.543	8.13948	351.807	6.79698	344.399	5.87894	341.872	5.61643
		63.669	2.21738	242.776	6.14965	340.718	10.4423	341.856	8.15211	352.031	6.80359	344.626	5.88245	342.065	5.61804
		63.438	2.21614	242.474	6.13611	341.002	10.4524	342.082	8.1626	352.237	6.80979	344.84	5.88567	342.408	5.62313
		63.154	2.21348	242.025	6.1184	341.24	10.4613	342.353	8.17423	352.432	6.81575	345.099	5.88991	342.664	5.6262
		62.858	2.21049	241.81	6.1074	341.429	10.4688	342.612	8.18558	352.613	6.8214	345.379	5.89464	342.903	5.62886
		62.601	2.20855	241.476	6.09302	341.632	10.4767	342.853	8.19651	352.812	6.82748	345.625	5.89861	343.143	5.63155
		62.335	2.20636	241.257	6.08196	341.829	10.4844	343.079	8.20708	353.118	6.83606	345.887	5.90295	343.366	5.63384
		62.1	2.205	240.971	6.06901	342.035	10.4923	343.322	8.2181	353.368	6.84334	346.196	5.90836	343.575	5.6358
		61.834	2.2028	240.675	6.05581	342.306	10.5019	343.552	8.22882	353.639	6.85113	346.524	5.9142	343.801	5.63815
		61.57	2.20065	240.427	6.04401	342.965	10.5215	343.818	8.24046	354.01	6.86125	346.767	5.91815	344.029	5.64054
		61.27	2.19753	240.14	6.03112	343.407	10.5355	344.081	8.25205	354.475	6.87356	347.033	5.92263	344.274	5.64333
		61.004	2.19532	239.917	6.02008	343.639	10.544	344.38	8.26456	354.687	6.88001	347.351	5.92828	344.502	5.64572
		60.726	2.19278	239.457	6.00231	343.905	10.5532	344.791	8.27988	354.975	6.88824	347.968	5.94062	344.763	5.64887
		60.47	2.19082	239.142	5.98871	344.198	10.5632	344.991	8.28996	355.231	6.89573	348.403	5.94891	344.969	5.65075
		60.24	2.18955	238.903	5.97731	344.437	10.5717	345.305	8.3029	355.43	6.90192	348.622	5.95239	345.238	5.65408
		60	2.18801	238.679	5.96637	344.649	10.5795	345.548	8.3141	355.609	6.90765	348.819	5.95539	345.497	5.65718
		59.765	2.1866	238.405	5.95403	344.928	10.589	346.185	8.33515	355.928	6.91664	349.127	5.96089	345.772	5.66065
		59.487	2.18402	238.132	5.94175	345.151	10.5969	346.663	8.35225	356.207	6.92471	349.398	5.96556	346.051	5.66421
		59.238	2.18222	237.903	5.93075	345.449	10.6068	346.869	8.36258	356.476	6.93257	349.674	5.97037	346.29	5.66684
		58.93	2.17882	237.644	5.91893	345.72	10.616	347.163	8.37513	356.73	6.94008	349.933	5.9748	346.581	5.67068
		58.714	2.17789	237.275	5.90401	345.976	10.6247	347.468	8.38798	356.962	6.9471	350.171	5.97879	346.873	5.67453
		58.425	2.17498	237.067	5.8937	346.516	10.6408	347.687	8.39869	357.168	6.95352	350.425	5.98314	347.131	5.6776
		58.111	2.1714	236.776	5.88106	346.807	10.6504	348.162	8.41582	357.437	6.96142	350.661	5.9871	347.373	5.6803
		57.898	2.17052	236.605	5.87188	347.073	10.6593	348.457	8.42848	357.705	6.9693	350.894	5.99101	348.042	5.6929
		57.663	2.16904	236.342	5.86011	347.33	10.6679	348.692	8.43965	358.043	6.97882	351.139	5.9952	348.338	5.69685
		57.42	2.16733	236.15	5.85039	347.553	10.6756	348.955	8.45154	358.3	6.98646	351.397	5.99969	348.605	5.70013
		57.18	2.16569	235.847	5.83753	347.844	10.685	349.221	8.46353	358.563	6.99426	351.673	6.0046	349.022	5.70688
		56.896	2.16287	235.408	5.82083	348.287	10.6983	349.522	8.47641	358.844	7.00248	351.892	6.00825	349.338	5.7113
		56.599	2.15968	235.162	5.80967	348.562	10.7072	349.761	8.48777	359.085	7.00979	352.193	6.01374	349.572	5.71381
		56.335	2.15737	234.87	5.79723	348.805	10.7153	350.092	8.50143	359.368	7.01808	352.419	6.01758	349.846	5.71725
		56.105	2.15595	234.646	5.78676	349.067	10.7238	350.352	8.51334	359.836	7.03068	352.705	6.02276	350.504	5.7296
		55.864	2.15423	234.437	5.77675	349.313	10.7318	350.738	8.52842	360.138	7.03943	352.959	6.02725	350.798	5.7335
		55.594	2.15173	234.181	5.76544	349.744	10.7446	351.014	8.54077	360.331	7.04566	353.172	6.03083	351.024	5.73583
		55.357	2.15009	233.982	5.75579	349.974	10.7521	351.228	8.55159	360.639	7.05457	353.426	6.03535	351.312	5.7396
		55.069	2.14707	233.759	5.74548	350.228	10.7603	351.514	8.56422	360.935	7.06321	353.639	6.03896	351.942	5.7513
		54.795	2.14442	233.497	5.7341	350.432	10.767	351.76	8.57587	361.196	7.07104	354.008	6.04607	352.24	5.75531
		54.566	2.14296	233.201	5.72178	350.634	10.7737	352.019	8.58787	361.46	7.07896	354.237	6.05007	352.541	5.75938
		54.325	2.14117	232.963	5.71115	350.937	10.783	352.319	8.6009	361.704	7.08642	354.5	6.05484	352.804	5.76257
		54.101	2.13981	232.689	5.69952	351.161	10.7902	352.529	8.61171	361.936	7.09361	354.764	6.05965	353.085	5.76619
		53.815	2.13678	232.433	5.68845	351.362	10.7967	352.854	8.6254	362.164	7.10072	355.639	6.0781	353.299	5.76825
		53.574	2.13495	232.138	5.67629	351.599	10.8041	353.124	8.63773	362.377	7.10748	355.89	6.08265	353.536	5.77085
		53.363	2.1339	231.918	5.66631	351.874	10.8125	353.384	8.64983	362.636	7.11533	356.176	6.08799	353.762	5.77319
		53.107	2.13163	231.632	5.65449	352.111	10.8198	353.6	8.66085	362.871	7.12262	356.471	6.09355	353.971	5.77514
		52.903	2.13074	231.337	5.64244	352.553	10.8325	354.109	8.6792	363.096	7.12969	356.688	6.09738	354.164	5.77673
		52.706	2.13003	230.638	5.61889	352.802	10.84	354.351	8.6909	363.338	7.13717	356.962	6.10249	354.406	5.77945
		52.49	2.12879	230.334	5.60666	353.07	10.8481	354.647	8.70397	363.571	7.14444	357.266	6.10829	354.678	5.78288
		52.231	2.12637	230.078	5.59583	353.485	10.8599	354.893	8.7158	363.803	7.1517	357.499	6.11252	354.937	5.786
		51.831	2.12017	229.857	5.58603	353.766	10.8681	355.199	8.72914	364.046	7.15922	357.796	6.1182	355.276	5.79099
		51.396	2.113	229.209	5.56409	354.03	10.8759	355.413	8.7402	364.319	7.16745	358.031	6.1225	355.536	5.79415
		51.192	2.11202	228.938	5.55294	354.334	10.8847	355.723	8.75368	364.568	7.17512	358.292	6.1274	355.773	5.79678
		50.862	2.10764	228.678	5.54214	354.761	10.8967	355.975	8.76572	364.831	7.18313	358.563	6.13254	355.99	5.79894
		50.622	2.10565	228.457	5.53249	354.975	10.903	356.252	8.7784	365.041	7.18992	358.87	6.13849	356.269	5.80255
		50.342	2.10258	228.059	5.51782	355.316	10.9126	356.522	8.79091	365.337	7.19871	359.09	6.14252	356.53	5.80575
		49.899	2.09512	227.807	5.50736	355.598	10.9207	356.794	8.80349	365.553	7.20565	359.376	6.14803	356.775	5.80858
		49.697	2.0941	227.582	5.4977	355.846	10.9278	357.004	8.81454	365.839	7.21423	359.637	6.15301	357.034	5.81174
		49.501	2.09322	227.375	5.4886	356.159	10.9365	357.287	8.82742	366.139	7.22313	359.894	6.1579	357.305	5.81519
		49.297	2.09211	227.201	5.48047	356.368	10.9425	357.584	8.84067	366.378	7.23063	360.135	6.16246	357.546	5.81794
		49.088	2.09085	226.866	5.46778	356.667	10.9508	357.802	8.85196	366.624	7.2383	360.363	6.16674	358.228	5.83094
		48.795	2.08732	226.604	5.45722	356.892	10.9572	358.093	8.86508	366.896	7.24657	360.663	6.17264	358.436	5.83294
		48.535	2.08465	226.336	5.44652	357.101	10.963	358.429	8.87933	367.334	7.25871	361.133	6.18235	358.677	5.83571
		48.288	2.08231	226.119	5.43731	357.365	10.9703	358.687	8.89166	367.606	7.267	361.351	6.18645	358.904	5.83816
		47.845	2.0747	225.866	5.42711	357.643	10.9778	358.954	8.90422	367.871	7.27514	361.813	6.19601	359.098	5.83985
		47.569	2.07154	225.612	5.41693	357.892	10.9846	359.147	8.91494	368.114	7.28277	362.087	6.20139	359.294	5.84159
		47.293	2.06837	225.344	5.40638	358.177	10.9923	359.416	8.92758	368.412	7.29169	362.405	6.20777	359.536	5.84441
		46.995	2.06458	225.103	5.39663	358.462	10.9999	359.675	8.93997	368.674	7.29978	362.664	6.21284	359.767	5.84698
		46.557	2.05702	224.64	5.38059	358.738	11.0072	359.978	8.95348	368.91	7.30726	362.912	6.21768	360.005	5.84972
		46.296	2.05418	224.143	5.36362	358.951	11.0129	360.256	8.96637	369.349	7.31947	363.163	6.22261	360.229	5.85214
		45.645	2.04087	223.889	5.35361	359.349	11.0233	360.483	8.978	369.775	7.33139	363.571	6.23105	360.428	5.85399
		45.364	2.03745	223.581	5.34211	359.642	11.0309	360.733	8.99022	370.041	7.33959	363.83	6.23618	360.673	5.85691
		45.085	2.03407	223.369	5.33338	359.891	11.0374	361.022	9.00342	370.257	7.34664	364.038	6.24019	360.888	5.85914
		44.866	2.03227	223.062	5.32198	360.187	11.045	361.296	9.01625	370.508	7.35451	364.529	6.25053	361.196	5.86354
		44.129	2.01657	222.84	5.31304	360.478	11.0525	362.22	9.04532	370.733	7.36178	364.76	6.25508	361.487	5.86756
		43.924	2.0151	222.579	5.30303	360.712	11.0584	362.474	9.05768	370.958	7.36906	365.127	6.26269	361.701	5.86979
		43.605	2.01056	222.178	5.28906	361	11.0657	362.736	9.07025	371.201	7.37677	365.395	6.26809	361.972	5.87335
		43.387	2.0087	221.97	5.28063	361.226	11.0713	363.024	9.08347	371.443	7.38445	365.587	6.27182	362.286	5.87792
		43.158	2.00652	221.704	5.27059	361.507	11.0783	363.222	9.09446	371.738	7.39337	365.89	6.27803	362.484	5.87981
		42.863	2.00255	221.435	5.2605	361.871	11.0874	363.671	9.11172	371.955	7.40049	366.114	6.2825	362.765	5.88363
		42.631	2.00024	221.139	5.24968	362.099	11.093	364.119	9.12897	372.226	7.40886	366.385	6.28803	363.079	5.88822
		42.38	1.99741	220.972	5.24257	362.4	11.1003	364.55	9.1458	372.477	7.41678	366.841	6.29771	363.303	5.89074
		41.9	1.9884	220.712	5.23285	362.629	11.1058	364.792	9.15792	372.697	7.42399	367.129	6.30365	363.671	5.89661
		41.626	1.9849	220.502	5.2246	362.93	11.1131	365.157	9.17312	372.94	7.43173	367.392	6.30904	364	5.90157
		41.092	1.9744	220.234	5.21473	363.193	11.1194	365.457	9.18671	373.205	7.43999	367.626	6.3138	364.266	5.90509
		40.828	1.97112	219.973	5.20509	363.474	11.126	365.694	9.19873	373.425	7.44721	367.825	6.3178	364.537	5.90873
		40.624	1.96942	219.677	5.1945	363.887	11.1361	365.983	9.21206	373.716	7.45608	368.064	6.3227	364.871	5.91385
		40.358	1.96603	219.24	5.17992	364.205	11.1437	366.224	9.2242	374.024	7.46536	368.293	6.3274	365.085	5.91618
		40.102	1.96289	218.944	5.1694	364.456	11.1494	366.521	9.23774	374.238	7.47245	368.535	6.33239	365.612	5.9258
		39.841	1.95958	218.695	5.16026	364.737	11.1559	366.756	9.24974	374.499	7.48065	368.799	6.3379	365.868	5.92913
		39.558	1.95567	218.41	5.15013	364.973	11.1612	367.014	9.26233	374.765	7.48896	369.071	6.34359	366.094	5.93177
		39.025	1.94502	218.166	5.14121	365.262	11.1678	367.319	9.27609	375.068	7.49814	369.331	6.34903	366.334	5.93475
		38.731	1.94075	217.927	5.13247	365.5	11.173	367.541	9.28779	375.553	7.51155	369.546	6.35348	366.565	5.93754
		38.511	1.93844	217.641	5.12242	365.762	11.1788	367.784	9.30002	375.764	7.51861	369.834	6.35958	366.803	5.94049
		38.192	1.93345	217.377	5.11304	366.033	11.1848	368.049	9.3128	376.033	7.52702	370.11	6.36542	367.032	5.94324
		37.926	1.92986	217.109	5.10359	366.291	11.1905	368.315	9.32562	376.333	7.53615	370.349	6.37045	367.296	5.94682
		37.695	1.92717	216.805	5.09315	366.512	11.1951	368.534	9.33727	376.627	7.54514	371.028	6.38531	367.528	5.94967
		37.392	1.92253	216.541	5.08388	366.805	11.2015	368.755	9.34897	376.889	7.5534	371.226	6.38945	367.783	5.95306
		37.175	1.92017	216.31	5.0756	367.063	11.207	369.051	9.36256	377.18	7.56234	371.527	6.3959	368.072	5.95725
		36.904	1.91633	216.074	5.06721	367.305	11.212	369.267	9.37415	377.517	7.57235	371.754	6.40071	368.305	5.96015
		36.703	1.91434	215.84	5.05891	367.574	11.2176	369.544	9.38727	377.762	7.58023	372.045	6.40697	368.81	5.96938
		36.395	1.90945	215.582	5.04997	367.83	11.2229	369.75	9.39862	378.04	7.58888	372.328	6.41306	369.038	5.97219
		36.176	1.90692	215.375	5.04252	368.068	11.2277	370.011	9.41135	378.333	7.59789	372.599	6.4189	369.299	5.97577
		35.915	1.90324	215.125	5.03388	368.293	11.2321	370.227	9.42296	378.55	7.60514	372.828	6.42381	369.596	5.9802
		35.602	1.89814	214.866	5.02502	368.494	11.2358	370.52	9.43649	378.868	7.61473	373.109	6.4299	369.829	5.98316
		35.358	1.89485	214.607	5.0162	368.732	11.2404	370.951	9.45348	379.124	7.62289	373.39	6.43599	370.11	5.98724
		35.079	1.8906	214.381	5.00836	368.984	11.2453	371.252	9.46723	379.343	7.6302	373.626	6.4411	370.59	5.99596
		34.836	1.88728	214.174	5.0011	369.243	11.2504	371.548	9.48085	379.595	7.63828	373.828	6.44546	370.834	5.9992
		34.53	1.88225	213.911	4.99228	369.683	11.2602	371.848	9.49458	379.871	7.64692	374.024	6.4497	371.14	6.0039
		34.065	1.87292	213.676	4.98429	369.961	11.2657	372.084	9.50671	380.089	7.65422	375.863	6.49063	371.594	6.01205
		33.856	1.87043	213.441	4.97634	370.202	11.2701	372.39	9.5206	380.367	7.66292	376.055	6.4948	371.833	6.01521
		33.572	1.8659	213.165	4.96726	370.451	11.2748	372.805	9.53721	380.717	7.67329	376.41	6.50263	372.076	6.01849
		33.393	1.86415	212.916	4.95899	370.719	11.2799	373.084	9.55043	381.003	7.68218	376.661	6.50815	372.339	6.02223
		33.075	1.85864	212.65	4.95027	371	11.2852	373.415	9.56494	381.266	7.69055	376.916	6.51377	372.572	6.0253
		32.8	1.85426	212.344	4.94044	371.236	11.2894	373.717	9.57874	381.503	7.69831	377.199	6.52003	372.835	6.02907
		32.571	1.85108	212.072	4.93162	371.533	11.2951	373.962	9.59112	381.764	7.70664	377.428	6.52509	373.092	6.03272
		32.366	1.84851	211.855	4.92441	371.996	11.3051	374.24	9.60432	382.031	7.71511	377.632	6.52961	373.293	6.03507
		32.14	1.84535	211.569	4.91526	372.224	11.3089	374.52	9.61758	382.225	7.7219	377.895	6.53546	373.492	6.0374
		31.803	1.83918	211.272	4.90584	372.557	11.3155	374.75	9.62959	382.431	7.72897	378.105	6.54014	373.701	6.03997
		31.571	1.8358	211.057	4.89879	372.766	11.3187	375.036	9.643	382.669	7.73678	378.336	6.54529	373.962	6.04375
		31.328	1.83209	210.775	4.88987	373.037	11.3235	375.282	9.65541	382.903	7.74451	378.597	6.55113	374.206	6.04716
		31.066	1.82783	210.51	4.88147	373.407	11.3308	375.74	9.67312	383.172	7.75305	378.833	6.55642	374.429	6.05009
		30.835	1.82438	210.201	4.87184	373.631	11.3343	376.217	9.6913	383.416	7.76102	379.296	6.5668	374.676	6.05359
		30.636	1.82175	209.941	4.86366	373.932	11.3398	376.478	9.70409	383.701	7.76995	379.551	6.57254	374.912	6.05685
		30.293	1.81523	209.713	4.85642	374.248	11.3456	376.692	9.71571	384.002	7.77925	379.832	6.57887	375.421	6.06646
		30.044	1.8112	209.471	4.84882	374.499	11.3497	376.933	9.728	384.267	7.78773	380.094	6.58479	375.628	6.06907
		29.758	1.80614	209.205	4.84057	374.796	11.3549	377.216	9.74135	384.537	7.79632	380.305	6.58958	375.837	6.07174
		29.462	1.80078	208.962	4.83301	375.021	11.3582	377.522	9.75527	384.8	7.80476	380.573	6.59565	376.137	6.07654
		29.201	1.79633	208.681	4.8244	375.741	11.3744	377.727	9.76666	385.042	7.81272	380.817	6.6012	376.402	6.08053
		28.761	1.78705	208.403	4.81592	375.959	11.3774	378.056	9.78116	385.305	7.82117	381.527	6.61717	376.622	6.0835
		28.508	1.78274	208.177	4.80895	376.364	11.3852	378.279	9.793	385.569	7.82964	381.76	6.62249	376.901	6.08785
		28.27	1.77881	207.963	4.80236	376.558	11.3876	378.475	9.80418	385.866	7.83889	382.065	6.62944	377.187	6.09237
		27.999	1.77395	207.707	4.79461	376.794	11.3909	378.882	9.82062	386.101	7.84671	382.309	6.63503	377.405	6.09533
		27.774	1.7703	207.428	4.78623	377.053	11.3949	379.099	9.83232	386.401	7.85604	382.606	6.64182	377.684	6.09972
		27.565	1.76704	207.177	4.77869	377.306	11.3986	379.452	9.84741	386.664	7.86452	382.866	6.64779	377.994	6.10484
		27.309	1.76249	206.914	4.77084	377.535	11.4017	379.721	9.8604	386.899	7.87235	383.1	6.6532	378.229	6.10823
		27.085	1.75876	206.641	4.76274	377.788	11.4053	379.957	9.87257	387.165	7.88091	383.398	6.66004	378.435	6.11096
		26.832	1.75422	206.099	4.747	378.068	11.4096	380.244	9.88601	387.627	7.89402	383.63	6.66542	378.674	6.11447
		26.56	1.74913	205.801	4.73825	378.303	11.4127	380.484	9.89828	387.839	7.90134	383.888	6.67139	378.892	6.11751
		26.304	1.74444	205.534	4.73043	378.572	11.4166	380.782	9.912	388.108	7.90999	384.303	6.68087	379.129	6.121
		26.044	1.73961	205.308	4.7238	378.828	11.4202	381.011	9.92399	388.354	7.91811	384.552	6.68666	379.363	6.12444
		25.731	1.73332	205.108	4.71796	379.13	11.4249	381.272	9.93678	388.687	7.92825	385.012	6.69717	379.559	6.127
		25.456	1.72802	204.843	4.71029	379.406	11.4289	381.551	9.95001	388.946	7.93669	385.329	6.70449	379.784	6.13026
		25.23	1.72399	204.534	4.7014	379.644	11.4319	381.815	9.96287	389.175	7.94443	385.603	6.71087	380.249	6.13909
		24.933	1.71802	204.313	4.69505	379.932	11.4361	382.07	9.97551	389.385	7.95174	385.82	6.71598	380.514	6.1433
		24.641	1.71216	204.012	4.68645	380.175	11.4391	382.354	9.98886	389.664	7.96065	386.414	6.72952	380.765	6.1472
		24.432	1.70848	203.774	4.67969	380.436	11.4426	383.111	10.014	389.926	7.96918	386.889	6.74041	381.068	6.15232
		24.166	1.70324	203.5	4.67193	380.703	11.4462	383.338	10.0259	390.164	7.97716	387.158	6.74671	381.339	6.15671
		23.855	1.69676	203.211	4.66377	380.984	11.4501	383.602	10.0388	390.435	7.98591	387.361	6.75155	381.576	6.16032
		23.641	1.69284	202.983	4.65739	381.21	11.4525	383.94	10.0535	390.691	7.99432	387.553	6.75615	381.854	6.1649
		23.334	1.68639	202.74	4.65061	381.434	11.4548	384.236	10.0671	391.027	8.00459	387.762	6.76114	382.1	6.16874
		23.064	1.6809	202.501	4.64397	381.698	11.4581	384.517	10.0804	391.27	8.01271	388.294	6.77335	382.401	6.17388
		22.829	1.67631	202.234	4.63657	381.991	11.4622	384.861	10.0952	391.538	8.02142	388.495	6.77818	382.647	6.17776
		22.565	1.6709	201.976	4.62946	382.242	11.4651	385.12	10.108	391.87	8.03162	388.692	6.78293	382.935	6.18262
		22.376	1.66747	201.694	4.6217	382.518	11.4687	385.383	10.1208	392.295	8.04399	388.926	6.78851	383.208	6.18715
		22.174	1.66365	201.476	4.61579	382.762	11.4713	385.616	10.1328	392.509	8.05147	389.169	6.7943	383.428	6.19046
		21.968	1.65969	201.142	4.6066	383.032	11.4746	385.875	10.1455	392.803	8.06081	389.423	6.80035	383.635	6.19348
		21.771	1.65594	200.899	4.60004	383.231	11.476	386.146	10.1585	393.018	8.06832	389.712	6.80718	383.898	6.19782
		21.373	1.64675	200.576	4.59123	383.425	11.4773	386.453	10.1724	393.55	8.0832	390.07	6.81557	384.177	6.20254
		21.173	1.64284	200.272	4.58299	383.635	11.4789	386.668	10.184	393.8	8.09155	390.305	6.82122	384.425	6.20655
		20.971	1.63884	199.85	4.57141	383.868	11.4811	387.389	10.2082	394.069	8.10034	390.562	6.82736	384.689	6.21095
		20.732	1.63381	199.649	4.56617	384.085	11.4829	387.608	10.2199	394.335	8.10907	390.883	6.83494	384.996	6.21636
		20.513	1.62928	199.447	4.56094	384.392	11.4869	387.926	10.234	394.605	8.1179	391.101	6.84023	385.231	6.22011
		20.061	1.61846	199.233	4.55539	384.624	11.489	388.183	10.2467	394.821	8.12548	391.589	6.85156	385.458	6.22369
		19.832	1.61358	198.939	4.54758	384.833	11.4904	388.453	10.2596	395.324	8.13974	391.825	6.85727	385.731	6.22835
		19.571	1.60781	198.704	4.54149	385.092	11.4931	388.68	10.2715	395.603	8.1488	392.022	6.86211	386.009	6.23314
		19.308	1.60194	198.44	4.5346	385.335	11.4954	388.917	10.2836	395.831	8.15669	392.225	6.8671	386.242	6.2369
		19.088	1.59719	198.174	4.52768	385.559	11.4971	389.244	10.298	396.331	8.1709	392.47	6.87303	386.526	6.24185
		18.798	1.59052	197.912	4.5209	385.768	11.4984	389.485	10.3102	396.607	8.17992	392.739	6.87951	386.762	6.2457
		18.579	1.58572	197.716	4.51604	386.027	11.501	389.782	10.3238	396.835	8.18783	393.002	6.88585	387.046	6.25068
		18.301	1.5793	197.405	4.50792	386.272	11.5031	389.995	10.3352	397.096	8.19652	393.459	6.89654	387.344	6.256
		18.002	1.57228	197.189	4.50254	386.54	11.5059	390.258	10.348	397.362	8.20534	393.732	6.90312	387.599	6.26033
		17.788	1.5675	196.877	4.49445	386.801	11.5084	390.717	10.3656	397.626	8.21411	393.969	6.90891	387.861	6.26484
		17.502	1.56075	196.604	4.4875	387.06	11.5109	390.935	10.3772	397.879	8.22264	394.279	6.91634	388.092	6.26864
		17.205	1.55366	196.366	4.48158	387.31	11.513	391.196	10.3899	398.203	8.23283	394.692	6.92607	388.337	6.27278
		16.939	1.54737	196.123	4.47554	387.573	11.5155	391.613	10.4064	398.429	8.24075	394.928	6.93185	388.565	6.27653
		16.699	1.54173	195.846	4.46855	387.834	11.5179	391.992	10.422	398.628	8.24805	395.219	6.93888	388.762	6.27958
		16.436	1.53544	195.648	4.46385	388.098	11.5204	392.244	10.4345	398.868	8.25632	395.438	6.9443	388.963	6.28273
		16.172	1.52908	195.407	4.45795	388.562	11.5281	392.486	10.4466	399.136	8.26524	395.87	6.95448	389.393	6.29122
		15.663	1.51611	195.192	4.45281	388.774	11.5291	392.784	10.4602	399.399	8.27406	396.094	6.96002	389.604	6.29463
		15.461	1.51134	194.909	4.44576	389.242	11.5368	393.003	10.4718	399.69	8.28354	396.298	6.96513	389.901	6.30004
		15.14	1.50333	194.633	4.43894	389.488	11.5387	393.526	10.4909	399.911	8.29141	396.502	6.97024	390.296	6.30775
		14.904	1.49757	194.139	4.42592	389.692	11.5394	393.742	10.5024	400.162	8.29998	396.73	6.97589	390.497	6.31096
		14.643	1.49109	193.935	4.4212	389.901	11.5403	394.053	10.5163	400.397	8.30818	396.907	6.98041	390.783	6.31616
		14.347	1.48364	193.608	4.41299	390.209	11.5437	394.269	10.5278	400.64	8.31659	397.164	6.98672	391.027	6.3204
		14.106	1.47762	193.345	4.40664	390.425	11.5447	394.557	10.5411	400.881	8.32496	397.365	6.99179	391.327	6.32595
		13.905	1.47263	193.114	4.40122	390.701	11.5472	394.842	10.5543	401.162	8.33427	397.606	6.99775	391.75	6.33436
		13.661	1.46645	192.876	4.39563	391	11.5503	395.121	10.5673	401.403	8.34266	397.842	7.00362	392.166	6.34263
		13.395	1.45964	192.647	4.39032	391.215	11.5512	395.339	10.5788	401.631	8.35076	398.109	7.01017	392.344	6.34538
		13.151	1.45338	192.437	4.38558	391.534	11.5547	395.552	10.5902	401.935	8.36063	398.357	7.01631	392.569	6.34923
		12.865	1.44595	192.246	4.3814	391.743	11.5554	395.85	10.6037	402.159	8.36866	398.556	7.02136	392.772	6.35259
		12.651	1.44041	191.84	4.37111	391.959	11.5562	396.089	10.6157	402.442	8.37807	398.76	7.02653	393.036	6.35737
		12.358	1.43272	191.639	4.36669	392.158	11.5566	396.333	10.6278	402.801	8.38925	398.995	7.0324	393.225	6.36042
		12.111	1.42621	191.378	4.36058	392.422	11.5586	396.529	10.6387	403.041	8.39769	399.222	7.03809	393.67	6.36943
		11.828	1.41871	191.062	4.35293	392.729	11.5618	397.203	10.6616	403.32	8.40704	399.423	7.04321	393.851	6.37231
		10.943	1.39501	190.836	4.34786	392.979	11.5634	397.481	10.6745	403.568	8.41568	399.623	7.04831	394.137	6.37765
		10.714	1.38887	190.2	4.33112	393.222	11.5648	397.778	10.6879	403.827	8.42459	399.796	7.05281	394.374	6.38186
		10.421	1.38097	189.921	4.32459	393.498	11.5671	398.022	10.7	404.034	8.4323	400.135	7.06102	394.674	6.38754
		10.157	1.37381	189.643	4.3181	393.775	11.5694	398.293	10.7128	404.346	8.44247	400.358	7.06665	394.906	6.39166
		9.878	1.3662	189.369	4.31176	394.271	11.5773	398.551	10.7252	404.608	8.45148	400.555	7.07171	395.167	6.39646
		9.643	1.35974	189.051	4.30417	394.481	11.5778	398.851	10.7387	404.844	8.45991	400.78	7.07739	395.365	6.39981
		9.441	1.35412	188.839	4.29964	394.777	11.5805	399.085	10.7505	405.162	8.47025	401.065	7.08442	395.603	6.40409
		9.239	1.34845	188.344	4.28704	395.068	11.5831	399.381	10.7638	405.361	8.47784	401.331	7.09103	395.838	6.40832
		9.04	1.34283	188.071	4.28081	395.293	11.5839	399.646	10.7764	405.558	8.48539	401.602	7.09775	396.07	6.41249
		8.837	1.33706	187.845	4.27593	395.535	11.5851	399.881	10.7882	405.811	8.49426	401.82	7.1033	396.339	6.41753
		8.573	1.32961	187.567	4.26959	395.825	11.5876	400.127	10.8002	406.028	8.50231	402.106	7.11036	396.569	6.42167
		8.307	1.32206	187.009	4.25528	396.068	11.5888	400.356	10.8119	406.27	8.51095	402.393	7.11746	397.014	6.43081
		8.043	1.31453	186.773	4.25017	396.301	11.5897	400.6	10.8239	406.493	8.51916	402.611	7.12302	397.267	6.43551
		7.738	1.30586	186.507	4.24423	396.572	11.5917	400.885	10.8369	406.733	8.52778	402.89	7.12995	397.512	6.44003
		7.467	1.29806	186.213	4.23751	396.827	11.5931	401.194	10.8505	406.957	8.53604	403.191	7.13737	397.812	6.44583
		7.228	1.29107	185.972	4.23232	397.129	11.5959	401.803	10.8716	407.199	8.54473	403.468	7.14426	398.029	6.44972
		6.965	1.2834	185.697	4.22618	397.402	11.5978	402.118	10.8853	407.472	8.55416	403.725	7.15071	398.519	6.45995
		6.663	1.27464	185.198	4.21366	397.671	11.5996	402.852	10.9095	407.711	8.56281	403.962	7.15671	398.802	6.46539
		6.449	1.26821	185.018	4.21026	397.928	11.6011	403.116	10.9219	408.069	8.57423	404.192	7.16257	399.033	6.46963
		6.149	1.25942	184.681	4.2024	398.16	11.6019	403.381	10.9344	408.528	8.58802	404.431	7.16862	399.307	6.47488
		5.86	1.25089	184.18	4.18988	398.401	11.6029	403.67	10.9474	409	8.60212	405.101	7.18431	399.56	6.47965
		5.622	1.24368	183.918	4.18419	398.633	11.6037	403.957	10.9604	409.464	8.61605	405.594	7.19604	400.234	6.4942
		5.341	1.23528	183.637	4.17798	399.299	11.6158	404.213	10.9726	409.681	8.62426	405.839	7.20225	400.637	6.50247
		5.104	1.22802	183.379	4.17244	399.603	11.6184	404.501	10.9856	409.971	8.63417	406.122	7.20931	400.838	6.50606
		4.876	1.22096	183.171	4.16835	399.841	11.6194	404.747	10.9976	410.271	8.64434	406.339	7.2149	401.11	6.51131
		4.642	1.21369	182.874	4.16173	400.125	11.6214	405.011	11.0099	410.534	8.65366	406.601	7.22149	401.365	6.51617
		4.399	1.20614	182.658	4.15743	400.187	11.6177	405.379	11.0249	410.747	8.66183	406.866	7.22816	401.677	6.52236
		4.131	1.19789	182.372	4.15116	383.244	10.1179	405.612	11.0365	411.043	8.67195	407.09	7.23392	401.891	6.52628
		3.914	1.19095	182.116	4.14575	382.973	10.1029	406.085	11.054	411.301	8.6812	407.293	7.23921	402.136	6.53094
		3.637	1.18237	181.879	4.1409	382.707	10.0879	406.381	11.0671	411.57	8.69072	407.746	7.25009	402.363	6.53518
		3.338	1.17316	181.633	4.13581	382.446	10.073	406.599	11.0783	411.883	8.70127	407.96	7.25563	402.666	6.54119
		3.118	1.16602	181.34	4.12939	382.247	10.0597	406.883	11.0911	412.103	8.70968	408.229	7.26241	402.89	6.54538
		2.857	1.15774	181.121	4.1251	382.011	10.0455	407.14	11.1032	412.371	8.71922	408.49	7.26901	403.151	6.55044
		2.658	1.15108	180.845	4.11919	381.769	10.031	407.353	11.1143	412.714	8.73052	408.76	7.27582	403.435	6.55603
		2.312	1.14044	180.644	4.11544	381.506	10.0159	407.647	11.1273	412.96	8.73958	409.066	7.28343	403.703	6.56126
		2.106	1.13352	180.34	4.10876	381.245	10.0008	407.976	11.1411	413.221	8.74901	409.494	7.29378	403.998	6.56713
		1.871	1.12577	180.105	4.10406	380.979	9.98561	408.221	11.1529	413.528	8.75952	409.745	7.30017	404.228	6.57149
		1.568	1.11616	179.841	4.09855	380.78	9.97211	408.516	11.1659	413.773	8.7686	410.029	7.30731	404.467	6.57608
		1.307	1.10764	179.53	4.09171	380.479	9.9559	408.805	11.1788	414.06	8.77868	410.342	7.31509	404.695	6.58041
		1.109	1.10076	179.334	4.08816	380.252	9.9416	409.094	11.1916	414.316	8.78805	410.597	7.32159	404.934	6.585
		0.866	1.09264	179.053	4.0822	379.599	9.91603	409.355	11.2037	414.559	8.79714	410.872	7.32853	405.175	6.58965
		0.59	1.08359	178.735	4.07519	379.375	9.90175	409.705	11.2181	414.812	8.80647	411.132	7.33515	405.438	6.59482
		0.337	1.07511	178.518	4.07108	379.124	9.88672	409.984	11.2306	415.094	8.8165	411.359	7.34103	405.695	6.59985
		0.063	1.06603	178.206	4.06426	378.838	9.87074	410.225	11.2422	415.305	8.82489	411.57	7.34656	405.933	6.60444
		-0.149	1.05858	177.941	4.0588	378.535	9.85427	410.583	11.2567	416.197	8.8491	411.814	7.35283	406.17	6.60903
		0	0	177.679	4.05343	378.276	9.83894	410.853	11.269	416.478	8.85915	412.097	7.35997	406.467	6.615
				177.444	4.04885	378.04	9.82419	411.111	11.281	416.71	8.86808	412.296	7.36525	406.924	6.6247
				177.227	4.04479	377.781	9.8088	411.452	11.295	416.997	8.87831	412.543	7.37159	407.159	6.62926
				176.969	4.03956	377.507	9.79298	411.682	11.3062	417.286	8.88859	412.8	7.37817	407.42	6.63442
				176.706	4.03421	377.275	9.77825	412.187	11.3243	417.548	8.89827	413.068	7.38499	407.735	6.64084
				176.442	4.02883	377.048	9.76362	412.455	11.3365	417.871	8.90938	413.343	7.39197	408.214	6.65107
				176.183	4.0236	376.575	9.74248	412.697	11.348	418.137	8.91918	413.56	7.39767	408.442	6.65548
				175.977	4.0199	376.041	9.7197	412.991	11.3608	418.6	8.93357	413.858	7.40517	409.044	6.66858
				175.678	4.01355	375.737	9.70296	413.223	11.372	418.868	8.94346	414.139	7.4123	409.287	6.67335
				175.435	4.00881	375.474	9.68728	413.475	11.3837	419.129	8.95319	414.392	7.41881	409.484	6.67706
				175.143	4.00267	375.207	9.67147	413.683	11.3943	419.373	8.96255	414.857	7.43005	409.801	6.68356
				174.9	3.99794	374.705	9.64944	413.955	11.4065	419.632	8.97228	415.108	7.43653	410.038	6.68821
				174.644	3.99285	374.282	9.62947	414.211	11.4183	419.895	8.98212	415.402	7.44396	410.282	6.69302
				174.348	3.98662	374.008	9.61341	414.472	11.4302	420.109	8.99083	415.618	7.44966	410.566	6.69877
				173.905	3.9762	373.737	9.59741	414.837	11.4446	420.391	9.00114	415.932	7.45755	410.867	6.70491
				173.664	3.97156	373.525	9.58294	415.074	11.4559	420.618	9.0102	416.199	7.46439	411.135	6.7103
				173.341	3.96458	373.308	9.56832	415.285	11.4665	420.885	9.02019	416.432	7.47048	411.407	6.71578
				173.07	3.95909	373.049	9.55257	415.482	11.4767	421.081	9.02856	416.822	7.48008	411.74	6.72268
				172.841	3.9548	372.843	9.5382	415.788	11.4896	421.401	9.03983	417.069	7.48649	412.207	6.7327
				172.61	3.95047	372.435	9.51848	416.019	11.5007	421.664	9.04979	417.333	7.49329	412.416	6.73673
				172.338	3.94496	372.148	9.50194	416.205	11.5106	421.897	9.05907	417.839	7.50548	412.8	6.74483
				171.906	3.9349	371.913	9.48676	416.591	11.5254	422.274	9.07171	418.127	7.51282	413.066	6.75019
				171.648	3.92981	371.683	9.47169	416.866	11.5375	422.71	9.08574	418.366	7.51907	413.301	6.75484
				171.339	3.92326	371.376	9.45457	417.065	11.5477	422.951	9.09526	418.607	7.52537	413.678	6.76278
				171.108	3.91895	371.076	9.43762	417.344	11.5598	423.264	9.10647	418.893	7.53267	413.938	6.76802
				170.852	3.91392	370.859	9.42285	417.812	11.5767	423.536	9.11674	419.351	7.54382	414.199	6.77328
				170.605	3.90916	370.541	9.4054	418.08	11.5885	423.766	9.12606	419.629	7.55096	414.463	6.77861
				170.368	3.90468	370.324	9.39059	418.385	11.6013	424.087	9.13751	419.825	7.55627	414.698	6.78328
				170.126	3.90007	370.017	9.37341	418.625	11.6124	424.303	9.14654	420.101	7.56337	414.942	6.78815
				169.845	3.89434	369.792	9.35837	419.154	11.6307	424.564	9.15663	420.355	7.56998	415.464	6.79949
				169.579	3.88905	369.516	9.34198	419.397	11.6419	424.828	9.16681	420.812	7.58113	415.69	6.80395
				169.335	3.88438	369.281	9.32666	419.694	11.6544	425.133	9.17796	421.091	7.58831	415.952	6.80925
				169.007	3.87733	369.006	9.31027	419.982	11.6666	425.323	9.18646	421.387	7.59588	416.508	6.82138
				168.791	3.87346	368.765	9.29477	420.219	11.6776	425.634	9.19778	421.645	7.6026	416.802	6.82743
				168.503	3.86755	368.509	9.27887	420.514	11.6899	425.936	9.20892	422.091	7.61352	417.035	6.83207
				168.258	3.86286	368.214	9.26193	420.74	11.7006	426.195	9.21907	422.362	7.62054	417.322	6.83796
				167.839	3.85321	367.997	9.24704	421.042	11.7131	426.538	9.23119	422.627	7.62743	417.565	6.84284
				167.552	3.84733	367.532	9.2256	421.272	11.7238	426.748	9.24025	422.901	7.63453	418.022	6.85268
				167.304	3.84256	366.853	9.19852	421.575	11.7363	427.014	9.25062	423.252	7.64335	418.291	6.85816
				167.033	3.83714	366.641	9.18374	421.827	11.7475	427.675	9.27018	423.496	7.64978	418.503	6.86232
				166.767	3.83186	366.401	9.16822	422.115	11.7596	427.976	9.2814	424.002	7.66207	418.8	6.86846
				166.503	3.82664	366.171	9.15296	422.369	11.7708	428.237	9.29171	424.264	7.66892	419.065	6.87385
				166.21	3.82058	365.926	9.1373	422.843	11.7875	428.523	9.30262	424.526	7.67577	419.281	6.87811
				165.963	3.81584	365.637	9.12048	423.116	11.7992	428.803	9.31341	424.766	7.68214	419.5	6.88245
				165.684	3.81019	365.319	9.10288	423.331	11.8094	429.026	9.32289	425.025	7.68894	419.798	6.88861
				165.447	3.80574	365.077	9.0873	423.607	11.8211	429.268	9.33283	425.459	7.69965	420.223	6.89773
				165.209	3.80125	364.841	9.07187	423.811	11.831	429.493	9.3424	425.727	7.70666	420.496	6.90332
				164.987	3.79722	364.581	9.0558	424.072	11.8422	429.7	9.35157	426.049	7.71488	420.711	6.90756
				164.77	3.79333	364.268	9.03834	424.307	11.8529	429.999	9.36289	426.329	7.72216	420.962	6.91264
				164.476	3.78725	363.993	9.02188	424.584	11.8645	430.214	9.37227	426.572	7.72863	421.205	6.91754
				164.243	3.7829	363.75	9.00627	424.844	11.8757	430.495	9.38321	426.897	7.73693	421.464	6.92281
				163.975	3.77755	363.509	8.99071	425.072	11.886	430.8	9.39473	427.146	7.74354	421.69	6.92731
				163.709	3.77226	363.279	8.97544	425.273	11.8957	431.01	9.40405	427.342	7.74898	421.906	6.93159
				163.452	3.76722	363.038	8.95989	425.52	11.9065	431.298	9.41521	427.628	7.75642	422.165	6.93686
				163.246	3.76363	362.765	8.94349	425.748	11.9168	431.567	9.42594	427.906	7.7637	422.461	6.94299
				162.947	3.75739	362.504	8.92742	426.01	11.928	431.825	9.43643	428.155	7.77033	422.705	6.94792
				162.702	3.75268	362.243	8.91135	426.205	11.9374	432.027	9.44565	428.426	7.77747	422.969	6.95331
				162.407	3.74655	362.006	8.89592	426.443	11.9479	432.334	9.45732	428.627	7.78304	423.229	6.95861
				162.189	3.74261	361.773	8.88061	426.714	11.9592	432.549	9.46687	428.894	7.79009	423.529	6.96484
				161.908	3.73687	361.51	8.8645	426.99	11.9706	432.842	9.47825	429.127	7.79639	423.807	6.97056
				161.652	3.73183	361.109	8.84477	427.252	11.9816	433.113	9.48913	429.356	7.80261	424.064	6.97579
				161.446	3.72822	360.818	8.82794	427.481	11.9918	433.357	9.49941	429.595	7.80906	424.303	6.9806
				161.142	3.72181	360.557	8.81192	427.778	12.0036	433.561	9.50877	429.826	7.81533	424.522	6.98495
				160.934	3.71814	360.314	8.79638	428.008	12.0138	433.777	9.51844	430.028	7.82097	424.756	6.98965
				160.627	3.71163	360.035	8.7799	428.292	12.0252	434.068	9.52986	430.231	7.82663	424.972	6.99393
				160.344	3.70581	359.801	8.76461	428.558	12.0362	434.329	9.5406	430.52	7.83422	425.132	6.99691
				160.106	3.70127	359.516	8.748	428.852	12.0479	434.603	9.55166	430.756	7.84063	425.466	7.00393
				159.855	3.69634	359.337	8.73418	429.067	12.0576	434.841	9.5619	431.027	7.84783	425.706	7.00877
				159.534	3.68942	359.018	8.71669	429.346	12.0688	435.134	9.57344	431.325	7.85564	426.01	7.01509
				159.273	3.68421	358.743	8.70038	429.62	12.0799	435.601	9.58904	431.572	7.86231	426.272	7.02044
				159.046	3.67995	358.48	8.68439	429.861	12.0902	435.813	9.59873	431.83	7.86924	426.504	7.0251
				158.78	3.67459	358.257	8.66947	430.207	12.103	436.094	9.61004	432.111	7.87669	426.729	7.02959
				158.517	3.6693	357.772	8.64765	430.48	12.114	436.393	9.62178	432.355	7.88332	426.969	7.03443
				158.205	3.6626	357.479	8.63092	430.753	12.125	436.611	9.63166	432.623	7.8905	427.213	7.03936
				157.938	3.65719	357.209	8.6148	431.117	12.1382	437.017	9.64593	432.892	7.8977	427.494	7.04515
				157.678	3.65197	356.966	8.59941	431.283	12.1465	437.206	9.65517	433.099	7.90352	427.733	7.04996
				157.414	3.64662	356.496	8.57806	431.583	12.158	437.537	9.66773	433.398	7.91141	427.964	7.05459
				157.184	3.64225	356.248	8.56257	432.005	12.1726	437.799	9.6787	433.613	7.91743	428.268	7.06092
				156.972	3.63838	355.969	8.54629	432.273	12.1834	438.064	9.68975	433.904	7.92515	428.491	7.06536
				156.707	3.63299	355.68	8.52976	432.58	12.195	438.29	9.69992	434.189	7.93275	428.754	7.07073
				156.412	3.62673	355.457	8.51499	432.851	12.2058	438.704	9.71447	434.455	7.93992	429.065	7.07721
				156.182	3.62233	355.172	8.4986	433.086	12.2156	438.996	9.7262	434.677	7.94613	429.281	7.08149
				155.88	3.61586	354.727	8.47802	433.347	12.226	439.237	9.73677	435.083	7.95645	429.501	7.08587
				155.642	3.61122	354.416	8.46098	433.663	12.2378	439.529	9.74854	435.281	7.96213	429.801	7.09209
				155.383	3.60596	354.177	8.44587	433.953	12.2488	439.767	9.75906	435.876	7.97668	430.02	7.09644
				155.144	3.60127	353.877	8.42917	434.207	12.259	440.031	9.77021	436.072	7.98234	430.309	7.10241
				154.873	3.59566	353.585	8.41271	434.506	12.2703	440.335	9.7823	436.298	7.98867	430.592	7.10825
				154.655	3.59156	353.324	8.39708	434.782	12.281	440.59	9.79327	436.564	7.9959	430.833	7.1131
				154.372	3.58559	353.046	8.38103	435.011	12.2904	440.832	9.80396	436.795	8.00236	431.131	7.11928
				154.071	3.5791	352.755	8.36466	435.307	12.3015	441.13	9.81596	437.027	8.00885	431.346	7.12353
				153.444	3.5633	351.921	8.33399	435.786	12.3171	441.407	9.82749	437.267	8.01552	431.636	7.12953
				153.143	3.55679	351.612	8.31719	436.003	12.3262	441.625	9.83766	437.529	8.0227	431.931	7.13563
				152.71	3.54651	351.377	8.30237	436.283	12.3368	441.898	9.84913	437.845	8.03109	432.159	7.14019
				152.469	3.5417	351.141	8.28754	436.577	12.3478	442.227	9.86191	438.484	8.04669	432.402	7.14509
				152.149	3.53463	350.92	8.27314	436.805	12.357	442.495	9.87329	438.799	8.05507	432.666	7.15047
				151.905	3.52972	350.671	8.25803	437.014	12.3658	442.992	9.89	439.135	8.06393	432.879	7.15468
				151.641	3.52423	350.412	8.24268	437.247	12.3751	443.271	9.90166	439.57	8.07501	433.297	7.16364
				151.383	3.5189	350.189	8.22831	437.517	12.3853	443.703	9.91689	439.764	8.08072	433.594	7.16979
				151.067	3.51191	349.898	8.21217	437.784	12.3954	443.882	9.92627	439.978	8.08688	433.859	7.17519
				150.844	3.50757	349.613	8.19621	438.017	12.4046	444.406	9.94366	440.227	8.09383	434.105	7.18016
				150.579	3.50201	349.378	8.18161	438.283	12.4146	444.67	9.95504	440.722	8.10628	434.391	7.18605
				150.376	3.49822	349.082	8.16542	438.579	12.4253	444.912	9.96592	440.955	8.1129	434.824	7.19536
				150.14	3.49348	348.853	8.15103	438.795	12.434	445.215	9.97823	441.155	8.11878	435.031	7.19942
				149.901	3.48864	348.55	8.13472	439.11	12.4452	445.498	9.99008	441.396	8.12559	435.337	7.20577
				149.648	3.4834	348.275	8.11918	439.416	12.456	445.897	10.0046	441.63	8.13225	435.593	7.21097
				149.448	3.47965	348.027	8.10438	439.695	12.4662	446.103	10.0147	441.826	8.13807	435.811	7.21528
				148.876	3.46529	347.784	8.08975	439.939	12.4755	446.334	10.0254	442.03	8.14408	436.246	7.22463
				148.65	3.46079	347.49	8.0738	440.222	12.4857	446.58	10.0365	442.253	8.15052	436.463	7.22892
				148.372	3.45479	347.25	8.05931	440.476	12.4951	446.861	10.0484	442.535	8.15829	436.761	7.23509
				148.123	3.44961	346.986	8.04421	440.677	12.5032	447.11	10.0595	442.793	8.16553	437.066	7.24142
				147.444	3.43216	346.767	8.03034	440.981	12.5138	447.391	10.0714	443.087	8.17359	437.328	7.24675
				147.186	3.4267	346.514	8.0156	441.408	12.5275	447.818	10.0867	443.288	8.17958	437.606	7.25245
				146.922	3.42107	346.274	8.00124	441.62	12.5357	448.085	10.0983	443.528	8.18644	437.828	7.25685
				146.606	3.41395	346.036	7.98697	441.914	12.546	448.669	10.1173	443.745	8.19281	438.069	7.26169
				146.39	3.40967	345.795	7.97265	442.129	12.5543	448.902	10.1282	444.141	8.20318	438.34	7.26723
				146.073	3.40249	345.576	7.95895	442.425	12.5645	449.089	10.138	444.453	8.21168	438.597	7.27245
				145.778	3.39594	345.3	7.94378	442.724	12.5748	450.126	10.1675	444.703	8.21881	438.854	7.27766
				145.476	3.38918	345.042	7.92912	443.337	12.5929	450.354	10.1783	444.974	8.22642	439.133	7.28338
				145.246	3.38446	344.783	7.91447	443.793	12.607	450.636	10.1903	445.256	8.23428	439.379	7.28834
				144.953	3.37794	344.566	7.90096	444.12	12.6179	450.93	10.2026	445.494	8.24117	439.625	7.2933
				144.677	3.37189	344.325	7.88686	444.382	12.6271	451.205	10.2145	445.953	8.253	439.834	7.29739
				144.453	3.36731	344.04	7.87163	444.644	12.6363	451.422	10.225	446.162	8.25926	440.098	7.30277
				144.249	3.3633	343.742	7.8561	445.151	12.6515	451.928	10.2423	446.466	8.26766	440.359	7.30807
				144.009	3.35825	343.529	7.84285	445.342	12.6589	452.2	10.2542	446.697	8.27443	440.62	7.31338
				143.779	3.35348	343.215	7.82697	445.538	12.6663	452.466	10.2659	446.953	8.28177	440.909	7.31933
				143.52	3.34787	342.985	7.81335	445.797	12.6752	452.694	10.2768	447.177	8.28841	441.254	7.32658
				143.27	3.3425	342.776	7.80031	446.011	12.683	453.02	10.2899	447.609	8.2997	441.535	7.33235
				143.048	3.33793	341.97	7.77158	446.219	12.6906	453.277	10.3015	447.92	8.3083	441.768	7.33701
				142.807	3.33281	341.717	7.75746	446.512	12.7003	453.529	10.3129	448.169	8.31552	442.082	7.34354
				142.581	3.3281	341.456	7.74318	446.779	12.7093	453.804	10.3249	448.425	8.32291	442.296	7.34775
				142.322	3.32244	341.172	7.72833	447.05	12.7183	454.068	10.3366	448.703	8.33081	442.596	7.35396
				141.731	3.3073	340.867	7.71296	447.277	12.7263	454.325	10.3482	449.059	8.34045	442.864	7.35943
				141.41	3.29986	340.606	7.6988	447.545	12.7352	454.571	10.3596	449.315	8.34787	443.136	7.36499
				141.147	3.29406	340.381	7.68562	447.751	12.7425	454.833	10.3713	449.594	8.35582	443.396	7.37027
				140.731	3.28389	340.147	7.67225	448.007	12.751	455.099	10.3831	449.82	8.36259	443.641	7.37521
				140.478	3.27835	339.876	7.65794	448.224	12.7585	455.408	10.396	450.064	8.36978	443.882	7.38005
				140.207	3.2723	339.656	7.64503	448.48	12.767	455.639	10.407	450.29	8.37657	444.166	7.38589
				139.989	3.26775	339.38	7.63067	448.736	12.7754	455.924	10.4193	450.573	8.38465	444.427	7.3912
				139.484	3.255	339.077	7.61565	448.995	12.7838	456.191	10.4312	450.837	8.39231	444.631	7.39518
				139.234	3.24952	338.86	7.60294	449.283	12.7929	456.427	10.4424	451.122	8.40046	444.93	7.40137
				138.956	3.24323	338.541	7.58758	449.624	12.8033	457.09	10.4635	451.595	8.4128	445.196	7.4068
				138.714	3.23796	338.268	7.57347	449.887	12.8117	457.3	10.4741	451.811	8.41943	445.466	7.41232
				138.453	3.23214	338.034	7.56044	450.139	12.8198	457.594	10.4866	452.107	8.42785	445.692	7.41681
				138.242	3.22774	337.751	7.54616	450.378	12.8275	457.858	10.4985	452.393	8.43605	446.269	7.42946
				137.978	3.22181	337.498	7.53271	450.62	12.8353	458.082	10.5094	452.632	8.44322	446.483	7.43368
				137.734	3.21645	337.215	7.51851	450.887	12.8436	458.363	10.5217	453.284	8.45962	446.776	7.43974
				137.008	3.19732	336.724	7.49888	451.25	12.8543	458.622	10.5335	453.569	8.46784	447.303	7.45123
				136.795	3.19283	336.406	7.48385	451.489	12.8619	458.836	10.5442	453.861	8.47622	447.565	7.45656
				136.531	3.18687	336.136	7.47013	451.745	12.8698	459.498	10.5654	454.097	8.48337	447.833	7.46204
				136.237	3.18005	335.805	7.45485	452.078	12.8796	459.797	10.5781	454.41	8.49224	448.299	7.47212
				135.982	3.17433	335.581	7.44243	452.379	12.8886	460.07	10.5902	455.01	8.50753	448.497	7.47598
				135.681	3.1673	335.279	7.428	452.641	12.8966	460.283	10.601	455.298	8.51587	448.761	7.48137
				135.442	3.16202	335.014	7.41459	452.879	12.9039	460.599	10.6141	455.636	8.52533	449.131	7.48922
				135.181	3.15611	334.782	7.4021	453.178	12.9127	460.813	10.6249	455.927	8.53376	449.348	7.49352
				134.915	3.15005	334.547	7.38957	453.406	12.9197	461.076	10.6368	456.187	8.54151	450.228	7.51321
				134.604	3.14269	334.282	7.3763	453.652	12.927	461.534	10.6533	456.437	8.54904	450.437	7.51734
				134.388	3.13804	334.007	7.36281	453.89	12.9342	461.752	10.6642	456.698	8.55683	450.74	7.52364
				134.117	3.13181	333.777	7.35055	454.331	12.9463	462.046	10.6768	456.962	8.5647	450.996	7.52885
				133.798	3.12421	333.484	7.33668	454.644	12.9552	462.31	10.6888	457.32	8.57467	451.287	7.53488
				133.582	3.11954	333.248	7.32436	454.887	12.9624	462.605	10.7015	457.593	8.58277	451.997	7.55064
				132.769	3.09782	332.975	7.3111	455.131	12.9695	463.068	10.7181	457.865	8.59084	452.227	7.55525
				132.516	3.09208	332.674	7.29716	455.405	12.9773	463.297	10.7293	458.279	8.6021	452.56	7.56226
				132.302	3.08744	332.275	7.28067	455.611	12.9834	463.598	10.7422	458.552	8.61023	452.764	7.56628
				132.012	3.08063	331.97	7.26672	455.805	12.9891	463.832	10.7535	458.796	8.61772	452.973	7.57042
				131.744	3.07444	331.669	7.25291	456.009	12.995	464.069	10.7648	459.054	8.62553	453.257	7.5763
				131.516	3.06938	331.44	7.24105	456.241	13.0016	464.353	10.7773	459.332	8.6338	453.535	7.58204
				131.276	3.06398	331.187	7.22861	456.516	13.0092	464.562	10.7881	459.572	8.64123	453.773	7.58686
				130.961	3.05643	330.896	7.2152	456.779	13.0165	464.774	10.7989	460.133	8.65583	454.029	7.59209
				130.718	3.05093	330.613	7.20206	457.009	13.0228	465.075	10.8118	460.341	8.66257	454.288	7.5974
				130.504	3.04625	330.368	7.18997	457.205	13.0283	465.392	10.825	460.87	8.67649	454.502	7.60167
				130.247	3.04033	330.115	7.17771	457.468	13.0355	465.658	10.8371	461.526	8.69325	454.755	7.60684
				129.966	3.03373	329.914	7.16687	457.685	13.0414	465.893	10.8485	461.746	8.70029	454.957	7.61084
				129.721	3.02815	329.616	7.15352	458.137	13.0531	466.14	10.8601	462.029	8.70875	455.168	7.61504
				129.405	3.02053	329.384	7.14196	458.336	13.0585	466.362	10.8712	462.344	8.71793	455.422	7.62025
				129.152	3.01471	329.123	7.12968	458.615	13.0658	466.604	10.8827	462.564	8.72501	455.626	7.6243
				128.9	3.00892	328.847	7.11705	458.91	13.0735	467.049	10.899	462.864	8.73388	455.832	7.6284
				128.614	3.00214	328.543	7.10374	459.137	13.0794	467.305	10.9109	463.091	8.74113	456.114	7.63427
				128.385	2.99699	328.305	7.09221	459.341	13.0848	467.596	10.9236	463.3	8.74799	456.402	7.64028
				128.143	2.99147	328.033	7.07983	459.537	13.0898	468.036	10.9397	463.555	8.75589	456.66	7.64559
				127.908	2.98614	327.748	7.06715	459.743	13.0951	468.326	10.9524	463.8	8.76358	456.897	7.65042
				127.644	2.97997	327.507	7.05569	459.945	13.1002	468.602	10.9648	464.03	8.77094	457.168	7.65605
				127.383	2.97389	327.211	7.04282	460.216	13.107	468.825	10.9759	464.294	8.77908	457.429	7.66145
				127.122	2.96781	326.952	7.03097	460.709	13.1193	469.026	10.9865	464.56	8.78727	457.69	7.66685
				126.908	2.96306	326.681	7.01886	460.937	13.1249	469.222	10.997	465.02	8.7998	457.999	7.67337
				126.635	2.95662	326.409	7.00676	461.519	13.1394	469.47	11.0087	465.294	8.80819	458.27	7.67901
				126.378	2.95064	326.172	6.99564	461.839	13.1472	469.951	11.0259	465.579	8.81684	458.526	7.6843
				126.079	2.94346	325.93	6.98443	462.106	13.1536	470.144	11.0363	465.856	8.82532	458.756	7.689
				125.216	2.92017	325.709	6.97383	462.342	13.1593	470.341	11.0468	466.13	8.83374	459.003	7.69409
				124.988	2.91501	325.455	6.9624	462.596	13.1653	471.001	11.0681	466.362	8.84124	459.239	7.69894
				124.703	2.90822	325.179	6.95044	463.043	13.1761	471.219	11.0792	466.639	8.84975	459.48	7.7039
				124.415	2.90133	324.878	6.93786	463.314	13.1824	471.505	11.0918	466.892	8.85774	459.761	7.7098
				124.141	2.89485	324.57	6.92515	463.531	13.1874	471.771	11.1039	467.208	8.86715	460.006	7.71487
				123.927	2.89008	324.294	6.91333	463.827	13.1943	472.096	11.1175	467.808	8.8829	460.238	7.71964
				123.651	2.88353	324.05	6.90241	464.119	13.201	472.363	11.1296	468.128	8.89242	460.502	7.72515
				123.344	2.8761	323.772	6.89063	464.43	13.2082	472.562	11.1402	468.382	8.90047	460.766	7.73067
				123.131	2.87135	323.531	6.87988	464.709	13.2145	472.788	11.1515	468.633	8.90847	461.067	7.73706
				122.848	2.8646	323.243	6.86793	464.983	13.2206	473.031	11.1631	468.832	8.91532	461.278	7.74136
				122.584	2.85839	322.944	6.85574	465.229	13.226	473.312	11.1756	469.127	8.92433	461.579	7.74776
				122.378	2.85383	322.712	6.84536	465.473	13.2313	473.815	11.1933	469.397	8.93278	462.061	7.75836
				122.115	2.84765	322.413	6.83327	465.751	13.2374	474.098	11.2058	469.661	8.94112	462.331	7.76404
				121.813	2.84035	322.144	6.82201	466.014	13.2431	474.4	11.2188	470.075	8.95281	462.827	7.77498
				121.579	2.835	321.912	6.81177	466.278	13.2487	474.73	11.2325	470.356	8.96155	463.088	7.78047
				121.301	2.82838	321.643	6.80061	466.58	13.2553	474.956	11.2437	470.61	8.96969	463.617	7.79218
				120.986	2.82071	321.382	6.7897	466.84	13.2607	475.165	11.2546	470.908	8.97883	463.832	7.79661
				120.774	2.81598	321.122	6.77887	467.089	13.2658	475.379	11.2655	471.154	8.98681	464.299	7.80689
				120.477	2.80883	320.848	6.76771	467.337	13.2709	475.625	11.2772	471.455	8.99604	464.572	7.81268
				120.043	2.79777	320.579	6.75673	467.668	13.2779	475.869	11.2889	471.895	9.00838	464.948	7.82087
				119.596	2.78633	320.121	6.74081	468.13	13.2882	476.135	11.3011	472.174	9.01713	465.166	7.82539
				119.149	2.7749	319.684	6.72549	468.407	13.2938	476.394	11.3131	472.459	9.02604	465.358	7.82931
				118.916	2.76957	319.451	6.7156	468.605	13.2974	476.667	11.3254	472.72	9.03441	465.828	7.8397
				118.616	2.76234	319.239	6.70631	468.909	13.3036	476.896	11.3367	472.962	9.04238	466.233	7.84858
				118.362	2.75642	318.948	6.69498	469.13	13.3077	477.094	11.3473	473.422	9.05522	466.531	7.85498
				118.076	2.74958	318.68	6.6843	469.618	13.3184	477.296	11.358	473.722	9.0645	466.825	7.8613
				117.843	2.74427	318.46	6.67493	469.922	13.3245	477.59	11.3708	473.934	9.07182	467.094	7.86704
				117.614	2.73906	318.178	6.66397	470.142	13.3284	477.828	11.3823	474.235	9.08115	467.3	7.87133
				117.388	2.73395	317.916	6.65359	470.438	13.3341	478.132	11.3954	474.57	9.09124	467.966	7.8863
				117.146	2.72838	317.712	6.64477	470.682	13.3385	478.557	11.4112	474.822	9.09949	468.27	7.89287
				116.88	2.72213	317.443	6.63429	470.943	13.3433	478.761	11.422	475.059	9.10742	468.488	7.89745
				116.639	2.7166	317.183	6.62409	471.256	13.3493	479.064	11.435	475.299	9.11542	468.82	7.90469
				116.149	2.70396	316.883	6.61288	471.47	13.3528	479.531	11.4518	475.563	9.12398	469.103	7.9108
				115.878	2.69758	316.65	6.60349	471.731	13.3574	479.781	11.4636	475.829	9.13258	469.615	7.92223
				115.652	2.69248	316.18	6.58788	472.017	13.3626	480.056	11.476	476.122	9.1418	469.829	7.92675
				115.411	2.68696	315.917	6.57778	472.314	13.3681	480.317	11.488	476.361	9.14983	470.06	7.93167
				115.185	2.68187	315.711	6.56922	472.728	13.3764	480.594	11.5005	476.654	9.15907	470.299	7.93678
				114.99	2.67768	315.407	6.55812	473.203	13.3861	480.816	11.5116	476.926	9.16786	470.597	7.94327
				114.743	2.672	315.153	6.54839	473.404	13.389	481.118	11.5246	477.162	9.17585	470.863	7.94902
				114.508	2.66667	314.879	6.53817	473.608	13.3919	481.396	11.5371	477.43	9.18456	471.089	7.95385
				114.22	2.65983	314.437	6.52356	473.81	13.3947	481.63	11.5485	477.688	9.19307	471.331	7.95906
				113.94	2.65322	314.167	6.51353	474.079	13.3992	481.896	11.5606	477.953	9.20174	471.56	7.96398
				113.707	2.64796	313.903	6.5037	474.292	13.4022	482.16	11.5727	478.226	9.2106	471.763	7.9683
				113.447	2.64194	313.594	6.49273	474.584	13.4071	482.459	11.5857	478.51	9.21971	472.042	7.97439
				113.18	2.63572	313.398	6.48478	474.804	13.4101	482.729	11.5979	478.952	9.23236	472.482	7.98423
				112.916	2.6296	312.921	6.46946	475.093	13.4149	482.948	11.609	479.264	9.24213	472.76	7.99031
				112.594	2.62182	312.643	6.45942	475.401	13.4201	483.264	11.6223	479.507	9.25036	473.046	7.99659
				112.374	2.61696	312.194	6.44492	475.685	13.4246	483.497	11.6337	479.788	9.25945	473.31	8.00236
				112.076	2.60989	311.906	6.43471	476.447	13.441	483.765	11.6459	480.029	9.26766	473.571	8.00808
				111.845	2.60473	311.576	6.42343	476.657	13.4436	484.025	11.6579	480.302	9.27659	473.832	8.0138
				111.596	2.59906	311.28	6.41309	476.981	13.4489	484.337	11.6711	480.55	9.28498	474.136	8.02052
				111.313	2.59244	311.048	6.40447	477.226	13.4523	484.592	11.683	480.755	9.29241	474.398	8.02628
				111.052	2.58644	310.723	6.39345	477.519	13.4568	484.866	11.6953	480.953	9.2997	474.615	8.031
				110.747	2.5792	310.476	6.38451	477.781	13.4605	485.086	11.7064	481.197	9.30803	474.897	8.03724
				110.486	2.57323	310.208	6.37507	478.014	13.4634	485.37	11.719	481.458	9.31675	475.16	8.04305
				110.006	2.56101	309.984	6.36682	478.378	13.4696	485.638	11.7312	481.694	9.32492	475.376	8.04777
				109.737	2.55482	309.786	6.3593	478.613	13.4724	485.989	11.7453	481.955	9.33366	475.62	8.05316
				109.508	2.54978	309.544	6.35066	478.906	13.4767	486.264	11.7576	482.242	9.34299	475.873	8.05876
				109.205	2.54264	309.272	6.34126	479.179	13.4804	486.523	11.7696	482.739	9.35702	476.117	8.06415
				108.986	2.5379	309.039	6.33294	479.41	13.4831	486.767	11.7812	482.937	9.36438	476.356	8.06945
				108.679	2.53067	308.778	6.32391	479.71	13.4874	486.956	11.7916	483.254	9.37441	476.659	8.07623
				108.428	2.52504	308.547	6.3157	479.936	13.4898	487.195	11.8031	483.533	9.3836	476.883	8.08119
				108.177	2.51941	308.285	6.30672	480.179	13.4926	487.465	11.8153	483.796	9.39245	477.172	8.08767
				107.876	2.51238	307.761	6.29087	480.414	13.4951	488.276	11.84	484.209	9.40465	477.774	8.10142
				107.598	2.50601	307.51	6.28225	480.655	13.4978	488.564	11.8527	484.49	9.41392	478.037	8.10731
				107.344	2.50033	307.249	6.27341	481.252	13.5093	488.848	11.8652	484.758	9.42291	478.296	8.11311
				107.111	2.49526	306.988	6.2646	481.448	13.5107	489.125	11.8776	485.029	9.43198	478.497	8.11758
				106.416	2.47702	306.709	6.25535	481.729	13.5143	489.388	11.8896	485.285	9.44072	478.745	8.12315
				106.147	2.47095	306.51	6.24825	482.018	13.5179	489.627	11.9011	485.546	9.44958	478.996	8.1288
				105.726	2.46055	306.219	6.23876	482.312	13.5217	489.833	11.9118	485.868	9.45981	479.233	8.13413
				105.487	2.45536	305.978	6.23062	482.577	13.5247	490.092	11.9238	486.73	9.48211	479.561	8.14158
				105.241	2.44997	305.782	6.22371	482.816	13.527	490.377	11.9363	487.033	9.49194	479.81	8.14721
				104.951	2.44335	305.573	6.21648	483.113	13.5307	491.037	11.9576	487.241	9.49967	480.352	8.15965
				104.711	2.43816	305.272	6.20686	483.38	13.5336	491.227	11.9679	487.7	9.513	480.602	8.16531
				104.264	2.42707	305.036	6.19899	483.612	13.5356	491.529	11.9808	487.968	9.52208	480.869	8.17139
				103.985	2.4208	304.38	6.18008	483.877	13.5383	491.77	11.9923	488.26	9.53171	481.126	8.17724
				103.779	2.41662	304.072	6.17038	484.171	13.5418	492.029	12.0043	488.554	9.54139	481.366	8.1827
				103.525	2.41108	303.86	6.16324	484.41	13.5438	492.319	12.0169	488.768	9.5493	481.824	8.19323
				103.244	2.40478	303.569	6.15406	484.645	13.5457	492.789	12.0337	489.029	9.55826	482.04	8.19816
				102.946	2.39801	303.266	6.14459	484.875	13.5474	493.261	12.0506	489.405	9.56981	482.563	8.21022
				102.73	2.3936	303.05	6.13744	485.074	13.5483	493.483	12.0617	489.66	9.57866	482.821	8.21614
				102.441	2.38711	302.746	6.12801	485.28	13.5494	493.94	12.0782	489.925	9.58775	483.097	8.22248
				102.145	2.38044	302.469	6.11932	485.581	13.5528	494.216	12.0905	490.188	9.5968	483.413	8.22977
				101.87	2.37438	302.241	6.11195	485.846	13.5552	494.754	12.1089	490.461	9.60608	483.863	8.24017
				101.655	2.37005	301.813	6.09934	486.075	13.5567	495.035	12.1213	490.681	9.6142	484.079	8.24515
				101.387	2.36422	301.555	6.09124	486.282	13.5576	495.324	12.1339	490.966	9.62377	484.395	8.25246
				101.186	2.36031	301.28	6.08273	486.471	13.558	495.609	12.1464	491.23	9.63289	485.006	8.26663
				100.952	2.35548	301.05	6.07543	486.65	13.5581	495.82	12.1572	491.477	9.64163	485.332	8.27419
				100.529	2.34527	300.776	6.067	486.998	13.5625	496.056	12.1685	492.019	9.65697	485.608	8.28061
				100.243	2.33898	300.518	6.05902	487.315	13.5659	496.603	12.1871	492.22	9.66471	485.827	8.2857
				99.977	2.33328	300.317	6.05258	487.547	13.5673	496.815	12.1979	492.417	9.67237	486.125	8.29265
				99.686	2.32688	299.842	6.03894	487.821	13.5696	497.103	12.2104	492.792	9.68402	486.366	8.29827
				99.236	2.31596	299.588	6.03115	488.077	13.5715	497.396	12.2231	493.013	9.69224	486.664	8.30523
				98.985	2.31073	299.372	6.02439	488.378	13.5744	497.633	12.2345	493.463	9.70558	486.894	8.31063
				98.664	2.30352	299.116	6.01661	488.811	13.5806	497.929	12.2472	493.702	9.71422	487.262	8.31923
				98.41	2.29823	298.909	6.01015	489.119	13.5837	498.168	12.2586	493.992	9.724	487.533	8.32559
				98.174	2.29348	298.612	6.00134	489.356	13.5849	498.462	12.2713	494.231	9.73267	487.781	8.33143
				97.841	2.28598	298.149	5.98817	489.722	13.5893	498.695	12.2826	494.601	9.74426	488.135	8.33974
				97.588	2.28077	297.935	5.98161	489.935	13.5899	498.995	12.2954	494.759	9.75113	488.396	8.3459
				97.272	2.27378	297.472	5.9685	490.238	13.5926	499.234	12.3068	495.019	9.7603	488.625	8.35133
				96.996	2.26795	297.142	5.95892	490.501	13.5944	499.524	12.3193	495.226	9.76828	488.878	8.35732
				96.782	2.2639	296.874	5.95101	490.778	13.5964	499.797	12.3315	495.698	9.7822	489.095	8.36249
				96.543	2.25916	296.615	5.94335	491.392	13.6068	500.025	12.3426	496.34	9.79991	489.402	8.36976
				96.28	2.25375	296.324	5.93488	491.704	13.6097	500.298	12.3548	496.564	9.80831	489.664	8.37599
				96.063	2.24967	296.109	5.92844	491.981	13.6116	500.607	12.3678	496.864	9.81842	489.88	8.38116
				95.385	2.23245	295.849	5.92083	492.22	13.6126	500.831	12.3788	497.126	9.82769	490.404	8.3935
				95.21	2.22961	295.527	5.91162	492.513	13.6149	501.121	12.3914	497.387	9.83694	490.624	8.39878
				94.883	2.22244	295.209	5.90253	492.951	13.6207	501.393	12.4035	497.623	9.84565	490.861	8.40448
				94.617	2.21703	294.99	5.89607	493.21	13.6221	501.657	12.4154	497.93	9.85596	491.108	8.41041
				94.348	2.21155	294.714	5.88814	493.49	13.624	501.89	12.4266	498.142	9.86415	491.352	8.41628
				94.107	2.20689	294.416	5.87965	493.719	13.6245	502.109	12.4375	498.46	9.87472	491.551	8.42112
				93.836	2.20139	294.195	5.87321	493.971	13.6256	502.37	12.4494	498.712	9.88383	491.829	8.4278
				93.594	2.19673	293.857	5.86371	494.243	13.6272	502.829	12.4658	498.968	9.89304	492.088	8.43405
				93.31	2.1909	293.645	5.85755	494.502	13.6284	503.086	12.4776	499.257	9.90299	492.329	8.4399
				93.012	2.18468	293.414	5.85091	494.751	13.6293	503.372	12.49	499.498	9.91189	492.594	8.44631
				92.801	2.18096	293.061	5.84107	495.007	13.6304	503.655	12.5024	499.759	9.92124	492.834	8.45215
				92.51	2.17498	292.845	5.83487	495.313	13.6326	503.881	12.5134	500.02	9.9306	493.1	8.4586
				92.213	2.16885	292.571	5.82716	495.527	13.6326	504.145	12.5253	500.26	9.93951	493.741	8.47377
				91.945	2.16356	292.315	5.81995	495.847	13.6352	504.459	12.5383	500.488	9.94816	493.956	8.47906
				91.676	2.15826	292.054	5.81262	496.107	13.6362	504.764	12.5512	500.72	9.9569	494.181	8.48459
				91.411	2.15309	291.783	5.80505	496.338	13.6365	505.065	12.5639	500.957	9.96577	494.438	8.49087
				91.197	2.1494	291.519	5.79768	496.577	13.637	505.274	12.5745	501.195	9.97468	494.805	8.49972
				90.918	2.14387	291.277	5.79091	496.815	13.6374	505.587	12.5875	501.415	9.98319	495.029	8.50525
				90.618	2.13776	291.045	5.78442	497.112	13.6393	506.01	12.6031	501.626	9.99151	495.323	8.51243
				90.185	2.12788	290.74	5.77603	497.404	13.641	506.466	12.6194	501.822	9.99951	495.542	8.51787
				89.983	2.1246	290.512	5.76968	497.707	13.643	506.649	12.6294	501.995	10.007	496.264	8.53499
				89.708	2.11926	290.313	5.76412	498.175	13.649	507	12.6433	502.22	10.0157	496.464	8.54001
				89.457	2.11463	290.077	5.75759	498.449	13.6502	507.256	12.6549	502.432	10.0241	496.799	8.54817
				89.173	2.10907	289.853	5.7514	498.687	13.6505	507.562	12.6677	502.695	10.0336	497.067	8.55479
				88.7	2.09814	289.616	5.74489	498.931	13.6509	507.87	12.6806	502.954	10.0431	497.327	8.56123
				88.415	2.09259	289.389	5.73865	499.237	13.6528	508.071	12.691	503.265	10.0537	497.548	8.56678
				88.139	2.08732	289.185	5.73304	499.47	13.6528	508.534	12.7074	503.462	10.0618	497.745	8.57178
				87.885	2.08269	288.986	5.72757	499.682	13.6523	508.825	12.7199	503.74	10.0717	497.964	8.5773
				87.37	2.07064	288.784	5.72204	500.05	13.6557	509.122	12.7325	504.078	10.083	498.222	8.58373
				87.129	2.06642	288.581	5.7165	500.179	13.6531	509.36	12.7437	504.284	10.0913	498.659	8.59433
				86.817	2.0602	288.284	5.7085	488.529	12.5297	509.599	12.7549	504.49	10.0997	498.922	8.6009
				86.537	2.05491	288.053	5.70225	476.878	11.4062	509.861	12.7667	504.727	10.1087	499.197	8.60776
				86.321	2.05146	287.792	5.69522	476.632	11.3907	510.68	12.7913	504.973	10.118	499.416	8.61333
				86.012	2.04538	287.593	5.68985	476.406	11.3756	511	12.8044	506.06	10.146	499.701	8.62044
				85.717	2.03972	287.32	5.68253	476.167	11.3602	511.269	12.8163	506.261	10.1543	499.97	8.62719
				85.508	2.03654	287.113	5.67697	475.938	11.3451	511.57	12.8289	506.598	10.1656	500.639	8.64323
				85.314	2.0338	286.656	5.66483	475.706	11.3298	511.816	12.8403	506.864	10.1754	501.162	8.65589
				84.884	2.02434	286.38	5.65747	475.429	11.3133	512.079	12.852	507.112	10.1847	501.433	8.66271
				84.604	2.01918	286.129	5.65079	475.215	11.2985	512.472	12.8668	507.552	10.1984	501.621	8.66762
				84.367	2.01528	285.933	5.64557	474.968	11.2827	512.696	12.8776	507.987	10.2119	501.83	8.67303
				84.056	2.00927	285.644	5.6379	474.742	11.2675	512.96	12.8893	508.405	10.2251	502.069	8.67913
				83.837	2.00592	285.352	5.63018	474.502	11.2519	513.427	12.9058	508.696	10.2355	502.298	8.68502
				83.573	2.0013	285.119	5.62401	474.24	11.2357	513.689	12.9175	508.996	10.2461	502.496	8.6902
				83.26	1.99529	284.724	5.61359	473.999	11.2201	513.991	12.93	509.327	10.2574	502.739	8.69643
				83.01	1.99111	284.525	5.60835	473.757	11.2043	514.257	12.9418	509.546	10.2662	503.158	8.70676
				82.776	1.9874	284.328	5.60317	473.534	11.1891	514.529	12.9537	509.836	10.2766	503.394	8.71284
				82.104	1.97121	284.013	5.59489	473.205	11.1711	514.747	12.9643	510.115	10.2867	503.651	8.71943
				81.813	1.96592	283.748	5.58793	472.947	11.155	515.029	12.9764	510.356	10.296	503.894	8.7257
				81.577	1.96221	283.484	5.58102	472.661	11.1381	515.265	12.9875	510.864	10.3113	504.129	8.73179
				81.266	1.95638	283.217	5.57403	472.303	11.1194	515.491	12.9982	511.085	10.3202	504.395	8.73861
				81.047	1.9532	282.981	5.56787	472.074	11.1038	515.727	13.0092	511.291	10.3288	504.671	8.74568
				80.771	1.9484	282.697	5.56045	471.629	11.0829	515.966	13.0203	511.562	10.3389	504.894	8.75152
				80.52	1.94434	282.411	5.55299	471.367	11.0666	516.209	13.0315	511.863	10.3496	505.175	8.75872
				80.257	1.93996	281.996	5.54214	471.132	11.0508	516.49	13.0435	512.125	10.3595	505.425	8.76521
				79.98	1.93519	281.718	5.53491	470.838	11.0336	516.756	13.0552	512.368	10.3689	505.731	8.773
				79.692	1.93013	281.387	5.52629	470.56	11.0168	516.97	13.0656	512.606	10.3783	505.938	8.77851
				79.412	1.92532	281.149	5.52013	470.346	11.0016	517.254	13.0777	512.885	10.3885	506.4	8.78995
				79.185	1.92204	280.529	5.5039	470.135	10.9864	517.49	13.0887	513.089	10.3972	506.72	8.7981
				78.959	1.9188	280.209	5.49559	469.839	10.9691	517.795	13.1012	513.342	10.4069	506.995	8.80521
				78.707	1.91485	279.992	5.49	469.595	10.9531	518.06	13.1128	513.596	10.4167	507.224	8.81127
				78.459	1.91102	279.704	5.48255	469.098	10.9307	518.33	13.1245	513.817	10.4257	507.462	8.81754
				78.183	1.90641	279.393	5.4745	468.869	10.9151	518.572	13.1356	514.058	10.4352	507.686	8.8235
				77.883	1.90114	278.962	5.46329	468.608	10.8986	518.872	13.1479	514.287	10.4444	507.933	8.83
				77.451	1.89211	278.717	5.457	468.309	10.8811	519.129	13.1593	514.591	10.4553	508.168	8.83623
				76.94	1.88085	278.381	5.4483	468.079	10.8654	519.36	13.1701	514.814	10.4645	508.412	8.84269
				76.738	1.87843	278.147	5.44231	467.82	10.849	519.639	13.1819	515.098	10.475	508.611	8.8481
				76.42	1.87271	277.911	5.43627	467.531	10.8317	519.885	13.193	515.385	10.4856	509.086	8.85993
				76.142	1.86816	277.685	5.43049	467.28	10.8155	520.198	13.2057	515.627	10.4952	509.333	8.86648
				75.915	1.86507	277.416	5.42359	467.079	10.8004	520.658	13.2217	515.925	10.506	509.565	8.87268
				75.608	1.85972	277.195	5.41796	466.84	10.7845	520.887	13.2324	516.163	10.5156	509.859	8.88034
				75.338	1.85544	276.919	5.41088	466.614	10.7688	521.124	13.2432	516.443	10.526	510.117	8.88717
				75.119	1.85264	276.679	5.40476	466.395	10.7533	521.354	13.2538	516.69	10.5358	510.396	8.8945
				74.851	1.84845	276.418	5.39809	466.139	10.7369	521.599	13.2648	516.926	10.5453	510.627	8.90072
				74.53	1.84277	276.151	5.39126	465.868	10.7201	521.864	13.2763	517.154	10.5547	510.921	8.90841
				74.323	1.84035	275.934	5.38576	465.674	10.7052	522.09	13.2868	517.392	10.5643	511.353	8.91931
				74.06	1.83636	275.645	5.37836	465.37	10.6875	522.289	13.2967	517.62	10.5737	511.56	8.925
				73.781	1.83192	275.35	5.37081	465.119	10.6712	522.49	13.3066	517.885	10.5839	511.863	8.93293
				73.474	1.82671	275.136	5.36539	464.871	10.655	522.785	13.3187	518.1	10.593	512.274	8.94337
				73.242	1.82364	274.939	5.36043	464.572	10.6375	523.035	13.3297	518.368	10.6033	512.718	8.95459
				72.971	1.81948	274.654	5.35315	464.353	10.622	523.281	13.3407	518.678	10.6146	512.992	8.96187
				72.516	1.81009	274.477	5.34873	463.889	10.6004	523.602	13.3533	519.077	10.6279	513.636	8.97774
				72.255	1.80625	274.173	5.34095	463.574	10.5825	523.859	13.3645	519.392	10.6393	514.198	8.99173
				71.969	1.80171	273.821	5.33192	463.302	10.5657	524.095	13.3751	519.626	10.6489	514.424	8.99792
				71.673	1.79689	273.585	5.32594	463.027	10.5488	524.356	13.3863	519.932	10.6601	514.63	9.00366
				71.418	1.79327	273.352	5.32005	462.812	10.5334	524.622	13.3977	520.15	10.6694	514.853	9.0098
				71.155	1.78943	273.12	5.31418	462.544	10.5166	524.883	13.4088	520.444	10.6804	515.081	9.01606
				70.879	1.78523	272.918	5.30911	462.305	10.5007	525.171	13.4206	520.683	10.6902	515.364	9.02361
				70.615	1.78139	272.721	5.30417	462.073	10.4848	525.419	13.4315	520.887	10.6992	515.658	9.03142
				70.398	1.77891	272.488	5.29829	461.775	10.4674	525.631	13.4415	521.128	10.7091	515.877	9.03751
				70.124	1.77481	272.211	5.29124	461.544	10.4516	525.927	13.4534	521.354	10.7186	516.771	9.05926
				69.885	1.77172	271.978	5.28536	461.244	10.4342	526.168	13.4641	521.615	10.7289	517.043	9.06659
				69.614	1.76774	271.411	5.27067	460.98	10.4176	526.437	13.4753	521.889	10.7396	517.543	9.07922
				69.395	1.76525	271.2	5.26537	460.74	10.4016	526.806	13.4889	522.068	10.7481	517.999	9.09084
				69.109	1.76087	270.88	5.2572	460.48	10.3851	527.062	13.4999	523.12	10.7761	518.218	9.09696
				68.81	1.75612	270.625	5.25074	460.201	10.3682	527.304	13.5105	523.392	10.7867	518.502	9.1046
				68.6	1.75393	270.38	5.24455	459.901	10.3508	527.605	13.5224	523.828	10.8011	518.788	9.1123
				68.314	1.74958	269.888	5.23185	459.684	10.3354	527.829	13.5325	524.092	10.8115	519.032	9.11903
				68.013	1.74481	269.653	5.22592	459.401	10.3184	528.125	13.5443	524.38	10.8225	519.533	9.13173
				67.742	1.74092	269.45	5.22084	459.113	10.3013	528.369	13.5549	524.622	10.8326	519.773	9.13839
				67.477	1.7372	269.188	5.2142	458.835	10.2845	528.607	13.5653	524.823	10.8417	520.024	9.1453
				67.23	1.73401	268.895	5.20675	458.62	10.2692	528.893	13.5768	525.092	10.8523	520.35	9.15397
				66.989	1.73101	268.612	5.19956	458.336	10.2523	529.195	13.5887	525.273	10.861	520.553	9.15979
				66.705	1.72678	268.38	5.19371	458.031	10.2348	529.428	13.5989	525.472	10.8701	521.014	9.17161
				66.419	1.72251	268.089	5.18631	457.827	10.2199	529.689	13.6098	525.748	10.881	521.287	9.17907
				66.2	1.72017	267.853	5.18036	457.541	10.2029	530.149	13.6252	525.964	10.8905	521.725	9.19037
				65.725	1.71052	267.567	5.17309	457.238	10.1855	530.466	13.6374	526.255	10.9017	522.19	9.2023
				65.416	1.70563	267.276	5.16569	457.006	10.1699	530.698	13.6475	526.525	10.9125	522.418	9.20875
				65.171	1.70257	266.843	5.15454	456.708	10.1527	531.051	13.6604	526.757	10.9224	522.682	9.21603
				64.883	1.69829	266.355	5.14195	456.474	10.1371	531.3	13.6709	527.016	10.9329	522.966	9.22379
				64.612	1.6945	266.08	5.13497	456.172	10.1198	531.563	13.6817	527.23	10.9425	523.264	9.23188
				64.385	1.69198	265.849	5.12915	455.945	10.1044	531.872	13.6935	527.494	10.9532	523.5	9.23854
				64.184	1.69022	265.578	5.12228	455.641	10.0871	532.091	13.7032	527.74	10.9635	523.774	9.24609
				63.949	1.68748	265.297	5.11514	455.405	10.0716	532.389	13.7148	528.023	10.9746	524.075	9.25428
				63.722	1.68499	265.081	5.10972	455.109	10.0545	532.618	13.7247	528.326	10.9862	524.288	9.26043
				63.52	1.68322	264.606	5.09746	454.845	10.0383	532.879	13.7353	528.558	10.9962	524.596	9.2688
				63.124	1.67591	264.325	5.09032	454.596	10.0224	533.188	13.747	529.017	11.0113	524.818	9.27518
				62.91	1.67381	264.018	5.0825	454.355	10.0068	533.463	13.7579	529.224	11.0208	525.092	9.28277
				62.65	1.6704	263.749	5.07567	454.077	9.9903	533.677	13.7674	529.5	11.0319	525.355	9.29011
				62.384	1.66683	263.333	5.06497	453.85	9.97507	534.107	13.7818	529.862	11.0448	525.572	9.2964
				62.083	1.66226	263.054	5.05788	453.599	9.95927	534.356	13.7921	530.326	11.0601	525.862	9.30439
				61.818	1.65873	262.85	5.05277	453.359	9.94377	534.593	13.802	530.539	11.0698	526.091	9.31097
				61.547	1.65503	262.589	5.04615	453.13	9.92856	534.86	13.8126	530.872	11.0822	526.34	9.31802
				61.286	1.65162	262.377	5.04083	452.845	9.91199	535.082	13.8221	531.084	11.0919	526.625	9.32592
				61.046	1.64882	262.083	5.03334	452.61	9.89669	535.365	13.833	531.293	11.1015	526.928	9.33424
				60.605	1.64028	261.805	5.02628	452.376	9.88144	535.66	13.8442	531.608	11.1136	527.267	9.34341
				60.348	1.637	261.541	5.01958	452.14	9.86616	535.878	13.8535	531.817	11.1232	527.481	9.34968
				60.079	1.63338	261.311	5.01378	451.67	9.84509	536.171	13.8646	532.044	11.1333	527.896	9.36063
				59.865	1.63134	261.017	5.00629	451.365	9.82815	536.437	13.875	532.344	11.145	528.172	9.36836
				59.576	1.62715	260.786	5.00046	451.133	9.81305	536.773	13.887	532.628	11.1564	528.431	9.3757
				59.28	1.62277	260.526	4.99386	450.837	9.79639	537.065	13.8979	533.083	11.1717	528.664	9.38245
				59.064	1.62068	260.02	4.98078	450.57	9.78049	537.283	13.9071	533.29	11.1814	528.933	9.39004
				58.353	1.60446	259.747	4.97384	450.347	9.7657	537.603	13.9187	533.486	11.1908	529.202	9.39764
				58.124	1.60199	259.506	4.96774	450.099	9.75032	537.822	13.9279	533.697	11.2007	529.459	9.40497
				57.841	1.59799	258.865	4.9511	449.835	9.73457	538.217	13.9411	534.142	11.2157	529.699	9.41191
				57.555	1.59391	258.545	4.94292	449.566	9.71873	538.494	13.9516	534.341	11.2253	529.96	9.41935
				57.283	1.59022	258.303	4.93679	449.305	9.70312	538.692	13.9602	534.62	11.2367	530.218	9.42673
				57.021	1.58682	258.014	4.92943	449.084	9.68854	538.995	13.9712	534.908	11.2483	530.659	9.43836
				56.784	1.58413	257.772	4.9233	448.808	9.67262	539.225	13.9804	535.152	11.2589	530.893	9.4452
				56.505	1.58025	257.514	4.91676	448.508	9.65613	539.49	13.9905	535.729	11.277	531.401	9.4584
				56.254	1.57716	257.284	4.91095	448.286	9.64162	539.911	14.0041	535.996	11.2882	531.621	9.46493
				55.993	1.57379	257.041	4.90479	448.007	9.62572	540.155	14.0136	536.178	11.2975	531.827	9.47114
				55.71	1.56979	256.798	4.89864	447.739	9.61012	540.392	14.0229	536.531	11.3106	532.127	9.47955
				55.434	1.56598	256.514	4.8914	447.403	9.59287	540.653	14.0328	536.859	11.3232	532.382	9.48691
				55.19	1.56309	256.253	4.88477	446.938	9.57245	540.929	14.0429	537.096	11.3338	532.817	9.49846
				54.902	1.55894	256.055	4.8798	446.675	9.55708	541.164	14.0521	537.599	11.3503	533.026	9.50478
				54.623	1.55504	255.858	4.87486	446.464	9.54304	541.43	14.0619	537.832	11.3608	533.235	9.5111
				54.392	1.55251	255.615	4.86871	446.2	9.52772	541.698	14.0718	538.089	11.3718	533.524	9.51929
				54.109	1.54849	255.395	4.86316	445.939	9.51251	541.942	14.0811	538.568	11.3879	533.752	9.52607
				53.802	1.54378	255.122	4.85621	445.639	9.49636	542.403	14.0953	538.83	11.3991	533.994	9.53319
				53.549	1.54061	254.908	4.85082	445.429	9.48249	542.681	14.1053	539.093	11.4103	534.22	9.53994
				53.325	1.53826	254.616	4.84337	445.135	9.46657	542.986	14.1159	539.357	11.4216	534.462	9.54707
				53.078	1.53526	254.376	4.8373	444.805	9.44978	543.226	14.125	539.679	11.4342	534.728	9.55477
				52.814	1.53176	254.115	4.83067	444.536	9.43455	543.454	14.1337	539.922	11.445	534.966	9.56182
				52.551	1.52828	253.88	4.82472	444.057	9.41414	543.701	14.1428	540.147	11.4555	535.227	9.56942
				52.258	1.52394	253.648	4.81886	443.813	9.3996	544.192	14.1576	540.366	11.4658	535.529	9.57798
				52.05	1.52202	253.344	4.81109	443.376	9.38031	544.464	14.1672	540.617	11.4768	535.738	9.58439
				51.778	1.51827	253.118	4.80539	443.137	9.36598	544.724	14.1765	540.861	11.4878	536.463	9.60278
				51.244	1.50703	252.808	4.79747	442.897	9.35166	544.986	14.1858	541.125	11.4991	537.091	9.61893
				50.948	1.50257	252.545	4.79079	442.681	9.33798	545.24	14.1949	541.356	11.5098	537.392	9.6275
				50.704	1.4996	252.325	4.78524	442.413	9.32304	545.483	14.2037	541.651	11.5219	537.862	9.64
				50.41	1.49518	252.089	4.77928	442.169	9.30874	545.759	14.2133	541.895	11.5329	538.066	9.64634
				50.175	1.49245	251.82	4.77244	441.906	9.29401	546.065	14.2234	542.161	11.5443	538.399	9.65568
				49.931	1.48944	251.574	4.76621	441.676	9.28014	546.269	14.2312	542.88	11.566	538.664	9.66345
				49.65	1.48537	251.298	4.7592	441.476	9.26705	546.57	14.2412	543.196	11.5786	538.889	9.6703
				49.348	1.48069	251.018	4.75208	441.269	9.25383	546.856	14.2508	543.427	11.5893	539.129	9.6775
				49.141	1.47871	250.783	4.74614	441.016	9.23951	547.266	14.2633	543.701	11.6011	539.362	9.68456
				48.82	1.47347	250.519	4.73944	440.809	9.22637	547.664	14.2754	543.949	11.6122	539.56	9.69081
				48.586	1.4707	250.308	4.73415	440.591	9.213	547.952	14.2849	544.151	11.6224	539.829	9.69871
				48.355	1.468	249.669	4.71756	440.301	9.19788	548.127	14.2918	544.35	11.6324	540.123	9.70721
				48.118	1.46512	249.381	4.71024	440.078	9.18447	548.417	14.3012	544.548	11.6425	540.376	9.71476
				47.922	1.4634	249.132	4.70394	439.874	9.17158	548.634	14.309	544.752	11.6527	540.617	9.72205
				47.705	1.46106	248.844	4.69662	439.608	9.15718	548.887	14.3176	544.946	11.6628	540.87	9.72962
				47.41	1.45649	248.553	4.68923	439.392	9.14407	549.052	14.324	545.155	11.6731	541.112	9.73694
				47.149	1.45287	248.314	4.6832	439.102	9.12917	549.332	14.3331	545.413	11.6846	541.365	9.74453
				46.883	1.4491	247.621	4.66521	438.841	9.11502	549.568	14.3411	545.69	11.6965	541.848	9.75747
				46.644	1.44608	247.379	4.65911	438.596	9.10132	549.851	14.3502	546.425	11.7187	542.129	9.76573
				46.442	1.4441	247.113	4.65238	438.337	9.08732	550.124	14.359	546.684	11.7302	542.355	9.77272
				46.189	1.44065	246.531	4.63732	438.04	9.07241	550.395	14.3677	546.987	11.7428	542.552	9.77905
				45.948	1.43753	246.335	4.63245	437.825	9.05958	550.653	14.376	547.276	11.755	542.803	9.78664
				45.678	1.43357	246.012	4.62422	437.534	9.04491	550.899	14.384	547.487	11.7655	543.027	9.79361
				45.421	1.42996	245.742	4.6174	437.281	9.03123	551.165	14.3925	547.798	11.7783	543.228	9.80006
				45.182	1.42684	245.475	4.61066	437.027	9.01757	551.428	14.4008	548.285	11.795	543.484	9.80779
				44.921	1.42309	245.248	4.60498	436.768	9.00382	551.729	14.41	548.485	11.8053	543.693	9.81445
				44.64	1.41874	244.982	4.59827	436.542	8.99094	551.968	14.4177	548.696	11.8159	543.923	9.8216
				44.421	1.41615	244.624	4.58915	436.311	8.97799	552.216	14.4255	549.357	11.8365	544.193	9.82969
				44.086	1.41022	244.358	4.58245	436.094	8.96542	552.401	14.4318	549.663	11.8492	544.466	9.83786
				43.812	1.40602	244.076	4.57533	435.878	8.95293	552.801	14.4431	549.92	11.8609	544.725	9.84571
				43.566	1.4026	243.799	4.56835	435.639	8.93991	553.119	14.4524	550.183	11.8727	544.946	9.85269
				43.322	1.39921	243.584	4.56301	435.369	8.92616	553.397	14.4608	550.432	11.8842	545.142	9.8591
				43.046	1.3949	243.386	4.55812	435.099	8.91246	553.655	14.4686	550.713	11.8964	545.652	9.87281
				42.747	1.3899	243.172	4.55282	434.687	8.89527	554.074	14.4801	550.944	11.9075	545.894	9.88031
				42.532	1.38728	242.881	4.54549	434.369	8.88047	554.353	14.4884	551.235	11.92	546.085	9.88663
				42.216	1.38176	242.621	4.53898	434.14	8.86792	554.554	14.4947	551.515	11.9322	546.293	9.89336
				41.947	1.37756	242.161	4.5272	433.817	8.85308	554.76	14.5011	551.789	11.9443	546.498	9.90003
				41.69	1.37368	241.884	4.52026	433.354	8.83481	555.061	14.5097	552.005	11.9551	546.766	9.90817
				41.412	1.36918	241.643	4.51426	432.894	8.81665	555.331	14.5175	552.279	11.9673	547.034	9.91632
				41.181	1.36599	240.999	4.49765	432.444	8.79879	555.597	14.5252	552.523	11.9788	547.326	9.92504
				40.91	1.36165	240.679	4.48959	432.205	8.78623	556.006	14.5361	552.741	11.9897	547.555	9.93231
				40.455	1.35202	240.208	4.47755	431.927	8.77274	556.527	14.5496	553.192	12.0058	547.756	9.93894
				40.251	1.34954	239.994	4.47229	431.601	8.75811	556.793	14.5572	553.407	12.0167	548.005	9.94669
				39.949	1.34424	239.746	4.46614	431.306	8.74429	557.033	14.564	553.703	12.0294	548.264	9.95469
				39.727	1.34119	239.505	4.46019	431.064	8.73184	557.297	14.5714	553.987	12.0419	548.522	9.96267
				39.438	1.33621	239.173	4.45184	430.81	8.71913	557.558	14.5786	554.24	12.0536	548.785	9.97078
				38.955	1.32566	238.879	4.4445	430.377	8.70202	557.868	14.587	554.52	12.066	549.004	9.97788
				38.685	1.32117	238.664	4.43925	430.104	8.68894	558.067	14.5927	554.75	12.0773	549.486	9.9911
				38.428	1.31702	238.355	4.43153	429.876	8.67702	558.393	14.6013	554.947	12.0878	549.686	9.99778
				37.986	1.30757	238.082	4.42476	429.677	8.66587	558.663	14.6085	555.188	12.0994	549.954	10.0061
				37.71	1.30283	237.851	4.41911	429.47	8.65457	558.929	14.6156	555.449	12.1114	550.257	10.0151
				37.439	1.2982	237.55	4.41162	429.077	8.63869	559.365	14.6266	555.702	12.1232	550.494	10.0227
				37.178	1.29383	237.322	4.40607	428.871	8.62751	559.574	14.6323	555.994	12.136	550.772	10.0312
				36.919	1.28949	237.02	4.39857	428.576	8.61416	559.865	14.6398	556.217	12.1472	551.02	10.0391
				36.608	1.28364	236.77	4.39245	428.101	8.59637	560.104	14.6461	556.454	12.1587	551.329	10.0484
				36.412	1.28104	236.52	4.38633	427.881	8.58498	560.38	14.6531	556.67	12.1698	551.586	10.0564
				36.116	1.27556	236.309	4.38126	427.59	8.57187	560.662	14.6603	556.953	12.1823	551.818	10.064
				35.813	1.26985	236.051	4.37495	427.302	8.55888	560.889	14.6661	557.169	12.1934	552.056	10.0716
				35.596	1.26656	235.651	4.36491	427.044	8.54669	561.197	14.6738	557.431	12.2056	552.33	10.0801
				35.279	1.26039	235.382	4.35833	426.779	8.53436	561.417	14.6793	557.692	12.2177	552.567	10.0878
				35.042	1.25647	235.092	4.35121	426.546	8.52288	561.678	14.6857	557.946	12.2296	552.873	10.0971
				34.798	1.25233	234.87	4.34589	426.345	8.51225	561.997	14.6935	558.331	12.2446	553.134	10.1053
				34.577	1.2488	234.673	4.34123	426.104	8.50066	562.261	14.6999	558.557	12.2559	553.37	10.113
				34.284	1.24319	234.417	4.33503	425.835	8.48843	562.483	14.7052	558.858	12.269	553.81	10.1254
				34.053	1.23932	234.143	4.32837	425.564	8.47619	562.814	14.7131	559.072	12.2801	554.007	10.1322
				33.771	1.23396	233.927	4.32325	425.297	8.4641	563.098	14.7198	559.391	12.2936	554.322	10.1418
				33.525	1.2296	233.654	4.31663	425.029	8.45202	563.587	14.7312	559.624	12.3052	554.766	10.1543
				33.242	1.22414	233.341	4.30897	424.77	8.44022	563.806	14.7363	560.091	12.322	555.06	10.1634
				32.968	1.21891	233.136	4.30416	424.54	8.42919	564.002	14.7408	560.375	12.3347	555.295	10.1711
				32.693	1.21362	232.816	4.29634	424.301	8.41798	564.199	14.7452	560.631	12.3469	555.568	10.1797
				32.416	1.20824	232.577	4.29066	423.886	8.40244	564.89	14.7611	560.923	12.3598	555.825	10.188
				32.182	1.20405	232.308	4.2842	423.602	8.3902	565.154	14.767	561.37	12.3762	556.284	10.2009
				31.72	1.19332	232.03	4.27751	423.299	8.37754	565.355	14.7714	561.603	12.3879	556.553	10.2095
				31.444	1.18786	231.551	4.26553	423.083	8.36709	565.551	14.7756	562.625	12.4171	556.752	10.2165
				31.186	1.18288	231.311	4.25987	422.768	8.35422	565.784	14.7806	562.922	12.4302	556.993	10.2244
				30.88	1.1765	230.983	4.2519	422.553	8.34388	566.021	14.7856	563.26	12.4443	557.225	10.2321
				30.68	1.17311	230.729	4.2459	422.272	8.33195	566.28	14.7911	563.726	12.4611	557.463	10.24
				30.383	1.16691	230.436	4.23887	422.001	8.32032	566.676	14.7997	563.933	12.4723	557.695	10.2478
				30.081	1.16053	230.131	4.23154	421.703	8.30805	566.872	14.8037	564.318	12.4874	557.935	10.2558
				29.845	1.156	229.882	4.2257	421.484	8.2978	567.292	14.8127	564.595	12.5001	558.167	10.2635
				29.554	1.14986	229.613	4.21935	421.198	8.28593	567.792	14.8236	564.816	12.5115	558.438	10.2722
				29.318	1.14525	229.111	4.20686	420.942	8.27485	568.222	14.8328	565.082	12.524	558.692	10.2806
				29.02	1.13884	228.857	4.20093	420.738	8.2651	568.404	14.8361	565.296	12.5353	558.993	10.29
				28.791	1.13436	228.593	4.19474	420.44	8.25307	568.827	14.845	565.791	12.5529	559.201	10.2973
				28.527	1.12884	228.3	4.18781	420.226	8.24317	569.115	14.8507	566.055	12.5654	559.521	10.3072
				28.102	1.11869	228.014	4.18107	419.942	8.23157	569.396	14.8562	566.28	12.577	559.79	10.3159
				27.851	1.11347	227.778	4.17566	419.64	8.21957	569.667	14.8614	566.525	12.5891	560.032	10.324
				27.54	1.10649	227.527	4.16987	419.405	8.20928	569.905	14.8658	566.762	12.601	560.28	10.3323
				27.344	1.10276	227.288	4.16441	419.206	8.19993	570.542	14.8794	567.012	12.6132	560.562	10.3414
				27.065	1.09662	227.012	4.15799	418.942	8.18901	570.852	14.8853	567.486	12.6304	560.856	10.3507
				26.737	1.08904	226.746	4.15184	418.706	8.17883	571.077	14.8892	567.757	12.6431	561.073	10.3583
				26.483	1.08353	226.52	4.14677	418.488	8.16914	571.355	14.8943	568.014	12.6554	561.786	10.3775
				26.257	1.07878	226.284	4.14144	418.176	8.15715	571.636	14.8994	568.292	12.6683	562.014	10.3853
				26.017	1.0736	226.033	4.13574	417.935	8.14698	572.106	14.9088	568.582	12.6814	562.274	10.394
				25.79	1.06874	225.751	4.12923	417.664	8.1361	572.556	14.9177	569.224	12.7024	562.602	10.4042
				25.549	1.06344	225.518	4.12403	417.414	8.12579	572.805	14.9219	569.515	12.7156	562.869	10.413
				25.28	1.0573	225.219	4.1171	417.187	8.1161	573.106	14.9272	569.742	12.7273	563.121	10.4215
				25.015	1.05123	224.99	4.11203	416.939	8.10592	573.374	14.9317	570.027	12.7404	563.354	10.4296
				24.8	1.04655	224.729	4.10613	416.653	8.09485	573.65	14.9363	570.539	12.7585	563.55	10.4368
				24.338	1.03478	224.531	4.10191	416.412	8.08493	573.871	14.9396	570.789	12.7708	563.796	10.4451
				24.117	1.02984	224.217	4.09465	416.101	8.07332	574.157	14.9444	571.062	12.7836	564.057	10.4539
				23.857	1.02375	223.984	4.08954	415.842	8.06304	574.436	14.9489	571.318	12.7961	564.286	10.4619
				23.646	1.01901	223.692	4.08289	415.571	8.0525	574.653	14.9519	571.559	12.8082	564.528	10.4703
[truncated: 3,602 more rows]
