# Supplementary material for: Li/Al‐LDH Reinforced Polyacrylamide/Xanthan Gum Semi‐Interpenetrating Network Nano‐Conductive Hydrogels for Stress Sensing and Wearable Device Applications
Source: Adv Sci (Weinh). 2025 Sep 30;12(47):e11903. doi: 10.1002/advs.202511903 (PMC12713048; doi:10.1002/advs.202511903)
Supplement: Supplementary file 2 — Supporting Information [file ADVS-12-e11903-s004.zip › Figure 3f.xlsx]

## Sheet: Sheet1
0	-0.0807	0	0	0	0	0	0	0	0
0.552	-0.071	-0.201	0.69879	-0.201	0.64987	-0.201	0.59397	-0.201	0.56602
1.252	-0.0613	-0.02	0.76349	-0.02	0.71004	-0.02	0.64896	-0.02	0.61842
1.477	-0.0516	0.333	0.79188	0.333	0.73645	0.333	0.6731	0.333	0.64143
2.189	-0.04191	0.577	0.80805	0.577	0.75149	0.577	0.68685	0.577	0.65452
2.417	-0.03221	0.828	0.81873	0.828	0.76142	0.828	0.69592	0.828	0.66317
2.717	-0.02252	1.049	0.82649	1.049	0.76863	1.049	0.70252	1.049	0.66946
3.068	-0.01283	1.286	0.83257	1.286	0.77429	1.286	0.70768	1.286	0.67438
3.282	-0.00315	1.517	0.83738	1.517	0.77876	1.517	0.71177	1.517	0.67827
3.523	0.00654	1.754	0.84144	1.754	0.78254	1.754	0.71523	1.754	0.68157
3.764	0.01622	2.019	0.84504	2.019	0.78588	2.019	0.71828	2.019	0.68448
4.005	0.0259	2.265	0.84814	2.265	0.78877	2.265	0.72092	2.265	0.68699
4.287	0.03558	2.509	0.85092	2.509	0.79136	2.509	0.72329	2.509	0.68925
4.562	0.04526	2.792	0.85345	2.792	0.79371	2.792	0.72543	2.792	0.69129
4.779	0.05493	3.046	0.8558	3.046	0.79589	3.046	0.72743	3.046	0.69319
5.118	0.0646	3.252	0.85797	3.252	0.79792	3.252	0.72928	3.252	0.69496
5.353	0.07427	3.516	0.85998	3.516	0.79978	3.516	0.73098	3.516	0.69658
5.545	0.08394	3.776	0.8618	3.776	0.80148	3.776	0.73253	3.776	0.69806
5.771	0.09361	4.041	0.86382	4.041	0.80335	4.041	0.73424	4.041	0.69969
6.047	0.10327	4.349	0.86579	4.349	0.80518	4.349	0.73592	4.349	0.70129
6.326	0.11293	4.585	0.86785	4.585	0.8071	4.585	0.73767	4.585	0.70296
6.549	0.12259	4.823	0.86981	4.823	0.80893	4.823	0.73934	4.823	0.70455
6.786	0.13225	5.084	0.87163	5.084	0.81061	5.084	0.74088	5.084	0.70602
7.014	0.1419	5.357	0.87337	5.357	0.81223	5.357	0.74236	5.357	0.70743
7.223	0.15156	5.592	0.87496	5.592	0.81372	5.592	0.74372	5.592	0.70872
7.481	0.16121	5.863	0.87644	5.863	0.81508	5.863	0.74497	5.863	0.70991
7.683	0.17085	6.124	0.87784	6.124	0.8164	6.124	0.74617	6.124	0.71105
7.885	0.1805	6.382	0.87921	6.382	0.81767	6.382	0.74733	6.382	0.71216
8.056	0.19015	6.691	0.88049	6.691	0.81886	6.691	0.74842	6.691	0.7132
8.35	0.19979	6.907	0.88174	6.907	0.82002	6.907	0.74948	6.907	0.71421
8.565	0.20943	7.221	0.88295	7.221	0.82114	7.221	0.75051	7.221	0.71519
9.038	0.21907	7.447	0.88413	7.447	0.82224	7.447	0.75151	7.447	0.71615
9.321	0.2287	7.689	0.88525	7.689	0.82328	7.689	0.75246	7.689	0.71705
9.563	0.23834	7.917	0.88637	7.917	0.82433	7.917	0.75342	7.917	0.71796
9.861	0.24797	8.171	0.88755	8.171	0.82542	8.171	0.75442	8.171	0.71891
10.1	0.2576	8.681	0.88882	8.681	0.8266	8.681	0.75549	8.681	0.71994
10.368	0.26723	8.955	0.89003	8.955	0.82773	8.955	0.75652	8.955	0.72092
10.778	0.27685	9.307	0.89122	9.307	0.82883	9.307	0.75754	9.307	0.72189
11.054	0.28647	9.508	0.8924	9.508	0.82993	9.508	0.75854	9.508	0.72285
11.286	0.2961	9.97	0.89354	9.97	0.83099	9.97	0.75951	9.97	0.72377
11.485	0.30571	10.286	0.89467	10.286	0.83204	10.286	0.76047	10.286	0.72468
11.716	0.31533	10.551	0.89579	10.551	0.83308	10.551	0.76142	10.551	0.72559
11.945	0.32495	10.788	0.89698	10.788	0.83419	10.788	0.76243	10.788	0.72655
12.149	0.33456	11.003	0.89824	11.003	0.83537	11.003	0.76351	11.003	0.72758
12.325	0.34417	11.29	0.89963	11.29	0.83665	11.29	0.76468	11.29	0.7287
12.621	0.35378	11.548	0.90094	11.548	0.83787	11.548	0.7658	11.548	0.72976
12.925	0.36338	11.833	0.9022	11.833	0.83905	11.833	0.76687	11.833	0.73078
13.191	0.37299	12.049	0.90344	12.049	0.8402	12.049	0.76792	12.049	0.73178
13.713	0.38259	12.244	0.90465	12.244	0.84133	12.244	0.76895	12.244	0.73277
13.957	0.39219	12.478	0.90594	12.478	0.84252	12.478	0.77005	12.478	0.73381
14.217	0.40179	12.733	0.90721	12.733	0.84371	12.733	0.77113	12.733	0.73484
14.496	0.41138	12.999	0.90846	12.999	0.84487	12.999	0.77219	12.999	0.73586
14.792	0.42098	13.253	0.90966	13.253	0.84598	13.253	0.77321	13.253	0.73682
15.195	0.43057	13.553	0.91085	13.553	0.84709	13.553	0.77422	13.553	0.73779
15.512	0.44016	13.78	0.91203	13.78	0.84819	13.78	0.77523	13.78	0.73874
15.868	0.44975	14.041	0.91328	14.041	0.84935	14.041	0.77629	14.041	0.73975
16.085	0.45933	14.24	0.91455	14.24	0.85054	14.24	0.77737	14.24	0.74079
16.315	0.46891	14.556	0.91578	14.556	0.85167	14.556	0.77841	14.556	0.74178
16.734	0.4785	14.819	0.91703	14.819	0.85283	14.819	0.77947	14.819	0.74279
16.945	0.48807	15.065	0.91828	15.065	0.854	15.065	0.78053	15.065	0.7438
17.381	0.49765	15.352	0.9195	15.352	0.85514	15.352	0.78158	15.352	0.7448
17.611	0.50723	15.61	0.92072	15.61	0.85627	15.61	0.78261	15.61	0.74578
17.831	0.5168	15.889	0.92191	15.889	0.85738	15.889	0.78362	15.889	0.74675
18.113	0.52637	16.115	0.92308	16.115	0.85846	16.115	0.78462	16.115	0.7477
18.348	0.53594	16.356	0.92423	16.356	0.85953	16.356	0.78559	16.356	0.74863
18.587	0.5455	16.577	0.92536	16.577	0.86059	16.577	0.78656	16.577	0.74954
18.823	0.55507	17.045	0.9265	17.045	0.86164	17.045	0.78752	17.045	0.75046
19.127	0.56463	17.353	0.92764	17.353	0.8627	17.353	0.78849	17.353	0.75139
19.349	0.57419	17.582	0.92877	17.582	0.86376	17.582	0.78946	17.582	0.75231
19.649	0.58375	18.091	0.9299	18.091	0.86481	18.091	0.79042	18.091	0.75322
20.114	0.5933	18.32	0.93105	18.32	0.86588	18.32	0.7914	18.32	0.75415
20.342	0.60286	18.561	0.93224	18.561	0.86698	18.561	0.7924	18.561	0.75511
20.606	0.61241	18.831	0.93341	18.831	0.86807	18.831	0.7934	18.831	0.75606
21.075	0.62196	19.108	0.93459	19.108	0.86917	19.108	0.7944	19.108	0.75702
21.27	0.6315	19.375	0.93577	19.375	0.87026	19.375	0.7954	19.375	0.75797
21.565	0.64105	19.683	0.93712	19.683	0.87152	19.683	0.79655	19.683	0.75907
21.995	0.65059	19.929	0.93851	19.929	0.87282	19.929	0.79774	19.929	0.7602
22.192	0.66013	20.175	0.93992	20.175	0.87412	20.175	0.79893	20.175	0.76133
22.498	0.66967	20.451	0.94131	20.451	0.87542	20.451	0.80012	20.451	0.76246
22.784	0.67921	20.75	0.94272	20.75	0.87673	20.75	0.80131	20.75	0.7636
23.221	0.68874	20.966	0.94412	20.966	0.87803	20.966	0.8025	20.966	0.76474
23.527	0.69827	21.285	0.94553	21.285	0.87935	21.285	0.8037	21.285	0.76588
23.863	0.7078	21.549	0.94696	21.549	0.88067	21.549	0.80492	21.549	0.76704
24.079	0.71733	21.814	0.9485	21.814	0.8821	21.814	0.80622	21.814	0.76828
24.539	0.72686	22.451	0.95004	22.451	0.88353	22.451	0.80753	22.451	0.76953
24.82	0.73638	22.756	0.95158	22.756	0.88497	22.756	0.80884	22.756	0.77078
25.094	0.7459	22.975	0.95316	22.975	0.88644	22.975	0.81019	22.975	0.77206
25.39	0.75542	23.587	0.95478	23.587	0.88794	23.587	0.81156	23.587	0.77337
25.671	0.76494	23.79	0.9564	23.79	0.88945	23.79	0.81294	23.79	0.77468
25.887	0.77446	24.022	0.95805	24.022	0.89099	24.022	0.81435	24.022	0.77602
26.155	0.78397	24.245	0.95976	24.245	0.89258	24.245	0.8158	24.245	0.7774
26.625	0.79348	24.467	0.9615	24.467	0.8942	24.467	0.81728	24.467	0.77882
26.879	0.80299	24.753	0.96324	24.753	0.89581	24.753	0.81875	24.753	0.78022
27.183	0.8125	24.999	0.96499	24.999	0.89744	24.999	0.82024	24.999	0.78164
27.471	0.822	25.258	0.96675	25.258	0.89908	25.258	0.82174	25.258	0.78307
27.722	0.8315	25.557	0.96854	25.557	0.90074	25.557	0.82326	25.557	0.78452
27.993	0.841	25.77	0.97033	25.77	0.90241	25.77	0.82478	25.77	0.78597
28.284	0.8505	26.23	0.97215	26.23	0.9041	26.23	0.82633	26.23	0.78744
28.746	0.86	26.548	0.97399	26.548	0.90581	26.548	0.82789	26.548	0.78893
29.057	0.86949	26.814	0.97586	26.814	0.90755	26.814	0.82948	26.814	0.79044
29.301	0.87899	27.082	0.97775	27.082	0.90931	27.082	0.83109	27.082	0.79198
29.559	0.88848	27.354	0.97967	27.354	0.91109	27.354	0.83272	27.354	0.79353
29.855	0.89796	27.578	0.9816	27.578	0.91288	27.578	0.83436	27.578	0.79509
30.091	0.90745	27.782	0.98356	27.782	0.91471	27.782	0.83602	27.782	0.79668
30.283	0.91693	28.02	0.98559	28.02	0.9166	28.02	0.83775	28.02	0.79833
30.491	0.92641	28.28	0.98766	28.28	0.91852	28.28	0.83951	28.28	0.8
30.838	0.93589	28.599	0.98975	28.599	0.92047	28.599	0.84129	28.599	0.8017
31.084	0.94537	28.84	0.99186	28.84	0.92243	28.84	0.84308	28.84	0.80341
31.388	0.95485	29.127	0.99404	29.127	0.92446	29.127	0.84494	29.127	0.80518
31.652	0.96432	29.39	0.99627	29.39	0.92653	29.39	0.84683	29.39	0.80698
31.894	0.97379	30.032	0.99852	30.032	0.92862	30.032	0.84874	30.032	0.8088
32.142	0.98326	30.243	1.00086	30.243	0.9308	30.243	0.85073	30.243	0.81069
32.62	0.99273	30.447	1.00325	30.447	0.93302	30.447	0.85276	30.447	0.81263
32.896	1.00219	30.654	1.00565	30.654	0.93526	30.654	0.85481	30.654	0.81458
33.148	1.01165	30.854	1.00811	30.854	0.93754	30.854	0.85689	30.854	0.81657
33.438	1.02111	31.288	1.01062	31.288	0.93988	31.288	0.85903	31.288	0.8186
33.721	1.03057	31.486	1.01314	31.486	0.94222	31.486	0.86117	31.486	0.82064
33.948	1.04003	31.825	1.01565	31.825	0.94455	31.825	0.8633	31.825	0.82268
34.184	1.04948	32.05	1.01817	32.05	0.9469	32.05	0.86545	32.05	0.82472
34.42	1.05893	32.288	1.02073	32.288	0.94928	32.288	0.86762	32.288	0.82679
34.684	1.06838	32.547	1.0233	32.547	0.95167	32.547	0.86981	32.547	0.82888
34.948	1.07783	32.819	1.0259	32.819	0.95409	32.819	0.87201	32.819	0.83098
35.187	1.08728	33.048	1.02851	33.048	0.95651	33.048	0.87423	33.048	0.83309
35.428	1.09672	33.281	1.03113	33.281	0.95895	33.281	0.87646	33.281	0.83522
35.753	1.10616	33.505	1.03377	33.505	0.96141	33.505	0.87871	33.505	0.83736
35.955	1.1156	33.782	1.03643	33.782	0.96388	33.782	0.88097	33.782	0.83951
36.252	1.12504	33.963	1.03911	33.963	0.96637	33.963	0.88325	33.963	0.84168
36.524	1.13447	34.215	1.04183	34.215	0.9689	34.215	0.88556	34.215	0.84388
36.738	1.1439	34.447	1.04457	34.447	0.97145	34.447	0.88788	34.447	0.8461
37.014	1.15334	34.659	1.04732	34.659	0.97401	34.659	0.89022	34.659	0.84833
37.256	1.16276	34.948	1.05007	34.948	0.97657	34.948	0.89256	34.948	0.85056
37.482	1.17219	35.186	1.05285	35.186	0.97915	35.186	0.89492	35.186	0.85281
37.758	1.18161	35.483	1.05568	35.483	0.98179	35.483	0.89733	35.483	0.8551
38.059	1.19104	35.723	1.05854	35.723	0.98444	35.723	0.89976	35.723	0.85742
38.275	1.20046	35.997	1.06141	35.997	0.98711	35.997	0.9022	35.997	0.85974
38.555	1.20988	36.245	1.06429	36.245	0.98979	36.245	0.90465	36.245	0.86208
38.914	1.21929	36.45	1.06722	36.45	0.99251	36.45	0.90713	36.45	0.86444
39.16	1.22871	36.718	1.07019	36.718	0.99528	36.718	0.90966	36.718	0.86686
39.446	1.23812	36.961	1.07319	36.961	0.99806	36.961	0.91221	36.961	0.86928
39.684	1.24753	37.183	1.07622	37.183	1.00088	37.183	0.91479	37.183	0.87174
39.989	1.25693	37.636	1.0793	37.636	1.00375	37.636	0.91741	37.636	0.87423
40.216	1.26634	37.914	1.08241	37.914	1.00664	37.914	0.92004	37.914	0.87675
40.516	1.27574	38.118	1.08553	38.118	1.00955	38.118	0.9227	38.118	0.87928
40.756	1.28514	38.357	1.0887	38.357	1.01249	38.357	0.9254	38.357	0.88185
41.024	1.29454	38.59	1.09188	38.59	1.01544	38.59	0.92809	38.59	0.88442
41.415	1.30394	38.88	1.09507	38.88	1.01841	38.88	0.93081	38.88	0.88701
41.825	1.31333	39.115	1.0983	39.115	1.02142	39.115	0.93355	39.115	0.88962
42.017	1.32273	39.352	1.10156	39.352	1.02445	39.352	0.93633	39.352	0.89227
42.32	1.33212	39.595	1.10484	39.595	1.0275	39.595	0.93912	39.595	0.89492
42.546	1.34151	40.462	1.10815	40.462	1.03058	40.462	0.94193	40.462	0.8976
42.81	1.35089	40.724	1.11149	40.724	1.03368	40.724	0.94476	40.724	0.9003
43.23	1.36028	41.057	1.11488	41.057	1.03684	41.057	0.94765	41.057	0.90305
43.718	1.36966	41.357	1.1183	41.357	1.04002	41.357	0.95055	41.357	0.90582
43.936	1.37904	41.566	1.12173	41.566	1.04321	41.566	0.95347	41.566	0.9086
44.22	1.38842	41.912	1.12518	41.912	1.04642	41.912	0.9564	41.912	0.9114
44.522	1.39779	42.114	1.12865	42.114	1.04964	42.114	0.95935	42.114	0.91421
44.784	1.40716	42.32	1.13214	42.32	1.05289	42.32	0.96232	42.32	0.91704
45.023	1.41654	42.618	1.13567	42.618	1.05617	42.618	0.96532	42.618	0.91989
45.284	1.42591	42.847	1.1392	42.847	1.05945	42.847	0.96832	42.847	0.92275
45.488	1.43527	43.063	1.14274	43.063	1.06275	43.063	0.97133	43.063	0.92562
45.707	1.44464	43.342	1.14629	43.342	1.06605	43.342	0.97435	43.342	0.9285
45.943	1.454	43.621	1.14986	43.621	1.06937	43.621	0.97738	43.621	0.93139
46.179	1.46336	43.849	1.15345	43.849	1.0727	43.849	0.98043	43.849	0.93429
46.427	1.47272	44.12	1.15706	44.12	1.07607	44.12	0.9835	44.12	0.93722
46.727	1.48208	44.381	1.16071	44.381	1.07946	44.381	0.9866	44.381	0.94017
46.982	1.49143	45.033	1.16438	45.033	1.08287	45.033	0.98972	45.033	0.94315
47.223	1.50078	45.262	1.1681	45.262	1.08634	45.262	0.99289	45.262	0.94616
47.465	1.51013	45.505	1.17184	45.505	1.08981	45.505	0.99607	45.505	0.94919
47.883	1.51948	45.784	1.1756	45.784	1.09331	45.784	0.99926	45.784	0.95224
48.519	1.52883	46.021	1.1794	46.021	1.09684	46.021	1.00249	46.021	0.95531
48.72	1.53817	46.254	1.1832	46.254	1.10038	46.254	1.00572	46.254	0.95839
49.057	1.54751	46.522	1.18704	46.522	1.10394	46.522	1.00898	46.522	0.9615
49.389	1.55685	46.985	1.19087	46.985	1.10751	46.985	1.01224	46.985	0.96461
49.605	1.56619	47.245	1.19478	47.245	1.11114	47.245	1.01556	47.245	0.96777
49.922	1.57553	47.45	1.19869	47.45	1.11478	47.45	1.01888	47.45	0.97094
50.135	1.58486	47.715	1.20263	47.715	1.11845	47.715	1.02224	47.715	0.97413
50.416	1.59419	47.958	1.20663	47.958	1.12217	47.958	1.02563	47.958	0.97737
50.721	1.60352	48.191	1.21066	48.191	1.12591	48.191	1.02906	48.191	0.98064
51.038	1.61285	48.715	1.21471	48.715	1.12968	48.715	1.0325	48.715	0.98391
51.478	1.62217	48.992	1.21875	48.992	1.13344	48.992	1.03594	48.992	0.98719
51.789	1.6315	49.242	1.2228	49.242	1.1372	49.242	1.03938	49.242	0.99047
52.02	1.64082	49.619	1.22685	49.619	1.14097	49.619	1.04283	49.619	0.99375
52.255	1.65014	49.849	1.23091	49.849	1.14474	49.849	1.04627	49.849	0.99704
52.487	1.65945	50.05	1.23496	50.05	1.14852	50.05	1.04972	50.05	1.00032
52.776	1.66877	50.299	1.23904	50.299	1.15231	50.299	1.05319	50.299	1.00362
53.012	1.67808	50.549	1.24312	50.549	1.1561	50.549	1.05665	50.549	1.00693
53.278	1.68739	50.82	1.2472	50.82	1.15989	50.82	1.06012	50.82	1.01023
53.549	1.6967	51.047	1.25129	51.047	1.1637	51.047	1.06359	51.047	1.01354
53.937	1.706	51.324	1.25538	51.324	1.1675	51.324	1.06707	51.324	1.01685
54.252	1.71531	51.59	1.25947	51.59	1.1713	51.59	1.07055	51.59	1.02017
54.492	1.72461	51.885	1.26357	51.885	1.17512	51.885	1.07404	51.885	1.02349
54.745	1.73391	52.099	1.26769	52.099	1.17895	52.099	1.07754	52.099	1.02683
54.983	1.7432	52.323	1.27181	52.323	1.18279	52.323	1.08104	52.323	1.03017
55.257	1.7525	52.606	1.27594	52.606	1.18663	52.606	1.08455	52.606	1.03351
55.523	1.76179	52.88	1.28009	52.88	1.19048	52.88	1.08808	52.88	1.03687
55.765	1.77108	53.129	1.28424	53.129	1.19435	53.129	1.09161	53.129	1.04024
56.123	1.78037	53.442	1.2884	53.442	1.19822	53.442	1.09514	53.442	1.04361
56.339	1.78966	53.723	1.29257	53.723	1.20209	53.723	1.09868	53.723	1.04698
57.049	1.79894	54.022	1.29676	54.022	1.20599	54.022	1.10225	54.022	1.05038
57.279	1.80823	54.3	1.30095	54.3	1.20988	54.3	1.1058	54.3	1.05377
57.54	1.81751	54.551	1.30513	54.551	1.21377	54.551	1.10936	54.551	1.05716
57.826	1.82679	54.79	1.30932	54.79	1.21767	54.79	1.11293	54.79	1.06055
58.123	1.83606	55.1	1.31352	55.1	1.22157	55.1	1.11649	55.1	1.06395
58.382	1.84534	55.312	1.31771	55.312	1.22547	55.312	1.12005	55.312	1.06734
58.632	1.85461	55.547	1.3219	55.547	1.22936	55.547	1.12361	55.547	1.07074
59.069	1.86388	55.787	1.32611	55.787	1.23328	55.787	1.12719	55.787	1.07415
59.389	1.87315	56.234	1.33033	56.234	1.23721	56.234	1.13078	56.234	1.07757
59.628	1.88241	56.518	1.33462	56.518	1.24119	56.518	1.13442	56.518	1.08104
60.069	1.89167	57.047	1.33891	57.047	1.24519	57.047	1.13807	57.047	1.08452
60.785	1.90094	57.229	1.34321	57.229	1.24919	57.229	1.14173	57.229	1.088
61.016	1.9102	57.527	1.34752	57.527	1.25319	57.527	1.14539	57.527	1.09149
61.249	1.91945	57.835	1.35184	57.835	1.25721	57.835	1.14906	57.835	1.09499
61.886	1.92871	58.047	1.3562	58.047	1.26127	58.047	1.15277	58.047	1.09852
62.155	1.93796	58.278	1.36057	58.278	1.26533	58.278	1.15648	58.278	1.10206
62.881	1.94721	58.551	1.36494	58.551	1.2694	58.551	1.1602	58.551	1.1056
63.095	1.95646	58.984	1.36932	58.984	1.27347	58.984	1.16392	58.984	1.10915
63.356	1.96571	59.484	1.37369	59.484	1.27753	59.484	1.16764	59.484	1.11269
63.512	1.97495	59.754	1.37806	59.754	1.28159	59.754	1.17135	59.754	1.11623
63.749	1.98419	59.989	1.38242	59.989	1.28565	59.989	1.17506	59.989	1.11976
63.955	1.99343	60.253	1.38679	60.253	1.28971	60.253	1.17877	60.253	1.1233
64.392	2.00267	60.516	1.39116	60.516	1.29378	60.516	1.18248	60.516	1.12684
64.617	2.01191	61.17	1.39553	61.17	1.29784	61.17	1.1862	61.17	1.13038
64.877	2.02114	61.366	1.3999	61.366	1.30191	61.366	1.18992	61.366	1.13392
65.115	2.03037	61.844	1.40429	61.844	1.30599	61.844	1.19364	61.844	1.13747
65.355	2.0396	62.11	1.40867	62.11	1.31006	62.11	1.19737	62.11	1.14102
65.611	2.04883	62.347	1.41305	62.347	1.31414	62.347	1.2011	62.347	1.14457
65.885	2.05806	62.595	1.41744	62.595	1.31822	62.595	1.20482	62.595	1.14812
66.148	2.06728	62.854	1.42182	62.854	1.32229	62.854	1.20854	62.854	1.15167
66.414	2.0765	63.487	1.4262	63.487	1.32636	63.487	1.21227	63.487	1.15522
66.675	2.08572	63.745	1.43058	63.745	1.33044	63.745	1.21599	63.745	1.15877
66.959	2.09494	63.98	1.43496	63.98	1.33451	63.98	1.21972	63.98	1.16232
67.454	2.10415	64.219	1.43934	64.219	1.33859	64.219	1.22344	64.219	1.16587
67.67	2.11336	64.445	1.44373	64.445	1.34267	64.445	1.22717	64.445	1.16942
67.988	2.12258	64.644	1.44813	64.644	1.34676	64.644	1.23091	64.644	1.17298
68.222	2.13178	64.798	1.45253	64.798	1.35085	64.798	1.23465	64.798	1.17655
68.466	2.14099	65.087	1.45693	65.087	1.35495	65.087	1.23839	65.087	1.18012
68.682	2.15019	65.31	1.46134	65.31	1.35904	65.31	1.24213	65.31	1.18368
69.178	2.1594	65.601	1.46577	65.601	1.36316	65.601	1.2459	65.601	1.18727
69.42	2.1686	65.941	1.47021	65.941	1.3673	65.941	1.24968	65.941	1.19087
69.684	2.17779	66.18	1.47465	66.18	1.37142	66.18	1.25345	66.18	1.19447
69.965	2.18699	66.449	1.47908	66.449	1.37555	66.449	1.25722	66.449	1.19806
70.209	2.19618	66.707	1.48352	66.707	1.37967	66.707	1.26099	66.707	1.20165
70.495	2.20538	66.943	1.48794	66.943	1.38378	66.943	1.26475	66.943	1.20523
70.761	2.21457	67.19	1.49235	67.19	1.38789	67.19	1.2685	67.19	1.2088
71.092	2.22375	67.431	1.49679	67.431	1.39201	67.431	1.27227	67.431	1.2124
71.352	2.23294	67.66	1.50123	67.66	1.39615	67.66	1.27605	67.66	1.216
71.601	2.24212	67.948	1.50568	67.948	1.40028	67.948	1.27982	67.948	1.2196
71.864	2.2513	68.19	1.51013	68.19	1.40442	68.19	1.28361	68.19	1.22321
72.143	2.26048	68.423	1.5146	68.423	1.40858	68.423	1.28741	68.423	1.22683
72.357	2.26966	68.645	1.51909	68.645	1.41275	68.645	1.29123	68.645	1.23046
72.651	2.27883	68.96	1.52359	68.96	1.41694	68.96	1.29505	68.96	1.23411
72.879	2.288	69.179	1.52809	69.179	1.42112	69.179	1.29888	69.179	1.23775
73.182	2.29718	69.458	1.53259	69.458	1.4253	69.458	1.3027	69.458	1.24139
73.421	2.30634	69.822	1.53708	69.822	1.42948	69.822	1.30651	69.822	1.24503
73.662	2.31551	70.085	1.54157	70.085	1.43366	70.085	1.31034	70.085	1.24868
73.881	2.32467	70.323	1.54607	70.323	1.43785	70.323	1.31416	70.323	1.25232
74.159	2.33384	70.579	1.55056	70.579	1.44202	70.579	1.31797	70.579	1.25595
74.415	2.343	70.816	1.55504	70.816	1.44619	70.816	1.32179	70.816	1.25958
74.718	2.35215	71.041	1.55952	71.041	1.45035	71.041	1.32559	71.041	1.26321
74.928	2.36131	71.241	1.56399	71.241	1.45451	71.241	1.32939	71.241	1.26683
75.251	2.37046	71.479	1.56847	71.479	1.45868	71.479	1.3332	71.479	1.27046
75.52	2.37961	71.757	1.57298	71.757	1.46287	71.757	1.33704	71.757	1.27412
75.899	2.38876	72.022	1.57753	72.022	1.4671	72.022	1.3409	72.022	1.2778
76.188	2.39791	72.477	1.5821	72.477	1.47135	72.477	1.34478	72.477	1.2815
76.418	2.40706	72.725	1.58666	72.725	1.47559	72.725	1.34866	72.725	1.28519
76.624	2.4162	73.028	1.59122	73.028	1.47983	73.028	1.35253	73.028	1.28889
76.837	2.42534	73.249	1.59577	73.249	1.48407	73.249	1.35641	73.249	1.29258
77.112	2.43448	73.487	1.60032	73.487	1.4883	73.487	1.36027	73.487	1.29626
77.618	2.44361	73.745	1.60486	73.745	1.49252	73.745	1.36413	73.745	1.29994
77.88	2.45275	73.985	1.6094	73.985	1.49674	73.985	1.36799	73.985	1.30361
78.153	2.46188	74.259	1.61393	74.259	1.50096	74.259	1.37184	74.259	1.30728
78.45	2.47101	74.593	1.61846	74.593	1.50517	74.593	1.37569	74.593	1.31095
78.677	2.48014	74.892	1.62299	74.892	1.50938	74.892	1.37954	74.892	1.31462
78.98	2.48927	75.367	1.62751	75.367	1.51359	75.367	1.38339	75.367	1.31829
79.254	2.49839	75.59	1.63204	75.59	1.51779	75.59	1.38723	75.59	1.32195
79.496	2.50751	75.85	1.63655	75.85	1.52199	75.85	1.39107	75.85	1.3256
79.789	2.51663	76.119	1.64106	76.119	1.52618	76.119	1.3949	76.119	1.32926
80.035	2.52575	76.472	1.64556	76.472	1.53037	76.472	1.39873	76.472	1.3329
80.294	2.53486	76.747	1.65006	76.747	1.53455	76.747	1.40255	76.747	1.33655
80.547	2.54398	77.22	1.65455	77.22	1.53873	77.22	1.40637	77.22	1.34019
80.853	2.55309	77.487	1.65905	77.487	1.54291	77.487	1.41019	77.487	1.34383
81.057	2.5622	77.753	1.66355	77.753	1.5471	77.753	1.41402	77.753	1.34747
81.378	2.5713	77.994	1.66806	77.994	1.55129	77.994	1.41785	77.994	1.35113
81.657	2.58041	78.302	1.67257	78.302	1.55549	78.302	1.42168	78.302	1.35478
81.925	2.58951	78.583	1.67707	78.583	1.55968	78.583	1.42551	78.583	1.35843
82.159	2.59861	78.986	1.68157	78.986	1.56386	78.986	1.42933	78.986	1.36207
82.432	2.60771	79.18	1.68606	79.18	1.56804	79.18	1.43315	79.18	1.36571
83.071	2.61681	79.421	1.69056	79.421	1.57222	79.421	1.43697	79.421	1.36935
83.392	2.6259	79.653	1.69505	79.653	1.5764	79.653	1.44079	79.653	1.37299
83.646	2.63499	79.943	1.69953	79.943	1.58057	79.943	1.4446	79.943	1.37662
83.879	2.64408	80.18	1.70401	80.18	1.58473	80.18	1.4484	80.18	1.38024
84.189	2.65317	80.479	1.70847	80.479	1.58888	80.479	1.4522	80.479	1.38386
84.608	2.66226	80.915	1.71293	80.915	1.59302	80.915	1.45599	80.915	1.38747
84.822	2.67134	81.21	1.71738	81.21	1.59716	81.21	1.45977	81.21	1.39108
85.117	2.68042	81.478	1.72183	81.478	1.6013	81.478	1.46355	81.478	1.39468
85.334	2.6895	81.701	1.72627	81.701	1.60543	81.701	1.46733	81.701	1.39828
85.618	2.69858	81.98	1.73072	81.98	1.60957	81.98	1.47111	81.98	1.40188
85.883	2.70765	82.258	1.73517	82.258	1.61371	82.258	1.47489	82.258	1.40549
86.102	2.71673	82.629	1.73965	82.629	1.61787	82.629	1.4787	82.629	1.40912
86.344	2.7258	82.886	1.74413	82.886	1.62204	82.886	1.48251	82.886	1.41275
86.545	2.73487	83.156	1.74861	83.156	1.6262	83.156	1.48631	83.156	1.41637
86.955	2.74393	83.717	1.75308	83.717	1.63037	83.717	1.49012	83.717	1.42
87.151	2.753	83.964	1.75756	83.964	1.63453	83.964	1.49393	83.964	1.42362
87.612	2.76206	84.278	1.76203	84.278	1.63869	84.278	1.49773	84.278	1.42725
87.849	2.77112	84.578	1.7665	84.578	1.64284	84.578	1.50152	84.578	1.43086
88.087	2.78018	84.789	1.77095	84.789	1.64699	84.789	1.50531	84.789	1.43447
88.335	2.78924	85.028	1.77542	85.028	1.65114	85.028	1.50911	85.028	1.43809
88.616	2.79829	85.312	1.77987	85.312	1.65528	85.312	1.51289	85.312	1.4417
88.918	2.80734	85.616	1.78431	85.616	1.65941	85.616	1.51667	85.616	1.44529
89.131	2.81639	85.824	1.78875	85.824	1.66354	85.824	1.52044	85.824	1.44889
89.395	2.82544	86.167	1.79317	86.167	1.66765	86.167	1.5242	86.167	1.45247
89.591	2.83448	86.485	1.79759	86.485	1.67176	86.485	1.52795	86.485	1.45605
89.87	2.84353	86.722	1.802	86.722	1.67586	86.722	1.5317	86.722	1.45962
90.178	2.85257	87.087	1.8064	87.087	1.67995	87.087	1.53544	87.087	1.46319
90.449	2.86161	87.326	1.81081	87.326	1.68405	87.326	1.53919	87.326	1.46676
90.695	2.87065	87.577	1.81521	87.577	1.68815	87.577	1.54293	87.577	1.47032
91.05	2.87968	87.785	1.81961	87.785	1.69224	87.785	1.54667	87.785	1.47388
91.32	2.88871	88.044	1.824	88.044	1.69632	88.044	1.5504	88.044	1.47744
91.579	2.89774	88.279	1.8284	88.279	1.70041	88.279	1.55414	88.279	1.481
91.814	2.90677	88.55	1.83279	88.55	1.70449	88.55	1.55787	88.55	1.48456
92.052	2.9158	88.813	1.83717	88.813	1.70857	88.813	1.5616	88.813	1.48811
92.296	2.92482	89.049	1.84156	89.049	1.71265	89.049	1.56532	89.049	1.49166
92.777	2.93385	89.335	1.84593	89.335	1.71672	89.335	1.56904	89.335	1.4952
93.013	2.94287	89.576	1.8503	89.576	1.72078	89.576	1.57276	89.576	1.49874
93.25	2.95188	89.855	1.85466	89.855	1.72484	89.855	1.57646	89.855	1.50228
93.477	2.9609	90.148	1.85902	90.148	1.72889	90.148	1.58017	90.148	1.50581
93.748	2.96991	90.588	1.86337	90.588	1.73294	90.588	1.58387	90.588	1.50933
94.047	2.97893	90.857	1.86772	90.857	1.73698	90.857	1.58756	90.857	1.51285
94.278	2.98793	91.157	1.87206	91.157	1.74101	91.157	1.59125	91.157	1.51637
94.579	2.99694	91.376	1.87639	91.376	1.74504	91.376	1.59493	91.376	1.51987
94.828	3.00595	91.901	1.88071	91.901	1.74906	91.901	1.5986	91.901	1.52338
95.084	3.01495	92.355	1.88504	92.355	1.75309	92.355	1.60228	92.355	1.52688
95.556	3.02395	92.575	1.88936	92.575	1.75711	92.575	1.60596	92.575	1.53038
95.852	3.03295	92.853	1.89369	92.853	1.76113	92.853	1.60964	92.853	1.53389
96.128	3.04195	93.159	1.89802	93.159	1.76516	93.159	1.61332	93.159	1.53739
96.349	3.05094	93.368	1.90234	93.368	1.76917	93.368	1.61699	93.368	1.54089
96.585	3.05994	93.828	1.90665	93.828	1.77319	93.828	1.62066	93.828	1.54439
97.023	3.06893	94.147	1.91096	94.147	1.7772	94.147	1.62432	94.147	1.54788
97.274	3.07791	94.415	1.91526	94.415	1.78119	94.415	1.62797	94.415	1.55136
97.524	3.0869	94.653	1.91956	94.653	1.78519	94.653	1.63163	94.653	1.55485
97.769	3.09588	94.894	1.92386	94.894	1.78919	94.894	1.63528	94.894	1.55833
98.015	3.10487	95.351	1.92816	95.351	1.79319	95.351	1.63893	95.351	1.56181
98.286	3.11385	95.581	1.93245	95.581	1.79717	95.581	1.64258	95.581	1.56528
98.549	3.12282	95.807	1.93674	95.807	1.80117	95.807	1.64623	95.807	1.56876
98.811	3.1318	96.046	1.94104	96.046	1.80517	96.046	1.64988	96.046	1.57224
99.007	3.14077	96.754	1.94534	96.754	1.80916	96.754	1.65354	96.754	1.57572
99.276	3.14975	97.022	1.94962	97.022	1.81315	97.022	1.65718	97.022	1.57919
99.477	3.15871	97.242	1.9539	97.242	1.81712	97.242	1.66081	97.242	1.58266
99.676	3.16768	97.513	1.95816	97.513	1.82109	97.513	1.66444	97.513	1.58611
99.917	3.17665	97.859	1.96243	97.859	1.82506	97.859	1.66806	97.859	1.58957
100.188	3.18561	98.314	1.96669	98.314	1.82902	98.314	1.67168	98.314	1.59302
100.412	3.19457	98.886	1.97094	98.886	1.83297	98.886	1.6753	98.886	1.59646
100.71	3.20353	99.104	1.97518	99.104	1.83692	99.104	1.67891	99.104	1.5999
101.181	3.21249	99.564	1.97942	99.564	1.84086	99.564	1.68251	99.564	1.60333
101.399	3.22144	99.858	1.98364	99.858	1.84479	99.858	1.6861	99.858	1.60675
101.859	3.23039	100.161	1.98786	100.161	1.84871	100.161	1.68968	100.161	1.61017
102.155	3.23934	100.378	1.99208	100.378	1.85263	100.378	1.69327	100.378	1.61358
103.025	3.24829	100.615	1.99629	100.615	1.85655	100.615	1.69684	100.615	1.61699
103.269	3.25724	100.842	2.00049	100.842	1.86046	100.842	1.70042	100.842	1.6204
103.565	3.26618	101.082	2.00469	101.082	1.86436	101.082	1.70399	101.082	1.6238
103.852	3.27512	101.327	2.00888	101.327	1.86826	101.327	1.70755	101.327	1.62719
104.114	3.28406	101.618	2.01306	101.618	1.87215	101.618	1.7111	101.618	1.63058
104.338	3.293	101.835	2.01723	101.835	1.87603	101.835	1.71465	101.835	1.63396
104.619	3.30194	102.043	2.02139	102.043	1.8799	102.043	1.71818	102.043	1.63733
104.928	3.31087	102.279	2.02555	102.279	1.88376	102.279	1.72172	102.279	1.6407
105.132	3.3198	102.496	2.02971	102.496	1.88763	102.496	1.72525	102.496	1.64406
105.415	3.32873	102.776	2.03385	102.776	1.89148	102.776	1.72877	102.776	1.64741
105.721	3.33766	103.177	2.03797	103.177	1.89531	103.177	1.73228	103.177	1.65076
105.934	3.34658	103.374	2.04209	103.374	1.89915	103.374	1.73578	103.374	1.65409
106.213	3.35551	103.624	2.0462	103.624	1.90297	103.624	1.73927	103.624	1.65742
106.502	3.36443	103.841	2.05031	103.841	1.90678	103.841	1.74276	103.841	1.66075
106.784	3.37334	104.09	2.0544	104.09	1.91059	104.09	1.74624	104.09	1.66406
107.031	3.38226	104.318	2.05848	104.318	1.91439	104.318	1.74971	104.318	1.66737
107.292	3.39118	104.642	2.06255	104.642	1.91817	104.642	1.75317	104.642	1.67066
107.491	3.40009	104.85	2.06661	104.85	1.92195	104.85	1.75662	104.85	1.67396
107.82	3.409	105.082	2.07067	105.082	1.92572	105.082	1.76007	105.082	1.67724
108.123	3.41791	105.345	2.07471	105.345	1.92948	105.345	1.7635	105.345	1.68052
108.377	3.42681	105.579	2.07874	105.579	1.93323	105.579	1.76693	105.579	1.68378
108.62	3.43572	105.817	2.08277	105.817	1.93697	105.817	1.77035	105.817	1.68704
108.881	3.44462	106.046	2.08678	106.046	1.94071	106.046	1.77377	106.046	1.69029
109.142	3.45352	106.524	2.09079	106.524	1.94443	106.524	1.77717	106.524	1.69354
109.351	3.46241	106.746	2.09478	106.746	1.94815	106.746	1.78057	106.746	1.69678
109.612	3.47131	107.004	2.09878	107.004	1.95186	107.004	1.78396	107.004	1.70001
109.864	3.4802	107.258	2.10276	107.258	1.95557	107.258	1.78735	107.258	1.70324
110.149	3.48909	107.454	2.10675	107.454	1.95927	107.454	1.79073	107.454	1.70646
110.447	3.49798	107.75	2.11072	107.75	1.96297	107.75	1.79411	107.75	1.70968
110.686	3.50687	108.017	2.11468	108.017	1.96665	108.017	1.79748	108.017	1.71289
110.983	3.51575	108.433	2.11864	108.433	1.97033	108.433	1.80084	108.433	1.7161
111.209	3.52464	108.63	2.12259	108.63	1.97401	108.63	1.8042	108.63	1.71929
111.42	3.53352	108.941	2.12652	108.941	1.97766	108.941	1.80754	108.941	1.72248
111.686	3.5424	109.192	2.13045	109.192	1.98132	109.192	1.81088	109.192	1.72566
111.975	3.55127	109.471	2.13437	109.471	1.98497	109.471	1.81422	109.471	1.72884
112.218	3.56015	109.712	2.13828	109.712	1.9886	109.712	1.81754	109.712	1.73201
112.52	3.56902	109.987	2.14219	109.987	1.99224	109.987	1.82086	109.987	1.73517
112.732	3.57789	110.246	2.14609	110.246	1.99587	110.246	1.82418	110.246	1.73834
113.016	3.58676	110.709	2.15001	110.709	1.99951	110.709	1.82751	110.709	1.74151
113.318	3.59562	110.907	2.15391	110.907	2.00314	110.907	1.83083	110.907	1.74467
113.584	3.60449	111.114	2.15782	111.114	2.00677	111.114	1.83414	111.114	1.74783
113.799	3.61335	111.416	2.16172	111.416	2.0104	111.416	1.83746	111.416	1.75099
114.083	3.62221	111.633	2.16563	111.633	2.01404	111.633	1.84079	111.633	1.75416
114.385	3.63106	111.85	2.16954	111.85	2.01767	111.85	1.84411	111.85	1.75733
114.595	3.63992	112.148	2.17346	112.148	2.02132	112.148	1.84744	112.148	1.7605
114.888	3.64877	112.387	2.17738	112.387	2.02497	112.387	1.85078	112.387	1.76368
115.182	3.65762	112.645	2.18131	112.645	2.02861	112.645	1.85411	112.645	1.76686
115.816	3.66647	112.909	2.18522	112.909	2.03225	112.909	1.85744	112.909	1.77003
116.082	3.67532	113.108	2.18912	113.108	2.03588	113.108	1.86075	113.108	1.77319
116.38	3.68416	113.353	2.19302	113.353	2.03951	113.353	1.86406	113.353	1.77634
116.647	3.693	113.568	2.1969	113.568	2.04312	113.568	1.86736	113.568	1.77949
116.912	3.70184	113.787	2.20077	113.787	2.04672	113.787	1.87065	113.787	1.78262
117.186	3.71068	114.153	2.20463	114.153	2.0503	114.153	1.87393	114.153	1.78575
117.413	3.71952	114.582	2.20848	114.582	2.05388	114.582	1.87721	114.582	1.78887
117.71	3.72835	114.844	2.21232	114.844	2.05745	114.844	1.88047	114.844	1.79198
117.939	3.73718	115.139	2.21614	115.139	2.06101	115.139	1.88372	115.139	1.79508
118.223	3.74601	115.978	2.21996	115.978	2.06456	115.978	1.88697	115.978	1.79817
118.481	3.75484	116.241	2.22378	116.241	2.06812	116.241	1.89021	116.241	1.80126
118.767	3.76367	116.567	2.22759	116.567	2.07166	116.567	1.89345	116.567	1.80435
119.047	3.77249	116.778	2.23139	116.778	2.0752	116.778	1.89668	116.778	1.80743
119.292	3.78131	117.017	2.23518	117.017	2.07872	117.017	1.89991	117.017	1.8105
119.948	3.79013	117.424	2.23897	117.424	2.08224	117.424	1.90312	117.424	1.81356
120.257	3.79895	117.644	2.24274	117.644	2.08575	117.644	1.90633	117.644	1.81662
120.493	3.80776	117.944	2.24651	117.944	2.08925	117.944	1.90953	117.944	1.81967
120.804	3.81658	118.285	2.25026	118.285	2.09275	118.285	1.91273	118.285	1.82271
121.067	3.82539	118.521	2.25401	118.521	2.09623	118.521	1.91591	118.521	1.82575
121.264	3.83419	119.248	2.25775	119.248	2.0997	119.248	1.91908	119.248	1.82877
121.543	3.843	119.496	2.26147	119.496	2.10317	119.496	1.92225	119.496	1.83179
121.821	3.85181	119.794	2.26519	119.794	2.10663	119.794	1.92541	119.794	1.83481
122.115	3.86061	120.051	2.2689	120.051	2.11008	120.051	1.92857	120.051	1.83781
122.379	3.86941	120.349	2.27261	120.349	2.11352	120.349	1.93172	120.349	1.84081
122.619	3.87821	120.582	2.2763	120.582	2.11696	120.582	1.93486	120.582	1.84381
122.883	3.887	120.886	2.27999	120.886	2.12039	120.886	1.93799	120.886	1.84679
123.148	3.8958	121.144	2.28368	121.144	2.12382	121.144	1.94113	121.144	1.84978
123.409	3.90459	121.374	2.28736	121.374	2.12724	121.374	1.94426	121.374	1.85276
123.711	3.91338	121.582	2.29104	121.582	2.13067	121.582	1.94738	121.582	1.85574
123.979	3.92216	121.848	2.29472	121.848	2.13409	121.848	1.95051	121.848	1.85872
124.248	3.93095	122.064	2.29839	122.064	2.1375	122.064	1.95363	122.064	1.86169
124.476	3.93973	122.313	2.30207	122.313	2.14093	122.313	1.95676	122.313	1.86468
124.745	3.94851	122.582	2.30576	122.582	2.14436	122.582	1.9599	122.582	1.86766
124.951	3.95729	122.761	2.30944	122.761	2.14778	122.761	1.96302	122.761	1.87064
125.246	3.96607	123.178	2.31311	123.178	2.15119	123.178	1.96614	123.178	1.87362
125.882	3.97484	123.352	2.31677	123.352	2.1546	123.352	1.96926	123.352	1.87659
126.15	3.98362	123.651	2.32043	123.651	2.158	123.651	1.97236	123.651	1.87955
126.615	3.99239	123.951	2.32408	123.951	2.16139	123.951	1.97547	123.951	1.8825
126.809	4.00115	124.185	2.32772	124.185	2.16478	124.185	1.97857	124.185	1.88546
127.01	4.00992	124.434	2.33136	124.434	2.16816	124.434	1.98166	124.434	1.8884
127.219	4.01869	124.72	2.33499	124.72	2.17154	124.72	1.98474	124.72	1.89134
127.413	4.02745	125.063	2.33861	125.063	2.17491	125.063	1.98782	125.063	1.89428
127.645	4.03621	125.341	2.34223	125.341	2.17827	125.341	1.99089	125.341	1.8972
127.908	4.04496	125.62	2.34584	125.62	2.18163	125.62	1.99396	125.62	1.90013
128.149	4.05372	125.875	2.34944	125.875	2.18498	125.875	1.99703	125.875	1.90305
128.444	4.06247	126.117	2.35304	126.117	2.18833	126.117	2.00009	126.117	1.90596
128.676	4.07123	126.381	2.35664	126.381	2.19167	126.381	2.00314	126.381	1.90888
128.873	4.07997	126.642	2.36023	126.642	2.19501	126.642	2.00619	126.642	1.91178
129.117	4.08872	126.885	2.36381	126.885	2.19835	126.885	2.00924	126.885	1.91469
129.335	4.09747	127.122	2.3674	127.122	2.20168	127.122	2.01229	127.122	1.91759
129.618	4.10621	127.385	2.37098	127.385	2.20501	127.385	2.01533	127.385	1.92049
129.914	4.11495	127.647	2.37455	127.647	2.20833	127.647	2.01837	127.647	1.92338
130.128	4.12369	127.948	2.37812	127.948	2.21165	127.948	2.0214	127.948	1.92627
130.825	4.13243	128.156	2.3817	128.156	2.21498	128.156	2.02445	128.156	1.92918
131.073	4.14116	128.477	2.38529	128.477	2.21832	128.477	2.0275	128.477	1.93209
131.359	4.14989	128.744	2.38888	128.744	2.22166	128.744	2.03055	128.744	1.93499
131.819	4.15862	128.982	2.39246	128.982	2.22499	128.982	2.0336	128.982	1.9379
132.11	4.16735	129.233	2.39605	129.233	2.22833	129.233	2.03664	129.233	1.9408
132.341	4.17608	129.514	2.39964	129.514	2.23167	129.514	2.03969	129.514	1.94371
132.584	4.1848	129.815	2.40322	129.815	2.235	129.815	2.04274	129.815	1.94661
132.852	4.19352	130.029	2.40681	130.029	2.23833	130.029	2.04579	130.029	1.94951
133.298	4.20224	130.491	2.41038	130.491	2.24166	130.491	2.04883	130.491	1.95241
133.544	4.21096	130.789	2.41396	130.789	2.24498	130.789	2.05186	130.789	1.95531
133.78	4.21968	131.078	2.41753	131.078	2.2483	131.078	2.0549	131.078	1.9582
134.048	4.22839	131.326	2.4211	131.326	2.25162	131.326	2.05793	131.326	1.96109
134.28	4.2371	131.598	2.42467	131.598	2.25494	131.598	2.06097	131.598	1.96398
134.517	4.24581	131.846	2.42824	131.846	2.25827	131.846	2.06401	131.846	1.96688
134.75	4.25452	132.149	2.43182	132.149	2.2616	132.149	2.06705	132.149	1.96978
135.047	4.26322	132.366	2.43541	132.366	2.26493	132.366	2.0701	132.366	1.97268
135.484	4.27192	132.826	2.439	132.826	2.26827	132.826	2.07315	132.826	1.97559
135.748	4.28062	133.391	2.44258	133.391	2.2716	133.391	2.07619	133.391	1.97849
136.057	4.28932	133.685	2.44616	133.685	2.27493	133.685	2.07924	133.685	1.98139
136.287	4.29802	133.91	2.44975	133.91	2.27827	133.91	2.08229	133.91	1.9843
136.978	4.30671	134.146	2.45336	134.146	2.28163	134.146	2.08536	134.146	1.98722
137.253	4.31541	134.415	2.45698	134.415	2.28499	134.415	2.08843	134.415	1.99015
137.473	4.3241	134.639	2.4606	134.639	2.28836	134.639	2.09151	134.639	1.99308
137.687	4.33278	134.881	2.46422	134.881	2.29173	134.881	2.09459	134.881	1.99602
137.941	4.34147	135.156	2.46785	135.156	2.2951	135.156	2.09767	135.156	1.99896
138.184	4.35015	135.375	2.47147	135.375	2.29847	135.375	2.10075	135.375	2.00189
138.452	4.35883	135.576	2.47509	135.576	2.30184	135.576	2.10383	135.576	2.00483
138.728	4.36751	135.772	2.47872	135.772	2.30521	135.772	2.10691	135.772	2.00776
138.951	4.37619	136.015	2.48234	136.015	2.30858	136.015	2.10999	136.015	2.01069
139.413	4.38487	136.288	2.48597	136.288	2.31195	136.288	2.11308	136.288	2.01364
139.592	4.39354	136.742	2.48962	136.742	2.31534	136.742	2.11617	136.742	2.01659
139.847	4.40221	137.18	2.49326	137.18	2.31873	137.18	2.11927	137.18	2.01954
140.072	4.41088	137.448	2.49691	137.448	2.32212	137.448	2.12237	137.448	2.0225
140.308	4.41955	137.739	2.50057	137.739	2.32553	137.739	2.12548	137.739	2.02546
140.575	4.42821	137.973	2.50423	137.973	2.32893	137.973	2.12859	137.973	2.02842
140.812	4.43687	138.21	2.50789	138.21	2.33234	138.21	2.13171	138.21	2.03139
141.215	4.44553	138.647	2.51155	138.647	2.33574	138.647	2.13482	138.647	2.03436
141.515	4.45419	138.95	2.51521	138.95	2.33915	138.95	2.13793	138.95	2.03732
141.76	4.46285	139.365	2.51887	139.365	2.34255	139.365	2.14104	139.365	2.04029
142.057	4.4715	139.681	2.52253	139.681	2.34595	139.681	2.14415	139.681	2.04325
142.282	4.48015	139.918	2.52619	139.918	2.34936	139.918	2.14726	139.918	2.04621
142.777	4.4888	140.614	2.52985	140.614	2.35276	140.614	2.15037	140.614	2.04918
143.207	4.49745	140.858	2.53351	140.858	2.35617	140.858	2.15348	140.858	2.05214
143.451	4.5061	141.108	2.53717	141.108	2.35957	141.108	2.1566	141.108	2.05511
143.685	4.51474	141.387	2.54084	141.387	2.36298	141.387	2.15972	141.387	2.05808
143.911	4.52338	141.653	2.54451	141.653	2.36639	141.653	2.16283	141.653	2.06105
144.152	4.53202	141.91	2.54818	141.91	2.36981	141.91	2.16595	141.91	2.06402
144.408	4.54066	142.144	2.55186	142.144	2.37323	142.144	2.16908	142.144	2.067
144.679	4.54929	142.381	2.55553	142.381	2.37665	142.381	2.1722	142.381	2.06998
144.912	4.55793	142.623	2.55921	142.623	2.38007	142.623	2.17533	142.623	2.07296
145.154	4.56656	143.048	2.56289	143.048	2.38349	143.048	2.17845	143.048	2.07594
145.415	4.57519	143.309	2.56656	143.309	2.3869	143.309	2.18158	143.309	2.07892
145.676	4.58381	143.575	2.57024	143.575	2.39032	143.575	2.1847	143.575	2.08189
145.98	4.59244	143.786	2.57392	143.786	2.39375	143.786	2.18783	143.786	2.08488
146.446	4.60106	144.023	2.57761	144.023	2.39717	144.023	2.19097	144.023	2.08786
146.638	4.60968	144.278	2.58129	144.278	2.4006	144.278	2.1941	144.278	2.09085
146.952	4.6183	144.549	2.58497	144.549	2.40402	144.549	2.19723	144.549	2.09383
147.243	4.62691	144.771	2.58866	144.771	2.40745	144.771	2.20036	144.771	2.09681
147.484	4.63553	145.015	2.59235	145.015	2.41088	145.015	2.20349	145.015	2.0998
147.743	4.64414	145.246	2.59604	145.246	2.41431	145.246	2.20663	145.246	2.10279
148.021	4.65275	145.445	2.59973	145.445	2.41775	145.445	2.20977	145.445	2.10578
148.317	4.66136	145.639	2.60343	145.639	2.42119	145.639	2.21291	145.639	2.10877
148.533	4.66996	146.078	2.60713	146.078	2.42463	146.078	2.21606	146.078	2.11178
148.815	4.67856	146.555	2.61085	146.555	2.42809	146.555	2.21922	146.555	2.11478
149.078	4.68717	146.977	2.61456	146.977	2.43154	146.977	2.22238	146.977	2.11779
149.346	4.69576	147.566	2.61827	147.566	2.43499	147.566	2.22553	147.566	2.1208
149.672	4.70436	148.082	2.62199	148.082	2.43845	148.082	2.22869	148.082	2.12381
149.873	4.71296	148.322	2.6257	148.322	2.4419	148.322	2.23184	148.322	2.12681
150.088	4.72155	148.951	2.62941	148.951	2.44535	148.951	2.235	148.951	2.12982
150.344	4.73014	149.188	2.63312	149.188	2.4488	149.188	2.23815	149.188	2.13283
150.609	4.73873	149.441	2.63683	149.441	2.45225	149.441	2.24131	149.441	2.13583
151.108	4.74731	149.613	2.64054	149.613	2.45571	149.613	2.24446	149.613	2.13884
151.582	4.7559	149.863	2.64426	149.863	2.45916	149.863	2.24762	149.863	2.14185
151.798	4.76448	150.311	2.64797	150.311	2.46262	150.311	2.25078	150.311	2.14486
152.061	4.77306	150.51	2.6517	150.51	2.46608	150.51	2.25394	150.51	2.14788
152.35	4.78164	150.749	2.65543	150.749	2.46955	150.749	2.25711	150.749	2.15089
152.556	4.79021	150.975	2.65915	150.975	2.47301	150.975	2.26028	150.975	2.15391
152.81	4.79879	151.181	2.66288	151.181	2.47648	151.181	2.26345	151.181	2.15694
153.014	4.80736	151.416	2.66661	151.416	2.47995	151.416	2.26662	151.416	2.15996
153.447	4.81593	151.676	2.67034	151.676	2.48342	151.676	2.26979	151.676	2.16298
153.65	4.8245	151.91	2.67408	151.91	2.4869	151.91	2.27297	151.91	2.16601
153.985	4.83306	152.207	2.67782	152.207	2.49038	152.207	2.27615	152.207	2.16904
154.241	4.84162	152.439	2.68157	152.439	2.49386	152.439	2.27933	152.439	2.17207
154.512	4.85018	152.725	2.68532	152.725	2.49734	152.725	2.28252	152.725	2.17511
154.752	4.85874	153.026	2.68907	153.026	2.50083	153.026	2.28571	153.026	2.17815
155.01	4.8673	153.238	2.69282	153.238	2.50432	153.238	2.2889	153.238	2.18118
155.31	4.87586	153.471	2.69657	153.471	2.50781	153.471	2.29208	153.471	2.18422
155.525	4.88441	153.809	2.70032	153.809	2.5113	153.809	2.29528	153.809	2.18726
155.816	4.89296	154.046	2.70408	154.046	2.5148	154.046	2.29847	154.046	2.19031
156.111	4.90151	154.412	2.70784	154.412	2.51829	154.412	2.30167	154.412	2.19335
156.388	4.91005	154.635	2.71161	154.635	2.52179	154.635	2.30487	154.635	2.1964
156.65	4.9186	154.858	2.71537	154.858	2.52529	154.858	2.30806	154.858	2.19945
156.886	4.92714	155.107	2.71915	155.107	2.52881	155.107	2.31127	155.107	2.20251
157.157	4.93568	155.262	2.72293	155.262	2.53232	155.262	2.31449	155.262	2.20557
157.407	4.94422	155.544	2.72671	155.544	2.53584	155.544	2.3177	155.544	2.20863
157.716	4.95275	155.809	2.73049	155.809	2.53936	155.809	2.32092	155.809	2.2117
158.187	4.96128	156.083	2.73428	156.083	2.54288	156.083	2.32414	156.083	2.21476
158.37	4.96982	156.343	2.73806	156.343	2.5464	156.343	2.32735	156.343	2.21783
158.722	4.97834	156.575	2.74185	156.575	2.54992	156.575	2.33057	156.575	2.2209
159.242	4.98687	156.833	2.74564	156.833	2.55345	156.833	2.3338	156.833	2.22397
159.469	4.9954	157.121	2.74944	157.121	2.55698	157.121	2.33702	157.121	2.22704
159.755	5.00392	157.365	2.75323	157.365	2.5605	157.365	2.34024	157.365	2.23011
160.056	5.01244	157.651	2.75702	157.651	2.56402	157.651	2.34346	157.651	2.23318
160.518	5.02096	157.948	2.7608	157.948	2.56755	157.948	2.34668	157.948	2.23625
160.73	5.02948	158.358	2.76459	158.358	2.57107	158.358	2.3499	158.358	2.23932
161.123	5.03799	158.576	2.76837	158.576	2.57459	158.576	2.35312	158.576	2.24238
161.381	5.0465	159.036	2.77216	159.036	2.57811	159.036	2.35634	159.036	2.24545
161.607	5.05501	159.312	2.77595	159.312	2.58164	159.312	2.35956	159.312	2.24852
161.851	5.06352	159.625	2.77974	159.625	2.58516	159.625	2.36278	159.625	2.25159
162.117	5.07203	159.845	2.78354	159.845	2.58869	159.845	2.36601	159.845	2.25467
162.353	5.08053	160.145	2.78734	160.145	2.59222	160.145	2.36924	160.145	2.25774
162.647	5.08903	160.376	2.79114	160.376	2.59576	160.376	2.37247	160.376	2.26082
162.87	5.09753	160.627	2.79494	160.627	2.59929	160.627	2.3757	160.627	2.2639
163.118	5.10603	160.854	2.79874	160.854	2.60282	160.854	2.37893	160.854	2.26698
163.335	5.11452	161.103	2.80253	161.103	2.60635	161.103	2.38215	161.103	2.27005
163.614	5.12302	161.384	2.80632	161.384	2.60988	161.384	2.38537	161.384	2.27312
163.904	5.13151	161.659	2.81012	161.659	2.61341	161.659	2.3886	161.659	2.27619
164.128	5.14	162.025	2.81391	162.025	2.61693	162.025	2.39182	162.025	2.27926
164.42	5.14848	162.28	2.8177	162.28	2.62046	162.28	2.39504	162.28	2.28233
164.713	5.15697	162.541	2.82149	162.541	2.62398	162.541	2.39827	162.541	2.28541
164.982	5.16545	162.773	2.82528	162.773	2.62751	162.773	2.40149	162.773	2.28848
165.222	5.17393	162.975	2.82908	162.975	2.63105	162.975	2.40472	162.975	2.29156
165.489	5.18241	163.169	2.83288	163.169	2.63458	163.169	2.40795	163.169	2.29463
165.774	5.19089	163.395	2.83669	163.395	2.63812	163.395	2.41118	163.395	2.29771
165.991	5.19936	163.669	2.84049	163.669	2.64165	163.669	2.41442	163.669	2.3008
166.309	5.20783	163.907	2.84429	163.907	2.64519	163.907	2.41765	163.907	2.30388
166.556	5.2163	164.121	2.84809	164.121	2.64873	164.121	2.42088	164.121	2.30696
166.817	5.22477	164.375	2.8519	164.375	2.65226	164.375	2.42411	164.375	2.31004
167.013	5.23324	164.583	2.8557	164.583	2.6558	164.583	2.42734	164.583	2.31311
167.302	5.2417	164.887	2.85949	164.887	2.65933	164.887	2.43057	164.887	2.31619
167.582	5.25016	165.143	2.86329	165.143	2.66286	165.143	2.4338	165.143	2.31926
167.824	5.25862	165.387	2.86708	165.387	2.66639	165.387	2.43702	165.387	2.32234
168.124	5.26708	165.656	2.87088	165.656	2.66992	165.656	2.44025	165.656	2.32541
168.341	5.27553	165.897	2.87466	165.897	2.67344	165.897	2.44347	165.897	2.32848
168.643	5.28399	166.344	2.87845	166.344	2.67696	166.344	2.44668	166.344	2.33154
168.868	5.29244	166.563	2.88224	166.563	2.68048	166.563	2.4499	166.563	2.33461
169.144	5.30089	166.777	2.88603	166.777	2.68401	166.777	2.45313	166.777	2.33769
169.44	5.30933	167.415	2.88983	167.415	2.68754	167.415	2.45635	167.415	2.34076
169.684	5.31778	167.856	2.89363	167.856	2.69108	167.856	2.45959	167.856	2.34384
169.95	5.32622	168.311	2.89743	168.311	2.69461	168.311	2.46282	168.311	2.34692
170.208	5.33466	168.55	2.90124	168.55	2.69815	168.55	2.46605	168.55	2.35
170.405	5.3431	168.851	2.90504	168.851	2.70169	168.851	2.46929	168.851	2.35309
170.637	5.35153	169.104	2.90885	169.104	2.70523	169.104	2.47252	169.104	2.35617
170.877	5.35997	169.31	2.91265	169.31	2.70876	169.31	2.47575	169.31	2.35924
171.378	5.3684	169.748	2.91644	169.748	2.71229	169.748	2.47898	169.748	2.36232
171.653	5.37683	169.929	2.92024	169.929	2.71582	169.929	2.4822	169.929	2.36539
171.869	5.38526	170.276	2.92402	170.276	2.71934	170.276	2.48542	170.276	2.36846
172.148	5.39368	170.586	2.92781	170.586	2.72287	170.586	2.48864	170.586	2.37153
172.447	5.40211	170.849	2.9316	170.849	2.72639	170.849	2.49186	170.849	2.3746
172.66	5.41053	171.043	2.93539	171.043	2.72991	171.043	2.49508	171.043	2.37766
172.998	5.41895	171.262	2.93917	171.262	2.73343	171.262	2.4983	171.262	2.38073
173.249	5.42736	171.552	2.94296	171.552	2.73695	171.552	2.50151	171.552	2.3838
173.52	5.43578	171.79	2.94674	171.79	2.74046	171.79	2.50473	171.79	2.38686
173.777	5.44419	172.095	2.95051	172.095	2.74397	172.095	2.50793	172.095	2.38991
174.007	5.4526	172.508	2.95428	172.508	2.74748	172.508	2.51114	172.508	2.39297
174.286	5.46101	172.747	2.95804	172.747	2.75098	172.747	2.51434	172.747	2.39602
174.537	5.46942	172.976	2.96181	172.976	2.75448	172.976	2.51754	172.976	2.39906
174.816	5.47782	173.172	2.96557	173.172	2.75798	173.172	2.52073	173.172	2.40211
175.106	5.48622	173.371	2.96933	173.371	2.76147	173.371	2.52393	173.371	2.40515
175.383	5.49462	173.616	2.97308	173.616	2.76497	173.616	2.52712	173.616	2.4082
175.645	5.50302	173.885	2.97685	173.885	2.76847	173.885	2.53032	173.885	2.41125
175.873	5.51142	174.145	2.98061	174.145	2.77197	174.145	2.53352	174.145	2.4143
176.074	5.51981	174.373	2.98438	174.373	2.77547	174.373	2.53672	174.373	2.41735
176.273	5.5282	174.572	2.98815	174.572	2.77898	174.572	2.53993	174.572	2.4204
176.504	5.53659	174.817	2.99193	174.817	2.78249	174.817	2.54314	174.817	2.42346
176.78	5.54498	175.082	2.9957	175.082	2.786	175.082	2.54635	175.082	2.42652
177.406	5.55336	175.346	2.99948	175.346	2.78952	175.346	2.54956	175.346	2.42958
177.642	5.56175	175.574	3.00327	175.574	2.79304	175.574	2.55278	175.574	2.43265
177.92	5.57013	175.798	3.00705	175.798	2.79656	175.798	2.55599	175.798	2.43571
178.185	5.57851	176.049	3.01083	176.049	2.80007	176.049	2.5592	176.049	2.43877
178.44	5.58688	176.541	3.0146	176.541	2.80358	176.541	2.56241	176.541	2.44183
178.682	5.59526	176.773	3.01837	176.773	2.80708	176.773	2.56561	176.773	2.44488
178.948	5.60363	177.018	3.02213	177.018	2.81058	177.018	2.56881	177.018	2.44793
179.21	5.612	177.277	3.0259	177.277	2.81409	177.277	2.57201	177.277	2.45098
179.886	5.62037	177.548	3.02966	177.548	2.81759	177.548	2.57521	177.548	2.45403
180.149	5.62874	177.789	3.03342	177.789	2.82108	177.789	2.57841	177.789	2.45707
180.449	5.6371	178.056	3.03718	178.056	2.82458	178.056	2.5816	178.056	2.46012
181.216	5.64546	178.346	3.04094	178.346	2.82808	178.346	2.5848	178.346	2.46316
181.489	5.65382	178.814	3.0447	178.814	2.83158	178.814	2.588	178.814	2.46621
181.776	5.66218	179.028	3.04846	179.028	2.83507	179.028	2.59119	179.028	2.46926
182.022	5.67054	179.339	3.05222	179.339	2.83856	179.339	2.59439	179.339	2.4723
182.262	5.67889	179.611	3.05597	179.611	2.84205	179.611	2.59757	179.611	2.47534
182.548	5.68724	179.874	3.05972	179.874	2.84554	179.874	2.60076	179.874	2.47837
182.81	5.69559	180.097	3.06346	180.097	2.84902	180.097	2.60394	180.097	2.4814
183.272	5.70394	180.378	3.0672	180.378	2.8525	180.378	2.60712	180.378	2.48443
183.486	5.71228	180.679	3.07094	180.679	2.85598	180.679	2.6103	180.679	2.48746
183.764	5.72063	180.892	3.07468	180.892	2.85945	180.892	2.61348	180.892	2.49049
184.192	5.72897	181.213	3.07842	181.213	2.86293	181.213	2.61666	181.213	2.49352
184.672	5.73731	181.473	3.08216	181.473	2.8664	181.473	2.61983	181.473	2.49655
184.874	5.74564	181.739	3.0859	181.739	2.86988	181.739	2.62301	181.739	2.49958
185.08	5.75398	181.984	3.08963	181.984	2.87336	181.984	2.62619	181.984	2.5026
185.336	5.76231	182.253	3.09338	182.253	2.87684	182.253	2.62937	182.253	2.50563
185.573	5.77064	182.548	3.09712	182.548	2.88032	182.548	2.63255	182.548	2.50867
185.847	5.77897	182.762	3.10086	182.762	2.8838	182.762	2.63573	182.762	2.5117
186.085	5.78729	183.041	3.1046	183.041	2.88727	183.041	2.63891	183.041	2.51472
186.345	5.79562	183.347	3.10833	183.347	2.89075	183.347	2.64208	183.347	2.51775
186.604	5.80394	183.585	3.11207	183.585	2.89422	183.585	2.64526	183.585	2.52077
186.821	5.81226	183.876	3.1158	183.876	2.8977	183.876	2.64843	183.876	2.5238
187.136	5.82058	184.15	3.11954	184.15	2.90117	184.15	2.65161	184.15	2.52683
187.348	5.82889	184.371	3.12328	184.371	2.90465	184.371	2.65478	184.371	2.52985
187.646	5.83721	184.617	3.12701	184.617	2.90812	184.617	2.65796	184.617	2.53288
187.912	5.84552	184.834	3.13076	184.834	2.9116	184.834	2.66114	184.834	2.53591
188.131	5.85383	185.112	3.1345	185.112	2.91509	185.112	2.66433	185.112	2.53895
188.404	5.86213	185.414	3.13825	185.414	2.91857	185.414	2.66751	185.414	2.54198
188.608	5.87044	185.843	3.14199	185.843	2.92205	185.843	2.67069	185.843	2.54501
188.844	5.87874	186.092	3.14573	186.092	2.92553	186.092	2.67387	186.092	2.54804
189.073	5.88704	186.383	3.14947	186.383	2.92901	186.383	2.67705	186.383	2.55107
189.28	5.89534	186.671	3.15321	186.671	2.93248	186.671	2.68023	186.671	2.5541
189.54	5.90364	187.15	3.15694	187.15	2.93595	187.15	2.6834	187.15	2.55712
189.78	5.91193	187.382	3.16068	187.382	2.93943	187.382	2.68658	187.382	2.56015
190.016	5.92022	187.76	3.16441	187.76	2.94291	187.76	2.68975	187.76	2.56318
190.247	5.92851	187.967	3.16815	187.967	2.94638	187.967	2.69293	187.967	2.5662
190.508	5.9368	188.25	3.17189	188.25	2.94986	188.25	2.6961	188.25	2.56923
190.782	5.94509	188.566	3.17562	188.566	2.95333	188.566	2.69928	188.566	2.57226
191.008	5.95337	188.844	3.17936	188.844	2.95681	188.844	2.70246	188.844	2.57528
191.553	5.96165	189.139	3.1831	189.139	2.96028	189.139	2.70563	189.139	2.57831
191.793	5.96993	189.354	3.18683	189.354	2.96375	189.354	2.70881	189.354	2.58133
192.077	5.97821	189.674	3.19057	189.674	2.96723	189.674	2.71198	189.674	2.58436
192.34	5.98648	189.906	3.1943	189.906	2.97069	189.906	2.71515	189.906	2.58738
192.654	5.99476	190.108	3.19803	190.108	2.97417	190.108	2.71833	190.108	2.59041
192.91	6.00303	190.284	3.20177	190.284	2.97764	190.284	2.7215	190.284	2.59343
193.148	6.0113	191.012	3.2055	191.012	2.98112	191.012	2.72468	191.012	2.59646
193.4	6.01956	191.194	3.20924	191.194	2.98459	191.194	2.72786	191.194	2.59949
193.611	6.02783	191.458	3.21298	191.458	2.98807	191.458	2.73103	191.458	2.60251
193.846	6.03609	191.671	3.21672	191.671	2.99155	191.671	2.73421	191.671	2.60554
194.118	6.04435	192.081	3.22046	192.081	2.99503	192.081	2.73739	192.081	2.60857
194.362	6.05261	192.303	3.2242	192.303	2.9985	192.303	2.74057	192.303	2.6116
194.642	6.06087	192.587	3.22794	192.587	3.00198	192.587	2.74375	192.587	2.61463
194.871	6.06912	193.041	3.23168	193.041	3.00546	193.041	2.74693	193.041	2.61766
195.11	6.07737	193.486	3.23542	193.486	3.00894	193.486	2.7501	193.486	2.62069
195.38	6.08562	193.754	3.23916	193.754	3.01242	193.754	2.75329	193.754	2.62372
195.819	6.09387	194.01	3.2429	194.01	3.0159	194.01	2.75647	194.01	2.62675
196.068	6.10211	194.429	3.24665	194.429	3.01938	194.429	2.75965	194.429	2.62978
196.272	6.11036	194.626	3.25039	194.626	3.02286	194.626	2.76283	194.626	2.63282
196.473	6.1186	194.904	3.25414	194.904	3.02635	194.904	2.76602	194.904	2.63585
196.711	6.12684	195.123	3.25788	195.123	3.02983	195.123	2.7692	195.123	2.63888
196.97	6.13508	195.379	3.26163	195.379	3.03331	195.379	2.77238	195.379	2.64192
197.207	6.14331	195.692	3.26538	195.692	3.0368	195.692	2.77557	195.692	2.64495
197.408	6.15154	195.911	3.26913	195.911	3.04029	195.911	2.77876	195.911	2.64799
197.638	6.15977	196.206	3.27288	196.206	3.04378	196.206	2.78195	196.206	2.65103
197.868	6.168	196.438	3.27664	196.438	3.04728	196.438	2.78514	196.438	2.65408
198.263	6.17623	196.898	3.2804	196.898	3.05078	196.898	2.78834	196.898	2.65713
198.512	6.18445	197.174	3.28417	197.174	3.05428	197.174	2.79154	197.174	2.66018
198.736	6.19268	197.378	3.28793	197.378	3.05777	197.378	2.79474	197.378	2.66322
199.151	6.2009	197.639	3.2917	197.639	3.06128	197.639	2.79794	197.639	2.66627
199.581	6.20911	197.923	3.29546	197.923	3.06478	197.923	2.80114	197.923	2.66933
199.76	6.21733	198.288	3.29923	198.288	3.06829	198.288	2.80435	198.288	2.67238
200.116	6.22554	198.507	3.303	198.507	3.07179	198.507	2.80755	198.507	2.67543
200.38	6.23376	198.781	3.30677	198.781	3.0753	198.781	2.81076	198.781	2.67849
200.703	6.24197	199.017	3.31055	199.017	3.07881	199.017	2.81396	199.017	2.68154
200.979	6.25017	199.236	3.31432	199.236	3.08232	199.236	2.81717	199.236	2.6846
201.213	6.25838	199.435	3.3181	199.435	3.08583	199.435	2.82038	199.435	2.68766
201.406	6.26658	199.83	3.32188	199.83	3.08935	199.83	2.8236	199.83	2.69072
201.623	6.27478	200.104	3.32566	200.104	3.09287	200.104	2.82681	200.104	2.69379
201.871	6.28298	200.486	3.32945	200.486	3.09639	200.486	2.83004	200.486	2.69686
202.087	6.29118	200.72	3.33325	200.72	3.09992	200.72	2.83326	200.72	2.69993
202.371	6.29937	200.978	3.33705	200.978	3.10346	200.978	2.8365	200.978	2.70301
202.641	6.30757	201.242	3.34086	201.242	3.107	201.242	2.83973	201.242	2.7061
202.861	6.31576	201.543	3.34467	201.543	3.11054	201.543	2.84297	201.543	2.70918
203.057	6.32395	201.981	3.34848	201.981	3.11409	201.981	2.84621	201.981	2.71227
203.273	6.33213	202.217	3.35229	202.217	3.11763	202.217	2.84945	202.217	2.71536
203.505	6.34032	202.549	3.35611	202.549	3.12118	202.549	2.85269	202.549	2.71845
203.783	6.3485	202.774	3.35992	202.774	3.12473	202.774	2.85593	202.774	2.72154
204.014	6.35668	203.007	3.36374	203.007	3.12828	203.007	2.85918	203.007	2.72463
204.465	6.36486	203.279	3.36756	203.279	3.13183	203.279	2.86242	203.279	2.72772
204.74	6.37303	203.51	3.37138	203.51	3.13538	203.51	2.86567	203.51	2.73082
205.007	6.38121	203.806	3.3752	203.806	3.13894	203.806	2.86892	203.806	2.73391
205.306	6.38938	204.032	3.37902	204.032	3.14249	204.032	2.87217	204.032	2.73701
205.537	6.39755	204.281	3.38286	204.281	3.14606	204.281	2.87543	204.281	2.74011
205.847	6.40571	204.507	3.38669	204.507	3.14962	204.507	2.87869	204.507	2.74322
206.079	6.41388	204.98	3.39053	204.98	3.15319	204.98	2.88195	204.98	2.74633
206.337	6.42204	205.243	3.39438	205.243	3.15677	205.243	2.88522	205.243	2.74945
206.546	6.4302	205.511	3.39823	205.511	3.16035	205.511	2.8885	205.511	2.75257
206.849	6.43836	205.822	3.40208	205.822	3.16394	205.822	2.89177	205.822	2.75569
207.114	6.44652	206.036	3.40594	206.036	3.16753	206.036	2.89505	206.036	2.75881
207.349	6.45467	206.275	3.4098	206.275	3.17111	206.275	2.89833	206.275	2.76194
207.62	6.46283	206.508	3.41367	206.508	3.17471	206.508	2.90162	206.508	2.76507
207.876	6.47098	206.71	3.41754	206.71	3.17831	206.71	2.90491	206.71	2.76821
208.137	6.47912	207.004	3.42141	207.004	3.18191	207.004	2.9082	207.004	2.77134
208.349	6.48727	207.332	3.42529	207.332	3.18552	207.332	2.9115	207.332	2.77449
208.643	6.49541	207.61	3.42917	207.61	3.18913	207.61	2.9148	207.61	2.77763
208.861	6.50356	207.847	3.43305	207.847	3.19274	207.847	2.9181	207.847	2.78077
209.124	6.5117	208.141	3.43694	208.141	3.19636	208.141	2.9214	208.141	2.78392
209.41	6.51983	208.373	3.44084	208.373	3.19998	208.373	2.92471	208.373	2.78708
209.71	6.52797	208.637	3.44474	208.637	3.20361	208.637	2.92803	208.637	2.79024
209.953	6.5361	208.936	3.44865	208.936	3.20724	208.936	2.93135	208.936	2.7934
210.219	6.54423	209.154	3.45256	209.154	3.21088	209.154	2.93467	209.154	2.79657
210.48	6.55236	209.408	3.45647	209.408	3.21451	209.408	2.938	209.408	2.79974
210.745	6.56049	209.679	3.46038	209.679	3.21815	209.679	2.94132	209.679	2.80291
211.045	6.56862	209.895	3.4643	209.895	3.2218	209.895	2.94465	209.895	2.80608
211.287	6.57674	210.189	3.46822	210.189	3.22544	210.189	2.94799	210.189	2.80926
211.57	6.58486	210.549	3.47214	210.549	3.22909	210.549	2.95132	210.549	2.81243
211.842	6.59298	210.809	3.47607	210.809	3.23274	210.809	2.95466	210.809	2.81561
212.086	6.60109	211.044	3.47999	211.044	3.23639	211.044	2.95799	211.044	2.81879
212.391	6.60921	211.281	3.48392	211.281	3.24004	211.281	2.96133	211.281	2.82197
212.608	6.61732	211.509	3.48785	211.509	3.2437	211.509	2.96467	211.509	2.82516
212.884	6.62543	211.81	3.49178	211.81	3.24735	211.81	2.96801	211.81	2.82834
213.247	6.63354	212.077	3.49571	212.077	3.25101	212.077	2.97136	212.077	2.83153
213.512	6.64165	212.32	3.49965	212.32	3.25467	212.32	2.9747	212.32	2.83472
213.751	6.64975	212.59	3.50359	212.59	3.25834	212.59	2.97805	212.59	2.83791
214.003	6.65785	212.892	3.50752	212.892	3.262	212.892	2.9814	212.892	2.84109
214.212	6.66595	213.108	3.51146	213.108	3.26566	213.108	2.98474	213.108	2.84429
214.514	6.67405	213.405	3.51541	213.405	3.26933	213.405	2.98809	213.405	2.84748
214.729	6.68214	213.675	3.51935	213.675	3.27299	213.675	2.99145	213.675	2.85067
215.008	6.69024	213.95	3.52329	213.95	3.27666	213.95	2.9948	213.95	2.85387
215.505	6.69833	214.187	3.52724	214.187	3.28033	214.187	2.99815	214.187	2.85706
215.776	6.70642	214.48	3.53119	214.48	3.284	214.48	3.00151	214.48	2.86026
216.01	6.7145	214.95	3.53514	214.95	3.28768	214.95	3.00487	214.95	2.86346
216.278	6.72259	215.174	3.53909	215.174	3.29135	215.174	3.00822	215.174	2.86666
216.539	6.73067	215.505	3.54304	215.505	3.29503	215.505	3.01159	215.505	2.86986
217.19	6.73875	215.808	3.547	215.808	3.29871	215.808	3.01495	215.808	2.87307
217.412	6.74683	216.074	3.55096	216.074	3.30239	216.074	3.01831	216.074	2.87627
217.885	6.75491	216.34	3.55492	216.34	3.30607	216.34	3.02168	216.34	2.87948
218.18	6.76298	216.561	3.55888	216.561	3.30976	216.561	3.02505	216.561	2.88269
218.411	6.77105	216.855	3.56284	216.855	3.31344	216.855	3.02842	216.855	2.8859
218.854	6.77912	217.208	3.56681	217.208	3.31713	217.208	3.03179	217.208	2.88911
219.085	6.78719	217.449	3.57078	217.449	3.32082	217.449	3.03516	217.449	2.89233
219.377	6.79526	217.746	3.57475	217.746	3.32452	217.746	3.03854	217.746	2.89555
219.817	6.80332	218.013	3.57873	218.013	3.32822	218.013	3.04192	218.013	2.89877
220.075	6.81138	218.242	3.58271	218.242	3.33192	218.242	3.0453	218.242	2.902
220.343	6.81944	218.437	3.58669	218.437	3.33563	218.437	3.04869	218.437	2.90522
220.605	6.8275	218.648	3.59068	218.648	3.33933	218.648	3.05208	218.648	2.90845
220.813	6.83555	219.149	3.59467	219.149	3.34304	219.149	3.05547	219.149	2.91168
221.062	6.84361	219.412	3.59866	219.412	3.34675	219.412	3.05886	219.412	2.91492
221.343	6.85166	219.679	3.60265	219.679	3.35047	219.679	3.06226	219.679	2.91815
221.65	6.85971	219.893	3.60665	219.893	3.35418	219.893	3.06565	219.893	2.92139
222.102	6.86775	220.182	3.61064	220.182	3.3579	220.182	3.06905	220.182	2.92462
222.581	6.8758	220.421	3.61464	220.421	3.36162	220.421	3.07245	220.421	2.92786
222.797	6.88384	220.644	3.61864	220.644	3.36534	220.644	3.07584	220.644	2.9311
223.088	6.89188	221.176	3.62264	221.176	3.36906	221.176	3.07925	221.176	2.93434
223.377	6.89992	221.476	3.62665	221.476	3.37278	221.476	3.08265	221.476	2.93758
223.62	6.90795	221.704	3.63065	221.704	3.37651	221.704	3.08606	221.704	2.94083
223.912	6.91599	222.409	3.63466	222.409	3.38024	222.409	3.08946	222.409	2.94408
224.162	6.92402	222.638	3.63867	222.638	3.38397	222.638	3.09287	222.638	2.94733
224.404	6.93205	222.845	3.64269	222.845	3.3877	222.845	3.09628	222.845	2.95058
224.678	6.94008	223.111	3.6467	223.111	3.39143	223.111	3.0997	223.111	2.95383
224.946	6.9481	223.576	3.65072	223.576	3.39517	223.576	3.10311	223.576	2.95708
225.207	6.95613	223.849	3.65473	223.849	3.3989	223.849	3.10652	223.849	2.96033
225.508	6.96415	224.113	3.65875	224.113	3.40264	224.113	3.10994	224.113	2.96359
225.861	6.97217	224.767	3.66278	224.767	3.40639	224.767	3.11336	224.767	2.96685
226.07	6.98018	225.05	3.66681	225.05	3.41013	225.05	3.11679	225.05	2.97012
226.309	6.9882	225.56	3.67085	225.56	3.41389	225.56	3.12022	225.56	2.97339
226.54	6.99621	225.874	3.67489	225.874	3.41765	225.874	3.12366	225.874	2.97666
226.819	7.00422	226.1	3.67893	226.1	3.42141	226.1	3.12709	226.1	2.97993
227.067	7.01223	226.535	3.68298	226.535	3.42517	226.535	3.13054	226.535	2.98322
227.387	7.02024	227.215	3.68704	227.215	3.42895	227.215	3.13399	227.215	2.9865
227.609	7.02824	227.427	3.6911	227.427	3.43273	227.427	3.13744	227.427	2.98979
227.875	7.03624	227.99	3.69518	227.99	3.43651	227.99	3.1409	227.99	2.99309
228.281	7.04424	228.282	3.69925	228.282	3.4403	228.282	3.14436	228.282	2.99639
228.581	7.05224	228.519	3.70333	228.519	3.44409	228.519	3.14783	228.519	2.99969
228.845	7.06024	228.777	3.7074	228.777	3.44788	228.777	3.15129	228.777	3.003
229.059	7.06823	229.078	3.71148	229.078	3.45168	229.078	3.15476	229.078	3.0063
229.344	7.07622	229.292	3.71556	229.292	3.45547	229.292	3.15823	229.292	3.0096
229.551	7.08421	229.588	3.71964	229.588	3.45926	229.588	3.16169	229.588	3.01291
229.805	7.0922	229.889	3.72372	229.889	3.46306	229.889	3.16516	229.889	3.01621
230.041	7.10019	230.103	3.7278	230.103	3.46685	230.103	3.16863	230.103	3.01952
230.308	7.10817	230.337	3.73188	230.337	3.47065	230.337	3.1721	230.337	3.02282
230.528	7.11615	230.573	3.73596	230.573	3.47445	230.573	3.17557	230.573	3.02613
230.806	7.12413	230.803	3.74005	230.803	3.47824	230.803	3.17904	230.803	3.02944
231.115	7.13211	231.041	3.74414	231.041	3.48205	231.041	3.18251	231.041	3.03275
231.324	7.14008	231.281	3.74822	231.281	3.48585	231.281	3.18599	231.281	3.03606
231.638	7.14805	231.544	3.75231	231.544	3.48965	231.544	3.18947	231.544	3.03937
231.903	7.15602	231.782	3.75641	231.782	3.49346	231.782	3.19294	231.782	3.04269
232.175	7.16399	232.067	3.7605	232.067	3.49726	232.067	3.19642	232.067	3.046
232.81	7.17196	232.303	3.76459	232.303	3.50107	232.303	3.1999	232.303	3.04932
233.106	7.17992	232.543	3.76869	232.543	3.50488	232.543	3.20339	232.543	3.05264
233.345	7.18788	232.758	3.77279	232.758	3.50869	232.758	3.20687	232.758	3.05596
233.84	7.19584	233.042	3.7769	233.042	3.51251	233.042	3.21036	233.042	3.05929
234.115	7.2038	233.316	3.78101	233.316	3.51634	233.316	3.21386	233.316	3.06262
234.579	7.21176	233.554	3.78513	233.554	3.52017	233.554	3.21736	233.554	3.06595
234.849	7.21971	234.016	3.78925	234.016	3.52401	234.016	3.22087	234.016	3.0693
235.073	7.22766	234.295	3.79338	234.295	3.52784	234.295	3.22437	234.295	3.07264
235.373	7.23561	234.611	3.79751	234.611	3.53169	234.611	3.22788	234.611	3.07598
235.601	7.24356	234.842	3.80165	234.842	3.53553	234.842	3.2314	234.842	3.07933
235.879	7.2515	235.069	3.80579	235.069	3.53938	235.069	3.23492	235.069	3.08269
236.142	7.25945	235.299	3.80993	235.299	3.54324	235.299	3.23844	235.299	3.08605
236.443	7.26739	235.542	3.81408	235.542	3.5471	235.542	3.24197	235.542	3.08941
236.687	7.27533	235.808	3.81824	235.808	3.55096	235.808	3.2455	235.808	3.09277
236.941	7.28326	236.066	3.8224	236.066	3.55483	236.066	3.24904	236.066	3.09614
237.243	7.2912	236.307	3.82656	236.307	3.5587	236.307	3.25257	236.307	3.09951
237.67	7.29913	236.586	3.83072	236.586	3.56257	236.586	3.25611	236.586	3.10288
237.871	7.30706	236.886	3.83488	236.886	3.56644	236.886	3.25965	236.886	3.10625
238.113	7.31499	237.115	3.83904	237.115	3.57031	237.115	3.26319	237.115	3.10963
238.348	7.32291	237.408	3.84321	237.408	3.57419	237.408	3.26673	237.408	3.113
238.619	7.33084	237.672	3.84738	237.672	3.57807	237.672	3.27028	237.672	3.11638
238.871	7.33876	237.943	3.85156	237.943	3.58195	237.943	3.27382	237.943	3.11976
239.108	7.34668	238.169	3.85573	238.169	3.58583	238.169	3.27737	238.169	3.12315
239.35	7.3546	238.368	3.85991	238.368	3.58972	238.368	3.28093	238.368	3.12653
239.589	7.36251	238.57	3.86409	238.57	3.59361	238.57	3.28448	238.57	3.12991
239.877	7.37043	238.746	3.86827	238.746	3.59749	238.746	3.28803	238.746	3.1333
240.176	7.37834	239.07	3.87245	239.07	3.60138	239.07	3.29159	239.07	3.13669
240.417	7.38625	239.338	3.87664	239.338	3.60527	239.338	3.29514	239.338	3.14008
240.704	7.39415	239.605	3.88083	239.605	3.60917	239.605	3.29871	239.605	3.14347
240.937	7.40206	239.85	3.88502	239.85	3.61307	239.85	3.30227	239.85	3.14687
241.21	7.40996	240.109	3.88922	240.109	3.61698	240.109	3.30584	240.109	3.15027
241.473	7.41786	240.408	3.89342	240.408	3.62088	240.408	3.30941	240.408	3.15367
241.738	7.42576	240.621	3.89762	240.621	3.62479	240.621	3.31298	240.621	3.15707
241.996	7.43366	240.942	3.90183	240.942	3.6287	240.942	3.31655	240.942	3.16048
242.198	7.44155	241.168	3.90604	241.168	3.63261	241.168	3.32013	241.168	3.16389
242.51	7.44944	241.372	3.91025	241.372	3.63653	241.372	3.32371	241.372	3.1673
242.779	7.45733	241.546	3.91447	241.546	3.64046	241.546	3.3273	241.546	3.17072
243.02	7.46522	242.011	3.91869	242.011	3.64439	242.011	3.33089	242.011	3.17414
243.289	7.47311	242.343	3.92292	242.343	3.64832	242.343	3.33448	242.343	3.17757
243.577	7.48099	242.585	3.92716	242.585	3.65226	242.585	3.33808	242.585	3.181
243.852	7.48887	242.853	3.9314	242.853	3.6562	242.853	3.34169	242.853	3.18443
244.072	7.49675	243.142	3.93564	243.142	3.66015	243.142	3.3453	243.142	3.18787
244.276	7.50463	243.384	3.93989	243.384	3.6641	243.384	3.34891	243.384	3.19131
244.542	7.51251	243.875	3.94414	243.875	3.66805	243.875	3.35252	243.875	3.19475
244.843	7.52038	244.142	3.94839	244.142	3.67201	244.142	3.35614	244.142	3.1982
245.069	7.52825	244.375	3.95265	244.375	3.67597	244.375	3.35975	244.375	3.20165
245.373	7.53612	244.671	3.95691	244.671	3.67993	244.671	3.36338	244.671	3.2051
245.601	7.54399	244.902	3.96117	244.902	3.68389	244.902	3.367	244.902	3.20855
245.84	7.55185	245.577	3.96544	245.577	3.68786	245.577	3.37062	245.577	3.21201
246.102	7.55971	245.991	3.96971	245.991	3.69183	245.991	3.37425	245.991	3.21546
246.377	7.56757	246.238	3.97398	246.238	3.6958	246.238	3.37788	246.238	3.21892
246.596	7.57543	246.541	3.97825	246.541	3.69978	246.541	3.38152	246.541	3.22239
246.889	7.58329	246.78	3.98253	246.78	3.70375	246.78	3.38515	246.78	3.22585
247.174	7.59114	247.09	3.98681	247.09	3.70773	247.09	3.38879	247.09	3.22931
247.414	7.59899	247.307	3.99109	247.307	3.71171	247.307	3.39243	247.307	3.23278
247.874	7.60684	247.573	3.99538	247.573	3.7157	247.573	3.39607	247.573	3.23625
248.132	7.61469	247.772	3.99967	247.772	3.71969	247.772	3.39972	247.772	3.23973
248.416	7.62254	248.007	4.00396	248.007	3.72368	248.007	3.40337	248.007	3.24321
248.723	7.63038	248.257	4.00826	248.257	3.72768	248.257	3.40702	248.257	3.24669
248.986	7.63822	248.565	4.01256	248.565	3.73168	248.565	3.41068	248.565	3.25017
249.202	7.64606	248.782	4.01687	248.782	3.73569	248.782	3.41434	248.782	3.25367
249.48	7.6539	249.048	4.02118	249.048	3.7397	249.048	3.41801	249.048	3.25716
249.778	7.66173	249.319	4.0255	249.319	3.74371	249.319	3.42167	249.319	3.26065
250.047	7.66957	249.57	4.02982	249.57	3.74773	249.57	3.42534	249.57	3.26415
250.309	7.6774	249.769	4.03414	249.769	3.75175	249.769	3.42902	249.769	3.26765
250.644	7.68523	250.012	4.03846	250.012	3.75577	250.012	3.43269	250.012	3.27115
250.858	7.69305	250.27	4.04279	250.27	3.75979	250.27	3.43637	250.27	3.27466
251.141	7.70088	250.543	4.04713	250.543	3.76383	250.543	3.44006	250.543	3.27817
251.405	7.7087	250.766	4.05147	250.766	3.76787	250.766	3.44375	250.766	3.28169
251.781	7.71652	250.969	4.05582	250.969	3.77191	250.969	3.44744	250.969	3.28521
252.058	7.72434	251.208	4.06016	251.208	3.77595	251.208	3.45114	251.208	3.28873
252.333	7.73215	251.479	4.06451	251.479	3.78	251.479	3.45484	251.479	3.29226
252.569	7.73997	251.749	4.06887	251.749	3.78405	251.749	3.45854	251.749	3.29578
252.838	7.74778	252.013	4.07322	252.013	3.7881	252.013	3.46224	252.013	3.29931
253.083	7.75559	252.258	4.07758	252.258	3.79215	252.258	3.46594	252.258	3.30284
253.374	7.7634	252.504	4.08194	252.504	3.79621	252.504	3.46965	252.504	3.30637
253.613	7.7712	252.739	4.08631	252.739	3.80026	252.739	3.47336	252.739	3.30991
254.071	7.779	253.017	4.09067	253.017	3.80433	253.017	3.47707	253.017	3.31345
254.284	7.78681	253.23	4.09505	253.23	3.8084	253.23	3.48079	253.23	3.31699
254.574	7.79461	253.506	4.09943	253.506	3.81247	253.506	3.48451	253.506	3.32053
254.794	7.8024	253.814	4.1038	253.814	3.81654	253.814	3.48823	253.814	3.32408
255.088	7.8102	254.025	4.10818	254.025	3.82061	254.025	3.49196	254.025	3.32763
255.328	7.81799	254.306	4.11257	254.306	3.82469	254.306	3.49568	254.306	3.33118
255.602	7.82578	254.612	4.11696	254.612	3.82877	254.612	3.49941	254.612	3.33474
255.801	7.83357	254.877	4.12135	254.877	3.83286	254.877	3.50315	254.877	3.33829
256.043	7.84136	255.093	4.12575	255.093	3.83694	255.093	3.50688	255.093	3.34185
256.303	7.84914	255.371	4.13014	255.371	3.84103	255.371	3.51062	255.371	3.34542
256.544	7.85692	255.553	4.13455	255.553	3.84513	255.553	3.51437	255.553	3.34898
256.81	7.8647	255.802	4.13896	255.802	3.84923	255.802	3.51812	255.802	3.35256
257.072	7.87248	256.078	4.14338	256.078	3.85334	256.078	3.52187	256.078	3.35614
257.372	7.88026	256.348	4.14781	256.348	3.85746	256.348	3.52564	256.348	3.35972
257.648	7.88803	256.587	4.15224	256.587	3.86158	256.587	3.5294	256.587	3.36331
257.912	7.8958	257.358	4.15667	257.358	3.86571	257.358	3.53317	257.358	3.3669
258.169	7.90357	257.641	4.16111	257.641	3.86983	257.641	3.53694	257.641	3.3705
258.407	7.91134	257.944	4.16556	257.944	3.87397	257.944	3.54073	257.944	3.3741
258.675	7.9191	258.275	4.17002	258.275	3.87812	258.275	3.54452	258.275	3.37771
258.934	7.92687	258.551	4.17448	258.551	3.88227	258.551	3.54831	258.551	3.38133
259.237	7.93463	258.772	4.17895	258.772	3.88642	258.772	3.5521	258.772	3.38495
259.499	7.94239	259.149	4.18342	259.149	3.89058	259.149	3.55591	259.149	3.38857
259.75	7.95014	259.376	4.1879	259.376	3.89474	259.376	3.55971	259.376	3.3922
259.998	7.9579	259.637	4.19238	259.637	3.89891	259.637	3.56352	259.637	3.39582
260.294	7.96565	260.087	4.19686	260.087	3.90308	260.087	3.56733	260.087	3.39946
260.533	7.9734	260.368	4.20136	260.368	3.90726	260.368	3.57115	260.368	3.4031
260.808	7.98115	260.58	4.20585	260.58	3.91144	260.58	3.57498	260.58	3.40674
261.472	7.98889	260.833	4.21035	260.833	3.91563	260.833	3.5788	260.833	3.41039
261.777	7.99664	261.107	4.21486	261.107	3.91982	261.107	3.58263	261.107	3.41404
262.017	8.00438	261.373	4.21937	261.373	3.92401	261.373	3.58646	261.373	3.41769
262.286	8.01212	261.632	4.22388	261.632	3.92821	261.632	3.5903	261.632	3.42134
262.726	8.01986	261.833	4.22839	261.833	3.9324	261.833	3.59413	261.833	3.425
263.039	8.02759	262.082	4.23291	262.082	3.9366	262.082	3.59797	262.082	3.42866
263.271	8.03533	262.345	4.23743	262.345	3.94081	262.345	3.60181	262.345	3.43232
263.575	8.04306	262.582	4.24195	262.582	3.94502	262.582	3.60566	262.582	3.43598
263.798	8.05079	262.865	4.24648	262.865	3.94923	262.865	3.60951	262.865	3.43965
264.081	8.05851	263.106	4.25101	263.106	3.95344	263.106	3.61336	263.106	3.44332
264.352	8.06624	263.402	4.25555	263.402	3.95766	263.402	3.61722	263.402	3.447
264.817	8.07396	263.633	4.26009	263.633	3.96188	263.633	3.62108	263.633	3.45067
265.113	8.08168	263.947	4.26463	263.947	3.96611	263.947	3.62494	263.947	3.45435
265.344	8.0894	264.205	4.26918	264.205	3.97034	264.205	3.6288	264.205	3.45804
265.613	8.09712	264.434	4.27373	264.434	3.97457	264.434	3.63267	264.434	3.46172
265.857	8.10483	265.019	4.27829	265.019	3.97881	265.019	3.63655	265.019	3.46541
266.055	8.11255	265.315	4.28285	265.315	3.98305	265.315	3.64042	265.315	3.46911
266.51	8.12026	265.583	4.28742	265.583	3.9873	265.583	3.6443	265.583	3.47281
266.775	8.12796	265.933	4.29199	265.933	3.99155	265.933	3.64819	265.933	3.47651
267.05	8.13567	266.366	4.29656	266.366	3.9958	266.366	3.65207	266.366	3.48021
267.316	8.14337	266.575	4.30113	266.575	4.00005	266.575	3.65596	266.575	3.48392
267.547	8.15107	266.793	4.30571	266.793	4.00431	266.793	3.65985	266.793	3.48762
267.791	8.15877	267.075	4.31029	267.075	4.00857	267.075	3.66375	267.075	3.49133
268.077	8.16647	267.311	4.31488	267.311	4.01283	267.311	3.66764	267.311	3.49505
268.376	8.17417	267.528	4.31947	267.528	4.01711	267.528	3.67155	267.528	3.49877
268.609	8.18186	267.973	4.32408	267.973	4.02139	267.973	3.67547	267.973	3.50251
269.105	8.18955	268.277	4.32869	268.277	4.02568	268.277	3.67939	268.277	3.50624
269.385	8.19724	268.495	4.3333	268.495	4.02997	268.495	3.68331	268.495	3.50998
269.603	8.20493	269.345	4.33792	269.345	4.03426	269.345	3.68723	269.345	3.51371
269.874	8.21261	269.641	4.34254	269.641	4.03856	269.641	3.69116	269.641	3.51745
270.177	8.2203	270.011	4.34716	270.011	4.04286	270.011	3.69508	270.011	3.5212
270.404	8.22798	270.25	4.35178	270.25	4.04716	270.25	3.69901	270.25	3.52494
270.665	8.23565	270.541	4.35641	270.541	4.05146	270.541	3.70295	270.541	3.52869
270.953	8.24333	271.041	4.36105	271.041	4.05577	271.041	3.70689	271.041	3.53245
271.205	8.251	271.339	4.36568	271.339	4.06008	271.339	3.71083	271.339	3.5362
271.66	8.25868	271.606	4.37032	271.606	4.0644	271.606	3.71477	271.606	3.53996
271.973	8.26635	271.826	4.37496	271.826	4.06871	271.826	3.71872	271.826	3.54372
272.204	8.27401	272.115	4.37961	272.115	4.07303	272.115	3.72267	272.115	3.54748
272.471	8.28168	272.366	4.38425	272.366	4.07736	272.366	3.72662	272.366	3.55125
272.736	8.28934	272.622	4.38891	272.622	4.08168	272.622	3.73057	272.622	3.55501
273	8.29701	272.913	4.39356	272.913	4.08601	272.913	3.73453	272.913	3.55879
273.434	8.30467	273.164	4.39822	273.164	4.09035	273.164	3.73849	273.164	3.56256
273.679	8.31232	273.408	4.40288	273.408	4.09468	273.408	3.74245	273.408	3.56633
273.977	8.31998	273.675	4.40755	273.675	4.09902	273.675	3.74642	273.675	3.57011
274.209	8.32763	273.908	4.41222	273.908	4.10336	273.908	3.75038	273.908	3.57389
274.5	8.33528	274.163	4.41689	274.163	4.1077	274.163	3.75435	274.163	3.57768
274.733	8.34293	274.576	4.42156	274.576	4.11205	274.576	3.75833	274.576	3.58146
274.974	8.35058	275.069	4.42624	275.069	4.1164	275.069	3.7623	275.069	3.58526
275.218	8.35822	275.535	4.43092	275.535	4.12076	275.535	3.76629	275.535	3.58905
275.476	8.36586	275.814	4.43561	275.814	4.12512	275.814	3.77027	275.814	3.59285
275.774	8.3735	276.029	4.4403	276.029	4.12948	276.029	3.77426	276.029	3.59665
276.078	8.38114	276.355	4.445	276.355	4.13385	276.355	3.77825	276.355	3.60045
276.334	8.38878	276.607	4.4497	276.607	4.13822	276.607	3.78224	276.607	3.60425
276.546	8.39641	276.844	4.4544	276.844	4.14259	276.844	3.78624	276.844	3.60806
276.844	8.40404	277.292	4.45911	277.292	4.14697	277.292	3.79024	277.292	3.61188
277.081	8.41167	277.804	4.46382	277.804	4.15135	277.804	3.79424	277.804	3.61569
277.376	8.4193	278.035	4.46853	278.035	4.15573	278.035	3.79825	278.035	3.61951
277.59	8.42693	278.276	4.47325	278.276	4.16012	278.276	3.80226	278.276	3.62333
277.807	8.43455	278.541	4.47798	278.541	4.16452	278.541	3.80628	278.541	3.62716
278.303	8.44217	278.781	4.48271	278.781	4.16892	278.781	3.8103	278.781	3.63099
278.57	8.44979	279.077	4.48744	279.077	4.17332	279.077	3.81433	279.077	3.63483
278.813	8.45741	279.293	4.49218	279.293	4.17773	279.293	3.81835	279.293	3.63867
279.089	8.46502	279.567	4.49692	279.567	4.18214	279.567	3.82238	279.567	3.64251
279.338	8.47264	279.818	4.50167	279.818	4.18655	279.818	3.82642	279.818	3.64635
280.415	8.48025	280.042	4.50642	280.042	4.19097	280.042	3.83045	280.042	3.6502
280.708	8.48786	280.303	4.51117	280.303	4.19539	280.303	3.83449	280.303	3.65405
280.924	8.49546	280.524	4.51592	280.524	4.19981	280.524	3.83854	280.524	3.6579
281.216	8.50307	280.778	4.52068	280.778	4.20424	280.778	3.84258	280.778	3.66175
281.489	8.51067	281.039	4.52545	281.039	4.20867	281.039	3.84663	281.039	3.66561
281.74	8.51827	281.305	4.53022	281.305	4.2131	281.305	3.85069	281.305	3.66948
282.794	8.52587	281.563	4.535	281.563	4.21755	281.563	3.85475	281.563	3.67335
283.013	8.53346	281.77	4.53978	281.77	4.22199	281.77	3.85881	281.77	3.67722
283.294	8.54106	282.083	4.54456	282.083	4.22644	282.083	3.86288	282.083	3.6811
283.573	8.54865	282.337	4.54935	282.337	4.2309	282.337	3.86695	282.337	3.68497
284.044	8.55624	282.604	4.55414	282.604	4.23535	282.604	3.87102	282.604	3.68886
284.279	8.56383	282.844	4.55894	282.844	4.23981	282.844	3.8751	282.844	3.69274
284.475	8.57141	283.281	4.56374	283.281	4.24428	283.281	3.87918	283.281	3.69663
284.774	8.57899	283.535	4.56854	283.535	4.24874	283.535	3.88326	283.535	3.70052
285.025	8.58658	283.764	4.57335	283.764	4.25322	283.764	3.88735	283.764	3.70441
285.266	8.59415	283.981	4.57817	283.981	4.25769	283.981	3.89144	283.981	3.70831
285.547	8.60173	284.274	4.58299	284.274	4.26218	284.274	3.89554	284.274	3.71222
285.845	8.60931	284.545	4.58781	284.545	4.26666	284.545	3.89964	284.545	3.71613
286.057	8.61688	284.955	4.59264	284.955	4.27115	284.955	3.90374	284.955	3.72004
286.345	8.62445	285.236	4.59747	285.236	4.27565	285.236	3.90785	285.236	3.72395
286.651	8.63202	285.472	4.60231	285.472	4.28015	285.472	3.91196	285.472	3.72787
286.869	8.63958	285.743	4.60715	285.743	4.28465	285.743	3.91608	285.743	3.73179
287.317	8.64715	285.977	4.612	285.977	4.28916	285.977	3.9202	285.977	3.73572
287.534	8.65471	286.24	4.61686	286.24	4.29368	286.24	3.92433	286.24	3.73965
287.75	8.66227	286.497	4.62172	286.497	4.2982	286.497	3.92846	286.497	3.74359
288.047	8.66983	286.698	4.62658	286.698	4.30272	286.698	3.9326	286.698	3.74753
288.285	8.67738	286.939	4.63145	286.939	4.30725	286.939	3.93673	286.939	3.75148
288.569	8.68494	287.158	4.63632	287.158	4.31178	287.158	3.94088	287.158	3.75542
288.807	8.69249	287.377	4.6412	287.377	4.31632	287.377	3.94502	287.377	3.75937
289.1	8.70004	287.755	4.64609	287.755	4.32086	287.755	3.94917	287.755	3.76333
289.334	8.70758	288.036	4.65098	288.036	4.32541	288.036	3.95333	288.036	3.76729
289.794	8.71513	288.343	4.65587	288.343	4.32996	288.343	3.95749	288.343	3.77125
290.072	8.72267	288.613	4.66077	288.613	4.33451	288.613	3.96165	288.613	3.77522
290.353	8.73021	288.829	4.66567	288.829	4.33907	288.829	3.96582	288.829	3.77919
290.644	8.73775	289.107	4.67058	289.107	4.34364	289.107	3.96999	289.107	3.78317
290.928	8.74529	289.307	4.6755	289.307	4.34821	289.307	3.97417	289.307	3.78715
291.379	8.75282	289.503	4.68042	289.503	4.35279	289.503	3.97836	289.503	3.79114
291.609	8.76036	289.709	4.68534	289.709	4.35737	289.709	3.98254	289.709	3.79513
291.841	8.76789	290.135	4.69027	290.135	4.36196	290.135	3.98673	290.135	3.79912
292.056	8.77541	290.373	4.69521	290.373	4.36655	290.373	3.99093	290.373	3.80312
292.307	8.78294	290.678	4.70015	290.678	4.37114	290.678	3.99513	290.678	3.80712
292.559	8.79046	290.895	4.7051	290.895	4.37575	290.895	3.99934	290.895	3.81113
292.842	8.79799	291.092	4.71006	291.092	4.38036	291.092	4.00355	291.092	3.81515
293.084	8.80551	291.487	4.71502	291.487	4.38497	291.487	4.00777	291.487	3.81917
293.366	8.81302	291.683	4.71999	291.683	4.38959	291.683	4.01199	291.683	3.82319
293.606	8.82054	292.003	4.72496	292.003	4.39421	292.003	4.01622	292.003	3.82722
293.902	8.82805	292.24	4.72994	292.24	4.39884	292.24	4.02045	292.24	3.83125
294.131	8.83556	292.748	4.73492	292.748	4.40347	292.748	4.02468	292.748	3.83528
294.394	8.84307	292.984	4.7399	292.984	4.40811	292.984	4.02892	292.984	3.83932
294.677	8.85058	293.466	4.74489	293.466	4.41275	293.466	4.03315	293.466	3.84336
294.966	8.85809	293.705	4.74988	293.705	4.41739	293.705	4.0374	293.705	3.8474
295.209	8.86559	294.015	4.75488	294.015	4.42204	294.015	4.04165	294.015	3.85145
295.471	8.87309	294.28	4.75988	294.28	4.42669	294.28	4.0459	294.28	3.8555
295.94	8.88059	294.503	4.76489	294.503	4.43134	294.503	4.05015	294.503	3.85956
296.235	8.88808	294.702	4.7699	294.702	4.43601	294.702	4.05441	294.702	3.86362
296.478	8.89558	294.938	4.77492	294.938	4.44067	294.938	4.05868	294.938	3.86768
296.793	8.90307	295.201	4.77994	295.201	4.44535	295.201	4.06295	295.201	3.87175
297.036	8.91056	295.431	4.78497	295.431	4.45002	295.431	4.06722	295.431	3.87583
297.274	8.91805	295.63	4.79001	295.63	4.45471	295.63	4.07151	295.63	3.87991
297.559	8.92553	295.836	4.79505	295.836	4.4594	295.836	4.07579	295.836	3.88399
297.832	8.93302	296.079	4.8001	296.079	4.4641	296.079	4.08009	296.079	3.88808
298.077	8.9405	296.311	4.80516	296.311	4.4688	296.311	4.08439	296.311	3.89218
298.345	8.94798	296.557	4.81023	296.557	4.47351	296.557	4.08869	296.557	3.89628
298.616	8.95546	296.848	4.81529	296.848	4.47822	296.848	4.093	296.848	3.90039
298.87	8.96293	297.109	4.82037	297.109	4.48294	297.109	4.09731	297.109	3.9045
299.094	8.97041	297.375	4.82545	297.375	4.48767	297.375	4.10163	297.375	3.90861
299.344	8.97788	297.634	4.83054	297.634	4.4924	297.634	4.10596	297.634	3.91274
299.638	8.98535	297.84	4.83564	297.84	4.49715	297.84	4.1103	297.84	3.91687
299.871	8.99281	298.137	4.84075	298.137	4.5019	298.137	4.11464	298.137	3.92101
300.133	9.00028	298.375	4.84586	298.375	4.50665	298.375	4.11898	298.375	3.92515
300.382	9.00774	298.67	4.85098	298.67	4.51141	298.67	4.12333	298.67	3.9293
300.64	9.0152	298.897	4.85611	298.897	4.51618	298.897	4.12769	298.897	3.93345
300.9	9.02266	299.374	4.86124	299.374	4.52096	299.374	4.13206	299.374	3.93761
301.144	9.03011	299.674	4.86638	299.674	4.52574	299.674	4.13643	299.674	3.94177
301.391	9.03757	299.911	4.87153	299.911	4.53052	299.911	4.1408	299.911	3.94594
301.674	9.04502	300.178	4.87668	300.178	4.53531	300.178	4.14517	300.178	3.95011
301.975	9.05247	300.47	4.88183	300.47	4.5401	300.47	4.14955	300.47	3.95428
302.187	9.05992	300.69	4.88699	300.69	4.5449	300.69	4.15394	300.69	3.95846
302.502	9.06736	300.97	4.89215	300.97	4.5497	300.97	4.15833	300.97	3.96264
302.77	9.07481	301.235	4.89732	301.235	4.5545	301.235	4.16272	301.235	3.96683
303	9.08225	301.474	4.90249	301.474	4.55932	301.474	4.16712	301.474	3.97102
303.199	9.08969	301.707	4.90767	301.707	4.56413	301.707	4.17152	301.707	3.97521
303.436	9.09713	302.01	4.91286	302.01	4.56896	302.01	4.17593	302.01	3.97941
303.708	9.10456	302.229	4.91805	302.229	4.57378	302.229	4.18034	302.229	3.98362
303.94	9.11199	302.707	4.92324	302.707	4.57862	302.707	4.18476	302.707	3.98783
304.43	9.11942	303.009	4.92845	303.009	4.58346	303.009	4.18918	303.009	3.99204
304.673	9.12685	303.267	4.93366	303.267	4.5883	303.267	4.19361	303.267	3.99626
304.941	9.13428	303.505	4.93887	303.505	4.59315	303.505	4.19804	303.505	4.00049
305.207	9.1417	303.8	4.94409	303.8	4.598	303.8	4.20248	303.8	4.00471
305.469	9.14913	304.034	4.94931	304.034	4.60286	304.034	4.20692	304.034	4.00894
305.782	9.15655	304.494	4.95454	304.494	4.60772	304.494	4.21136	304.494	4.01318
306.006	9.16396	304.773	4.95978	304.773	4.61259	304.773	4.21581	304.773	4.01742
306.295	9.17138	305.078	4.96502	305.078	4.61747	305.078	4.22027	305.078	4.02167
306.535	9.17879	305.297	4.97027	305.297	4.62235	305.297	4.22473	305.297	4.02592
306.817	9.18621	305.533	4.97552	305.533	4.62723	305.533	4.22919	305.533	4.03017
307.058	9.19362	305.772	4.98078	305.772	4.63212	305.772	4.23366	305.772	4.03443
307.346	9.20102	305.946	4.98605	305.946	4.63702	305.946	4.23814	305.946	4.0387
307.642	9.20843	306.168	4.99132	306.168	4.64193	306.168	4.24262	306.168	4.04297
307.878	9.21583	306.635	4.99659	306.635	4.64683	306.635	4.24711	306.635	4.04724
308.139	9.22323	306.937	5.00188	306.937	4.65175	306.937	4.2516	306.937	4.05152
308.442	9.23063	307.203	5.00717	307.203	4.65666	307.203	4.25609	307.203	4.0558
308.71	9.23803	307.525	5.01246	307.525	4.66159	307.525	4.26059	307.525	4.0601
308.952	9.24542	307.754	5.01777	307.754	4.66652	307.754	4.2651	307.754	4.06439
309.201	9.25282	308.054	5.02307	308.054	4.67146	308.054	4.26961	308.054	4.06869
309.479	9.26021	308.358	5.02839	308.358	4.6764	308.358	4.27413	308.358	4.07299
309.723	9.2676	308.634	5.03371	308.634	4.68135	308.634	4.27865	308.634	4.0773
309.984	9.27498	308.873	5.03903	308.873	4.6863	308.873	4.28318	308.873	4.08162
310.18	9.28237	309.109	5.04436	309.109	4.69126	309.109	4.28771	309.109	4.08593
310.459	9.28975	309.799	5.0497	309.799	4.69622	309.799	4.29224	309.799	4.09026
310.771	9.29713	310.044	5.05504	310.044	4.70119	310.044	4.29678	310.044	4.09458
311.036	9.30451	310.348	5.06039	310.348	4.70616	310.348	4.30133	310.348	4.09891
311.476	9.31188	310.563	5.06574	310.563	4.71114	310.563	4.30588	310.563	4.10325
311.658	9.31926	310.812	5.07109	310.812	4.71612	310.812	4.31043	310.812	4.10759
311.971	9.32663	311.31	5.07645	311.31	4.7211	311.31	4.31499	311.31	4.11193
312.249	9.334	311.513	5.08182	311.513	4.72609	311.513	4.31955	311.513	4.11628
312.508	9.34137	311.755	5.08719	311.755	4.73109	311.755	4.32412	311.755	4.12063
312.756	9.34873	312.041	5.09257	312.041	4.73609	312.041	4.32869	312.041	4.12498
313.008	9.35609	312.338	5.09795	312.338	4.7411	312.338	4.33326	312.338	4.12934
313.24	9.36345	312.604	5.10334	312.604	4.74611	312.604	4.33784	312.604	4.13371
313.47	9.37081	312.875	5.10873	312.875	4.75112	312.875	4.34242	312.875	4.13808
313.674	9.37817	313.137	5.11413	313.137	4.75614	313.137	4.34701	313.137	4.14245
313.938	9.38552	313.376	5.11954	313.376	4.76117	313.376	4.35161	313.376	4.14683
314.251	9.39288	313.841	5.12495	313.841	4.7662	313.841	4.35621	313.841	4.15121
314.703	9.40023	314.144	5.13036	314.144	4.77124	314.144	4.36081	314.144	4.15559
314.93	9.40758	314.365	5.13579	314.365	4.77628	314.365	4.36542	314.365	4.15999
315.209	9.41492	314.562	5.14121	314.562	4.78133	314.562	4.37003	314.562	4.16438
315.508	9.42227	314.808	5.14665	314.808	4.78638	314.808	4.37465	314.808	4.16878
315.75	9.42961	315.073	5.15208	315.073	4.79144	315.073	4.37927	315.073	4.17319
316.031	9.43695	315.298	5.15753	315.298	4.7965	315.298	4.3839	315.298	4.1776
316.25	9.44429	315.5	5.16297	315.5	4.80157	315.5	4.38853	315.5	4.18201
316.576	9.45162	315.74	5.16843	315.74	4.80664	315.74	4.39316	315.74	4.18642
316.792	9.45896	316.004	5.17388	316.004	4.81171	316.004	4.3978	316.004	4.19085
317.083	9.46629	316.272	5.17935	316.272	4.81679	316.272	4.40244	316.272	4.19527
317.344	9.47362	316.509	5.18481	316.509	4.82188	316.509	4.40709	316.509	4.1997
317.598	9.48094	316.792	5.19029	316.792	4.82697	316.792	4.41174	316.792	4.20413
317.835	9.48827	317.068	5.19576	317.068	4.83206	317.068	4.4164	317.068	4.20857
318.104	9.49559	317.307	5.20124	317.307	4.83716	317.307	4.42106	317.307	4.21301
318.341	9.50291	317.767	5.20673	317.767	4.84226	317.767	4.42572	317.767	4.21745
318.623	9.51023	317.951	5.21222	317.951	4.84737	317.951	4.43039	317.951	4.2219
318.902	9.51755	318.178	5.21772	318.178	4.85248	318.178	4.43506	318.178	4.22635
319.147	9.52486	318.51	5.22323	318.51	4.8576	318.51	4.43974	318.51	4.23082
319.403	9.53217	318.772	5.22874	318.772	4.86273	318.772	4.44443	318.772	4.23528
319.659	9.53948	319.045	5.23426	319.045	4.86786	319.045	4.44912	319.045	4.23975
319.977	9.54679	319.602	5.23978	319.602	4.873	319.602	4.45381	319.602	4.24422
320.252	9.5541	319.841	5.24531	319.841	4.87814	319.841	4.45851	319.841	4.2487
320.501	9.5614	320.107	5.25084	320.107	4.88328	320.107	4.46321	320.107	4.25318
320.773	9.5687	320.468	5.25638	320.468	4.88843	320.468	4.46792	320.468	4.25766
320.99	9.576	320.694	5.26192	320.694	4.89358	320.694	4.47263	320.694	4.26215
321.198	9.5833	320.975	5.26746	320.975	4.89874	320.975	4.47734	320.975	4.26664
321.4	9.5906	321.235	5.27301	321.235	4.9039	321.235	4.48206	321.235	4.27114
321.64	9.59789	321.44	5.27857	321.44	4.90907	321.44	4.48678	321.44	4.27564
321.87	9.60518	321.705	5.28413	321.705	4.91424	321.705	4.49151	321.705	4.28014
322.124	9.61247	321.894	5.28969	321.894	4.91941	321.894	4.49624	321.894	4.28465
322.402	9.61976	322.081	5.29526	322.081	4.92459	322.081	4.50097	322.081	4.28916
322.707	9.62704	322.396	5.30083	322.396	4.92977	322.396	4.50571	322.396	4.29367
322.919	9.63432	322.678	5.30641	322.678	4.93496	322.678	4.51045	322.678	4.29819
323.379	9.6416	322.939	5.31199	322.939	4.94015	322.939	4.51519	322.939	4.30271
323.854	9.64888	323.202	5.31757	323.202	4.94534	323.202	4.51993	323.202	4.30723
324.526	9.65616	323.453	5.32316	323.453	4.95053	323.453	4.52468	323.453	4.31176
324.976	9.66343	323.734	5.32875	323.734	4.95573	323.734	4.52943	323.734	4.31628
325.234	9.67071	323.969	5.33434	323.969	4.96094	323.969	4.53419	323.969	4.32082
325.52	9.67798	324.207	5.33994	324.207	4.96615	324.207	4.53895	324.207	4.32535
325.733	9.68524	324.445	5.34555	324.445	4.97136	324.445	4.54372	324.445	4.32989
326.012	9.69251	324.948	5.35116	324.948	4.97658	324.948	4.54849	324.948	4.33444
326.351	9.69977	325.211	5.35677	325.211	4.9818	325.211	4.55326	325.211	4.33899
326.601	9.70703	325.448	5.36239	325.448	4.98702	325.448	4.55803	325.448	4.34354
326.813	9.71429	325.957	5.36801	325.957	4.99225	325.957	4.56281	325.957	4.34809
327.064	9.72155	326.205	5.37364	326.205	4.99749	326.205	4.56759	326.205	4.35265
327.479	9.72881	326.445	5.37927	326.445	5.00272	326.445	4.57238	326.445	4.35721
327.741	9.73606	326.706	5.3849	326.706	5.00796	326.706	4.57717	326.706	4.36177
327.999	9.74331	327.176	5.39054	327.176	5.0132	327.176	4.58196	327.176	4.36634
328.195	9.75056	327.432	5.39618	327.432	5.01845	327.432	4.58676	327.432	4.37091
328.402	9.75781	327.698	5.40183	327.698	5.0237	327.698	4.59155	327.698	4.37548
328.576	9.76505	328.031	5.40748	328.031	5.02895	328.031	4.59636	328.031	4.38006
328.9	9.77229	328.305	5.41313	328.305	5.03421	328.305	4.60116	328.305	4.38464
329.164	9.77953	328.608	5.41879	328.608	5.03947	328.608	4.60597	328.608	4.38922
329.399	9.78677	328.825	5.42445	328.825	5.04474	328.825	4.61078	328.825	4.3938
329.638	9.79401	329.085	5.43011	329.085	5.05	329.085	4.61559	329.085	4.39839
329.864	9.80124	329.405	5.43578	329.405	5.05528	329.405	4.62041	329.405	4.40298
330.101	9.80847	329.671	5.44145	329.671	5.06055	329.671	4.62523	329.671	4.40758
330.334	9.8157	329.911	5.44713	329.911	5.06583	329.911	4.63006	329.911	4.41217
330.564	9.82293	330.175	5.45281	330.175	5.07111	330.175	4.63489	330.175	4.41677
330.84	9.83016	330.438	5.45849	330.438	5.0764	330.438	4.63972	330.438	4.42138
331.055	9.83738	330.637	5.46418	330.637	5.08169	330.637	4.64455	330.637	4.42599
331.344	9.8446	330.937	5.46987	330.937	5.08698	330.937	4.64939	330.937	4.4306
331.587	9.85182	331.164	5.47557	331.164	5.09228	331.164	4.65423	331.164	4.43521
331.87	9.85904	331.465	5.48127	331.465	5.09758	331.465	4.65908	331.465	4.43983
332.171	9.86625	331.732	5.48697	331.732	5.10288	331.732	4.66392	331.732	4.44445
332.415	9.87347	332.005	5.49268	332.005	5.10819	332.005	4.66878	332.005	4.44907
332.666	9.88068	332.224	5.49839	332.224	5.1135	332.224	4.67363	332.224	4.45369
333.195	9.88789	332.422	5.5041	332.422	5.11882	332.422	4.67849	332.422	4.45832
333.44	9.89509	332.664	5.50982	332.664	5.12413	332.664	4.68335	332.664	4.46296
333.668	9.9023	332.903	5.51555	332.903	5.12946	332.903	4.68821	332.903	4.46759
333.964	9.9095	333.118	5.52127	333.118	5.13479	333.118	4.69308	333.118	4.47223
334.193	9.9167	333.411	5.52701	333.411	5.14012	333.411	4.69796	333.411	4.47688
334.474	9.9239	334.038	5.53274	334.038	5.14545	334.038	4.70283	334.038	4.48152
334.766	9.93109	334.332	5.53848	334.332	5.15079	334.332	4.70771	334.332	4.48617
335.031	9.93829	334.626	5.54423	334.626	5.15613	334.626	4.71259	334.626	4.49082
335.301	9.94548	334.842	5.54997	334.842	5.16148	334.842	4.71748	334.842	4.49548
335.566	9.95267	335.483	5.55572	335.483	5.16682	335.483	4.72237	335.483	4.50014
335.851	9.95986	335.77	5.56148	335.77	5.17218	335.77	4.72726	335.77	4.5048
336.067	9.96704	336.023	5.56724	336.023	5.17753	336.023	4.73215	336.023	4.50946
336.349	9.97422	336.317	5.573	336.317	5.18289	336.317	4.73705	336.317	4.51413
336.875	9.98141	336.674	5.57876	336.674	5.18825	336.674	4.74195	336.674	4.5188
337.147	9.98858	337.087	5.58453	337.087	5.19361	337.087	4.74685	337.087	4.52347
337.403	9.99576	337.353	5.5903	337.353	5.19898	337.353	4.75175	337.353	4.52814
337.721	10.0029	337.629	5.59607	337.629	5.20435	337.629	4.75666	337.629	4.53282
337.933	10.0101	338.017	5.60185	338.017	5.20972	338.017	4.76157	338.017	4.5375
338.134	10.0173	338.214	5.60764	338.214	5.2151	338.214	4.76649	338.214	4.54218
338.333	10.0244	338.469	5.61342	338.469	5.22048	338.469	4.77141	338.469	4.54687
338.542	10.0316	338.696	5.61921	338.696	5.22587	338.696	4.77633	338.696	4.55156
338.84	10.0388	338.892	5.625	338.892	5.23125	338.892	4.78125	338.892	4.55625
339.099	10.0459	339.143	5.6308	339.143	5.23664	339.143	4.78618	339.143	4.56095
339.337	10.0531	339.36	5.6366	339.36	5.24204	339.36	4.79111	339.36	4.56564
339.606	10.0603	339.597	5.6424	339.597	5.24743	339.597	4.79604	339.597	4.57034
339.862	10.0674	339.873	5.6482	339.873	5.25283	339.873	4.80097	339.873	4.57505
340.104	10.0746	340.105	5.65401	340.105	5.25823	340.105	4.80591	340.105	4.57975
340.327	10.0817	340.402	5.65982	340.402	5.26364	340.402	4.81085	340.402	4.58446
340.533	10.0889	340.635	5.66564	340.635	5.26905	340.635	4.81579	340.635	4.58917
340.73	10.096	340.897	5.67146	340.897	5.27446	340.897	4.82074	340.897	4.59388
340.939	10.1032	341.29	5.67729	341.29	5.27988	341.29	4.82569	341.29	4.5986
341.231	10.1103	341.568	5.68312	341.568	5.2853	341.568	4.83065	341.568	4.60332
341.481	10.1174	341.872	5.68895	341.872	5.29072	341.872	4.83561	341.872	4.60805
341.737	10.1246	342.065	5.69478	342.065	5.29615	342.065	4.84057	342.065	4.61277
341.998	10.1317	342.408	5.70062	342.408	5.30158	342.408	4.84553	342.408	4.6175
342.197	10.1388	342.664	5.70646	342.664	5.30701	342.664	4.85049	342.664	4.62224
342.441	10.146	342.903	5.71231	342.903	5.31245	342.903	4.85546	342.903	4.62697
342.664	10.1531	343.143	5.71816	343.143	5.31789	343.143	4.86043	343.143	4.63171
342.865	10.1602	343.366	5.72401	343.366	5.32333	343.366	4.86541	343.366	4.63645
343.137	10.1674	343.575	5.72986	343.575	5.32877	343.575	4.87038	343.575	4.64119
343.378	10.1745	343.801	5.73572	343.801	5.33422	343.801	4.87536	343.801	4.64593
343.609	10.1816	344.029	5.74158	344.029	5.33967	344.029	4.88034	344.029	4.65068
344.074	10.1887	344.274	5.74744	344.274	5.34512	344.274	4.88532	344.274	4.65543
344.325	10.1959	344.502	5.7533	344.502	5.35057	344.502	4.89031	344.502	4.66018
344.581	10.203	344.763	5.75917	344.763	5.35603	344.763	4.8953	344.763	4.66493
344.832	10.2101	344.969	5.76504	344.969	5.36149	344.969	4.90029	344.969	4.66968
345.079	10.2172	345.238	5.77092	345.238	5.36695	345.238	4.90528	345.238	4.67444
345.32	10.2243	345.497	5.77679	345.497	5.37242	345.497	4.91027	345.497	4.6792
345.598	10.2314	345.772	5.78268	345.772	5.37789	345.772	4.91527	345.772	4.68397
345.836	10.2385	346.051	5.78856	346.051	5.38336	346.051	4.92028	346.051	4.68873
346.061	10.2456	346.29	5.79445	346.29	5.38884	346.29	4.92528	346.29	4.6935
346.311	10.2527	346.581	5.80034	346.581	5.39432	346.581	4.93029	346.581	4.69828
346.531	10.2598	346.873	5.80624	346.873	5.3998	346.873	4.9353	346.873	4.70305
346.81	10.2669	347.131	5.81214	347.131	5.40529	347.131	4.94032	347.131	4.70783
347.313	10.274	347.373	5.81804	347.373	5.41078	347.373	4.94533	347.373	4.71261
347.523	10.2811	348.042	5.82395	348.042	5.41627	348.042	4.95035	348.042	4.7174
347.806	10.2882	348.338	5.82985	348.338	5.42176	348.338	4.95537	348.338	4.72218
348.101	10.2953	348.605	5.83576	348.605	5.42726	348.605	4.9604	348.605	4.72697
348.376	10.3024	349.022	5.84167	349.022	5.43276	349.022	4.96542	349.022	4.73176
348.614	10.3095	349.338	5.84759	349.338	5.43826	349.338	4.97045	349.338	4.73655
348.899	10.3165	349.572	5.85351	349.572	5.44376	349.572	4.97548	349.572	4.74134
349.189	10.3236	349.846	5.85943	349.846	5.44927	349.846	4.98052	349.846	4.74614
349.405	10.3307	350.504	5.86535	350.504	5.45478	350.504	4.98555	350.504	4.75094
349.681	10.3378	350.798	5.87128	350.798	5.46029	350.798	4.99059	350.798	4.75574
349.984	10.3448	351.024	5.87721	351.024	5.46581	351.024	4.99563	351.024	4.76054
350.304	10.3519	351.312	5.88315	351.312	5.47133	351.312	5.00067	351.312	4.76535
350.725	10.359	351.942	5.88908	351.942	5.47685	351.942	5.00572	351.942	4.77016
350.996	10.366	352.24	5.89502	352.24	5.48237	352.24	5.01077	352.24	4.77497
351.198	10.3731	352.541	5.90096	352.541	5.4879	352.541	5.01582	352.541	4.77978
351.394	10.3802	352.804	5.90691	352.804	5.49343	352.804	5.02087	352.804	4.7846
351.635	10.3872	353.085	5.91286	353.085	5.49896	353.085	5.02593	353.085	4.78941
351.857	10.3943	353.299	5.9188	353.299	5.50449	353.299	5.03098	353.299	4.79423
352.374	10.4014	353.536	5.92476	353.536	5.51002	353.536	5.03604	353.536	4.79905
352.588	10.4084	353.762	5.93071	353.762	5.51556	353.762	5.0411	353.762	4.80387
352.906	10.4154	353.971	5.93667	353.971	5.5211	353.971	5.04617	353.971	4.8087
353.135	10.4225	354.164	5.94262	354.164	5.52664	354.164	5.05123	354.164	4.81353
353.439	10.4296	354.406	5.94859	354.406	5.53218	354.406	5.0563	354.406	4.81835
353.655	10.4366	354.678	5.95455	354.678	5.53773	354.678	5.06137	354.678	4.82318
353.969	10.4436	354.937	5.96051	354.937	5.54328	354.937	5.06644	354.937	4.82802
354.249	10.4507	355.276	5.96648	355.276	5.54883	355.276	5.07151	355.276	4.83285
354.501	10.4577	355.536	5.97245	355.536	5.55438	355.536	5.07658	355.536	4.83769
354.748	10.4648	355.773	5.97843	355.773	5.55994	355.773	5.08166	355.773	4.84253
355.005	10.4718	355.99	5.9844	355.99	5.5655	355.99	5.08674	355.99	4.84737
355.246	10.4788	356.269	5.99038	356.269	5.57106	356.269	5.09183	356.269	4.85221
355.468	10.4859	356.53	5.99637	356.53	5.57662	356.53	5.09691	356.53	4.85706
355.754	10.4929	356.775	6.00235	356.775	5.58218	356.775	5.102	356.775	4.8619
356.007	10.4999	357.034	6.00833	357.034	5.58775	357.034	5.10708	357.034	4.86675
356.305	10.5069	357.305	6.01432	357.305	5.59332	357.305	5.11217	357.305	4.8716
356.546	10.514	357.546	6.02031	357.546	5.59889	357.546	5.11727	357.546	4.87645
356.84	10.521	358.228	6.0263	358.228	5.60446	358.228	5.12236	358.228	4.88131
357.329	10.528	358.436	6.0323	358.436	5.61004	358.436	5.12745	358.436	4.88616
357.57	10.535	358.677	6.03829	358.677	5.61561	358.677	5.13255	358.677	4.89102
357.81	10.542	358.904	6.04429	358.904	5.62119	358.904	5.13765	358.904	4.89588
358.075	10.549	359.098	6.05029	359.098	5.62677	359.098	5.14275	359.098	4.90074
358.384	10.5561	359.294	6.05629	359.294	5.63235	359.294	5.14785	359.294	4.9056
358.601	10.5631	359.536	6.0623	359.536	5.63794	359.536	5.15295	359.536	4.91046
358.869	10.5701	359.767	6.0683	359.767	5.64352	359.767	5.15806	359.767	4.91533
359.172	10.5771	360.005	6.07431	360.005	5.64911	360.005	5.16316	360.005	4.92019
359.411	10.5841	360.229	6.08032	360.229	5.6547	360.229	5.16827	360.229	4.92506
359.67	10.5911	360.428	6.08633	360.428	5.66029	360.428	5.17338	360.428	4.92993
359.97	10.5981	360.673	6.09234	360.673	5.66588	360.673	5.17849	360.673	4.9348
360.219	10.6051	360.888	6.09836	360.888	5.67147	360.888	5.18361	360.888	4.93967
360.48	10.612	361.196	6.10438	361.196	5.67707	361.196	5.18872	361.196	4.94455
360.779	10.619	361.487	6.1104	361.487	5.68267	361.487	5.19384	361.487	4.94942
361.014	10.626	361.701	6.11642	361.701	5.68827	361.701	5.19895	361.701	4.9543
361.279	10.633	361.972	6.12244	361.972	5.69387	361.972	5.20407	361.972	4.95918
361.768	10.64	362.286	6.12846	362.286	5.69947	362.286	5.20919	362.286	4.96406
362.039	10.647	362.484	6.13449	362.484	5.70507	362.484	5.21432	362.484	4.96894
362.311	10.654	362.765	6.14052	362.765	5.71068	362.765	5.21944	362.765	4.97382
362.544	10.6609	363.079	6.14654	363.079	5.71629	363.079	5.22456	363.079	4.9787
362.787	10.6679	363.303	6.15258	363.303	5.7219	363.303	5.22969	363.303	4.98359
363.064	10.6749	363.671	6.15861	363.671	5.7275	363.671	5.23482	363.671	4.98847
363.37	10.6819	364	6.16464	364	5.73312	364	5.23994	364	4.99336
363.566	10.6888	364.266	6.17068	364.266	5.73873	364.266	5.24507	364.266	4.99825
363.897	10.6958	364.537	6.17671	364.537	5.74434	364.537	5.25021	364.537	5.00314
364.171	10.7028	364.871	6.18275	364.871	5.74996	364.871	5.25534	364.871	5.00803
364.394	10.7097	365.085	6.18879	365.085	5.75558	365.085	5.26047	365.085	5.01292
364.636	10.7167	365.612	6.19483	365.612	5.76119	365.612	5.26561	365.612	5.01781
364.901	10.7236	365.868	6.20087	365.868	5.76681	365.868	5.27074	365.868	5.02271
365.118	10.7306	366.094	6.20692	366.094	5.77243	366.094	5.27588	366.094	5.0276
365.367	10.7376	366.334	6.21296	366.334	5.77805	366.334	5.28102	366.334	5.0325
365.814	10.7445	366.565	6.219	366.565	5.78367	366.565	5.28615	366.565	5.03739
366.109	10.7515	366.803	6.22505	366.803	5.7893	366.803	5.29129	366.803	5.04229
366.348	10.7584	367.032	6.2311	367.032	5.79492	367.032	5.29643	367.032	5.04719
366.592	10.7654	367.296	6.23715	367.296	5.80054	367.296	5.30157	367.296	5.05209
366.875	10.7723	367.528	6.2432	367.528	5.80617	367.528	5.30672	367.528	5.05699
367.169	10.7792	367.783	6.24925	367.783	5.8118	367.783	5.31186	367.783	5.06189
367.45	10.7862	368.072	6.2553	368.072	5.81743	368.072	5.31701	368.072	5.06679
367.705	10.7931	368.305	6.26136	368.305	5.82306	368.305	5.32215	368.305	5.0717
367.952	10.8001	368.81	6.26741	368.81	5.82869	368.81	5.3273	368.81	5.0766
368.238	10.807	369.038	6.27347	369.038	5.83433	369.038	5.33245	369.038	5.08151
368.466	10.8139	369.299	6.27953	369.299	5.83996	369.299	5.3376	369.299	5.08642
368.663	10.8209	369.596	6.28558	369.596	5.84559	369.596	5.34275	369.596	5.09132
368.907	10.8278	369.829	6.29164	369.829	5.85123	369.829	5.3479	369.829	5.09623
369.173	10.8347	370.11	6.2977	370.11	5.85687	370.11	5.35305	370.11	5.10114
369.625	10.8416	370.59	6.30377	370.59	5.8625	370.59	5.3582	370.59	5.10605
369.906	10.8485	370.834	6.30983	370.834	5.86814	370.834	5.36335	370.834	5.11096
370.14	10.8555	371.14	6.31589	371.14	5.87378	371.14	5.36851	371.14	5.11587
370.371	10.8624	371.594	6.32196	371.594	5.87942	371.594	5.37366	371.594	5.12078
370.605	10.8693	371.833	6.32802	371.833	5.88506	371.833	5.37882	371.833	5.1257
370.871	10.8762	372.076	6.33409	372.076	5.8907	372.076	5.38397	372.076	5.13061
371.333	10.8831	372.339	6.34015	372.339	5.89634	372.339	5.38913	372.339	5.13552
371.535	10.89	372.572	6.34622	372.572	5.90198	372.572	5.39428	372.572	5.14044
371.808	10.8969	372.835	6.35228	372.835	5.90762	372.835	5.39944	372.835	5.14535
372.007	10.9038	373.092	6.35835	373.092	5.91326	373.092	5.4046	373.092	5.15026
372.234	10.9107	373.293	6.36441	373.293	5.9189	373.293	5.40975	373.293	5.15517
372.467	10.9176	373.492	6.37048	373.492	5.92455	373.492	5.41491	373.492	5.16009
372.739	10.9245	373.701	6.37655	373.701	5.93019	373.701	5.42007	373.701	5.165
373	10.9314	373.962	6.38262	373.962	5.93583	373.962	5.42522	373.962	5.16992
373.3	10.9383	374.206	6.38868	374.206	5.94148	374.206	5.43038	374.206	5.17483
373.563	10.9452	374.429	6.39475	374.429	5.94712	374.429	5.43554	374.429	5.17975
373.834	10.9521	374.676	6.40082	374.676	5.95276	374.676	5.4407	374.676	5.18466
374.059	10.959	374.912	6.40689	374.912	5.95841	374.912	5.44586	374.912	5.18958
374.348	10.9659	375.421	6.41296	375.421	5.96405	375.421	5.45101	375.421	5.1945
374.606	10.9728	375.628	6.41903	375.628	5.96969	375.628	5.45617	375.628	5.19941
374.864	10.9796	375.837	6.42509	375.837	5.97534	375.837	5.46133	375.837	5.20433
375.064	10.9865	376.137	6.43116	376.137	5.98098	376.137	5.46649	376.137	5.20924
375.262	10.9934	376.402	6.43723	376.402	5.98662	376.402	5.47164	376.402	5.21416
375.459	11.0003	376.622	6.4433	376.622	5.99227	376.622	5.4768	376.622	5.21907
375.707	11.0071	376.901	6.44936	376.901	5.99791	376.901	5.48196	376.901	5.22398
375.965	11.014	377.187	6.45543	377.187	6.00355	377.187	5.48712	377.187	5.2289
376.192	11.0209	377.405	6.4615	377.405	6.00919	377.405	5.49227	377.405	5.23381
376.44	11.0277	377.684	6.46757	377.684	6.01484	377.684	5.49743	377.684	5.23873
376.701	11.0346	377.994	6.47363	377.994	6.02048	377.994	5.50259	377.994	5.24364
376.921	11.0415	378.229	6.4797	378.229	6.02612	378.229	5.50774	378.229	5.24856
377.204	11.0483	378.435	6.48577	378.435	6.03176	378.435	5.5129	378.435	5.25347
377.478	11.0552	378.674	6.49183	378.674	6.0374	378.674	5.51806	378.674	5.25838
377.716	11.062	378.892	6.4979	378.892	6.04304	378.892	5.52321	378.892	5.2633
378.002	11.0689	379.129	6.50396	379.129	6.04869	379.129	5.52837	379.129	5.26821
378.261	11.0757	379.363	6.51003	379.363	6.05433	379.363	5.53352	379.363	5.27312
378.496	11.0826	379.559	6.51609	379.559	6.05997	379.559	5.53868	379.559	5.27803
378.748	11.0894	379.784	6.52216	379.784	6.06561	379.784	5.54383	379.784	5.28295
379.032	11.0963	380.249	6.52822	380.249	6.07125	380.249	5.54899	380.249	5.28786
379.304	11.1031	380.514	6.53428	380.514	6.07688	380.514	5.55414	380.514	5.29277
379.568	11.11	380.765	6.54035	380.765	6.08252	380.765	5.55929	380.765	5.29768
379.834	11.1168	381.068	6.54641	381.068	6.08816	381.068	5.56445	381.068	5.30259
380.079	11.1236	381.339	6.55247	381.339	6.0938	381.339	5.5696	381.339	5.3075
380.32	11.1305	381.576	6.55853	381.576	6.09944	381.576	5.57475	381.576	5.31241
380.596	11.1373	381.854	6.56459	381.854	6.10507	381.854	5.5799	381.854	5.31732
380.795	11.1441	382.1	6.57065	382.1	6.11071	382.1	5.58506	382.1	5.32223
381.037	11.151	382.401	6.57671	382.401	6.11634	382.401	5.59021	382.401	5.32714
381.252	11.1578	382.647	6.58277	382.647	6.12198	382.647	5.59536	382.647	5.33205
381.543	11.1646	382.935	6.58883	382.935	6.12761	382.935	5.60051	382.935	5.33695
381.84	11.1714	383.208	6.59489	383.208	6.13325	383.208	5.60565	383.208	5.34186
382.058	11.1783	383.428	6.60094	383.428	6.13888	383.428	5.6108	383.428	5.34677
382.71	11.1851	383.635	6.607	383.635	6.14451	383.635	5.61595	383.635	5.35167
383.13	11.1919	383.898	6.61306	383.898	6.15014	383.898	5.6211	383.898	5.35658
383.505	11.1987	384.177	6.61911	384.177	6.15577	384.177	5.62624	384.177	5.36148
383.806	11.2055	384.425	6.62517	384.425	6.1614	384.425	5.63139	384.425	5.36638
384.101	11.2123	384.689	6.63122	384.689	6.16703	384.689	5.63654	384.689	5.37129
384.366	11.2191	384.996	6.63727	384.996	6.17266	384.996	5.64168	384.996	5.37619
384.64	11.2259	385.231	6.64332	385.231	6.17829	385.231	5.64683	385.231	5.38109
384.872	11.2327	385.458	6.64937	385.458	6.18392	385.458	5.65197	385.458	5.38599
385.33	11.2395	385.731	6.65543	385.731	6.18955	385.731	5.65711	385.731	5.39089
385.592	11.2463	386.009	6.66148	386.009	6.19517	386.009	5.66225	386.009	5.3958
385.872	11.2531	386.242	6.66753	386.242	6.2008	386.242	5.6674	386.242	5.4007
386.163	11.2599	386.526	6.67357	386.526	6.20642	386.526	5.67254	386.526	5.40559
386.385	11.2667	386.762	6.67962	386.762	6.21205	386.762	5.67768	386.762	5.41049
386.648	11.2735	387.046	6.68567	387.046	6.21767	387.046	5.68282	387.046	5.41539
386.842	11.2803	387.344	6.69171	387.344	6.22329	387.344	5.68796	387.344	5.42029
387.125	11.2871	387.599	6.69776	387.599	6.22891	387.599	5.69309	387.599	5.42518
387.374	11.2939	387.861	6.7038	387.861	6.23453	387.861	5.69823	387.861	5.43008
387.628	11.3006	388.092	6.70984	388.092	6.24015	388.092	5.70337	388.092	5.43497
387.877	11.3074	388.337	6.71589	388.337	6.24577	388.337	5.7085	388.337	5.43987
388.078	11.3142	388.565	6.72193	388.565	6.25139	388.565	5.71364	388.565	5.44476
388.379	11.321	388.762	6.72797	388.762	6.25701	388.762	5.71877	388.762	5.44965
388.631	11.3277	388.963	6.73401	388.963	6.26262	388.963	5.7239	388.963	5.45454
388.861	11.3345	389.393	6.74004	389.393	6.26824	389.393	5.72904	389.393	5.45944
389.102	11.3413	389.604	6.74608	389.604	6.27385	389.604	5.73417	389.604	5.46433
389.331	11.3481	389.901	6.75212	389.901	6.27947	389.901	5.7393	389.901	5.46921
389.597	11.3548	390.296	6.75815	390.296	6.28508	390.296	5.74443	390.296	5.4741
389.836	11.3616	390.497	6.76419	390.497	6.29069	390.497	5.74956	390.497	5.47899
390.104	11.3683	390.783	6.77022	390.783	6.29631	390.783	5.75469	390.783	5.48388
390.343	11.3751	391.027	6.77625	391.027	6.30192	391.027	5.75982	391.027	5.48877
390.601	11.3819	391.327	6.78229	391.327	6.30753	391.327	5.76494	391.327	5.49365
390.901	11.3886	391.75	6.78832	391.75	6.31314	391.75	5.77007	391.75	5.49854
391.112	11.3954	392.166	6.79435	392.166	6.31874	392.166	5.7752	392.166	5.50342
391.435	11.4021	392.344	6.80038	392.344	6.32435	392.344	5.78032	392.344	5.50831
391.673	11.4088	392.569	6.80641	392.569	6.32996	392.569	5.78545	392.569	5.51319
392.168	11.4156	392.772	6.81243	392.772	6.33556	392.772	5.79057	392.772	5.51807
392.397	11.4223	393.036	6.81846	393.036	6.34117	393.036	5.79569	393.036	5.52295
392.603	11.4291	393.225	6.82449	393.225	6.34677	393.225	5.80081	393.225	5.52783
392.903	11.4358	393.67	6.83051	393.67	6.35238	393.67	5.80594	393.67	5.53272
393.135	11.4426	393.851	6.83654	393.851	6.35798	393.851	5.81106	393.851	5.5376
393.399	11.4493	394.137	6.84256	394.137	6.36358	394.137	5.81618	394.137	5.54247
393.702	11.456	394.374	6.84858	394.374	6.36918	394.374	5.8213	394.374	5.54735
394.13	11.4627	394.674	6.85461	394.674	6.37478	394.674	5.82642	394.674	5.55223
394.341	11.4695	394.906	6.86063	394.906	6.38038	394.906	5.83153	394.906	5.55711
394.607	11.4762	395.167	6.86665	395.167	6.38598	395.167	5.83665	395.167	5.56198
394.866	11.4829	395.365	6.87267	395.365	6.39158	395.365	5.84177	395.365	5.56686
395.068	11.4896	395.603	6.87869	395.603	6.39718	395.603	5.84688	395.603	5.57174
395.334	11.4964	395.838	6.8847	395.838	6.40277	395.838	5.852	395.838	5.57661
395.779	11.5031	396.07	6.89072	396.07	6.40837	396.07	5.85711	396.07	5.58148
396.029	11.5098	396.339	6.89674	396.339	6.41397	396.339	5.86223	396.339	5.58636
396.302	11.5165	396.569	6.90275	396.569	6.41956	396.569	5.86734	396.569	5.59123
396.589	11.5232	397.014	6.90877	397.014	6.42515	397.014	5.87245	397.014	5.5961
396.805	11.5299	397.267	6.91478	397.267	6.43075	397.267	5.87757	397.267	5.60097
397.074	11.5366	397.512	6.9208	397.512	6.43634	397.512	5.88268	397.512	5.60585
397.601	11.5434	397.812	6.92681	397.812	6.44193	397.812	5.88779	397.812	5.61072
397.875	11.5501	398.029	6.93282	398.029	6.44753	398.029	5.8929	398.029	5.61559
398.173	11.5568	398.519	6.93884	398.519	6.45312	398.519	5.89801	398.519	5.62046
398.439	11.5634	398.802	6.94485	398.802	6.45871	398.802	5.90312	398.802	5.62533
398.656	11.5701	399.033	6.95086	399.033	6.4643	399.033	5.90823	399.033	5.6302
398.934	11.5768	399.307	6.95687	399.307	6.46989	399.307	5.91334	399.307	5.63507
399.237	11.5835	399.56	6.96288	399.56	6.47548	399.56	5.91845	399.56	5.63993
399.51	11.5902	400.234	6.96889	400.234	6.48107	400.234	5.92356	400.234	5.6448
399.735	11.5969	400.637	6.9749	400.637	6.48666	400.637	5.92866	400.637	5.64967
399.969	11.6036	400.838	6.98091	400.838	6.49224	400.838	5.93377	400.838	5.65454
400.242	11.6103	401.11	6.98692	401.11	6.49783	401.11	5.93888	401.11	5.6594
400.505	11.617	401.365	6.99292	401.365	6.50342	401.365	5.94399	401.365	5.66427
400.938	11.6236	401.677	6.99893	401.677	6.50901	401.677	5.94909	401.677	5.66914
401.197	11.6303	401.891	7.00494	401.891	6.51459	401.891	5.9542	401.891	5.674
401.393	11.637	402.136	7.01095	402.136	6.52018	402.136	5.9593	402.136	5.67887
401.664	11.6437	402.363	7.01695	402.363	6.52577	402.363	5.96441	402.363	5.68373
401.903	11.6503	402.666	7.02296	402.666	6.53135	402.666	5.96952	402.666	5.6886
402.166	11.657	402.89	7.02897	402.89	6.53694	402.89	5.97462	402.89	5.69346
402.432	11.6637	403.151	7.03497	403.151	6.54252	403.151	5.97973	403.151	5.69833
402.681	11.6703	403.435	7.04098	403.435	6.54811	403.435	5.98483	403.435	5.70319
402.929	11.677	403.703	7.04698	403.703	6.55369	403.703	5.98994	403.703	5.70806
403.238	11.6837	403.998	7.05299	403.998	6.55928	403.998	5.99504	403.998	5.71292
403.447	11.6903	404.228	7.05899	404.228	6.56486	404.228	6.00014	404.228	5.71778
403.737	11.697	404.467	7.065	404.467	6.57045	404.467	6.00525	404.467	5.72265
404.203	11.7036	404.695	7.071	404.695	6.57603	404.695	6.01035	404.695	5.72751
404.505	11.7103	404.934	7.07701	404.934	6.58162	404.934	6.01546	404.934	5.73238
404.745	11.7169	405.175	7.08301	405.175	6.5872	405.175	6.02056	405.175	5.73724
405.048	11.7236	405.438	7.08902	405.438	6.59278	405.438	6.02566	405.438	5.7421
405.269	11.7302	405.695	7.09502	405.695	6.59837	405.695	6.03077	405.695	5.74697
405.54	11.7369	405.933	7.10102	405.933	6.60395	405.933	6.03587	405.933	5.75183
405.797	11.7435	406.17	7.10703	406.17	6.60954	406.17	6.04097	406.17	5.75669
406.101	11.7502	406.467	7.11303	406.467	6.61512	406.467	6.04608	406.467	5.76155
406.331	11.7568	406.924	7.11903	406.924	6.6207	406.924	6.05118	406.924	5.76642
406.595	11.7634	407.159	7.12504	407.159	6.62628	407.159	6.05628	407.159	5.77128
407.433	11.7701	407.42	7.13104	407.42	6.63187	407.42	6.06138	407.42	5.77614
407.664	11.7767	407.735	7.13704	407.735	6.63745	407.735	6.06649	407.735	5.78101
407.992	11.7833	408.214	7.14305	408.214	6.64303	408.214	6.07159	408.214	5.78587
408.203	11.7899	408.442	7.14905	408.442	6.64862	408.442	6.07669	408.442	5.79073
408.467	11.7966	409.044	7.15505	409.044	6.6542	409.044	6.0818	409.044	5.79559
408.76	11.8032	409.287	7.16106	409.287	6.65978	409.287	6.0869	409.287	5.80046
409.012	11.8098	409.484	7.16706	409.484	6.66537	409.484	6.092	409.484	5.80532
409.306	11.8164	409.801	7.17306	409.801	6.67095	409.801	6.0971	409.801	5.81018
409.541	11.8231	410.038	7.17907	410.038	6.67653	410.038	6.10221	410.038	5.81505
409.835	11.8297	410.282	7.18507	410.282	6.68212	410.282	6.10731	410.282	5.81991
410.004	11.8363	410.566	7.19108	410.566	6.6877	410.566	6.11241	410.566	5.82477
410.304	11.8429	410.867	7.19708	410.867	6.69328	410.867	6.11752	410.867	5.82963
410.483	11.8495	411.135	7.20308	411.135	6.69887	411.135	6.12262	411.135	5.8345
410.833	11.8561	411.407	7.20909	411.407	6.70445	411.407	6.12772	411.407	5.83936
411.06	11.8627	411.74	7.21509	411.74	6.71004	411.74	6.13283	411.74	5.84422
411.312	11.8693	412.207	7.2211	412.207	6.71562	412.207	6.13793	412.207	5.84909
411.531	11.8759	412.416	7.2271	412.416	6.72121	412.416	6.14304	412.416	5.85395
411.789	11.8825	412.8	7.23311	412.8	6.72679	412.8	6.14814	412.8	5.85882
411.995	11.8891	413.066	7.23911	413.066	6.73238	413.066	6.15325	413.066	5.86368
412.2	11.8957	413.301	7.24512	413.301	6.73796	413.301	6.15835	413.301	5.86855
412.49	11.9023	413.678	7.25113	413.678	6.74355	413.678	6.16346	413.678	5.87341
412.774	11.9089	413.938	7.25713	413.938	6.74913	413.938	6.16856	413.938	5.87828
413.031	11.9154	414.199	7.26314	414.199	6.75472	414.199	6.17367	414.199	5.88314
413.281	11.922	414.463	7.26915	414.463	6.76031	414.463	6.17878	414.463	5.88801
413.542	11.9286	414.698	7.27516	414.698	6.7659	414.698	6.18388	414.698	5.89288
413.801	11.9352	414.942	7.28116	414.942	6.77148	414.942	6.18899	414.942	5.89774
414.098	11.9418	415.464	7.28717	415.464	6.77707	415.464	6.1941	415.464	5.90261
414.57	11.9483	415.69	7.29318	415.69	6.78266	415.69	6.1992	415.69	5.90748
414.776	11.9549	415.952	7.29919	415.952	6.78825	415.952	6.20431	415.952	5.91235
415.107	11.9615	416.508	7.3052	416.508	6.79384	416.508	6.20942	416.508	5.91721
415.372	11.9681	416.802	7.31121	416.802	6.79942	416.802	6.21453	416.802	5.92208
415.627	11.9746	417.035	7.31722	417.035	6.80501	417.035	6.21963	417.035	5.92695
415.85	11.9812	417.322	7.32323	417.322	6.8106	417.322	6.22474	417.322	5.93181
416.141	11.9878	417.565	7.32924	417.565	6.81619	417.565	6.22985	417.565	5.93668
416.807	11.9943	418.022	7.33525	418.022	6.82178	418.022	6.23496	418.022	5.94155
417.073	12.0009	418.291	7.34126	418.291	6.82737	418.291	6.24007	418.291	5.94642
417.344	12.0074	418.503	7.34727	418.503	6.83296	418.503	6.24518	418.503	5.95129
417.603	12.014	418.8	7.35328	418.8	6.83855	418.8	6.25029	418.8	5.95615
417.896	12.0206	419.065	7.35929	419.065	6.84414	419.065	6.25539	419.065	5.96102
418.112	12.0271	419.281	7.3653	419.281	6.84973	419.281	6.2605	419.281	5.96589
418.427	12.0336	419.5	7.37131	419.5	6.85532	419.5	6.26561	419.5	5.97076
418.868	12.0402	419.798	7.37732	419.798	6.86091	419.798	6.27072	419.798	5.97563
419.124	12.0467	420.223	7.38333	420.223	6.8665	420.223	6.27583	420.223	5.9805
419.328	12.0533	420.496	7.38934	420.496	6.87209	420.496	6.28094	420.496	5.98537
419.612	12.0598	420.711	7.39536	420.711	6.87768	420.711	6.28605	420.711	5.99024
419.877	12.0664	420.962	7.40137	420.962	6.88327	420.962	6.29116	420.962	5.99511
420.126	12.0729	421.205	7.40738	421.205	6.88886	421.205	6.29627	421.205	5.99998
420.41	12.0794	421.464	7.41339	421.464	6.89446	421.464	6.30139	421.464	6.00485
420.697	12.086	421.69	7.41941	421.69	6.90005	421.69	6.3065	421.69	6.00972
420.92	12.0925	421.906	7.42542	421.906	6.90564	421.906	6.31161	421.906	6.01459
421.203	12.099	422.165	7.43144	422.165	6.91124	422.165	6.31672	422.165	6.01946
421.459	12.1055	422.461	7.43745	422.461	6.91683	422.461	6.32183	422.461	6.02433
421.702	12.1121	422.705	7.44346	422.705	6.92242	422.705	6.32695	422.705	6.02921
421.969	12.1186	422.969	7.44948	422.969	6.92802	422.969	6.33206	422.969	6.03408
422.237	12.1251	423.229	7.45549	423.229	6.93361	423.229	6.33717	423.229	6.03895
422.453	12.1316	423.529	7.46151	423.529	6.9392	423.529	6.34228	423.529	6.04382
422.735	12.1381	423.807	7.46753	423.807	6.9448	423.807	6.3474	423.807	6.0487
423.194	12.1446	424.064	7.47354	424.064	6.95039	424.064	6.35251	424.064	6.05357
423.471	12.1511	424.303	7.47956	424.303	6.95599	424.303	6.35762	424.303	6.05844
423.712	12.1577	424.522	7.48557	424.522	6.96158	424.522	6.36274	424.522	6.06331
424.034	12.1642	424.756	7.49159	424.756	6.96718	424.756	6.36785	424.756	6.06819
424.276	12.1707	424.972	7.49761	424.972	6.97277	424.972	6.37297	424.972	6.07306
424.528	12.1772	425.132	7.50362	425.132	6.97837	425.132	6.37808	425.132	6.07793
424.776	12.1837	425.466	7.50964	425.466	6.98396	425.466	6.38319	425.466	6.08281
425.007	12.1902	425.706	7.51565	425.706	6.98956	425.706	6.38831	425.706	6.08768
425.307	12.1967	426.01	7.52167	426.01	6.99515	426.01	6.39342	426.01	6.09255
425.527	12.2032	426.272	7.52768	426.272	7.00074	426.272	6.39853	426.272	6.09742
425.766	12.2096	426.504	7.5337	426.504	7.00634	426.504	6.40364	426.504	6.1023
426.158	12.2161	426.729	7.53971	426.729	7.01193	426.729	6.40876	426.729	6.10717
426.435	12.2226	426.969	7.54573	426.969	7.01753	426.969	6.41387	426.969	6.11204
426.673	12.2291	427.213	7.55174	427.213	7.02312	427.213	6.41898	427.213	6.11691
426.932	12.2356	427.494	7.55776	427.494	7.02871	427.494	6.42409	427.494	6.12178
427.143	12.2421	427.733	7.56377	427.733	7.03431	427.733	6.42921	427.733	6.12666
427.392	12.2485	427.964	7.56979	427.964	7.0399	427.964	6.43432	427.964	6.13153
427.628	12.255	428.268	7.5758	428.268	7.0455	428.268	6.43943	428.268	6.1364
427.876	12.2615	428.491	7.58182	428.491	7.05109	428.491	6.44455	428.491	6.14127
428.163	12.268	428.754	7.58784	428.754	7.05669	428.754	6.44966	428.754	6.14615
428.401	12.2744	429.065	7.59385	429.065	7.06228	429.065	6.45478	429.065	6.15102
428.668	12.2809	429.281	7.59987	429.281	7.06788	429.281	6.45989	429.281	6.1559
428.926	12.2874	429.501	7.60589	429.501	7.07348	429.501	6.46501	429.501	6.16077
429.235	12.2939	429.801	7.61191	429.801	7.07907	429.801	6.47012	429.801	6.16564
429.438	12.3003	430.02	7.61792	430.02	7.08467	430.02	6.47524	430.02	6.17052
429.755	12.3068	430.309	7.62394	430.309	7.09027	430.309	6.48035	430.309	6.17539
430.037	12.3132	430.592	7.62996	430.592	7.09586	430.592	6.48547	430.592	6.18027
430.258	12.3197	430.833	7.63598	430.833	7.10146	430.833	6.49058	430.833	6.18514
430.501	12.3261	431.131	7.642	431.131	7.10706	431.131	6.4957	431.131	6.19002
430.724	12.3326	431.346	7.64802	431.346	7.11265	431.346	6.50081	431.346	6.19489
430.97	12.339	431.636	7.65403	431.636	7.11825	431.636	6.50593	431.636	6.19977
431.208	12.3455	431.931	7.66005	431.931	7.12385	431.931	6.51104	431.931	6.20464
431.648	12.3519	432.159	7.66607	432.159	7.12945	432.159	6.51616	432.159	6.20952
431.929	12.3584	432.402	7.67209	432.402	7.13504	432.402	6.52128	432.402	6.21439
432.196	12.3648	432.666	7.67811	432.666	7.14064	432.666	6.52639	432.666	6.21927
432.477	12.3712	432.879	7.68413	432.879	7.14624	432.879	6.53151	432.879	6.22414
432.942	12.3777	433.297	7.69014	433.297	7.15183	433.297	6.53662	433.297	6.22902
433.136	12.3841	433.594	7.69616	433.594	7.15743	433.594	6.54174	433.594	6.23389
433.401	12.3905	433.859	7.70218	433.859	7.16302	433.859	6.54685	433.859	6.23876
433.661	12.397	434.105	7.70819	434.105	7.16862	434.105	6.55196	434.105	6.24364
433.901	12.4034	434.391	7.71421	434.391	7.17421	434.391	6.55708	434.391	6.24851
434.132	12.4098	434.824	7.72023	434.824	7.17981	434.824	6.56219	434.824	6.25338
434.598	12.4162	435.031	7.72624	435.031	7.18541	435.031	6.56731	435.031	6.25826
434.871	12.4227	435.337	7.73226	435.337	7.191	435.337	6.57242	435.337	6.26313
435.137	12.4291	435.593	7.73828	435.593	7.1966	435.593	6.57753	435.593	6.268
435.394	12.4355	435.811	7.74429	435.811	7.20219	435.811	6.58265	435.811	6.27288
435.6	12.4419	436.246	7.75031	436.246	7.20779	436.246	6.58776	436.246	6.27775
435.903	12.4483	436.463	7.75632	436.463	7.21338	436.463	6.59287	436.463	6.28262
436.122	12.4548	436.761	7.76234	436.761	7.21897	436.761	6.59799	436.761	6.28749
436.361	12.4612	437.066	7.76835	437.066	7.22457	437.066	6.6031	437.066	6.29237
436.627	12.4676	437.328	7.77437	437.328	7.23016	437.328	6.60821	437.328	6.29724
436.866	12.474	437.606	7.78038	437.606	7.23575	437.606	6.61332	437.606	6.30211
437.162	12.4804	437.828	7.7864	437.828	7.24135	437.828	6.61844	437.828	6.30698
437.42	12.4868	438.069	7.79241	438.069	7.24694	438.069	6.62355	438.069	6.31185
437.701	12.4932	438.34	7.79842	438.34	7.25253	438.34	6.62866	438.34	6.31672
437.934	12.4996	438.597	7.80444	438.597	7.25813	438.597	6.63377	438.597	6.32159
438.233	12.506	438.854	7.81045	438.854	7.26372	438.854	6.63888	438.854	6.32647
438.45	12.5123	439.133	7.81647	439.133	7.26931	439.133	6.644	439.133	6.33134
438.73	12.5187	439.379	7.82248	439.379	7.27491	439.379	6.64911	439.379	6.33621
439.021	12.5251	439.625	7.8285	439.625	7.2805	439.625	6.65422	439.625	6.34108
439.302	12.5315	439.834	7.83451	439.834	7.28609	439.834	6.65933	439.834	6.34595
439.563	12.5379	440.098	7.84052	440.098	7.29169	440.098	6.66444	440.098	6.35082
439.809	12.5443	440.359	7.84654	440.359	7.29728	440.359	6.66956	440.359	6.35569
440.051	12.5507	440.62	7.85255	440.62	7.30287	440.62	6.67467	440.62	6.36056
440.329	12.557	440.909	7.85856	440.909	7.30846	440.909	6.67978	440.909	6.36543
440.592	12.5634	441.254	7.86457	441.254	7.31405	441.254	6.68489	441.254	6.3703
440.792	12.5698	441.535	7.87058	441.535	7.31964	441.535	6.68999	441.535	6.37517
441.026	12.5762	441.768	7.87659	441.768	7.32523	441.768	6.6951	441.768	6.38004
441.262	12.5825	442.082	7.8826	442.082	7.33082	442.082	6.70021	442.082	6.38491
441.458	12.5889	442.296	7.88861	442.296	7.33641	442.296	6.70532	442.296	6.38978
441.657	12.5953	442.596	7.89462	442.596	7.342	442.596	6.71043	442.596	6.39464
441.898	12.6016	442.864	7.90063	442.864	7.34759	442.864	6.71554	442.864	6.39951
442.167	12.608	443.136	7.90664	443.136	7.35317	443.136	6.72064	443.136	6.40438
442.429	12.6143	443.396	7.91264	443.396	7.35876	443.396	6.72575	443.396	6.40924
442.726	12.6207	443.641	7.91865	443.641	7.36434	443.641	6.73085	443.641	6.41411
442.962	12.627	443.882	7.92465	443.882	7.36993	443.882	6.73596	443.882	6.41897
443.196	12.6334	444.166	7.93066	444.166	7.37551	444.166	6.74106	444.166	6.42383
443.495	12.6397	444.427	7.93666	444.427	7.3811	444.427	6.74617	444.427	6.4287
443.71	12.6461	444.631	7.94267	444.631	7.38668	444.631	6.75127	444.631	6.43356
443.989	12.6524	444.93	7.94868	444.93	7.39227	444.93	6.75638	444.93	6.43843
444.402	12.6588	445.196	7.95468	445.196	7.39786	445.196	6.76148	445.196	6.44329
444.661	12.6651	445.466	7.96069	445.466	7.40344	445.466	6.76659	445.466	6.44816
444.932	12.6715	445.692	7.9667	445.692	7.40903	445.692	6.77169	445.692	6.45303
445.233	12.6778	446.269	7.97271	446.269	7.41462	446.269	6.7768	446.269	6.45789
445.471	12.6841	446.483	7.97871	446.483	7.4202	446.483	6.78191	446.483	6.46276
445.861	12.6905	446.776	7.98472	446.776	7.42579	446.776	6.78701	446.776	6.46762
446.063	12.6968	447.303	7.99073	447.303	7.43138	447.303	6.79212	447.303	6.47249
446.297	12.7031	447.565	7.99674	447.565	7.43697	447.565	6.79723	447.565	6.47736
446.543	12.7095	447.833	8.00275	447.833	7.44255	447.833	6.80233	447.833	6.48223
446.864	12.7158	448.299	8.00876	448.299	7.44814	448.299	6.80744	448.299	6.48709
447.117	12.7221	448.497	8.01477	448.497	7.45373	448.497	6.81255	448.497	6.49196
447.398	12.7284	448.761	8.02077	448.761	7.45932	448.761	6.81766	448.761	6.49683
447.714	12.7347	449.131	8.02678	449.131	7.46491	449.131	6.82277	449.131	6.50169
447.928	12.741	449.348	8.03279	449.348	7.4705	449.348	6.82787	449.348	6.50656
448.226	12.7474	450.228	8.0388	450.228	7.47609	450.228	6.83298	450.228	6.51143
448.457	12.7537	450.437	8.04481	450.437	7.48167	450.437	6.83809	450.437	6.5163
448.721	12.76	450.74	8.05082	450.74	7.48726	450.74	6.8432	450.74	6.52116
449.034	12.7663	450.996	8.05683	450.996	7.49285	450.996	6.84831	450.996	6.52603
449.304	12.7726	451.287	8.06284	451.287	7.49844	451.287	6.85341	451.287	6.5309
449.519	12.7789	451.997	8.06885	451.997	7.50403	451.997	6.85852	451.997	6.53577
450.001	12.7852	452.227	8.07486	452.227	7.50962	452.227	6.86363	452.227	6.54064
450.305	12.7915	452.56	8.08088	452.56	7.51521	452.56	6.86874	452.56	6.54551
450.541	12.7978	452.764	8.08689	452.764	7.52081	452.764	6.87385	452.764	6.55038
450.797	12.8041	452.973	8.0929	452.973	7.5264	452.973	6.87896	452.973	6.55525
451.245	12.8104	453.257	8.09891	453.257	7.53198	453.257	6.88407	453.257	6.56011
451.471	12.8167	453.535	8.10492	453.535	7.53757	453.535	6.88918	453.535	6.56498
451.768	12.823	453.773	8.11092	453.773	7.54316	453.773	6.89429	453.773	6.56985
452.016	12.8292	454.029	8.11693	454.029	7.54875	454.029	6.89939	454.029	6.57472
452.264	12.8355	454.288	8.12294	454.288	7.55434	454.288	6.9045	454.288	6.57958
452.46	12.8418	454.502	8.12895	454.502	7.55992	454.502	6.90961	454.502	6.58445
452.657	12.8481	454.755	8.13495	454.755	7.56551	454.755	6.91471	454.755	6.58931
452.866	12.8544	454.957	8.14096	454.957	7.57109	454.957	6.91982	454.957	6.59418
453.132	12.8606	455.168	8.14697	455.168	7.57668	455.168	6.92492	455.168	6.59904
453.323	12.8669	455.422	8.15298	455.422	7.58227	455.422	6.93003	455.422	6.60391
453.53	12.8732	455.626	8.15899	455.626	7.58786	455.626	6.93514	455.626	6.60878
453.709	12.8795	455.832	8.165	455.832	7.59345	455.832	6.94025	455.832	6.61365
454.03	12.8857	456.114	8.17101	456.114	7.59904	456.114	6.94535	456.114	6.61851
454.268	12.892	456.402	8.17702	456.402	7.60463	456.402	6.95046	456.402	6.62338
454.567	12.8983	456.66	8.18303	456.66	7.61022	456.66	6.95557	456.66	6.62825
454.786	12.9045	456.897	8.18904	456.897	7.61581	456.897	6.96068	456.897	6.63312
455.067	12.9108	457.168	8.19505	457.168	7.6214	457.168	6.96579	457.168	6.63799
455.325	12.917	457.429	8.20106	457.429	7.62699	457.429	6.9709	457.429	6.64286
455.524	12.9233	457.69	8.20708	457.69	7.63258	457.69	6.97601	457.69	6.64773
455.762	12.9295	457.999	8.21309	457.999	7.63817	457.999	6.98113	457.999	6.6526
456.402	12.9358	458.27	8.2191	458.27	7.64377	458.27	6.98624	458.27	6.65747
456.668	12.942	458.526	8.22512	458.526	7.64936	458.526	6.99135	458.526	6.66235
456.936	12.9483	458.756	8.23114	458.756	7.65496	458.756	6.99647	458.756	6.66722
457.19	12.9545	459.003	8.23715	459.003	7.66055	459.003	7.00158	459.003	6.67209
457.488	12.9608	459.239	8.24317	459.239	7.66615	459.239	7.00669	459.239	6.67697
457.727	12.967	459.48	8.24919	459.48	7.67174	459.48	7.01181	459.48	6.68184
457.923	12.9732	459.761	8.2552	459.761	7.67734	459.761	7.01692	459.761	6.68672
458.165	12.9795	460.006	8.26122	460.006	7.68294	460.006	7.02204	460.006	6.69159
458.396	12.9857	460.238	8.26724	460.238	7.68853	460.238	7.02715	460.238	6.69646
458.652	12.9919	460.502	8.27326	460.502	7.69413	460.502	7.03227	460.502	6.70134
459.047	12.9982	460.766	8.27928	460.766	7.69973	460.766	7.03738	460.766	6.70621
459.266	13.0044	461.067	8.28529	461.067	7.70532	461.067	7.0425	461.067	6.71109
459.743	13.0106	461.278	8.29131	461.278	7.71092	461.278	7.04761	461.278	6.71596
459.993	13.0168	461.579	8.29733	461.579	7.71652	461.579	7.05273	461.579	6.72084
460.194	13.0231	462.061	8.30335	462.061	7.72212	462.061	7.05785	462.061	6.72571
460.416	13.0293	462.331	8.30937	462.331	7.72772	462.331	7.06297	462.331	6.73059
460.7	13.0355	462.827	8.3154	462.827	7.73332	462.827	7.06809	462.827	6.73547
460.958	13.0417	463.088	8.32142	463.088	7.73892	463.088	7.0732	463.088	6.74035
461.191	13.0479	463.617	8.32744	463.617	7.74452	463.617	7.07832	463.617	6.74523
461.67	13.0541	463.832	8.33346	463.832	7.75012	463.832	7.08344	463.832	6.7501
461.925	13.0603	464.299	8.33948	464.299	7.75572	464.299	7.08856	464.299	6.75498
462.196	13.0665	464.572	8.34551	464.572	7.76132	464.572	7.09368	464.572	6.75986
462.459	13.0727	464.948	8.35153	464.948	7.76692	464.948	7.0988	464.948	6.76474
463.097	13.0789	465.166	8.35755	465.166	7.77252	465.166	7.10392	465.166	6.76961
463.369	13.0851	465.358	8.36357	465.358	7.77812	465.358	7.10903	465.358	6.77449
463.636	13.0913	465.828	8.36959	465.828	7.78372	465.828	7.11415	465.828	6.77937
463.894	13.0975	466.233	8.37561	466.233	7.78932	466.233	7.11927	466.233	6.78425
464.122	13.1037	466.531	8.38164	466.531	7.79492	466.531	7.12439	466.531	6.78913
464.327	13.1099	466.825	8.38766	466.825	7.80053	466.825	7.12951	466.825	6.79401
464.525	13.1161	467.094	8.39369	467.094	7.80613	467.094	7.13464	467.094	6.79889
464.759	13.1223	467.3	8.39972	467.3	7.81174	467.3	7.13976	467.3	6.80377
465.034	13.1285	467.966	8.40575	467.966	7.81734	467.966	7.14488	467.966	6.80865
465.251	13.1347	468.27	8.41178	468.27	7.82295	468.27	7.15001	468.27	6.81354
465.48	13.1408	468.488	8.41781	468.488	7.82856	468.488	7.15514	468.488	6.81842
465.771	13.147	468.82	8.42383	468.82	7.83417	468.82	7.16026	468.82	6.82331
466.01	13.1532	469.103	8.42986	469.103	7.83977	469.103	7.16538	469.103	6.82819
466.299	13.1594	469.615	8.43588	469.615	7.84537	469.615	7.1705	469.615	6.83306
466.525	13.1655	469.829	8.44191	469.829	7.85097	469.829	7.17562	469.829	6.83794
466.783	13.1717	470.06	8.44793	470.06	7.85658	470.06	7.18074	470.06	6.84283
467.095	13.1779	470.299	8.45396	470.299	7.86218	470.299	7.18587	470.299	6.84771
467.363	13.184	470.597	8.45999	470.597	7.86779	470.597	7.19099	470.597	6.85259
467.603	13.1902	470.863	8.46602	470.863	7.8734	470.863	7.19612	470.863	6.85748
467.869	13.1964	471.089	8.47205	471.089	7.87901	471.089	7.20124	471.089	6.86236
468.18	13.2025	471.331	8.47808	471.331	7.88462	471.331	7.20637	471.331	6.86725
468.396	13.2087	471.56	8.48412	471.56	7.89023	471.56	7.2115	471.56	6.87214
468.701	13.2148	471.763	8.49015	471.763	7.89584	471.763	7.21663	471.763	6.87702
468.963	13.221	472.042	8.49619	472.042	7.90146	472.042	7.22176	472.042	6.88191
469.198	13.2271	472.482	8.50223	472.482	7.90707	472.482	7.22689	472.482	6.8868
469.466	13.2333	472.76	8.50827	472.76	7.91269	472.76	7.23203	472.76	6.89169
469.755	13.2394	473.046	8.51431	473.046	7.9183	473.046	7.23716	473.046	6.89659
470.034	13.2456	473.31	8.52035	473.31	7.92392	473.31	7.2423	473.31	6.90148
470.266	13.2517	473.571	8.52639	473.571	7.92954	473.571	7.24743	473.571	6.90638
470.585	13.2579	473.832	8.53244	473.832	7.93517	473.832	7.25257	473.832	6.91127
470.791	13.264	474.136	8.53848	474.136	7.94079	474.136	7.25771	474.136	6.91617
471.054	13.2701	474.398	8.54453	474.398	7.94641	474.398	7.26285	474.398	6.92107
471.385	13.2763	474.615	8.55057	474.615	7.95203	474.615	7.26799	474.615	6.92596
471.6	13.2824	474.897	8.55662	474.897	7.95766	474.897	7.27313	474.897	6.93086
472.093	13.2885	475.16	8.56267	475.16	7.96328	475.16	7.27827	475.16	6.93576
472.328	13.2947	475.376	8.56872	475.376	7.96891	475.376	7.28341	475.376	6.94066
472.57	13.3008	475.62	8.57477	475.62	7.97454	475.62	7.28855	475.62	6.94556
472.834	13.3069	475.873	8.58082	475.873	7.98017	475.873	7.2937	475.873	6.95047
473.113	13.313	476.117	8.58688	476.117	7.9858	476.117	7.29884	476.117	6.95537
473.365	13.3191	476.356	8.59293	476.356	7.99143	476.356	7.30399	476.356	6.96027
473.601	13.3253	476.659	8.59899	476.659	7.99706	476.659	7.30914	476.659	6.96518
473.845	13.3314	476.883	8.60505	476.883	8.0027	476.883	7.31429	476.883	6.97009
474.13	13.3375	477.172	8.61111	477.172	8.00833	477.172	7.31945	477.172	6.975
474.389	13.3436	477.774	8.61718	477.774	8.01397	477.774	7.3246	477.774	6.97991
474.593	13.3497	478.037	8.62324	478.037	8.01961	478.037	7.32976	478.037	6.98483
474.854	13.3558	478.296	8.62931	478.296	8.02526	478.296	7.33491	478.296	6.98974
475.135	13.3619	478.497	8.63538	478.497	8.0309	478.497	7.34007	478.497	6.99465
475.626	13.368	478.745	8.64144	478.745	8.03654	478.745	7.34523	478.745	6.99957
475.863	13.3741	478.996	8.64751	478.996	8.04218	478.996	7.35038	478.996	7.00448
476.122	13.3802	479.233	8.65358	479.233	8.04783	479.233	7.35554	479.233	7.0094
476.579	13.3863	479.561	8.65964	479.561	8.05347	479.561	7.3607	479.561	7.01431
476.796	13.3924	479.81	8.66571	479.81	8.05911	479.81	7.36586	479.81	7.01923
477.102	13.3985	480.352	8.67178	480.352	8.06476	480.352	7.37101	480.352	7.02414
477.368	13.4046	480.602	8.67785	480.602	8.0704	480.602	7.37618	480.602	7.02906
477.631	13.4107	480.869	8.68393	480.869	8.07605	480.869	7.38134	480.869	7.03398
477.865	13.4168	481.126	8.69	481.126	8.0817	481.126	7.3865	481.126	7.0389
478.159	13.4228	481.366	8.69608	481.366	8.08735	481.366	7.39167	481.366	7.04383
478.392	13.4289	481.824	8.70216	481.824	8.09301	481.824	7.39684	481.824	7.04875
478.848	13.435	482.04	8.70824	482.04	8.09866	482.04	7.402	482.04	7.05368
479.166	13.4411	482.563	8.71432	482.563	8.10432	482.563	7.40718	482.563	7.0586
479.4	13.4472	482.821	8.72041	482.821	8.10998	482.821	7.41235	482.821	7.06353
479.671	13.4532	483.097	8.7265	483.097	8.11564	483.097	7.41752	483.097	7.06846
479.897	13.4593	483.413	8.73259	483.413	8.12131	483.413	7.4227	483.413	7.0734
480.123	13.4654	483.863	8.73868	483.863	8.12698	483.863	7.42788	483.863	7.07833
480.33	13.4714	484.079	8.74478	484.079	8.13264	484.079	7.43306	484.079	7.08327
480.63	13.4775	484.395	8.75087	484.395	8.13831	484.395	7.43824	484.395	7.08821
481.046	13.4835	485.006	8.75697	485.006	8.14398	485.006	7.44343	485.006	7.09315
481.324	13.4896	485.332	8.76307	485.332	8.14966	485.332	7.44861	485.332	7.09809
481.559	13.4957	485.608	8.76917	485.608	8.15533	485.608	7.4538	485.608	7.10303
481.985	13.5017	485.827	8.77527	485.827	8.16101	485.827	7.45898	485.827	7.10797
482.264	13.5078	486.125	8.78138	486.125	8.16668	486.125	7.46417	486.125	7.11292
482.54	13.5138	486.366	8.78749	486.366	8.17236	486.366	7.46936	486.366	7.11786
482.783	13.5199	486.664	8.7936	486.664	8.17804	486.664	7.47456	486.664	7.12281
483.057	13.5259	486.894	8.79971	486.894	8.18373	486.894	7.47975	486.894	7.12776
483.298	13.532	487.262	8.80582	487.262	8.18941	487.262	7.48495	487.262	7.13271
483.53	13.538	487.533	8.81194	487.533	8.1951	487.533	7.49015	487.533	7.13767
483.828	13.5441	487.781	8.81805	487.781	8.20079	487.781	7.49535	487.781	7.14262
484.258	13.5501	488.135	8.82417	488.135	8.20648	488.135	7.50055	488.135	7.14758
484.469	13.5561	488.396	8.8303	488.396	8.21218	488.396	7.50575	488.396	7.15254
484.723	13.5622	488.625	8.83642	488.625	8.21787	488.625	7.51096	488.625	7.1575
484.922	13.5682	488.878	8.84255	488.878	8.22357	488.878	7.51617	488.878	7.16247
485.191	13.5742	489.095	8.84868	489.095	8.22927	489.095	7.52138	489.095	7.16743
485.397	13.5802	489.402	8.85481	489.402	8.23498	489.402	7.52659	489.402	7.1724
485.673	13.5863	489.664	8.86094	489.664	8.24068	489.664	7.5318	489.664	7.17736
485.909	13.5923	489.88	8.86708	489.88	8.24638	489.88	7.53702	489.88	7.18233
486.225	13.5983	490.404	8.87321	490.404	8.25209	490.404	7.54223	490.404	7.1873
486.49	13.6043	490.624	8.87935	490.624	8.2578	490.624	7.54745	490.624	7.19228
486.722	13.6104	490.861	8.88549	490.861	8.26351	490.861	7.55267	490.861	7.19725
486.961	13.6164	491.108	8.89164	491.108	8.26922	491.108	7.55789	491.108	7.20223
487.231	13.6224	491.352	8.89778	491.352	8.27494	491.352	7.56312	491.352	7.20721
487.47	13.6284	491.551	8.90393	491.551	8.28066	491.551	7.56834	491.551	7.21218
487.742	13.6344	491.829	8.91008	491.829	8.28638	491.829	7.57357	491.829	7.21717
488.057	13.6404	492.088	8.91623	492.088	8.2921	492.088	7.5788	492.088	7.22215
488.267	13.6464	492.329	8.92239	492.329	8.29782	492.329	7.58403	492.329	7.22713
488.542	13.6524	492.594	8.92854	492.594	8.30354	492.594	7.58926	492.594	7.23212
488.796	13.6584	492.834	8.9347	492.834	8.30927	492.834	7.59449	492.834	7.2371
489.075	13.6644	493.1	8.94086	493.1	8.315	493.1	7.59973	493.1	7.24209
489.711	13.6704	493.741	8.94702	493.741	8.32073	493.741	7.60497	493.741	7.24709
490.01	13.6764	493.956	8.95319	493.956	8.32646	493.956	7.61021	493.956	7.25208
490.273	13.6824	494.181	8.95935	494.181	8.3322	494.181	7.61545	494.181	7.25708
490.561	13.6884	494.438	8.96553	494.438	8.33794	494.438	7.6207	494.438	7.26208
490.807	13.6944	494.805	8.9717	494.805	8.34368	494.805	7.62594	494.805	7.26708
491.068	13.7004	495.029	8.97788	495.029	8.34943	495.029	7.6312	495.029	7.27208
491.332	13.7063	495.323	8.98406	495.323	8.35517	495.323	7.63645	495.323	7.27709
491.579	13.7123	495.542	8.99024	495.542	8.36092	495.542	7.64171	495.542	7.2821
491.877	13.7183	496.264	8.99643	496.264	8.36668	496.264	7.64696	496.264	7.28711
492.166	13.7243	496.464	9.00262	496.464	8.37244	496.464	7.65223	496.464	7.29212
492.427	13.7302	496.799	9.00881	496.799	8.37819	496.799	7.65749	496.799	7.29714
492.67	13.7362	497.067	9.01501	497.067	8.38396	497.067	7.66276	497.067	7.30216
492.926	13.7422	497.327	9.0212	497.327	8.38972	497.327	7.66802	497.327	7.30718
493.222	13.7482	497.548	9.02741	497.548	8.39549	497.548	7.6733	497.548	7.3122
493.438	13.7541	497.745	9.03361	497.745	8.40126	497.745	7.67857	497.745	7.31723
493.739	13.7601	497.964	9.03982	497.964	8.40703	497.964	7.68385	497.964	7.32226
494.035	13.7661	498.222	9.04604	498.222	8.41281	498.222	7.68913	498.222	7.32729
494.271	13.772	498.659	9.05225	498.659	8.41859	498.659	7.69441	498.659	7.33232
494.53	13.778	498.922	9.05847	498.922	8.42438	498.922	7.6997	498.922	7.33736
494.791	13.7839	499.197	9.06469	499.197	8.43017	499.197	7.70499	499.197	7.3424
494.992	13.7899	499.416	9.07092	499.416	8.43596	499.416	7.71028	499.416	7.34745
495.194	13.7958	499.701	9.07715	499.701	8.44175	499.701	7.71558	499.701	7.35249
495.589	13.8018	499.97	9.08339	499.97	8.44755	499.97	7.72088	499.97	7.35755
495.788	13.8077	500.639	9.08963	500.639	8.45336	500.639	7.72618	500.639	7.3626
495.99	13.8137	501.162	9.09587	501.162	8.45916	501.162	7.73149	501.162	7.36766
496.229	13.8196	501.433	9.10212	501.433	8.46497	501.433	7.7368	501.433	7.37272
496.45	13.8256	501.621	9.10837	501.621	8.47079	501.621	7.74212	501.621	7.37778
496.731	13.8315	501.83	9.11463	501.83	8.47661	501.83	7.74744	501.83	7.38285
496.987	13.8374	502.069	9.12089	502.069	8.48243	502.069	7.75276	502.069	7.38792
497.198	13.8434	502.298	9.12715	502.298	8.48825	502.298	7.75808	502.298	7.393
497.466	13.8493	502.496	9.13342	502.496	8.49408	502.496	7.76341	502.496	7.39807
497.71	13.8552	502.739	9.1397	502.739	8.49992	502.739	7.76874	502.739	7.40315
497.991	13.8612	503.158	9.14598	503.158	8.50576	503.158	7.77408	503.158	7.40824
498.396	13.8671	503.394	9.15226	503.394	8.5116	503.394	7.77942	503.394	7.41333
498.899	13.873	503.651	9.15854	503.651	8.51745	503.651	7.78476	503.651	7.41842
499.112	13.8789	503.894	9.16483	503.894	8.5233	503.894	7.79011	503.894	7.42352
499.575	13.8849	504.129	9.17113	504.129	8.52915	504.129	7.79546	504.129	7.42861
500.053	13.8908	504.395	9.17742	504.395	8.535	504.395	7.80081	504.395	7.43371
500.365	13.8967	504.671	9.18373	504.671	8.54086	504.671	7.80617	504.671	7.43882
500.624	13.9026	504.894	9.19003	504.894	8.54673	504.894	7.81153	504.894	7.44393
500.985	13.9085	505.175	9.19634	505.175	8.5526	505.175	7.81689	505.175	7.44904
501.194	13.9144	505.425	9.20266	505.425	8.55847	505.425	7.82226	505.425	7.45415
501.462	13.9203	505.731	9.20898	505.731	8.56435	505.731	7.82763	505.731	7.45927
501.758	13.9262	505.938	9.2153	505.938	8.57023	505.938	7.833	505.938	7.46439
501.987	13.9321	506.4	9.22163	506.4	8.57611	506.4	7.83838	506.4	7.46952
502.283	13.938	506.72	9.22796	506.72	8.582	506.72	7.84377	506.72	7.47465
502.559	13.9439	506.995	9.2343	506.995	8.5879	506.995	7.84915	506.995	7.47978
503.006	13.9498	507.224	9.24064	507.224	8.59379	507.224	7.85454	507.224	7.48492
503.257	13.9557	507.462	9.24698	507.462	8.59969	507.462	7.85993	507.462	7.49005
503.456	13.9616	507.686	9.25332	507.686	8.60559	507.686	7.86532	507.686	7.49519
503.668	13.9675	507.933	9.25967	507.933	8.61149	507.933	7.87072	507.933	7.50033
503.933	13.9734	508.168	9.26602	508.168	8.6174	508.168	7.87612	508.168	7.50548
504.232	13.9793	508.412	9.27237	508.412	8.6233	508.412	7.88151	508.412	7.51062
504.496	13.9852	508.611	9.27872	508.611	8.62921	508.611	7.88692	508.611	7.51577
504.763	13.991	509.086	9.28508	509.086	8.63512	509.086	7.89232	509.086	7.52091
505.013	13.9969	509.333	9.29143	509.333	8.64103	509.333	7.89772	509.333	7.52606
505.272	14.0028	509.565	9.29779	509.565	8.64695	509.565	7.90312	509.565	7.53121
505.731	14.0087	509.859	9.30416	509.859	8.65287	509.859	7.90853	509.859	7.53637
506.04	14.0146	510.117	9.31053	510.117	8.65879	510.117	7.91395	510.117	7.54153
506.274	14.0204	510.396	9.3169	510.396	8.66472	510.396	7.91937	510.396	7.54669
506.567	14.0263	510.627	9.32328	510.627	8.67065	510.627	7.92479	510.627	7.55186
506.801	14.0322	510.921	9.32967	510.921	8.67659	510.921	7.93022	510.921	7.55703
507.052	14.038	511.353	9.33606	511.353	8.68253	511.353	7.93565	511.353	7.56221
507.255	14.0439	511.56	9.34246	511.56	8.68848	511.56	7.94109	511.56	7.56739
507.454	14.0497	511.863	9.34886	511.863	8.69444	511.863	7.94653	511.863	7.57258
507.656	14.0556	512.274	9.35527	512.274	8.7004	512.274	7.95198	512.274	7.57777
507.857	14.0615	512.718	9.36168	512.718	8.70636	512.718	7.95743	512.718	7.58296
508.162	14.0673	512.992	9.3681	512.992	8.71233	512.992	7.96288	512.992	7.58816
508.382	14.0732	513.636	9.37452	513.636	8.7183	513.636	7.96834	513.636	7.59336
508.671	14.079	514.198	9.38095	514.198	8.72428	514.198	7.97381	514.198	7.59857
508.934	14.0849	514.424	9.38738	514.424	8.73026	514.424	7.97927	514.424	7.60378
509.192	14.0907	514.63	9.39382	514.63	8.73625	514.63	7.98475	514.63	7.60899
509.501	14.0966	514.853	9.40026	514.853	8.74225	514.853	7.99022	514.853	7.61421
509.705	14.1024	515.081	9.40671	515.081	8.74824	515.081	7.99571	515.081	7.61944
509.991	14.1082	515.364	9.41317	515.364	8.75425	515.364	8.00119	515.364	7.62467
510.427	14.1141	515.658	9.41963	515.658	8.76026	515.658	8.00668	515.658	7.6299
510.677	14.1199	515.877	9.4261	515.877	8.76627	515.877	8.01218	515.877	7.63514
510.923	14.1258	516.771	9.43257	516.771	8.77229	516.771	8.01768	516.771	7.64038
511.192	14.1316	517.043	9.43905	517.043	8.77832	517.043	8.02319	517.043	7.64563
511.49	14.1374	517.543	9.44553	517.543	8.78435	517.543	8.0287	517.543	7.65088
511.77	14.1432	517.999	9.45202	517.999	8.79038	517.999	8.03422	517.999	7.65614
512.003	14.1491	518.218	9.45852	518.218	8.79642	518.218	8.03974	518.218	7.6614
512.264	14.1549	518.502	9.46502	518.502	8.80247	518.502	8.04527	518.502	7.66667
512.527	14.1607	518.788	9.47152	518.788	8.80852	518.788	8.05079	518.788	7.67193
512.828	14.1665	519.032	9.47803	519.032	8.81457	519.032	8.05633	519.032	7.67721
513.037	14.1723	519.533	9.48455	519.533	8.82063	519.533	8.06186	519.533	7.68248
513.32	14.1782	519.773	9.49106	519.773	8.82669	519.773	8.0674	519.773	7.68776
513.502	14.184	520.024	9.49759	520.024	8.83275	520.024	8.07295	520.024	7.69304
513.85	14.1898	520.35	9.50411	520.35	8.83882	520.35	8.07849	520.35	7.69833
514.1	14.1956	520.553	9.51063	520.553	8.84489	520.553	8.08404	520.553	7.70361
514.332	14.2014	521.014	9.51716	521.014	8.85096	521.014	8.08959	521.014	7.7089
514.651	14.2072	521.287	9.5237	521.287	8.85704	521.287	8.09515	521.287	7.7142
514.857	14.213	521.725	9.53024	521.725	8.86313	521.725	8.10071	521.725	7.7195
515.35	14.2188	522.19	9.53679	522.19	8.86922	522.19	8.10627	522.19	7.7248
515.626	14.2246	522.418	9.54335	522.418	8.87531	522.418	8.11184	522.418	7.73011
515.859	14.2304	522.682	9.5499	522.682	8.88141	522.682	8.11742	522.682	7.73542
516.13	14.2362	522.966	9.55647	522.966	8.88752	522.966	8.123	522.966	7.74074
516.436	14.242	523.264	9.56304	523.264	8.89363	523.264	8.12858	523.264	7.74606
516.672	14.2477	523.5	9.56962	523.5	8.89975	523.5	8.13418	523.5	7.75139
516.93	14.2535	523.774	9.5762	523.774	8.90587	523.774	8.13977	523.774	7.75672
517.251	14.2593	524.075	9.58279	524.075	8.91199	524.075	8.14537	524.075	7.76206
517.46	14.2651	524.288	9.58938	524.288	8.91813	524.288	8.15098	524.288	7.7674
517.758	14.2709	524.596	9.59598	524.596	8.92426	524.596	8.15659	524.596	7.77275
518.018	14.2767	524.818	9.60259	524.818	8.93041	524.818	8.1622	524.818	7.7781
518.261	14.2824	525.092	9.6092	525.092	8.93655	525.092	8.16782	525.092	7.78345
518.562	14.2882	525.355	9.61581	525.355	8.94271	525.355	8.17344	525.355	7.78881
518.826	14.294	525.572	9.62243	525.572	8.94886	525.572	8.17907	525.572	7.79417
519.096	14.2998	525.862	9.62906	525.862	8.95503	525.862	8.1847	525.862	7.79954
519.33	14.3055	526.091	9.63569	526.091	8.96119	526.091	8.19034	526.091	7.80491
519.654	14.3113	526.34	9.64233	526.34	8.96736	526.34	8.19598	526.34	7.81029
519.87	14.3171	526.625	9.64896	526.625	8.97353	526.625	8.20162	526.625	7.81566
520.139	14.3228	526.928	9.6556	526.928	8.97971	526.928	8.20726	526.928	7.82104
520.442	14.3286	527.267	9.66224	527.267	8.98589	527.267	8.21291	527.267	7.82642
520.655	14.3343	527.481	9.66889	527.481	8.99207	527.481	8.21856	527.481	7.8318
520.855	14.3401	527.896	9.67554	527.896	8.99825	527.896	8.22421	527.896	7.83719
521.068	14.3458	528.172	9.6822	528.172	9.00444	528.172	8.22987	528.172	7.84258
521.325	14.3516	528.431	9.68885	528.431	9.01064	528.431	8.23553	528.431	7.84797
521.625	14.3573	528.664	9.69552	528.664	9.01683	528.664	8.24119	528.664	7.85337
521.862	14.3631	528.933	9.70219	528.933	9.02304	528.933	8.24686	528.933	7.85877
522.128	14.3688	529.202	9.70887	529.202	9.02924	529.202	8.25254	529.202	7.86418
522.396	14.3746	529.459	9.71555	529.459	9.03546	529.459	8.25821	529.459	7.86959
522.639	14.3803	529.699	9.72223	529.699	9.04167	529.699	8.2639	529.699	7.87501
522.957	14.386	529.96	9.72892	529.96	9.0479	529.96	8.26958	529.96	7.88043
523.229	14.3918	530.218	9.73561	530.218	9.05412	530.218	8.27527	530.218	7.88585
523.462	14.3975	530.659	9.74231	530.659	9.06035	530.659	8.28096	530.659	7.89127
523.714	14.4032	530.893	9.749	530.893	9.06657	530.893	8.28665	530.893	7.89669
523.987	14.409	531.401	9.7557	531.401	9.0728	531.401	8.29235	531.401	7.90212
524.201	14.4147	531.621	9.76241	531.621	9.07904	531.621	8.29805	531.621	7.90755
524.496	14.4204	531.827	9.76912	531.827	9.08528	531.827	8.30375	531.827	7.91299
524.733	14.4261	532.127	9.77583	532.127	9.09152	532.127	8.30946	532.127	7.91842
524.99	14.4319	532.382	9.78254	532.382	9.09776	532.382	8.31516	532.382	7.92386
525.235	14.4376	532.817	9.78925	532.817	9.104	532.817	8.32086	532.817	7.92929
525.475	14.4433	533.026	9.79597	533.026	9.11025	533.026	8.32657	533.026	7.93473
525.721	14.449	533.235	9.80268	533.235	9.11649	533.235	8.33228	533.235	7.94017
525.996	14.4547	533.524	9.8094	533.524	9.12274	533.524	8.33799	533.524	7.94562
526.297	14.4604	533.752	9.81613	533.752	9.129	533.752	8.34371	533.752	7.95106
526.514	14.4662	533.994	9.82286	533.994	9.13526	533.994	8.34943	533.994	7.95651
526.804	14.4719	534.22	9.82959	534.22	9.14152	534.22	8.35515	534.22	7.96197
527.068	14.4776	534.462	9.83633	534.462	9.14779	534.462	8.36088	534.462	7.96743
527.364	14.4833	534.728	9.84307	534.728	9.15405	534.728	8.36661	534.728	7.97289
527.612	14.489	534.966	9.84981	534.966	9.16032	534.966	8.37234	534.966	7.97834
527.869	14.4947	535.227	9.85655	535.227	9.16659	535.227	8.37807	535.227	7.98381
528.154	14.5004	535.529	9.8633	535.529	9.17287	535.529	8.3838	535.529	7.98927
528.603	14.5061	535.738	9.87004	535.738	9.17914	535.738	8.38954	535.738	7.99474
528.856	14.5117	536.463	9.87679	536.463	9.18542	536.463	8.39528	536.463	8.0002
529.096	14.5174	537.091	9.88355	537.091	9.1917	537.091	8.40102	537.091	8.00567
529.318	14.5231	537.392	9.89031	537.392	9.19799	537.392	8.40676	537.392	8.01115
529.566	14.5288	537.862	9.89707	537.862	9.20428	537.862	8.41251	537.862	8.01663
529.786	14.5345	538.066	9.90384	538.066	9.21057	538.066	8.41826	538.066	8.02211
530.034	14.5402	538.399	9.91061	538.399	9.21687	538.399	8.42402	538.399	8.02759
530.27	14.5458	538.664	9.91739	538.664	9.22317	538.664	8.42978	538.664	8.03308
530.514	14.5515	538.889	9.92417	538.889	9.22948	538.889	8.43554	538.889	8.03858
530.798	14.5572	539.129	9.93096	539.129	9.23579	539.129	8.44131	539.129	8.04407
531.28	14.5629	539.362	9.93775	539.362	9.2421	539.362	8.44708	539.362	8.04957
531.522	14.5685	539.56	9.94454	539.56	9.24842	539.56	8.45286	539.56	8.05508
531.795	14.5742	539.829	9.95133	539.829	9.25474	539.829	8.45863	539.829	8.06058
532.096	14.5799	540.123	9.95813	540.123	9.26107	540.123	8.46441	540.123	8.06609
532.563	14.5855	540.376	9.96494	540.376	9.26739	540.376	8.4702	540.376	8.0716
532.767	14.5912	540.617	9.97174	540.617	9.27372	540.617	8.47598	540.617	8.07711
533.087	14.5969	540.87	9.97855	540.87	9.28006	540.87	8.48177	540.87	8.08263
533.359	14.6025	541.112	9.98537	541.112	9.28639	541.112	8.48756	541.112	8.08815
533.597	14.6082	541.365	9.99219	541.365	9.29274	541.365	8.49336	541.365	8.09367
533.893	14.6138	541.848	9.99902	541.848	9.29909	541.848	8.49916	541.848	8.0992
534.122	14.6195	542.129	10.0058	542.129	9.30543	542.129	8.50497	542.129	8.10473
534.394	14.6251	542.355	10.0127	542.355	9.31179	542.355	8.51077	542.355	8.11027
534.655	14.6308	542.552	10.0195	542.552	9.31815	542.552	8.51659	542.552	8.1158
534.913	14.6364	542.803	10.0264	542.803	9.32451	542.803	8.5224	542.803	8.12135
535.11	14.6421	543.027	10.0332	543.027	9.33088	543.027	8.52822	543.027	8.12689
535.424	14.6477	543.228	10.0401	543.228	9.33724	543.228	8.53404	543.228	8.13244
535.656	14.6533	543.484	10.0469	543.484	9.34362	543.484	8.53987	543.484	8.13799
535.961	14.659	543.693	10.0538	543.693	9.34999	543.693	8.54569	543.693	8.14354
536.183	14.6646	543.923	10.0606	543.923	9.35637	543.923	8.55152	543.923	8.1491
536.659	14.6702	544.193	10.0675	544.193	9.36275	544.193	8.55735	544.193	8.15466
536.922	14.6759	544.466	10.0743	544.466	9.36913	544.466	8.56319	544.466	8.16021
537.151	14.6815	544.725	10.0812	544.725	9.37552	544.725	8.56902	544.725	8.16577
537.41	14.6871	544.946	10.0881	544.946	9.38191	544.946	8.57486	544.946	8.17134
537.867	14.6928	545.142	10.095	545.142	9.3883	545.142	8.58071	545.142	8.17691
538.123	14.6984	545.652	10.1018	545.652	9.3947	545.652	8.58656	545.652	8.18248
538.319	14.704	545.894	10.1087	545.894	9.40111	545.894	8.59241	545.894	8.18806
538.561	14.7096	546.085	10.1156	546.085	9.40752	546.085	8.59827	546.085	8.19365
538.826	14.7152	546.293	10.1225	546.293	9.41393	546.293	8.60413	546.293	8.19923
539.051	14.7208	546.498	10.1294	546.498	9.42035	546.498	8.61	546.498	8.20482
539.47	14.7264	546.766	10.1363	546.766	9.42677	546.766	8.61587	546.766	8.21042
539.762	14.732	547.034	10.1432	547.034	9.4332	547.034	8.62174	547.034	8.21601
540.005	14.7377	547.326	10.1501	547.326	9.43963	547.326	8.62761	547.326	8.22161
540.295	14.7433	547.555	10.157	547.555	9.44606	547.555	8.63349	547.555	8.22721
540.532	14.7489	547.756	10.164	547.756	9.45249	547.756	8.63937	547.756	8.23281
540.788	14.7545	548.005	10.1709	548.005	9.45893	548.005	8.64526	548.005	8.23842
540.995	14.7601	548.264	10.1778	548.264	9.46537	548.264	8.65115	548.264	8.24403
541.296	14.7657	548.522	10.1847	548.522	9.47182	548.522	8.65704	548.522	8.24965
541.512	14.7713	548.785	10.1917	548.785	9.47827	548.785	8.66293	548.785	8.25527
541.729	14.7768	549.004	10.1986	549.004	9.48472	549.004	8.66883	549.004	8.26089
542.03	14.7824	549.486	10.2056	549.486	9.49118	549.486	8.67473	549.486	8.26651
542.27	14.788	549.686	10.2125	549.686	9.49763	549.686	8.68063	549.686	8.27213
542.537	14.7936	549.954	10.2195	549.954	9.5041	549.954	8.68654	549.954	8.27776
542.795	14.7992	550.257	10.2264	550.257	9.51056	550.257	8.69245	550.257	8.28339
543.091	14.8048	550.494	10.2334	550.494	9.51704	550.494	8.69837	550.494	8.28903
543.308	14.8103	550.772	10.2403	550.772	9.52351	550.772	8.70428	550.772	8.29467
543.708	14.8159	551.02	10.2473	551.02	9.52999	551.02	8.7102	551.02	8.30031
544.025	14.8215	551.329	10.2543	551.329	9.53647	551.329	8.71613	551.329	8.30596
544.461	14.8271	551.586	10.2612	551.586	9.54295	551.586	8.72206	551.586	8.31161
545.329	14.8326	551.818	10.2682	551.818	9.54945	551.818	8.72799	551.818	8.31726
545.51	14.8382	552.056	10.2752	552.056	9.55593	552.056	8.73392	552.056	8.32291
545.804	14.8438	552.33	10.2822	552.33	9.56243	552.33	8.73985	552.33	8.32856
546.341	14.8493	552.567	10.2892	552.567	9.56892	552.567	8.74579	552.567	8.33422
546.592	14.8549	552.873	10.2962	552.873	9.57542	552.873	8.75173	552.873	8.33988
546.858	14.8605	553.134	10.3032	553.134	9.58193	553.134	8.75767	553.134	8.34555
547.06	14.866	553.37	10.3102	553.37	9.58844	553.37	8.76362	553.37	8.35122
547.336	14.8716	553.81	10.3171	553.81	9.59495	553.81	8.76958	553.81	8.35689
547.579	14.8771	554.007	10.3241	554.007	9.60146	554.007	8.77553	554.007	8.36257
548.103	14.8827	554.322	10.3312	554.322	9.60798	554.322	8.78149	554.322	8.36824
548.364	14.8882	554.766	10.3382	554.766	9.61451	554.766	8.78746	554.766	8.37393
548.976	14.8938	555.06	10.3452	555.06	9.62104	555.06	8.79343	555.06	8.37962
549.289	14.8993	555.295	10.3522	555.295	9.62758	555.295	8.7994	555.295	8.38531
549.514	14.9049	555.568	10.3593	555.568	9.63413	555.568	8.80538	555.568	8.39101
549.793	14.9104	555.825	10.3663	555.825	9.64068	555.825	8.81137	555.825	8.39672
550.094	14.916	556.284	10.3734	556.284	9.64723	556.284	8.81736	556.284	8.40243
550.307	14.9215	556.553	10.3804	556.553	9.65379	556.553	8.82335	556.553	8.40814
550.625	14.927	556.752	10.3875	556.752	9.66035	556.752	8.82935	556.752	8.41385
550.866	14.9326	556.993	10.3945	556.993	9.66691	556.993	8.83535	556.993	8.41957
551.153	14.9381	557.225	10.4016	557.225	9.67348	557.225	8.84136	557.225	8.42529
551.391	14.9436	557.463	10.4087	557.463	9.68006	557.463	8.84736	557.463	8.43102
551.66	14.9491	557.695	10.4157	557.695	9.68663	557.695	8.85338	557.695	8.43675
551.958	14.9547	557.935	10.4228	557.935	9.69322	557.935	8.85939	557.935	8.44248
552.423	14.9602	558.167	10.4299	558.167	9.69981	558.167	8.86542	558.167	8.44822
552.858	14.9657	558.438	10.437	558.438	9.70641	558.438	8.87145	558.438	8.45397
553.358	14.9712	558.692	10.4441	558.692	9.71301	558.692	8.87748	558.692	8.45972
553.579	14.9767	558.993	10.4512	558.993	9.71962	558.993	8.88353	558.993	8.46548
554.166	14.9823	559.201	10.4583	559.201	9.72624	559.201	8.88957	559.201	8.47124
554.383	14.9878	559.521	10.4654	559.521	9.73286	559.521	8.89562	559.521	8.47701
554.698	14.9933	559.79	10.4726	559.79	9.73948	559.79	8.90168	559.79	8.48277
554.929	14.9988	560.032	10.4797	560.032	9.74611	560.032	8.90773	560.032	8.48855
555.227	15.0043	560.28	10.4868	560.28	9.75274	560.28	8.9138	560.28	8.49432
555.66	15.0098	560.562	10.4939	560.562	9.75938	560.562	8.91986	560.562	8.5001
556.509	15.0153	560.856	10.5011	560.856	9.76602	560.856	8.92593	560.856	8.50589
556.732	15.0208	561.073	10.5082	561.073	9.77266	561.073	8.932	561.073	8.51167
557.024	15.0263	561.786	10.5154	561.786	9.77932	561.786	8.93809	561.786	8.51747
557.293	15.0318	562.014	10.5226	562.014	9.78598	562.014	8.94417	562.014	8.52327
557.543	15.0373	562.274	10.5297	562.274	9.79264	562.274	8.95026	562.274	8.52907
557.978	15.0428	562.602	10.5369	562.602	9.79931	562.602	8.95636	562.602	8.53488
558.368	15.0482	562.869	10.5441	562.869	9.80599	562.869	8.96247	562.869	8.5407
558.649	15.0537	563.121	10.5513	563.121	9.81268	563.121	8.96858	563.121	8.54652
558.935	15.0592	563.354	10.5585	563.354	9.81937	563.354	8.97469	563.354	8.55235
559.227	15.0647	563.55	10.5657	563.55	9.82607	563.55	8.98082	563.55	8.55819
559.642	15.0702	563.796	10.5729	563.796	9.83278	563.796	8.98695	563.796	8.56403
559.86	15.0757	564.057	10.5801	564.057	9.83949	564.057	8.99308	564.057	8.56988
560.118	15.0811	564.286	10.5873	564.286	9.8462	564.286	8.99922	564.286	8.57573
560.337	15.0866	564.528	10.5945	564.528	9.85292	564.528	9.00536	564.528	8.58158
[truncated: 3,602 more rows]
