# Supplementary material for: Li/Al‐LDH Reinforced Polyacrylamide/Xanthan Gum Semi‐Interpenetrating Network Nano‐Conductive Hydrogels for Stress Sensing and Wearable Device Applications
Source: Adv Sci (Weinh). 2025 Sep 30;12(47):e11903. doi: 10.1002/advs.202511903 (PMC12713048; doi:10.1002/advs.202511903)
Supplement: Supplementary file 2 — Supporting Information [file ADVS-12-e11903-s004.zip › Figure 3g.xlsx]

## Sheet: Sheet1
0.1	100	195	300	7700	3650	1400
0.1445	105	198.054	311.463	7715.07	3683.91	1441.4
0.2069	113	199	327.99	7719.97	3702.57	1479.34
0.3	110	200.188	339.938	7733.29	3744.53	1513.65
0.4281	130	211.945	332.014	7742.37	3779.81	1550.51
0.6152	140	230	339.927	8000	3724.67	1581.94
0.8847	138	252.575	356.995	8372.65	3885.76	1619.55
1.274	145	245.441	366.779	8399.6	3841.83	1657.81
1.833	150	256.622	379.527	8225.72	3879.28	1696.69
2.636	155	268.041	393.423	8145.17	3915.69	1737.03
3.797	160	263.565	406.151	8800	3942.79	1779.83
5.455	163	279.168	425.306	10000	3987.95	1822.09
7.851	173	285.804	442.688	11000	4021.75	1868.33
11.29	180	296.168	462.304	11400	4058.16	1906.28
16.22	185	301.59	471.142	11700	4085.68	1935.57
23.39	190	295.666	525.215	12000	4140.7	1979.05
33.61	198	320	537.748	12300	4200	1893.96
48.3	200	352.98	590	12700	4300	1875.52
69.46	220	420	663.416	13500	4600	2000
100	250	470	838.622	15000	5000	2300
